# Supplementary material for: A Knockout Screen of ApiAP2 Genes Reveals Networks of Interacting Transcriptional Regulators Controlling the Plasmodium Life Cycle
Source: Cell Host Microbe. 2017 Jan 11;21(1):11–22. doi: 10.1016/j.chom.2016.12.003 (PMC5241200; doi:10.1016/j.chom.2016.12.003)
Supplement: Data S1. Summary of the apiAP2 KO Screen and Phenotyping of the Generated Mutants — Related to Figure 1. [file mmc2.zip › Data_1.xlsx]

## Sheet: AP2KOscreen
	Summary of available vectors and knock-out attempts.
	Gene_ID	P. falciparum orthologue	Protein size [aa]	Number of AP2 domains	PlasmoGEM vector ID1	Number of knock-out attempts	Times resistance obtained 2	Gene disruption verified	Name
	PBANKA_0102900	PF3D7_0604100	1928	2	PbGEM-005512	4	0	NO	sip2
	PBANKA_0109500	PF3D7_0611200	279	1	PbGEM-072358,PbGEM-081709	7	4	NO	-
	PBANKA_0112100	PF3D7_0613800	2578	3	PbGEM-539699,PbGEM-327851	4	0	NO	-
	PBANKA_0214400	PF3D7_0730300	1272	2	PbGEM-072394,PbGEM-328299	2	2	YES	ap2-l
	PBANKA_0521700	PF3D7_0420300	2775	2	PbGEM-539707, PbGEM-329843	4	0	NO	-
	PBANKA_0835200	PF3D7_0934400	211	1	PbGEM-072254, PbGEM-260292	4	0	NO	-
	PBANKA_0905900	PF3D7_1143100	1258	1	PbGEM-539715, PbGEM-260788	2	2	YES	ap2-o
	PBANKA_0909600	PF3D7_1139300	2192	3	PbGEM-539723, PbGEM-072438 PbGEM-029572	6	0	NO	-
	PBANKA_0932300	PF3D7_1115500	236	2	PbGEM-539731, PbGEM-072274, PbGEM-239418	4	2	NO	-
	PBANKA_0939100	PF3D7_1107800	1552	1	PbGEM-539739	5	0	NO	-
	PBANKA_1001800	PF3D7_0404100	3398	2	PbGEM-072410	3	2	YES	ap2-sp2
	PBANKA_1015500	PF3D7_1429200	781	1	PbGEM-072418	2	2	YES	ap2-o3
	PBANKA_1034300	PF3D7_1408200	1379	1	PbGEM-039238	3	3	YES	ap2-g2
	PBANKA_1121800	PF3D7_0622900	2095	1	PbGEM-072426	2	2	YES	ap2-sp3
	PBANKA_1205900	PF3D7_1007700	1398	3	PbGEM-539747	7	0	NO	-
	PBANKA_1228100	PF3D7_0802100	2010	1	PbGEM-072442,PbGEM-336907	4	0	NO	-
	PBANKA_1231600	PF3D7_0516800	1998	2	PbGEM-072450, PbGEM-337003	3	3	YES	ap2-o2
	PBANKA_1319700	PF3D7_1456000	740	1	PbGEM-072414,PbGEM-337923	2	2	YES	-
	PBANKA_1329800	PF3D7_1466400	943	1	PbGEM-072422,PbGEM-338243	2	2	YES	ap2-sp
	PBANKA_1356000	PF3D7_1342900	3717	3	PbGEM-121218	4	0	NO	-
	PBANKA_1363700	PF3D7_1350900	563	1	PbGEM-539755 ,PbGEM-226413	2	2	YES	ap2-o4
	PBANKA_1403700	PF3D7_1305200	330	1	PbGEM-072430 , PbGEM-072430	4	0	NO	-
	PBANKA_1415700	PF3D7_1317200	2487	1	PbGEM-072434 ,PbGEM-072434	4	0	NO	-
	PBANKA_1437500	PF3D7_1222600	2339	1	PbGEM-072446,PbGEM-340307	6	6	YES	ap2-g
	PBANKA_1453700	PF3D7_1239200	1485	2	PbGEM-069957	6	2	NO	-
	1 IDs of the ko vectors used in the knockout screen and the STM experiment. The vectors containing the molecular barcode are marked in red and the ones used to generate the phenotyped mutants - in blue. All constructs were generated as described by Pfander et al. (2011) and their design and sequences can be found at http://plasmogem.sanger.ac.uk.
	2 Number of times drug resistant parasites could be observed between days 5 and 12 and presence of the vector confirmed by PCR.

## Sheet: Phenotyping
	Phenotyping of the generated mutants.
		Asexual parasitaemia		Marco-gametocytaemia		Micro-gametocytaemia		Exflagellation efficiency		Ookinete conversion rates		Oocysts per mosquito		Sporozoites in salivary glands		Patency after mosquito bite
		% of wt 1	SD 2	% of wt 1	SD	% of wt 1	SD	% of wt 1	SD	% of wt 1	SD	% of wt 1	SD	% of wt 1	SD	% of wt 1	SD
	ap2-g	1.65754	0.008109	0	0	0	0	0	0	0	0	0	0	0	0	0	0
	ap2-g2	0.820107	0.121023	0.0254324	0.00932784	0	0	0	0	0	0	0	0	0	0	0	0
	ap2-o	0.476802	0.0597989	1.04855	0.151694	0.581711	0.00804606	0.62466	0.0754199	0	0	0	0	0	0	0	0
	ap2-o2	0.482717	0.0444869	0.452983	0.17063	0.468362	0.177453	0.420357	0.100283	0.176478	0.00118927	0.0297022	0	0	0	0	0
	ap2-o3	0.872991	0.0143256	0.654709	0.0429443	0.273989	0.0194434	1.42649	0.670379	0	0	0	0.0202978	0	0	0	0
	ap2-o4	0.746551	0.089507	0.710527	0.134056	0.571504	0.098777	1.20496	0.216886	1.00968	0.0358216	0	0	0	0	0	0
	ap2-sp	1.30584	0.135384	1.22027	0.321685	1.01561	0.114988	0.76363	0.0356268	1.01505	0.0253976	0.677581	0.189751	0	0	0	0
	ap2-sp2	1.03255	0.194863	0.630117	0.00874143	0.642686	0.0657844	1.01487	0.250415	0.791358	0.173014	0.979558	0.0214558	0	0	0	0
	ap2-sp3	1.02453	0.101643	1.08922	0.346678	0.833194	0.196392	0.492958	0.33462	0.928609	0.0478327	1.08649	0.119083	0.012207	0.012207	0	0
	ap2-l	1.31733	0.139568	1.18644	0.230719	1.03157	0.196717	1.03242	0.0424118	0.993663	0.0309066	1.1357	0.105528	1.04642	0.353966	0	0
	PBANKA_1319700	1.04168	0.0118954	1.05378	0.459044	0.800694	0.0938619	0.765132	0.0532629	0.918503	0.0218825	1.08937	0.322912	0.875131	0.33841	0.966667	0.0745356
		1 Performance of each mutant was compared to its parental strain (RMgm-29) in the same experiment.
		2 Standard deviation from at least two independent biological experiments.
