# Supplementary material for: A Knockout Screen of ApiAP2 Genes Reveals Networks of Interacting Transcriptional Regulators Controlling the Plasmodium Life Cycle
Source: Cell Host Microbe. 2017 Jan 11;21(1):11–22. doi: 10.1016/j.chom.2016.12.003 (PMC5241200; doi:10.1016/j.chom.2016.12.003)
Supplement: Data S2. Transcriptome Analysis of the apiAP2 Mutants — Related to Figure 4. [file mmc3.zip › Data_S2.xlsx]

## Sheet: DE analysis
	Differential gene expression in ApiAP2 mutants compared to wild type parasites.
	Expression profiles of apiAP2 knockouts compared to the wt parasites at the same life stage (n=3). As Plasmodium berghei genome annotation has been updated recently both new and old gene ids are given.
	a Average number of reads (per million) mapping to a particular gene in all datasets. Genes with less than 1 read on average were excluded from the analysis.
	b Log2-fold change of gene expression between the mutant and wt reference parasite at the same life stage.
	c Wald test p-value corrected for multiple testing (Benjamini Hochberg correction).
	N°	Gene_ID (new)	Gene_ID (previous)	Gene description	Average expression across all samples a	Change of gene expression. b
						Schizonts																						Gametocyte						Ookinete
						ap2-g		ap2-g2		ap2-o		ap2-o2		ap2-o3		ap2-o4		ap2-sp		ap2-sp2		ap2-sp3		ap2-l		PBANKA_131970		ap2-o		ap2-o2		ap2-o3		ap2-o		ap2-o2		ap2-o3
						log2F b	p.adj c	log2FC	p.adj	log2FC	p.adj	log2FC	p.adj	log2FC	p.adj	log2FC	p.adj	log2FC	p.adj	log2FC	p.adj	log2FC	p.adj	log2FC	p.adj	log2FC	p.adj	log2FC	p.adj	log2FC	p.adj	log2FC	p.adj	log2FC	p.adj	log2FC	p.adj	log2FC	p.adj
	2360	PBANKA_0941800	PBANKA_094180	"histone H2B, putative (H2B)"	8634.77	0.987135	0.192309	0.536398	0.58363	0.044116	0.981093	0.343125	0.956563	0.504568	1	0.375513	0.821178	0.178215	0.885414	0.468861	1	0.226347	1	-0.0651684	1	0.429871	1	0.598086	1	0.103987	0.916531	0.0801378	0.941757	1.54396	3.89468e-06	0.724222	0.0889578	-1.15846	0.0011746
	1876	PBANKA_0831000	PBANKA_083100	merozoite surface protein 1 (MSP1)	5699.99	1.93589	0.00101901	1.11854	0.116783	1.58308	0.0248464	0.438622	0.945417	1.07883	1	0.65372	0.615005	-0.607179	0.497129	-0.00283065	1	0.00601168	1	-0.357533	1	0.312174	1	0.62218	1	1.1786	0.168757	1.50251	0.0225791	1.95728	3.10699e-12	1.96877	3.16732e-09	-0.015673	0.972793
	3018	PBANKA_1122700	PBANKA_112270	"protein kinase, putative (TKL4)"	3341.11	2.6582	1.24642e-05	0.809958	0.303784	1.18587	0.126	-0.180168	0.977314	0.585351	1	0.982445	0.430142	-0.432951	0.65966	-0.714758	1	-0.514909	1	-0.159813	1	-0.0722952	1	0.166121	1	0.283417	0.791264	0.310982	0.748206	-0.0635455	0.868279	-0.227994	0.60621	-1.47923	1.08578e-06
	995	PBANKA_0515000	PBANKA_051500	25 kDa ookinete surface antigen precursor (P25)	3052.56	-1.70026	0.0380497	-1.0048	0.324496	-0.0241308	0.990042	-0.641111	0.941436	-0.38148	1	0.299658	0.878404	2.09232	0.0206699	0.448406	1	0.811824	1	0.649801	1	0.389801	1	-0.563317	1	-0.882024	0.378566	-0.655851	0.455308	-0.882327	0.0067929	-0.957782	0.0122146	0.524769	0.139788
	994	PBANKA_0514900	PBANKA_051490	28 kDa ookinete surface protein (P28)	2687	-2.5014	0.00135163	-2.18652	0.013813	0.0167899	0.992653	-0.675682	0.937126	0.0249832	1	0.168231	0.934597	2.05363	0.0207382	0.409736	1	0.80639	1	0.590657	1	0.296761	1	-0.565575	1	-0.867701	0.390665	-0.480624	0.597782	-0.900268	0.00088391	-0.90361	0.00494146	0.100642	0.772896
	1570	PBANKA_0800500	PBANKA_080050	chitinase (CHT1)	2680.94	2.03193	0.000580755	1.60824	0.0177851	0.957665	0.218907	-0.219405	0.969098	0.484618	1	0.122	0.938145	-0.197272	0.843636	0.117226	1	0.0785081	1	0.0869779	1	0.0588111	1	1.92817	0.00838823	0.0285528	0.974652	0.0183164	0.988312	-7.34563	3.57322e-168	-1.35486	6.57811e-05	-1.66295	1.08899e-08
	1413	PBANKA_0707700	PBANKA_070770	"conserved Plasmodium protein, unknown function"	2657.86	2.29306	4.03422e-07	0.894704	0.11054	1.27655	0.0212052	-0.305699	0.947442	0.16387	1	0.58135	0.556909	-1.10198	0.0434861	-0.57413	1	-0.636813	0.996231	-0.45086	1	-0.291218	1	0.30665	1	0.991245	0.331405	0.851167	0.324396	-0.382881	0.350845	0.989462	0.0226515	-1.20029	0.00150003
	2877	PBANKA_1108500	PBANKA_110850	"conserved Plasmodium protein, unknown function"	2629.62	1.35637	0.023459	0.138263	0.881553	0.792044	0.320256	-0.454164	0.945417	0.243987	1	0.635783	0.62012	0.161521	0.873593	-0.392466	1	-0.0999094	1	-0.639399	1	0.24126	1	0.180858	1	-0.260133	0.772106	-0.52854	0.471455	1.02347	0.00465669	0.424261	0.378246	-0.881369	0.0211575
	3630	PBANKA_1237100	PBANKA_123710	"conserved Plasmodium protein, unknown function"	2460.27	0.670947	0.310349	0.161588	0.864664	0.291951	0.787062	-0.429314	0.94605	0.0596742	1	0.511081	0.707684	-0.00369921	1	-0.243957	1	0.24771	1	-0.387634	1	0.604172	1	0.218229	1	0.0620693	0.951991	-0.0388569	0.977124	2.34317	4.25003e-11	1.88861	9.37454e-06	-1.45767	0.000143174
	1960	PBANKA_0901900	PBANKA_090190	"tubulin-tyrosine ligase, putative"	2411.54	-0.96712	0.0789828	-1.53288	0.0100321	-0.0229159	0.987586	-1.61029	0.0445534	-0.509529	1	0.977379	0.335004	1.96968	0.000354529	0.47591	1	1.01595	0.705336	0.337995	1	1.27527	0.472774	0.313537	1	-0.492664	0.642796	-0.548458	0.493903	1.77895	1.40232e-05	0.996288	0.0485006	-0.735745	0.110052
	3059	PBANKA_1126800	PBANKA_112680	"HECT-domain (ubiquitin-transferase), putative"	2370.55	0.97106	0.206055	0.278425	0.796533	0.544175	0.632083	-0.527016	0.945417	-0.013278	1	1.14631	0.424406	0.819548	0.435631	0.206989	1	0.688319	1	0.0720471	1	1.03323	1	0.426426	1	-0.346458	0.765611	-0.903218	0.278793	2.62188	1.5044e-09	1.37831	0.00939051	-1.45275	0.00220366
	3026	PBANKA_1123500	PBANKA_112350	"SNF2 helicase, putative (ISWI)"	2347.91	1.03107	0.0102174	0.172129	0.768972	0.33209	0.588201	-0.31962	0.941436	0.30302	1	0.271219	0.769571	-0.42964	0.467492	-0.236203	1	0.00948835	1	-0.20281	1	0.375041	1	0.203402	1	0.293406	0.793321	0.561825	0.550969	1.85651	9.1804e-10	1.27178	0.000578366	-0.949103	0.00440113
	245	PBANKA_0106300	PBANKA_010630	"conserved Plasmodium protein, unknown function"	2199.38	-0.216188	0.742298	-0.0659925	0.940071	0.309664	0.741769	-0.585101	0.908102	0.0690004	1	0.684744	0.556664	1.5344	0.0121033	0.326299	1	0.63723	1	0.0438494	1	0.820323	1	0.359768	1	-0.0577444	0.939384	-0.120359	0.882482	1.27866	7.19126e-08	0.777729	0.00808968	0.191731	0.515943
	533	PBANKA_0305100	PBANKA_030510	serine repeat antigen 1 (SERA1)	2193.65	1.45716	0.00241734	1.33523	0.0142227	1.07483	0.0669797	0.292361	0.948237	1.05529	0.647855	-0.27378	0.811303	-0.580679	0.403767	-0.10001	1	-0.314889	1	-0.701448	1	-0.101196	1	0.856129	0.945287	1.87693	3.55644e-07	1.93506	5.77961e-08	1.19986	0.000152106	1.66593	6.00456e-06	0.430096	0.235422
	4937	PBANKA_1454200	PBANKA_145420	"conserved Plasmodium protein, unknown function"	2164.13	0.153774	0.819926	-0.394293	0.610303	-0.0812509	0.946252	-0.541409	0.917658	0.0972283	1	0.289512	0.821735	-0.233583	0.795296	-0.504381	1	0.00523838	1	-0.654916	1	0.373172	1	0.000109952	1	0.183324	0.863811	-0.079892	0.945269	2.16285	2.6947e-10	1.45849	0.000452679	-2.05737	7.70798e-09
	1100	PBANKA_0600600	PBANKA_060060	"NIMA related kinase 3, putative (NEK3)"	2163.34	-4.52766	5.23684e-27	-3.25261	6.56715e-14	1.01412	0.0578601	-0.0348569	0.992977	0.291592	1	0.807804	0.339607	1.90891	2.05195e-05	0.511572	1	0.575646	0.99835	0.563182	1	0.212179	1	-0.0904776	1	0.253956	0.798768	0.715902	0.361111	0.0953463	0.84148	0.453922	0.376998	0.35569	0.428341
	904	PBANKA_0505900	PBANKA_050590	"conserved Plasmodium protein, unknown function"	2162.78	1.6913	0.00199474	0.216968	0.792156	0.930606	0.184128	-0.186942	0.972875	0.218813	1	0.758406	0.498792	-0.542227	0.514674	-0.532734	1	-0.330228	1	-0.284353	1	0.124086	1	0.103779	1	0.203615	0.848814	0.00959289	0.997461	1.45149	1.13477e-05	1.5871	4.63186e-05	-0.843285	0.0196779
	4159	PBANKA_1342500	PBANKA_134250	"conserved Plasmodium protein, unknown function"	2062.69	1.35865	0.000794028	0.511019	0.327215	-0.133507	0.856383	-1.31364	0.0252265	-0.15861	1	0.548554	0.515738	0.890168	0.0687744	-0.394516	1	-0.0203774	1	-0.318242	1	0.144073	1	0.0366701	1	-0.74324	0.372638	-1.19214	0.0335026	0.0104829	0.983088	-0.80945	0.0708357	-1.19221	0.00175771
	2218	PBANKA_0927600	PBANKA_092760	"conserved Plasmodium protein, unknown function"	2031.34	-2.90612	9.61404e-11	-2.75103	3.49586e-09	-0.224212	0.787062	-1.15201	0.206492	-0.847795	1	1.24516	0.11496	2.83451	1.07725e-09	0.754449	1	1.22358	0.261333	0.724601	1	1.23901	0.312134	-0.0625713	1	-0.0470228	0.942113	-0.336823	0.566353	0.665572	0.104085	0.80748	0.0884645	-0.218961	0.645332
	2901	PBANKA_1111000	PBANKA_111100	"RNA pseudouridylate synthase, putative, fragment"	1992.29	1.45178	0.00747452	0.336796	0.662873	0.863488	0.218736	-0.37784	0.94605	0.150371	1	0.643146	0.580077	-0.545778	0.500972	-0.508003	1	-0.0891397	1	-0.10969	1	0.276891	1	0.208668	1	0.144011	0.890619	0.0934118	0.935871	2.18702	2.24981e-09	0.823963	0.0799519	-1.96655	2.85029e-07
	1218	PBANKA_0612400	PBANKA_061240	"conserved Plasmodium protein, unknown function"	1968.31	-4.03935	2.13535e-13	-2.52417	2.51253e-05	-0.304518	0.759949	-1.46842	0.170047	-0.428521	1	0.869489	0.45394	2.74377	2.41095e-06	0.611463	1	1.13072	0.673709	0.64594	1	0.928155	1	-0.173866	1	-0.397566	0.658535	-0.115699	0.885345	-0.637233	0.0284269	-0.283636	0.471695	0.792361	0.00773963
	3540	PBANKA_1228100	PBANKA_122810	"transcription factor with AP2 domain(s), putative (ApiAP2)"	1892.31	1.09823	0.0151595	0.53106	0.353294	0.396758	0.556592	-0.510352	0.900884	0.142491	1	0.37679	0.706921	-0.320193	0.648976	-0.315025	1	-0.139534	1	-0.503143	1	0.163673	1	0.119716	1	0.247047	0.815546	0.0066105	0.999672	1.22692	0.00085942	0.516702	0.287387	-1.17182	0.00236089
	818	PBANKA_0416100	PBANKA_041610	"dynein heavy chain, putative"	1821.17	-1.66571	0.0015473	-1.91169	0.000911938	0.0371279	0.977404	-0.884177	0.71222	-0.19015	1	1.28954	0.169854	1.56493	0.00686658	0.458303	1	0.803838	0.931161	0.749083	1	1.09174	0.857672	0.126933	1	0.302956	0.785262	0.432753	0.648947	1.48561	0.000457158	1.71297	0.000485583	-1.82	2.86275e-05
	2468	PBANKA_1008500	PBANKA_100850	translocon component PTEX150 (PTEX150)	1796.57	2.67344	2.8832e-10	1.39363	0.00464604	0.943611	0.0793572	0.0049074	0.999256	0.635608	1	1.13145	0.140891	-0.625078	0.299586	-0.233298	1	-0.192203	1	-0.221329	1	0.170279	1	0.212815	1	0.570666	0.490765	0.803286	0.167815	0.930721	0.000448072	1.04961	0.000786437	0.337423	0.265696
	2021	PBANKA_0907900	PBANKA_090790	"conserved Plasmodium protein, unknown function"	1784.1	-4.15914	7.92853e-14	-2.36828	0.000116451	-0.0100681	0.99454	-1.44231	0.200587	-1.00015	1	1.27001	0.247176	2.82303	1.57911e-06	0.882063	1	1.46908	0.291306	0.749392	1	1.67592	0.177132	0.207768	1	-0.0828715	0.916531	-0.785072	0.203232	1.01821	0.0116584	0.680281	0.174607	-0.491493	0.273067
	3361	PBANKA_1210200	PBANKA_121020	"QF122 antigen, putative"	1714.22	1.336	5.20015e-05	0.0747411	0.889406	0.37312	0.432697	-0.467712	0.839062	0.274103	1	0.371314	0.615005	1.19444	0.000762023	-0.233275	1	0.0713627	1	0.324591	1	-0.0240541	1	-0.0438497	1	0.00764845	0.995715	-0.0456473	0.972372	-0.0726387	0.865413	0.181196	0.724	0.153444	0.721701
	3122	PBANKA_1133100	PBANKA_113310	"serine/threonine protein kinase, putative (ARK3)"	1680.74	0.510887	0.441624	-0.612525	0.429741	0.262408	0.800368	-0.891771	0.801179	-0.200347	1	0.936186	0.429505	0.842882	0.29623	-0.213322	1	0.290858	1	-0.394405	1	0.618886	1	0.251533	1	0.107758	0.907516	-0.900736	0.214858	1.43785	0.000404659	1.20167	0.0130989	-1.57404	0.000189648
	926	PBANKA_0508100	PBANKA_050810	"chromodomain-helicase-DNA-binding protein 1, putative (CHD1)"	1649.53	2.54512	1.70559e-07	0.930574	0.125524	1.32018	0.0278775	-0.0748816	0.991008	0.730931	1	0.860537	0.387318	-0.324806	0.685737	-0.464654	1	-0.210575	1	-0.199549	1	0.157863	1	0.172168	1	0.231475	0.82325	0.416799	0.644799	1.30697	1.04252e-06	0.560582	0.105974	-0.901851	0.00175351
	4787	PBANKA_1439200	PBANKA_143920	"polyadenylate-binding protein, putative (PABP)"	1639.25	2.39918	3.40561e-09	1.14245	0.0169117	1.05905	0.0366305	0.107746	0.981965	0.864153	0.807625	-0.082715	0.941018	-0.20803	0.761495	-0.482099	1	-0.535972	0.99835	-0.145858	1	-0.674384	1	0.324644	1	0.485654	0.624899	0.399533	0.610232	0.118118	0.62068	-0.340891	0.187154	-1.17464	2.94929e-09
	3322	PBANKA_1206300	PBANKA_120630	"conserved Plasmodium protein, unknown function (UIS11)"	1588.96	1.83932	0.000107887	0.443551	0.493601	0.931483	0.12136	-0.191691	0.967803	0.27316	1	0.248156	0.825857	-0.658649	0.322448	-0.409041	1	-0.215336	1	-0.286517	1	0.117315	1	0.228487	1	0.0602661	0.952074	0.00590052	0.999998	2.18667	6.20698e-15	1.52744	7.71214e-06	-1.34345	8.06708e-06
	1948	PBANKA_0900900,PBANKA_1000011	PBANKA_090080	"reticulocyte binding protein, putative (Pb235)"	1571.62	2.39666	4.72258e-05	1.01388	0.16571	1.90218	0.0073805	0.0157696	0.995138	0.569007	1	1.32806	0.23908	-0.161111	0.877256	0.500707	1	1.00972	0.825843	0.485281	1	1.31073	0.710148	0.114193	1	0.634806	0.5946	0.389232	0.695046	2.14577	4.71269e-08	1.67271	0.00038274	-1.0329	0.0179954
	1530	PBANKA_0719500	PBANKA_071950	"conserved Plasmodium protein, unknown function"	1561.95	1.09241	0.0333502	0.217926	0.768866	0.470411	0.529792	-0.283111	0.949731	0.0381643	1	0.653157	0.531895	0.0251339	0.985234	-0.213696	1	0.0440635	1	-0.125343	1	0.426717	1	0.174444	1	0.0271957	0.978496	-0.19114	0.858304	0.392741	0.27245	0.802829	0.0394253	-1.49071	4.26222e-06
	4346	PBANKA_1361200	PBANKA_136120	"conserved Plasmodium protein, unknown function"	1544.08	-1.89491	4.18351e-06	-1.72668	0.000112621	-0.292588	0.668062	-1.21762	0.0689091	-0.855129	0.829328	1.14138	0.107401	1.97916	3.95558e-06	0.523804	1	0.93872	0.501123	0.495461	1	1.12678	0.309086	0.16082	1	-0.213988	0.833469	-0.562982	0.512031	1.77308	1.8035e-08	0.801164	0.0441718	-0.958348	0.00560102
	1539	PBANKA_0720400	PBANKA_072040	"conserved Plasmodium protein, unknown function"	1528.09	2.69746	4.93242e-08	1.06098	0.0809541	1.42223	0.018852	-0.0786288	0.991008	0.794205	1	0.73794	0.474642	0.136878	0.877422	-0.134812	1	-0.00211752	1	-0.219588	1	0.208765	1	-0.0318186	1	0.122901	0.844678	0.295408	0.591757	0.609642	0.0714459	-0.0658713	0.906183	-0.347621	0.347055
	406	PBANKA_0208800	PBANKA_020880	"ubiquitin carboxyl-terminal hydrolase 1, putative (UBP1)"	1487.63	1.8637	5.8615e-05	0.482415	0.437409	0.901063	0.125785	-0.317775	0.947442	0.109225	1	0.65117	0.498792	-0.533142	0.441914	-0.491215	1	-0.272411	1	-0.39647	1	0.112592	1	-0.0351409	1	0.342573	0.743731	0.159286	0.865754	0.0277024	0.941998	0.123664	0.79064	-1.49755	5.4399e-07
	4179	PBANKA_1344500	PBANKA_134450	"conserved Plasmodium protein, unknown function"	1472.35	2.8052	3.5832e-06	1.46237	0.0427988	1.4721	0.0513551	0.0766138	0.991823	0.736985	1	1.10853	0.36396	-0.813845	0.349616	-0.38051	1	-0.15929	1	-0.00628616	1	0.138146	1	0.446358	1	0.212242	0.834011	-0.235468	0.80279	2.08913	3.20136e-15	1.4508	7.3727e-06	-0.491119	0.112945
	2361	PBANKA_0941900	PBANKA_094190	"histone H4, putative"	1471.52	0.95992	0.169626	0.640256	0.464321	-0.307426	0.792283	-0.080012	0.991823	0.63533	1	0.435959	0.779823	0.442404	0.673842	0.360132	1	0.15096	1	-0.0567795	1	0.430188	1	0.737919	1	0.333726	0.681115	0.627909	0.224972	0.290962	0.299072	0.119314	0.757651	-0.315887	0.264355
	1644	PBANKA_0807900	PBANKA_080790	"conserved Plasmodium protein, unknown function"	1465.03	0.673723	0.148714	0.00504165	0.996286	0.211439	0.78797	-0.329954	0.945417	0.27822	1	0.269488	0.796109	-0.360688	0.600685	-0.507	1	-0.298692	1	-0.356212	1	0.00645673	1	-0.0639246	1	0.331863	0.746587	0.0883299	0.927364	0.882998	0.00564894	-0.0685522	0.899769	-1.13033	0.000512743
	2254	PBANKA_0931200	PBANKA_093120	"heat shock protein 101, putative"	1459.17	2.57512	3.58203e-09	1.28647	0.0116682	1.29852	0.0152417	0.0297812	0.994362	0.389878	1	0.978123	0.250369	-0.583354	0.35941	-0.161072	1	-0.18747	1	-0.450429	1	0.0509337	1	0.242745	1	0.328247	0.68984	0.288235	0.641896	0.71462	0.0206538	1.25746	0.000315762	0.427013	0.20624
	1381	PBANKA_0704500	PBANKA_070450	"E3 ubiquitin-protein ligase, putative"	1440.47	0.879243	0.125771	0.120652	0.889481	0.560904	0.47688	-0.160689	0.977314	0.186106	1	0.56188	0.632638	-0.293431	0.739586	-0.119011	1	0.225499	1	0.230518	1	0.573843	1	0.272734	1	0.190731	0.858488	0.113589	0.920268	2.45413	8.36484e-13	1.80715	1.24945e-05	-1.31313	0.000440726
	1407	PBANKA_0707100	PBANKA_070710	"membrane skeletal protein, putative"	1437.62	-4.26135	7.26759e-14	-2.56131	3.675e-05	0.00565031	0.998014	-0.896464	0.801179	-0.172823	1	0.715373	0.573371	2.64355	1.15145e-05	0.554199	1	1.04013	0.809595	0.523768	1	0.61376	1	-0.398617	1	-0.376763	0.728465	-0.184438	0.842465	-0.786463	0.0045512	-0.391795	0.279186	0.375029	0.224949
	1171	PBANKA_0607700	PBANKA_060770	"zinc finger transcription factor, putative (KROX1)"	1431.03	0.912853	0.0988735	0.549906	0.427268	0.273114	0.768095	-0.00205508	1	0.441739	1	-0.340215	0.788159	-0.611285	0.427072	-0.553064	1	-0.614382	1	-0.640735	1	-0.418661	1	-0.105766	1	0.456909	0.626893	0.1352	0.875187	-0.395195	0.323127	-0.170192	0.756234	-1.27745	0.00051586
	1454	PBANKA_0711900	PBANKA_071190	"heat shock protein, putative (HSP70)"	1412.97	1.62739	2.80023e-11	0.646608	0.0269063	0.646131	0.0345219	0.59099	0.288483	0.488759	0.966622	0.162067	0.789692	0.425782	0.195585	0.682958	0.338524	0.716123	0.191711	0.366687	1	0.362164	1	0.107933	1	0.251733	0.657395	0.20083	0.648437	-0.131238	0.672142	-0.426628	0.2	-1.12885	1.57956e-05
	4302	PBANKA_1356800	PBANKA_135680	"conserved Plasmodium protein, unknown function"	1402.63	1.40814	0.021656	0.707156	0.360379	0.627456	0.469624	-0.0747072	0.991823	0.482802	1	0.662204	0.615005	-0.296252	0.762318	-0.285515	1	0.115842	1	-0.379671	1	0.521974	1	0.154283	1	0.266255	0.81188	0.194746	0.856979	1.3578	0.000295054	1.2495	0.00493037	-2.13235	1.52498e-08
	3785	PBANKA_1305200	PBANKA_130520	"serine/threonine protein kinase, putative"	1390.07	0.400306	0.480184	0.075098	0.925377	0.242617	0.787062	-1.0012	0.507312	-0.253371	1	0.537187	0.629489	1.34486	0.0178043	0.257904	1	0.593273	1	0.00396616	1	0.678895	1	0.187742	1	-0.786494	0.181591	-1.26282	0.00292594	1.52346	3.06534e-05	0.452168	0.366259	-0.514047	0.221333
	2836	PBANKA_1104400	PBANKA_110440	"conserved Plasmodium protein, unknown function"	1378.4	0.450682	0.465685	-0.124183	0.886563	0.281039	0.770435	-0.280972	0.954199	-0.168552	1	0.33873	0.793184	-0.109339	0.914646	-0.285762	1	-0.106091	1	-0.375394	1	0.249592	1	0.140223	1	0.0714491	0.945654	-0.0301578	0.983018	0.491767	0.133146	0.685872	0.0671509	-1.47756	1.37887e-06
	2498	PBANKA_1011500	PBANKA_101150	"conserved Plasmodium protein, unknown function"	1367.4	0.795589	0.112424	0.23855	0.732085	0.24284	0.771714	-0.0270042	0.994362	0.196631	1	0.387965	0.716455	-0.417393	0.571071	-0.241551	1	-0.00105947	1	-0.177022	1	0.333476	1	0.168709	1	0.175255	0.868116	-0.00176804	1	1.98363	1.09574e-11	1.75876	4.97672e-07	-1.13712	0.000331114
	2338	PBANKA_0939600	PBANKA_093960	"polyadenylate-binding protein-interacting protein 1, putative (PAIP1)"	1363.46	2.00784	3.71871e-05	0.749025	0.224932	1.30793	0.0271264	-0.318237	0.947442	0.582474	1	0.623472	0.55274	-0.304072	0.702744	-0.469137	1	-0.0970586	1	-0.264933	1	0.203882	1	0.238513	1	0.156046	0.864885	-0.0430127	0.969637	1.77415	1.12359e-11	1.03083	0.00138088	-0.908327	0.00151889
	532	PBANKA_0305000	PBANKA_030500	serine repeat antigen 2 (SERA2)	1358.87	1.89148	0.000546698	1.78955	0.00362002	1.8738	0.00386727	0.620114	0.900884	1.24274	0.587168	0.060924	0.968872	-0.328819	0.710971	0.0664408	1	-0.0857519	1	-0.595393	1	0.0641981	1	0.391453	1	1.4332	0.00231083	1.38925	0.00167846	0.756286	0.0652051	1.53897	0.00063769	0.624304	0.149671
	3140	PBANKA_1134900	PBANKA_113490	"zinc finger protein, putative"	1356.88	-3.54904	3.93892e-13	-2.00319	0.000227387	-0.459107	0.549596	-1.42596	0.0895939	-0.962388	0.993748	1.02448	0.280424	2.72273	1.03913e-07	0.542396	1	1.08606	0.561361	0.470003	1	0.943439	1	-0.241342	1	-0.342951	0.728	-0.588306	0.409182	-0.767316	0.0303687	-0.761464	0.0708357	0.134773	0.759355
	1325	PBANKA_0623100	PBANKA_062310	"conserved rodent malaria protein, unknown function"	1335.02	1.61153	0.000224403	0.682794	0.213166	1.45986	0.00502686	-0.251624	0.949344	0.592576	1	0.763017	0.380592	-0.626805	0.300527	-0.476438	1	-0.166398	1	-0.198292	1	0.183677	1	-0.151281	1	0.296602	0.765611	0.247098	0.777731	0.631927	0.0769937	0.709906	0.0906909	-0.0942945	0.831594
	1139	PBANKA_0604500	PBANKA_060450	"high mobility group protein B3, putative (HMGB3)"	1328.27	2.21983	9.66598e-09	0.794156	0.0972541	1.27748	0.00693496	-0.0571921	0.991334	0.538759	1	0.524864	0.52863	-0.709242	0.164352	-0.410442	1	-0.252529	1	-0.143067	1	0.112034	1	0.270986	1	0.233436	0.817421	0.176238	0.857945	0.320219	0.338626	0.326318	0.425465	-1.64874	2.17481e-08
	3518	PBANKA_1225900	PBANKA_122590	"conserved Plasmodium protein, unknown function"	1326.54	-2.50652	9.66093e-11	-2.20003	6.20338e-08	-0.686449	0.180579	-1.59073	0.00100353	-1.06917	0.226923	0.868175	0.252081	2.56347	1.30946e-10	0.510529	1	0.955009	0.394908	0.328853	1	1.0186	0.415805	0.143131	1	-0.141912	0.881256	-0.33948	0.706982	-0.580154	0.14067	-0.337953	0.51204	-0.720465	0.069661
	5026	PBANKA_1463000	PBANKA_146300	osmiophilic body protein (G377)	1312.89	-2.7284	2.13555e-05	-0.956419	0.243406	0.310598	0.790266	-1.14541	0.667788	-0.796695	1	1.68623	0.140891	2.87409	1.70781e-05	1.2045	1	1.8197	0.200989	0.886473	1	2.02578	0.0941543	0.232249	1	-0.135254	0.895158	-0.402291	0.674883	1.84328	1.50235e-08	0.551863	0.205237	-0.917788	0.0107963
	1980	PBANKA_0903800	PBANKA_090380	"serine/threonine protein kinase, putative"	1305.98	0.0531485	0.91482	-0.807069	0.0765775	0.028701	0.97644	-1.14729	0.0525296	-0.475549	1	0.950821	0.164307	1.69865	1.4418e-05	0.284391	1	0.700725	0.767233	0.0322139	1	0.832382	0.71266	0.0215963	1	-0.365902	0.674833	-0.780586	0.144225	1.02458	0.0143073	-0.0683336	0.922543	-0.857197	0.0521948
	1059	PBANKA_0521300	PBANKA_052130	"zinc finger protein, putative"	1297.18	2.60828	1.65894e-06	0.931299	0.173567	1.54042	0.0204741	-0.273588	0.956563	0.619247	1	0.931244	0.397051	-0.369835	0.678498	-0.550765	1	-0.269323	1	-0.124544	1	0.0898372	1	0.170226	1	0.308021	0.765535	0.045661	0.968729	1.02258	0.00469373	0.848759	0.0508857	-0.945206	0.0128246
	984	PBANKA_0513900	PBANKA_051390	"conserved Plasmodium protein, unknown function"	1281.47	0.930313	0.148381	0.390495	0.653329	0.19808	0.856885	-0.0332299	0.994362	0.43492	1	0.324301	0.819289	-0.103459	0.929181	-0.0482779	1	-0.0490176	1	-0.275402	1	0.290777	1	0.0843919	1	0.109394	0.913116	0.142776	0.895461	0.465243	0.21257	0.311728	0.515543	-1.3902	5.84062e-05
	3520	PBANKA_1226100	PBANKA_122610	"conserved Plasmodium protein, unknown function"	1279.23	-0.256038	0.598106	-0.306156	0.6011	-0.27722	0.687554	-0.182115	0.96366	-0.0535459	1	0.240219	0.810067	-0.0518477	0.951783	-0.0926329	1	0.164214	1	-0.0121703	1	0.50956	1	0.182981	1	0.257463	0.815733	0.193727	0.856794	1.40356	5.01565e-05	0.925127	0.028647	-1.79668	3.47871e-07
	3542	PBANKA_1228300	PBANKA_122830	"conserved Plasmodium protein, unknown function"	1277.45	-1.13712	0.0085913	-0.00730637	0.993455	-0.310255	0.649689	-1.03231	0.236661	-0.190742	1	0.798903	0.328639	1.68165	0.000144977	0.329731	1	0.821073	0.705336	0.471425	1	1.10237	0.381774	0.283954	1	-0.126003	0.899453	-0.168431	0.869838	0.694449	0.081516	0.511766	0.303583	-2.3315	3.73312e-10
	305	PBANKA_0112100	PBANKA_011210	"transcription factor with AP2 domain(s), putative (ApiAP2)"	1274.32	1.0425	0.130259	0.433177	0.641634	0.545179	0.589475	-0.19258	0.977314	0.38718	1	0.527168	0.719329	-0.378385	0.718123	-0.340145	1	-0.0428911	1	-0.407192	1	0.210316	1	0.173093	1	0.166137	0.870635	0.288346	0.771265	1.96128	2.03908e-12	1.42899	2.46715e-05	-0.217632	0.538362
	334	PBANKA_0201600	PBANKA_020160	early transcribed membrane protein (ETRAMP)	1272.01	1.95734	4.87363e-05	0.819852	0.171797	0.670381	0.313484	0.278564	0.949576	0.196507	1	-0.0671975	0.96093	-0.649954	0.342024	0.0260261	1	-0.20653	1	0.00604622	1	-0.178123	1	-0.148012	1	0.212964	0.798889	0.640495	0.318985	-0.123174	0.755078	0.379258	0.383401	1.0611	0.00150003
	1867	PBANKA_0830200	PBANKA_083020	"high molecular weight rhoptry protein 2, putative (RhopH2)"	1252.07	0.242804	0.550752	0.261428	0.597037	0.519617	0.272765	0.524987	0.807145	0.466297	1	-0.0294221	0.978499	-0.483949	0.323263	0.124748	1	0.108	1	-0.399816	1	0.293241	1	0.354934	1	0.435679	0.627894	0.469854	0.494475	1.74622	5.64737e-07	1.54207	0.000219677	0.260466	0.549916
	4291	PBANKA_1355700	PBANKA_135570	myosin A (MyoA)	1236.1	2.08143	0.00093899	1.2279	0.106111	-0.0870781	0.950358	-0.326656	0.954199	0.053322	1	0.664332	0.632129	0.454823	0.648976	-0.0993316	1	-0.041789	1	-0.279767	1	-0.0227593	1	0.0125276	1	-0.221883	0.814248	-0.393187	0.631831	-1.05234	1.88673e-05	-0.732035	0.0152804	-0.322127	0.257995
	1583	PBANKA_0801800	PBANKA_080180	"conserved Plasmodium protein, unknown function"	1235.95	0.412877	0.512634	-0.00946154	0.993455	0.313178	0.741992	-0.666472	0.894368	-0.135505	1	0.503287	0.688809	0.898696	0.215974	-0.0545888	1	0.308813	1	-0.247622	1	0.609326	1	0.275806	1	-0.157143	0.863811	-0.829864	0.236477	1.9657	1.50521e-08	1.51374	0.000304471	-0.703526	0.0747499
	259	PBANKA_0107600	PBANKA_010760	"conserved Plasmodium protein, unknown function"	1208.53	0.607331	0.375672	0.176483	0.854813	0.314512	0.773022	0.0230251	0.994881	0.0204765	1	0.577721	0.676252	-0.438153	0.654077	-0.144785	1	0.154193	1	-0.135364	1	0.529568	1	0.292037	1	0.193566	0.857049	0.167535	0.881571	1.74449	5.22055e-08	1.55166	5.37802e-05	-1.14037	0.000987707
	3389	PBANKA_1213000	PBANKA_121300	"transcriptional activator ADA2, putative"	1194.46	1.488	0.000492197	0.587342	0.281517	0.903788	0.0869576	-0.117447	0.978232	0.455678	1	0.250478	0.807978	-0.479691	0.451475	-0.265383	1	-0.114847	1	-0.175695	1	0.150229	1	0.172319	1	0.377639	0.746765	0.396874	0.677914	0.885425	0.00571842	0.915809	0.0153148	-1.17668	0.000305549
	3813	PBANKA_1308000	PBANKA_130800	"conserved Plasmodium protein, unknown function"	1190.74	0.184952	0.779249	-0.644218	0.359518	-0.256827	0.791664	-0.799779	0.812165	-0.140182	1	0.267843	0.834095	0.364213	0.67604	-0.2726	1	0.0776246	1	-0.094598	1	0.313398	1	0.0998029	1	0.410796	0.739244	0.312801	0.762734	1.02764	0.0075963	1.48717	0.000695676	-1.86389	9.61163e-07
	4817	PBANKA_1442200	PBANKA_144220	"cyclin-related protein, putative"	1178.17	-0.11403	0.84543	0.446224	0.478558	-0.506612	0.452373	-0.619634	0.860579	0.302595	1	0.136222	0.910346	-0.130851	0.872705	-0.393872	1	-0.191908	1	-0.471163	1	0.0840181	1	0.199305	1	0.373095	0.746765	0.574632	0.525854	0.650416	0.0205652	-0.345084	0.349174	-1.41495	2.26688e-07
	869	PBANKA_0502500	PBANKA_050250	"serine/threonine protein phosphatase, putative"	1174.79	0.475491	0.411424	-0.168884	0.830012	0.483683	0.53319	-0.642455	0.888729	-0.0483837	1	0.754541	0.46736	0.801574	0.244682	0.0737392	1	0.377653	1	-0.136646	1	0.743297	1	0.242808	1	-0.230111	0.797145	-0.979912	0.105604	1.45703	3.38087e-05	0.969516	0.0237704	-0.327148	0.436417
	4598	PBANKA_1420500	PBANKA_142050	"conserved Plasmodium protein, unknown function"	1173.48	2.12834	0.000489517	0.63834	0.429832	1.30578	0.0836174	-0.577441	0.925597	0.360733	1	0.953105	0.440324	-0.435828	0.654077	-0.562569	1	-0.13337	1	0.0871266	1	0.12458	1	0.286775	1	0.304055	0.785262	0.382805	0.695261	1.71602	2.77315e-08	1.18777	0.00158461	-0.967969	0.00413473
	1318	PBANKA_0622400	PBANKA_062240	"kinesin, putative"	1169.38	-2.47853	2.75581e-08	-1.50627	0.00332835	-0.252323	0.750879	-2.01161	0.000125313	-0.829151	1	1.31616	0.0741176	2.70903	4.21256e-09	0.752942	1	1.39015	0.110286	0.713811	1	1.62751	0.0181082	0.244532	1	-0.628659	0.411026	-0.802444	0.150042	0.797306	0.0240943	-0.114515	0.836845	-0.641887	0.0867524
	488	PBANKA_0300600	PBANKA_030060	"Plasmodium exported protein, unknown function"	1167.7	3.03026	1.0706e-08	1.6481	0.00718657	2.03644	0.00131233	0.260928	0.956563	1.09878	0.837212	1.07749	0.292844	-0.660242	0.405314	-0.169737	1	-0.248731	1	-0.137177	1	-0.131677	1	0.065583	1	0.123882	0.875013	0.117233	0.889972	1.45696	2.68118e-10	1.06133	0.00016894	0.264823	0.342715
	5029	PBANKA_1463300	PBANKA_146330	"conserved Plasmodium protein, unknown function"	1154.37	-2.52767	3.83861e-07	-2.15525	6.75434e-05	-0.699225	0.314694	-1.10507	0.402841	-0.622947	1	0.875224	0.388608	2.73336	1.20317e-07	0.475349	1	1.04928	0.623268	0.34609	1	0.786681	1	-0.501901	1	-0.506285	0.6955	-0.252201	0.807258	-1.17751	0.00857356	-0.522235	0.374388	1.06125	0.0241877
	2639	PBANKA_1025500	PBANKA_102550	"NOT family protein, putative"	1152.36	0.873826	0.0690163	0.393622	0.531129	0.331975	0.653065	-0.210708	0.959572	0.302808	1	0.520743	0.605219	-0.370295	0.607842	-0.281728	1	0.0495741	1	-0.163981	1	0.469346	1	0.283173	1	0.0448658	0.963429	-0.117254	0.917989	2.16124	3.13427e-12	1.45139	0.000119478	-1.01996	0.00283795
	2666	PBANKA_1028200	PBANKA_102820	"atypical protein kinase, ABC-1 family, putative"	1150.27	0.129382	0.821658	-0.515987	0.395163	0.0521086	0.959503	-0.783939	0.71222	-0.393973	1	0.598513	0.541022	1.24592	0.0183056	0.0216716	1	0.293576	1	-0.182327	1	0.515201	1	0.126109	1	-0.217462	0.798889	-1.1374	0.0358974	0.789309	0.0324401	0.348822	0.484501	-1.51512	3.09065e-05
	4048	PBANKA_1331400	PBANKA_133140	"conserved Plasmodium protein, unknown function"	1144.62	0.911357	0.0538075	0.450213	0.459411	0.264995	0.733127	-0.19312	0.964496	0.458881	1	0.415219	0.687343	-0.584654	0.363939	-0.304312	1	0.0843778	1	-0.308164	1	0.408255	1	0.239406	1	0.132397	0.876926	-0.0740536	0.937813	1.8083	1.66322e-10	0.919156	0.0091669	-0.60557	0.0599873
	4779	PBANKA_1438400	PBANKA_143840	"conserved Plasmodium protein, unknown function"	1143	0.344411	0.464977	-0.240258	0.691459	-0.132667	0.862757	-0.344175	0.941384	-0.237134	1	0.185725	0.850463	-0.12232	0.864814	-0.333773	1	-0.191608	1	-0.321285	1	0.138844	1	0.118256	1	0.0554483	0.955899	-0.0277786	0.983731	1.26847	0.000199337	0.97301	0.0182659	-1.12481	0.00178466
	1679	PBANKA_0811400	PBANKA_081140	"conserved Plasmodium protein, unknown function"	1113.89	2.36109	4.14341e-05	0.612274	0.426249	1.20769	0.0931947	-0.303856	0.954199	0.531467	1	0.624372	0.629489	-0.291855	0.761495	-0.545041	1	-0.32165	1	-0.30185	1	0.0013908	1	-0.00169823	1	0.521473	0.675619	0.29942	0.768084	1.24301	7.60867e-05	1.05502	0.00510336	-1.03798	0.00184887
	4399	PBANKA_1400600	PBANKA_140060	"cytoadherence linked asexual protein, putative"	1100.61	0.738567	0.07664	0.802974	0.0933469	0.306343	0.629177	0.32111	0.941436	0.583977	1	-0.287688	0.753753	-0.565931	0.302849	0.0428046	1	-0.103842	1	-0.65489	1	-0.0182655	1	0.580615	1	1.00787	0.0380512	1.43552	0.000304224	1.13464	0.00755307	1.31316	0.00727449	0.38872	0.428054
	376	PBANKA_0205800	PBANKA_020580	"serine/threonine protein kinase, putative (IK2)"	1095.74	-0.178725	0.675904	-0.854481	0.0427988	-0.139554	0.829296	-0.860094	0.259693	-0.319026	1	0.753365	0.272132	1.28957	0.000761766	0.212175	1	0.44624	1	0.493456	1	0.685445	1	0.123747	1	0.2869	0.791507	0.196257	0.847639	0.900271	0.0175459	0.58393	0.218401	-1.23953	0.00123491
	682	PBANKA_0402700	PBANKA_040270	"membrane skeletal protein, putative"	1086.55	-0.516289	0.322221	-1.06672	0.0579492	0.246648	0.76868	-0.860613	0.628965	-0.315957	1	0.672919	0.491341	2.33401	1.43625e-06	0.393681	1	0.838709	0.809595	0.359864	1	0.540214	1	-0.319359	1	-0.335311	0.736273	-0.437745	0.569029	0.551679	0.0538423	-0.0615335	0.895869	0.366213	0.235887
	306	PBANKA_0112200	PBANKA_011220	"myosin-like protein, putative"	1076.94	1.97481	0.000369501	0.901767	0.191018	1.18504	0.0843203	-0.459676	0.941384	0.578551	1	0.762975	0.506658	-0.922238	0.205916	-0.731773	1	-0.399349	1	-0.522853	1	0.0975764	1	0.41533	1	0.627144	0.526239	2.13395	7.10095e-05	0.660791	0.0618069	0.335809	0.47462	-0.125866	0.77104
	4786	PBANKA_1439100	PBANKA_143910	"conserved Plasmodium protein, unknown function"	1070.83	-1.22899	0.00996161	-0.889582	0.116495	0.42607	0.548791	-0.771081	0.748581	-0.474964	1	0.651672	0.498792	2.33191	9.94071e-07	0.384864	1	0.719474	0.927184	0.400248	1	0.620463	1	-0.199843	1	-0.599647	0.517151	-0.406069	0.599928	0.241454	0.341446	-0.0256713	0.952709	0.214911	0.413766
	1286	PBANKA_0619200	PBANKA_061920	"secreted ookinete protein, putative (PSOP1)"	1069.77	-0.335871	0.589592	0.892705	0.174333	0.561968	0.468858	-0.732385	0.845708	0.111558	1	0.787637	0.462495	2.32547	2.17593e-05	0.706979	1	0.798771	0.940526	0.5949	1	0.435029	1	-0.133109	1	-0.0390042	0.950525	0.534552	0.301026	-2.37176	8.60037e-21	-1.0635	0.000798388	0.110944	0.749034
	2486	PBANKA_1010300	PBANKA_101030	"dynein-related AAA-type ATPase, putative"	1069.69	1.97793	0.00330913	0.764271	0.377556	1.22036	0.149197	-0.317102	0.956563	0.194626	1	1.23054	0.34104	0.254183	0.818691	-0.105404	1	0.305291	1	0.0168155	1	0.643854	1	0.273805	1	-0.156069	0.88143	-0.166449	0.882323	1.7871	3.26755e-07	0.494746	0.301555	-1.27892	0.000652657
	2084	PBANKA_0914200	PBANKA_091420	"conserved Plasmodium protein, unknown function"	1061.98	2.69171	6.02509e-06	1.01356	0.173567	1.68932	0.0193836	0.00856175	0.999256	0.51449	1	1.25994	0.275267	-0.499961	0.599983	-0.472359	1	-0.255207	1	0.126749	1	0.133228	1	0.337676	1	0.216211	0.82894	0.109292	0.917178	0.798969	0.00789745	0.580606	0.119096	-1.18242	9.54901e-05
	3076	PBANKA_1128500	PBANKA_112850	"SET domain protein, putative"	1060.75	0.521588	0.338823	0.187559	0.802929	0.0134713	0.991525	-0.211279	0.964376	0.110855	1	0.126613	0.923634	-0.641016	0.360721	-0.519723	1	-0.198255	1	-0.383405	1	0.118676	1	0.176292	1	0.160301	0.876946	-0.0268066	0.983946	1.69152	3.72214e-10	1.0643	0.0013355	-1.81431	8.82924e-11
	1189	PBANKA_0609500	PBANKA_060950	"kinesin-related protein, putative"	1046.19	-2.67747	1.48408e-07	-1.31026	0.030839	-0.381896	0.649029	-1.58387	0.0494707	-1.0635	0.829328	0.730021	0.498551	2.72223	2.81602e-07	0.689486	1	1.25417	0.391166	0.570383	1	1.06381	0.889347	0.101538	1	-0.346887	0.736273	-0.804489	0.238998	0.163157	0.667882	-0.391036	0.359686	-1.17238	0.000323397
	4082	PBANKA_1334800	PBANKA_133480	"conserved Plasmodium protein, unknown function"	1031.61	-4.00865	1.91219e-14	-1.98019	0.000850923	-0.00390863	0.998532	-1.23349	0.328127	-0.255901	1	1.2001	0.24098	2.85227	2.02956e-07	1.04285	1	1.43738	0.26089	0.801565	1	1.46145	0.305925	0.269732	1	-0.138769	0.868116	-0.286484	0.712117	0.401079	0.373945	0.034233	0.964001	-0.430054	0.347371
	4882	PBANKA_1448700	PBANKA_144870	"conserved Plasmodium protein, unknown function"	1029.72	0.960173	0.0220995	-0.328112	0.559614	0.0947594	0.906663	-0.319105	0.945417	-0.091974	1	0.0554518	0.96093	-0.726724	0.165405	-0.723852	1	-0.520202	0.99835	-0.557565	1	-0.182773	1	0.0806992	1	0.210305	0.838398	-0.159825	0.878876	0.6115	0.0591369	0.463932	0.248958	-1.58792	2.83036e-07
	2011	PBANKA_0906900	PBANKA_090690	"conserved Plasmodium protein, unknown function"	1028.5	0.710747	0.106756	-0.236272	0.697502	0.210407	0.776221	-0.429379	0.910444	0.0459027	1	0.148573	0.884339	-0.0940106	0.900009	-0.186017	1	-0.0286829	1	-0.132202	1	0.274401	1	0.164599	1	0.317064	0.769977	0.335717	0.72887	1.54239	3.39696e-06	0.414207	0.367671	-1.30316	0.000205477
	889	PBANKA_0504400	PBANKA_050440	"conserved Plasmodium protein, unknown function"	1026.02	-3.81648	1.09514e-11	-2.45253	6.52712e-05	-0.362979	0.706738	-1.16	0.507312	-0.436076	1	0.985643	0.392739	2.82606	1.77252e-06	0.634429	1	1.10881	0.709317	0.689467	1	1.12148	1	-0.245899	1	-0.1541	0.858778	-0.181012	0.831137	-1.16961	0.00179463	-0.299685	0.57727	-0.284028	0.525542
	953	PBANKA_0510800	PBANKA_051080	"conserved Plasmodium protein, unknown function"	1025.17	1.84197	0.00114556	0.435156	0.578997	0.2937	0.76868	-0.576789	0.911105	0.0519408	1	0.50727	0.692771	-0.785731	0.31707	-0.840252	1	-0.751316	0.99835	-0.89893	1	-0.29256	1	-0.0516492	1	0.363463	0.716812	-0.0152637	0.989781	0.17379	0.72261	0.0604486	0.931615	-1.36065	0.00118285
	4265	PBANKA_1353100	PBANKA_135310	"conserved Plasmodium protein, unknown function"	1021.86	0.229598	0.657323	-0.357371	0.551972	-0.194162	0.801414	-0.522931	0.897097	0.0482332	1	0.190992	0.854621	-0.118129	0.877256	-0.597049	1	-0.403283	1	-0.691931	1	-0.0113911	1	-0.135367	1	0.368191	0.736273	-0.0269356	0.982757	-0.752709	0.0608675	-0.397297	0.450782	-1.56744	5.93959e-05
	739	PBANKA_0408300	PBANKA_040830	"phd finger protein, putative"	1015.35	1.26975	0.00887498	0.0986293	0.898906	0.792771	0.200203	-0.676105	0.839062	-0.247052	1	0.989373	0.275267	0.381181	0.612081	-0.296044	1	0.0335874	1	0.0546927	1	0.375782	1	0.129434	1	0.169409	0.868635	0.213649	0.833037	1.11541	0.00186797	0.377945	0.443083	-1.63155	6.53624e-06
	2001	PBANKA_0905900	PBANKA_090590	transcription factor with AP2 domain(s) (AP2-O)	998.541	0.230972	0.645016	-0.718274	0.170191	-8.19815	7.26331e-94	-1.30648	0.0445534	-0.493734	1	0.93355	0.249862	2.03545	2.99504e-06	0.208898	1	0.594159	0.995051	0.106575	1	0.688652	1	-7.87863	2.74528e-98	-0.387292	0.649391	-0.354898	0.588959	-7.50079	8.4354e-112	0.148316	0.769435	0.304658	0.428354
	1063	PBANKA_0521700	PBANKA_052170	"transcription factor with AP2 domain, putative (ApiAP2)"	993.448	2.20573	5.59679e-06	1.15014	0.0480064	1.31077	0.0274049	-0.384998	0.945417	0.454411	1	1.13363	0.224193	-0.975178	0.114638	-0.391125	1	-0.0344675	1	-0.388658	1	0.479488	1	0.456371	1	0.0730854	0.940945	0.0292414	0.982398	0.850261	0.0143014	0.553042	0.203723	-0.991426	0.00549651
	1820	PBANKA_0825500	PBANKA_082550	"conserved Plasmodium protein, unknown function"	993.391	-2.43562	4.82035e-06	-1.99633	0.000792802	-0.213927	0.824823	-1.78054	0.0224288	-1.11674	0.807625	0.847417	0.438463	2.29842	3.91561e-05	0.508273	1	0.915489	0.825843	0.369933	1	1.00022	1	0.0957662	1	-0.719966	0.385818	-0.752038	0.24243	0.115319	0.816986	0.147208	0.814084	-1.18367	0.00450593
	3050	PBANKA_1125900	PBANKA_112590	"conserved Plasmodium protein, unknown function"	992.617	1.75006	0.000388266	0.737895	0.236581	1.11577	0.0669797	-0.22724	0.959572	0.161442	1	0.911084	0.342471	0.742165	0.269676	0.239833	1	0.392308	1	0.156174	1	0.602685	1	0.250873	1	-0.00507471	0.99624	-0.431535	0.542036	1.17752	6.56932e-05	0.807926	0.0252688	-0.754739	0.0185088
	4026	PBANKA_1329200	PBANKA_132920	"dynein beta chain, putative"	991.325	-0.38491	0.563831	-0.822707	0.259896	0.373961	0.69492	-0.710994	0.890034	-0.00262512	1	1.25099	0.252081	1.2836	0.0636657	0.499181	1	0.908216	0.906058	0.589718	1	1.12186	1	0.210104	1	0.395062	0.745239	0.555051	0.560922	1.37217	0.000433328	1.48657	0.00108914	-1.17991	0.00420975
	1210	PBANKA_0611600	PBANKA_061160	"ribonucleoside-diphosphate reductase, large subunit, putative"	988.564	-0.836793	0.0170187	-0.173751	0.729797	0.816501	0.051093	-0.216245	0.947442	0.208718	1	0.676986	0.292844	1.86554	7.05792e-08	0.689832	1	0.859653	0.309247	0.400915	1	0.840881	0.472774	0.193321	1	-0.0189208	0.978622	-0.00995845	0.993469	1.4129	2.04581e-05	0.903399	0.0265092	-0.453096	0.236261
	3575	PBANKA_1231600	PBANKA_123160	"transcription factor with AP2 domain(s), putative (ApiAP2)"	985.034	2.01656	4.0585e-06	0.537463	0.351325	0.668681	0.261246	-8.56663	9.77621e-94	0.127904	1	0.521244	0.590828	-0.234748	0.748176	-0.611688	1	-0.399268	1	-0.217766	1	-0.127057	1	0.156386	1	-3.61485	2.03783e-10	-0.111976	0.918844	0.959375	0.000679444	-8.18188	9.84254e-126	-0.53958	0.0813375
	2944	PBANKA_1115300	PBANKA_111530	"glideosome-associated protein 40, putative (GAP40)"	972.163	0.838693	0.201641	0.711644	0.367695	1.3536	0.0708845	-0.062908	0.991823	0.590873	1	0.323318	0.821735	1.34614	0.0667428	0.368184	1	0.417809	1	0.163798	1	0.195095	1	-0.551598	1	-0.765882	0.484051	-0.426922	0.651195	-0.239477	0.501795	-0.347908	0.404431	1.6675	3.77479e-08
	2159	PBANKA_0921700	PBANKA_092170	"conserved Plasmodium protein, unknown function"	971.451	1.32631	0.0112219	0.174797	0.822762	0.732887	0.29167	-0.603702	0.900884	0.234338	1	0.436497	0.706921	-0.432159	0.590587	-0.715908	1	-0.615609	1	-0.738971	1	-0.289467	1	-0.098889	1	0.238892	0.740519	0.378929	0.493818	0.190377	0.597085	0.0252718	0.965507	-0.337396	0.334286
	1588	PBANKA_0802300	PBANKA_080230	"ubiquitin transferase, putative"	966.933	0.617836	0.114798	-0.00985059	0.988734	0.197493	0.760195	-0.198893	0.954199	0.07642	1	0.306197	0.714784	0.103978	0.87176	-0.290885	1	0.00497595	1	-0.00465626	1	0.243811	1	0.192168	1	0.0907626	0.91254	-0.27724	0.727579	0.337637	0.282203	0.0750822	0.875104	-1.35828	1.55265e-06
	4932	PBANKA_1453700	PBANKA_145370	"transcription factor with AP2 domain(s), putative (ApiAP2)"	966.753	0.137641	0.835477	0.169905	0.836389	0.0241586	0.986832	-0.040659	0.992977	0.219743	1	0.157417	0.909784	-0.31187	0.718123	0.125994	1	0.27834	1	-0.317992	1	0.389479	1	0.0586123	1	0.38412	0.728465	0.611311	0.461419	1.79885	2.43441e-12	1.79686	3.59664e-09	0.355144	0.245739
	918	PBANKA_0507300	PBANKA_050730	"dynein heavy chain, putative"	964.08	-2.04109	0.000328404	-2.03759	0.00124308	0.199016	0.847145	-0.733571	0.882707	-0.169313	1	1.2053	0.26898	1.31062	0.0533539	0.463541	1	0.919633	0.881647	0.698181	1	1.14972	0.918498	0.215311	1	0.382732	0.753098	0.555305	0.561587	1.92628	1.14023e-06	1.93995	3.27331e-05	-1.25613	0.00331227
	4204	PBANKA_1347000	PBANKA_134700	"conserved Plasmodium protein, unknown function"	955.629	1.77596	4.61595e-05	0.773805	0.150831	0.924043	0.08943	-0.53708	0.894368	0.552915	1	0.523384	0.585223	-0.219745	0.761495	-0.176818	1	-0.17003	1	-0.390694	1	0.0667266	1	-0.241342	1	-2.28174	4.06236e-07	-0.0973809	0.90605	0.113683	0.78456	-0.366501	0.428064	-0.358275	0.35649
	4988	PBANKA_1459300	PBANKA_145930	actin I	940.098	1.68963	1.73825e-07	0.788625	0.0421279	0.671261	0.103224	0.013317	0.994881	0.164444	1	-0.218478	0.783213	-0.429794	0.360772	-0.00706862	1	-0.221147	1	-0.403109	1	-0.305409	1	-0.201653	1	-0.23129	0.804792	-0.287387	0.740101	0.150909	0.670723	0.322166	0.42885	0.676217	0.0324412
	600	PBANKA_0311800	PBANKA_031180	"long-chain acyl-CoA synthase, putative"	935.61	2.8209	7.11969e-12	1.59125	0.000617907	1.89551	7.03984e-05	0.138235	0.97671	0.491713	1	1.1674	0.102929	-2.32967	6.62661e-08	0.171863	1	0.271451	1	0.0521366	1	0.454514	1	0.33534	1	1.04608	0.003139	1.34481	1.71362e-05	0.342638	0.33358	1.07339	0.00367668	0.700754	0.0383406
	1834	PBANKA_0826900	PBANKA_082690	"protein kinase, putative"	925.452	1.8233	0.00200536	0.675948	0.375128	1.24774	0.0848037	0.144009	0.983196	0.365025	1	0.685119	0.591483	-0.249066	0.796648	-0.171319	1	-0.0255412	1	0.227816	1	0.326426	1	0.227445	1	0.135533	0.895158	0.178954	0.867052	1.79561	2.39896e-10	1.18845	0.000606391	-0.50924	0.120847
	2333	PBANKA_0939100	PBANKA_093910	"transcription factor with AP2 domain(s), putative (ApiAP2)"	924.796	2.11514	0.000606755	0.781816	0.325673	1.51255	0.0451775	-0.186401	0.977314	0.58074	1	0.842333	0.512009	0.0125414	0.996445	-0.186382	1	0.112662	1	-0.262329	1	0.361772	1	0.357396	1	-0.0202032	0.97995	0.251766	0.758404	-0.268845	0.352688	-0.432027	0.190228	-0.698205	0.00996058
	1622	PBANKA_0805700	PBANKA_080570	"heat shock protein 90, putative (HSP90)"	924.197	0.931403	0.0361222	0.112392	0.869154	0.234731	0.752935	0.539672	0.888729	0.269945	1	-0.138402	0.900871	-0.124189	0.867331	-0.0891198	1	-0.20233	1	0.184197	1	-0.0701571	1	0.0668735	1	0.280688	0.6505	0.0704708	0.900029	0.18118	0.439771	-0.0162882	0.967725	-0.843473	5.03498e-05
	4565	PBANKA_1417200	PBANKA_141720	"conserved Plasmodium protein, unknown function"	920.29	1.05998	0.029628	-0.163513	0.819718	0.493185	0.474723	-0.619149	0.86836	0.0225769	1	0.481626	0.640749	1.1085	0.0471	-0.0614241	1	0.0809071	1	-0.208055	1	0.194072	1	-0.221504	1	-0.34619	0.702011	-0.0569018	0.945072	0.913313	0.0133082	0.48307	0.311001	0.639128	0.106723
	3465	PBANKA_1220600	PBANKA_122060	"conserved Plasmodium protein, unknown function"	919.913	0.763361	0.204835	0.144292	0.870212	0.329784	0.728622	-0.146185	0.980331	0.0427978	1	0.210438	0.878404	-0.168198	0.860692	-0.391483	1	-0.262707	1	-0.287615	1	0.0606615	1	-0.0105334	1	0.223843	0.835795	0.161372	0.883313	0.736982	0.0124056	0.289838	0.471695	-0.736349	0.0165047
	1307	PBANKA_0621300	PBANKA_062130	"conserved Plasmodium protein, unknown function"	918.932	0.603402	0.190729	-0.0314383	0.965597	0.359539	0.590806	-0.142591	0.97509	0.299552	1	0.306574	0.757443	0.0116443	0.9929	-0.339845	1	-0.089836	1	-0.450525	1	0.243065	1	0.0252805	1	0.258241	0.797145	0.0376852	0.975181	1.31766	1.0375e-05	1.16752	0.00107331	-0.822724	0.0112327
	4990	PBANKA_1459500	PBANKA_145950	"myosin light chain 1, putative,myosin A tail domain interacting protein MTIP, putative (MTIP)"	913.464	1.79969	0.0135268	1.07572	0.229824	0.459878	0.697111	-0.245889	0.972875	0.166633	1	0.426505	0.803326	1.0411	0.284764	0.122883	1	0.355505	1	0.19993	1	0.100379	1	-0.664386	NA	-0.83209	NA	-0.028272	NA	-0.271173	0.372909	-0.85458	0.00726362	1.54831	5.35048e-09
	695	PBANKA_0404000	PBANKA_040400	"conserved Plasmodium protein, unknown function"	910.316	1.60079	0.00269636	0.365293	0.629984	0.753178	0.29424	-0.040464	0.992977	0.130524	1	0.704604	0.523788	-0.371411	0.65945	-0.241349	1	-0.147918	1	0.180836	1	0.280559	1	0.243913	1	0.152479	0.883059	0.116634	0.919227	1.89902	2.73078e-09	1.27746	0.0010274	-0.874768	0.0138401
	1384	PBANKA_0704800	PBANKA_070480	"conserved Plasmodium protein, unknown function"	906.553	-4.83433	9.26914e-20	-3.22883	5.63833e-09	-0.3194	0.734376	-1.10625	0.501602	-1.21067	0.647855	0.787628	0.480745	2.78569	6.19515e-07	0.543563	1	1.09203	0.673492	0.752515	1	0.800204	1	-0.538533	1	-0.574691	0.585862	-0.712333	0.36218	-0.106632	0.794927	0.123345	0.81403	0.48391	0.191822
	1392	PBANKA_0705600	PBANKA_070560	"conserved Plasmodium protein, unknown function"	896.379	-1.13441	0.0036102	-1.29005	0.00277965	-0.28548	0.644707	-0.945504	0.224351	-0.717871	1	0.346331	0.692771	1.30034	0.00173364	-0.0721143	1	0.214085	1	-0.210659	1	0.460582	1	0.0522634	1	-0.0263101	0.974652	-1.27327	0.0195019	0.883521	0.0179452	0.560275	0.233217	-0.788292	0.0446556
	2744	PBANKA_1036000	PBANKA_103600	"conserved Plasmodium protein, unknown function"	890.808	2.03761	7.79698e-08	0.400819	0.437298	0.785103	0.104671	-0.0284575	0.992977	0.195316	1	0.34365	0.696088	-0.620807	0.228073	-0.6719	1	-0.535328	0.996231	-0.265436	1	-0.223519	1	-0.0294434	1	0.410837	0.705717	-0.0221177	0.984314	0.401924	0.182597	0.647437	0.0555781	-1.13086	5.97193e-05
	527	PBANKA_0304500	PBANKA_030450	"conserved Plasmodium protein, unknown function"	889.017	1.92429	2.08888e-08	0.517027	0.244914	1.01828	0.0155564	-0.171039	0.956563	0.110584	1	0.380088	0.627627	-0.369115	0.491051	-0.363769	1	-0.42529	1	-0.383238	1	-0.111244	1	0.18924	1	0.144302	0.878613	0.0016936	1	0.864376	0.0141413	0.293145	0.551867	-1.09671	0.00225526
	4683	PBANKA_1428900	PBANKA_142890	"bromodomain protein, putative"	886.176	2.42349	3.67046e-05	0.976148	0.183939	1.39495	0.0552464	-0.0356391	0.994362	0.507232	1	1.10725	0.335004	-0.625871	0.487937	-0.300188	1	-0.0628644	1	0.395993	1	0.244842	1	0.029105	1	0.328335	0.767456	0.398257	0.671837	0.468996	0.133699	0.697437	0.0496596	-0.618362	0.0493283
	4626	PBANKA_1423300	PBANKA_142330	"DNA/RNA-binding protein Alba 1, putative (ALBA1)"	885.004	1.19581	0.0296941	1.06009	0.0998744	0.402524	0.637702	0.232586	0.96366	1.12949	0.771685	-0.147978	0.913874	-0.249218	0.779011	-0.123824	1	-0.165768	1	0.0207762	1	-0.21818	1	0.27518	1	0.22475	0.769977	0.457229	0.464856	0.52825	0.00687683	-0.0335617	0.920913	-0.494098	0.0159144
	4152	PBANKA_1341800	PBANKA_134180	"conserved Plasmodium protein, unknown function"	872.985	0.242487	0.589772	-0.173128	0.763972	0.00849275	0.992653	-0.0932756	0.983196	0.00443472	1	0.303522	0.729019	-0.129967	0.842199	-0.110527	1	0.0697877	1	-0.163773	1	0.367738	1	0.0362274	1	0.41392	0.736273	0.314294	0.761182	1.76332	9.17253e-09	1.01012	0.00774984	-1.30515	6.6091e-05
	3100	PBANKA_1130900	PBANKA_113090	"methyltransferase, putative"	870.094	2.41393	4.5233e-08	0.266125	0.686396	0.970465	0.082031	-0.617574	0.846835	0.000824442	1	0.532613	0.588413	0.247605	0.737888	-0.709306	1	-0.481307	1	-0.4139	1	-0.287769	1	-0.19846	1	0.0816427	0.913116	-0.495871	0.459654	-0.405892	0.353679	-0.578208	0.248113	-1.12388	0.00587882
	942	PBANKA_0509700	PBANKA_050970	"conserved Plasmodium protein, unknown function"	867.664	-0.426946	0.529411	-1.10535	0.125141	-0.38688	0.692805	-0.553519	0.926601	-0.337743	1	0.310981	0.822299	-0.0413926	0.97772	-0.458365	1	-0.390366	1	-0.170362	1	-0.193552	1	0.0692768	1	0.335916	0.769601	0.380567	0.705396	1.28756	0.000160529	1.5406	0.000110335	-0.986769	0.00687381
	2322	PBANKA_0938000	PBANKA_093800	"conserved Plasmodium protein, unknown function"	866.993	-3.86229	2.33003e-16	-2.89126	3.39982e-09	-0.24941	0.771018	-1.53428	0.0316181	-0.950498	0.931832	1.21608	0.160511	2.85564	5.03465e-09	0.609957	1	1.15693	0.398709	0.640989	1	1.24624	0.400986	-0.0645321	1	-0.434382	0.585862	-0.597365	0.291931	0.414737	0.264132	0.548578	0.200997	0.73283	0.0415449
	1045	PBANKA_0519900	PBANKA_051990	"conserved Plasmodium protein, unknown function"	863.449	2.20687	8.03218e-06	0.823247	0.185779	0.935783	0.141278	0.0611203	0.991823	0.661845	1	0.517351	0.636784	-0.114942	0.898708	0.0136932	1	0.0745941	1	0.0367889	1	0.250866	1	0.208488	1	0.254174	0.806382	0.221132	0.821298	0.503915	0.152424	0.650823	0.11002	-1.32417	6.71127e-05
	3928	PBANKA_1319500	PBANKA_131950	LCCL domain-containing protein CCP2 (CCP2)	863.25	-3.0204	1.62688e-06	-1.36473	0.0749148	0.738273	0.416841	-1.18845	0.608585	-0.207072	1	0.707715	0.617945	2.60912	8.86282e-05	0.460984	1	0.942832	0.955547	0.680014	1	0.612335	1	0.280668	1	-0.233159	0.779258	-0.473528	0.489709	0.286971	0.427921	-0.0466959	0.932838	0.179647	0.64539
	3772	PBANKA_1303900	PBANKA_130390	"conserved Plasmodium protein, unknown function"	861.031	-0.650928	0.252864	-0.774018	0.239634	0.265303	0.774274	-0.81031	0.801179	-0.234612	1	0.698774	0.523168	1.37865	0.0208905	0.104513	1	0.543587	1	-0.0211933	1	0.86634	1	0.246397	1	0.0467891	0.958215	-0.384581	0.648944	1.45623	0.000310011	1.24782	0.00921186	-0.839115	0.0576074
	4828	PBANKA_1443300	PBANKA_144330	"merozoite surface protein 9, putative"	858.565	0.903437	0.0720875	0.701562	0.245637	0.856697	0.161818	0.29027	0.948237	0.42309	1	0.209836	0.853532	-0.302053	0.695618	0.078207	1	0.0285517	1	-0.447412	1	0.268421	1	0.38691	1	1.80612	0.000110508	2.11816	1.11073e-06	1.02816	0.00671613	1.56794	0.000282333	1.18766	0.00231391
	2196	PBANKA_0925400	PBANKA_092540	"dynein heavy chain, putative"	846.435	-3.21563	2.48119e-09	-2.68609	3.11838e-06	0.223365	0.823239	-0.554334	0.916956	-0.133123	1	1.17702	0.26661	1.54525	0.013045	0.554285	1	0.914406	0.858102	0.812131	1	1.10893	0.91889	0.200055	1	0.487714	0.704996	0.625177	0.507034	1.51057	6.96613e-05	1.83413	3.37832e-05	-1.43785	0.000304721
	2146	PBANKA_0920400	PBANKA_092040	"conserved Plasmodium protein, unknown function"	844.689	1.16094	0.0187615	0.171265	0.815523	0.817607	0.187431	-0.11856	0.983196	0.00455847	1	0.284099	0.806422	-0.284094	0.714962	-0.213265	1	-0.14332	1	-0.105987	1	0.212653	1	0.160932	1	0.045459	0.960786	-0.0299683	0.982013	1.2408	2.56071e-05	0.323051	0.43705	-1.35054	9.61062e-06
	4272	PBANKA_1353800	PBANKA_135380	"conserved Plasmodium protein, unknown function"	839.062	-2.69941	6.08251e-05	-1.11402	0.185461	-0.0291443	0.987586	-1.00318	0.812165	0.0961941	1	0.480197	0.760038	2.42317	0.000797308	0.333508	1	0.832129	1	0.489445	1	0.453593	1	-0.512832	1	-0.693197	0.514865	-0.340795	0.712641	-0.804926	5.13489e-05	-0.567504	0.0201967	0.992802	9.83983e-07
	1225	PBANKA_0613100	PBANKA_061310	"conserved Plasmodium protein, unknown function"	837.958	0.809147	0.127177	0.342328	0.631981	0.548693	0.44249	-0.0296168	0.994362	-0.18752	1	0.17053	0.890964	-0.425346	0.586149	-0.00855884	1	-0.0178039	1	-0.151105	1	0.445172	1	0.167122	1	0.20727	0.846294	0.189819	0.856794	1.18123	9.39216e-05	0.751868	0.0438632	-0.640109	0.0539247
	880	PBANKA_0503500	PBANKA_050350	"zinc finger protein, putative"	837.864	-1.92813	2.34473e-05	-1.35676	0.00950343	0.0589187	0.954986	-0.807592	0.670154	-0.246302	1	1.00958	0.250369	2.55348	4.93357e-08	0.539109	1	1.02783	0.501123	0.587882	1	1.21003	0.353529	0.203769	1	0.198629	0.800417	-0.14187	0.851392	1.88877	4.87692e-10	1.342	0.000282333	-0.231132	0.54711
	2995	PBANKA_1120400	PBANKA_112040	"Pfs77 homologue, putative"	837.137	-3.25945	1.33727e-09	-1.51722	0.0165838	-0.108787	0.924818	-1.17162	0.448978	-0.562075	1	0.959531	0.380592	2.76822	8.82156e-07	0.596484	1	1.04578	0.729559	0.652303	1	0.888722	1	-0.255531	1	-0.263383	0.779258	-0.379369	0.63743	0.331111	0.265666	0.130359	0.753331	0.395818	0.186711
	3284	PBANKA_1202600	PBANKA_120260	"zinc finger, C3HC4 type, putative"	832.194	0.175337	0.612501	-0.53861	0.136064	0.114239	0.829793	-0.725811	0.224351	-0.198144	1	0.785728	0.125409	1.86246	3.44434e-10	0.417846	1	0.766187	0.268739	0.324235	1	0.683864	0.583095	0.116006	1	-0.14958	0.838398	-0.378645	0.549169	0.653361	0.0276636	0.307753	0.439545	-0.531893	0.0912293
	1247	PBANKA_0615300	PBANKA_061530	"conserved Plasmodium protein, unknown function"	828.683	-0.46461	0.288877	-0.710511	0.146887	0.24308	0.717559	-0.814148	0.492848	-0.208328	1	0.826653	0.275267	1.96118	1.57911e-06	0.405162	1	0.835449	0.601054	0.172014	1	0.841504	0.840312	-0.135166	1	-0.273946	0.728465	-0.443322	0.454907	0.762791	0.0242874	0.436088	0.318774	0.691664	0.0516374
	2475	PBANKA_1009200	PBANKA_100920	"conserved Plasmodium protein, unknown function"	827.877	0.977699	0.0739076	-0.25607	0.739119	0.52378	0.493597	-0.778911	0.807145	0.000680261	1	0.524421	0.649868	0.741693	0.30381	-0.287689	1	-0.022238	1	-0.530853	1	0.180774	1	0.064934	1	-0.440823	0.642243	-1.08872	0.0504667	1.37646	0.000811138	0.633674	0.231828	-0.956386	0.0306667
	4741	PBANKA_1434600	PBANKA_143460	"formin 2, putative"	825.569	0.152511	0.794618	-0.325907	0.634097	0.134144	0.881725	-0.844856	0.663954	-0.225904	1	0.823642	0.387318	1.51119	0.00370819	0.351822	1	0.732958	0.931161	0.100048	1	0.975876	0.889347	0.258371	1	-0.138795	0.880515	-0.731413	0.340044	2.20579	4.44397e-11	1.64502	4.69615e-05	-0.461669	0.246984
	4166	PBANKA_1343200	PBANKA_134320	"conserved Plasmodium protein, unknown function"	825.427	-0.712577	0.0868915	-0.817286	0.0855015	-0.0597205	0.945985	-0.480111	0.894368	-0.055623	1	0.560574	0.491341	0.813942	0.0954513	0.050514	1	0.278838	1	0.0938379	1	0.485759	1	0.0656067	1	0.478498	0.689554	0.682873	0.419884	0.910603	0.00715199	0.54025	0.206696	-0.964358	0.0060393
	3698	PBANKA_1243900	PBANKA_124390	"conserved Plasmodium protein, unknown function"	821.375	0.587937	0.213256	0.331902	0.584473	0.295579	0.680162	-0.105827	0.983196	0.613453	1	0.19454	0.850463	-0.14923	0.840257	-0.093495	1	-0.0239375	1	-0.334788	1	0.206014	1	0.0502771	1	0.392137	0.740519	0.617325	0.498219	1.11196	0.00012315	1.23294	0.00031039	-0.108061	0.774862
	4877	PBANKA_1448200	PBANKA_144820	"asparagine/aspartate rich protein, putative"	815.349	-0.272022	0.557504	-0.499419	0.333872	-0.539534	0.328483	-0.213584	0.954199	-0.00673142	1	0.360047	0.692771	-0.10192	0.884843	-0.0389981	1	0.154114	1	0.128308	1	0.528182	1	0.259774	1	0.155978	0.88105	0.0696697	0.954143	1.13827	0.000129249	0.440974	0.265001	-1.08385	0.000512004
	878	PBANKA_0503300	PBANKA_050330	"conserved Plasmodium protein, unknown function"	812.4	-0.125635	0.779124	-1.09936	0.0082205	0.0246893	0.979112	-0.927502	0.192164	-0.357041	1	0.640639	0.380592	1.41114	0.000254448	-0.029683	1	0.274615	1	-0.0694162	1	0.548759	1	0.102262	1	0.00697205	0.994326	-0.5462	0.400249	0.727622	0.0512579	0.678439	0.131057	-0.734291	0.0579884
	1150	PBANKA_0605600	PBANKA_060560	"conserved Plasmodium protein, unknown function"	809.053	-0.364117	0.527774	-0.502536	0.45392	-0.398583	0.617608	-0.584586	0.900884	0.0777574	1	0.106128	0.936615	0.196771	0.813872	-0.578015	1	-0.267457	1	-0.606066	1	-0.0749477	1	-0.0013409	1	0.435346	0.693994	0.286829	0.746243	-0.522466	0.139716	-0.0902083	0.871751	-1.62401	8.22386e-07
	2804	PBANKA_1101200	PBANKA_110120	"Plasmodium exported protein, unknown function"	799.58	2.44079	3.16128e-10	0.785384	0.104306	1.6875	0.000202775	-0.22698	0.949933	0.0947619	1	0.970042	0.180721	0.594068	0.275323	-0.399458	1	-0.242217	1	-0.153888	1	-0.124602	1	-0.524451	1	-0.72765	0.474815	-0.568041	0.503813	-0.0838714	0.791079	-0.102054	0.800481	0.949035	0.000315394
	215	PBANKA_0103300	PBANKA_010330	"conserved Plasmodium protein, unknown function"	798.955	1.4649	0.000313262	0.529842	0.30964	0.537376	0.340653	-0.315823	0.945417	0.329733	1	0.341558	0.710135	-0.33432	0.603377	-0.482229	1	-0.328606	1	0.266059	1	-0.110311	1	-0.0485778	1	0.400505	0.5946	0.259839	0.674883	0.644816	0.074147	0.411986	0.37241	-0.455885	0.237564
	1180	PBANKA_0608600	PBANKA_060860	"zinc finger protein, putative"	798.733	-3.929	6.52105e-12	-2.25439	0.000432832	0.106712	0.931916	-1.43083	0.236661	-0.737664	1	0.809005	0.504802	2.69428	8.03424e-06	0.511133	1	1.01784	0.825843	0.634517	1	0.747712	1	0.0730045	1	-0.451807	0.642796	-0.469351	0.529509	0.321177	0.327094	-0.571584	0.119605	-0.580854	0.0665415
	1585	PBANKA_0802000	PBANKA_080200	"conserved Plasmodium protein, unknown function"	791.876	1.03399	0.057777	0.504584	0.472478	0.04298	0.974048	-0.332844	0.947442	0.578706	1	-0.160756	0.906143	-0.857125	0.212374	-0.938031	1	-0.773312	0.951523	-1.03284	1	-0.430892	1	0.437873	1	1.01184	0.117246	0.2024	0.794238	1.37363	4.2737e-05	1.3187	0.00090822	-0.486151	0.206345
	3278	PBANKA_1202000	PBANKA_120200	"membrane skeletal protein, putative"	791.116	2.04974	0.000417298	0.795354	0.284255	0.274146	0.792283	-0.380964	0.947442	-0.11383	1	0.500229	0.706831	0.550986	0.538215	-0.254083	1	-0.133391	1	-0.257435	1	-0.205005	1	-0.430797	1	-0.51831	0.657395	-0.48714	0.586076	-1.53281	2.84826e-14	-1.04552	2.35245e-05	-0.024875	0.936866
	817	PBANKA_0416000	PBANKA_041600	"RhopH3, putative"	790.181	0.602468	0.214882	0.818477	0.135761	0.652893	0.281356	0.509714	0.900884	0.391095	1	-0.276147	0.797033	-0.538337	0.411586	0.0938222	1	-0.061359	1	-0.356851	1	-0.067468	1	0.278284	1	1.94574	2.46064e-06	0.922911	0.0536875	0.730682	0.0908049	1.37476	0.00374548	0.562355	0.220134
	750	PBANKA_0409400	PBANKA_040940	"protein kinase, putative (PKRP)"	787.024	-1.98745	1.17544e-06	-1.4593	0.0016547	-0.521481	0.37087	-0.808989	0.549466	-0.155136	1	0.709846	0.392739	1.25131	0.00656987	0.151917	1	0.65748	0.906058	0.372198	1	0.856248	0.886334	0.0415897	1	0.223698	0.826002	0.110168	0.917914	1.11327	0.00271201	0.0633617	0.920988	-1.05923	0.00646069
	3276	PBANKA_1201800	PBANKA_120180	"conserved Plasmodium protein, unknown function"	784.57	1.01078	0.060032	-0.224653	0.769455	0.638041	0.376529	-0.765362	0.807145	0.211535	1	0.872979	0.394516	1.0348	0.106418	-0.046185	1	0.287867	1	-0.245131	1	0.537044	1	0.126486	1	-0.491704	0.460684	-0.190029	0.761182	1.27336	0.000808939	0.969059	0.0345701	0.691067	0.0982419
	2332	PBANKA_0939000	PBANKA_093900	"ion channel protein, putative"	775.165	-1.48149	0.00258335	-1.19725	0.0357364	0.161863	0.854936	-1.08219	0.37546	-0.362803	1	0.864676	0.371793	2.28131	4.93127e-06	0.732759	1	1.03147	0.589482	0.682811	1	0.982776	0.918498	0.305398	1	0.0320693	0.970938	0.126421	0.89534	0.884275	0.0159889	0.567183	0.217957	-1.03836	0.00592261
	4109	PBANKA_1337500	PBANKA_133750	"conserved Plasmodium protein, unknown function"	773.726	-0.167772	0.813447	-0.292283	0.731548	0.442437	0.631546	-0.377428	0.947442	0.0346659	1	0.769219	0.523788	0.417103	0.650276	-0.0408626	1	0.241862	1	-0.0669936	1	0.533149	1	0.144823	1	0.403218	0.739244	0.568704	0.543055	1.02655	0.00128436	0.838331	0.0292365	-0.626916	0.0710912
	4357	PBANKA_1362300	PBANKA_136230	"conserved Plasmodium protein, unknown function"	766.481	0.582227	0.262423	0.187837	0.794543	0.215963	0.798155	0.054565	0.991823	0.161345	1	0.144112	0.907577	-0.547468	0.436422	-0.275744	1	-0.166185	1	-0.252771	1	0.197537	1	0.11154	1	0.309432	0.774889	0.279229	0.775154	0.984558	0.000299989	0.816764	0.0130899	-0.578813	0.0516962
	609	PBANKA_0312700	PBANKA_031270	"DEAD/DEAH helicase, putative"	766.341	-3.55485	2.96754e-14	-2.51565	4.02614e-07	-0.133511	0.884292	-1.28791	0.135304	-0.939653	0.952856	1.21988	0.154872	2.84041	5.20183e-09	0.716614	1	1.21016	0.315975	0.718112	1	1.28071	0.337483	-0.0308782	1	-0.19381	0.811443	-0.704611	0.239531	0.69765	0.030518	0.536483	0.18018	-0.461277	0.18825
	4768	PBANKA_1437300	PBANKA_143730	"endoplasmin, putative (GRP94)"	755.566	0.153114	0.700681	0.325786	0.46715	-0.0280738	0.973448	0.29855	0.931726	0.172926	1	-0.0709142	0.936038	-0.101495	0.859628	0.348689	1	0.396676	1	-0.0553182	1	0.379307	1	0.260372	1	0.298837	0.606305	0.279353	0.544798	0.977725	0.000127092	0.638589	0.0430036	0.172741	0.584846
	691	PBANKA_0403600	PBANKA_040360	"conserved Plasmodium protein, unknown function"	754.795	-0.686851	0.0963672	-0.628938	0.195049	-0.372392	0.526543	-0.396942	0.911105	-0.0555243	1	0.307945	0.72883	0.286336	0.645455	-0.138691	1	0.0829397	1	-0.18581	1	0.278123	1	-0.0615981	1	0.351675	0.759912	0.244677	0.804345	-1.24836	6.30323e-05	-0.414354	0.327247	-1.55333	1.06132e-06
	1597	PBANKA_0803200	PBANKA_080320	"inositol-phosphate phosphatase, putative"	751.879	0.337642	0.586065	-0.00326066	0.998895	0.183162	0.849347	-0.0902793	0.990014	0.188166	1	0.414611	0.732695	-0.275192	0.755271	-0.134226	1	0.139693	1	-0.126326	1	0.551808	1	0.313692	1	0.152219	0.876304	0.175378	0.862583	1.94925	3.75952e-13	0.999134	0.0027072	-0.902393	0.00230079
	4778	PBANKA_1438300	PBANKA_143830	"phospholipid-transporting ATPase, putative"	746.997	0.825933	0.024592	0.173973	0.740867	0.220756	0.712103	-0.201226	0.950612	0.0350065	1	-0.149199	0.862642	-0.58234	0.214869	-0.288515	1	-0.204531	1	-0.348963	1	0.128759	1	0.248175	1	0.229223	0.791507	0.0884606	0.919978	1.39887	1.65461e-09	0.89802	0.00165898	-0.352945	0.195565
	576	PBANKA_0309400	PBANKA_030940	"conserved Plasmodium protein, unknown function"	746.192	0.451978	0.422469	0.0915637	0.912095	0.176221	0.847052	0.00504887	0.999256	0.164939	1	0.279822	0.813696	-0.627451	0.383905	-0.315936	1	-0.116664	1	-0.239111	1	0.252983	1	0.334426	1	0.396501	0.739744	0.434962	0.647571	0.640868	0.0246113	0.288043	0.454619	-1.0231	0.000340462
	1466	PBANKA_0713100	PBANKA_071310	"rhoptry neck protein 5, putative (RON5)"	742.322	1.99096	0.00222444	1.32873	0.0869159	1.35757	0.08943	0.540713	0.941219	0.817593	1	0.544065	0.709666	-0.323618	0.761495	0.102545	1	0.0425166	1	-0.412348	1	0.2375	1	0.27203	1	0.175399	0.705717	-0.174455	0.619289	0.17379	0.56283	0.749414	0.0138251	-0.390338	0.170493
	1370	PBANKA_0703500	PBANKA_070350	"conserved Plasmodium protein, unknown function"	741.256	-3.7042	6.30981e-16	-2.7515	8.78567e-09	-0.307396	0.694448	-1.27592	0.12443	-0.390503	1	1.27784	0.111514	3.07916	6.98498e-11	0.843982	1	1.28599	0.237194	0.904673	1	1.27134	0.309086	-0.161845	1	-0.0986049	0.892014	0.0504024	0.952595	-0.490538	0.230414	0.0620945	0.922543	0.376518	0.380207
	4608	PBANKA_1421500	PBANKA_142150	"conserved Plasmodium protein, unknown function"	736.489	-3.45177	1.16124e-15	-2.33755	3.13698e-07	-0.558895	0.369194	-1.42181	0.0295537	-0.849742	0.993748	1.11595	0.160511	2.87738	1.00039e-10	0.801981	1	1.32473	0.132788	0.705173	1	1.36656	0.109647	-0.0249105	1	-0.237583	0.775426	-0.416536	0.549091	0.0698138	0.879487	0.0954769	0.876726	-0.123297	0.792534
	1802	PBANKA_0823700	PBANKA_082370	"conserved Plasmodium protein, unknown function"	735.881	0.733958	0.252992	0.16497	0.858971	0.608916	0.479151	-0.189105	0.97671	-0.0312847	1	0.758564	0.541488	0.0052355	0.999656	-0.0849294	1	0.152776	1	0.0422052	1	0.514184	1	0.0697508	1	0.162781	0.876926	0.160349	0.887079	1.03773	0.00144864	0.592937	0.151868	-1.05031	0.00201496
	4129	PBANKA_1339500	PBANKA_133950	"conserved Plasmodium protein, unknown function"	735.104	0.344591	0.585127	0.0660794	0.939512	0.12621	0.906663	-0.177239	0.97671	-0.121632	1	0.470624	0.701169	0.220971	0.806419	0.0333328	1	0.211129	1	0.0745755	1	0.534168	1	0.103649	1	0.165064	0.875013	0.102555	0.927991	1.67432	2.66036e-06	0.790221	0.0802871	-1.57574	2.41951e-05
	1106	PBANKA_0601200	PBANKA_060120	"dynein heavy chain, putative"	731.55	-4.03925	2.91661e-12	-3.09058	4.68744e-07	0.619251	0.47688	-0.847326	0.839062	-0.234838	1	1.42883	0.190161	1.8536	0.00447849	0.566138	1	0.935947	0.906058	0.787391	1	1.21675	0.889347	0.0501148	1	0.342002	0.769097	0.417376	0.673214	1.54922	0.000237808	1.72961	0.000418496	-1.40146	0.00162458
	288	PBANKA_0110500	PBANKA_011050	leucine-rich repeat protein (LRR6)	727.77	0.430065	0.462223	-0.160252	0.840372	0.0828478	0.942116	-0.534008	0.910444	0.0152894	1	0.29416	0.811461	0.363756	0.656689	-0.544576	1	-0.211289	1	-0.657505	1	0.0996727	1	0.220986	1	0.230958	0.815108	-2.04694	0.000278179	0.75864	0.022269	1.10225	0.00365899	-0.793654	0.0216359
	2722	PBANKA_1033800	PBANKA_103380	"conserved Plasmodium protein, unknown function"	723.771	-0.294982	0.585705	-0.277097	0.681565	-0.403959	0.574401	-0.371884	0.941436	0.0334501	1	0.319287	0.769655	-0.124579	0.878343	-0.0551814	1	0.29659	1	0.0406812	1	0.584248	1	0.278077	1	0.224974	0.836337	0.263844	0.796649	2.47647	2.08258e-16	1.50883	4.4497e-05	-0.76647	0.0255517
	450	PBANKA_0213200	PBANKA_021320	"conserved Plasmodium protein, unknown function"	721.327	0.013908	0.985447	-0.140336	0.843657	-0.154484	0.854025	-0.526124	0.900884	0.213412	1	0.120236	0.923002	-0.252665	0.737247	-0.324973	1	0.013296	1	-0.37084	1	0.275355	1	-0.00911432	1	0.274974	0.799183	0.207653	0.841005	1.6237	1.191e-08	1.27658	0.000219677	-1.04655	0.00067046
	3392	PBANKA_1213300	PBANKA_121330	"conserved Plasmodium protein, unknown function"	716.01	0.900918	0.159743	0.218062	0.811454	0.686335	0.419183	-0.461603	0.945417	0.293208	1	0.797101	0.523788	0.491745	0.602721	-0.172544	1	0.159463	1	-0.398323	1	0.517092	1	0.142695	1	-0.509453	0.574216	-0.316912	0.672414	1.88468	1.54028e-07	1.43678	0.000885908	0.222114	0.62834
	3226	PBANKA_1143700	PBANKA_114370	"secreted ookinete protein, putative (PSOP2)"	711.376	-0.890763	0.143259	0.809595	0.261755	-0.591087	0.47688	-1.84597	0.0256217	0.431822	1	0.847269	0.460865	2.37212	5.7383e-05	0.53159	1	1.04259	0.768838	0.387603	1	1.25058	0.710148	0.103505	1	-0.351432	0.669588	-0.26361	0.679218	-3.03389	3.03911e-17	-0.175077	0.765577	-0.1388	0.777699
	3665	PBANKA_1240600	PBANKA_124060	"membrane skeletal protein, putative"	706.436	2.09901	6.43937e-06	0.831729	0.150542	0.329762	0.668515	-0.347383	0.945417	-0.393544	1	0.722768	0.45394	-0.301669	0.692197	-0.302953	1	-0.263345	1	-0.24709	1	-0.111582	1	-0.491219	1	-1.54805	0.0200284	-0.719867	0.358034	-1.47447	8.29394e-14	-0.952263	8.81989e-05	-0.408719	0.0717465
	988	PBANKA_0514300	PBANKA_051430	"conserved Plasmodium protein, unknown function"	702.617	1.2677	0.00257156	-0.0609709	0.927148	0.847345	0.102156	-0.408939	0.917658	0.0254801	1	0.615771	0.464635	0.732358	0.174779	0.148922	1	0.338859	1	0.0114952	1	0.34972	1	0.0766533	1	-0.161838	0.856548	-0.355366	0.665255	1.24566	0.000123329	0.903645	0.0221499	-0.943775	0.00654914
	1555	PBANKA_0722000	PBANKA_072200	"phosphatidylinositol 4-kinase, putative"	701.402	0.622346	0.259892	0.0588004	0.942317	0.355701	0.665764	-0.352875	0.947442	-0.0559866	1	0.533475	0.632129	-0.201437	0.812297	-0.323078	1	0.0265095	1	-0.334559	1	0.349421	1	0.120365	1	0.169761	0.870635	0.0589377	0.961779	1.21288	8.37945e-05	0.563701	0.157419	-0.995198	0.00234111
	3114	PBANKA_1132300	PBANKA_113230	"conserved Plasmodium protein, unknown function"	694.912	-2.63544	7.76635e-10	-1.91433	3.92847e-05	-0.318232	0.653538	-1.43404	0.024718	-0.721137	1	1.05926	0.187158	2.62327	3.34292e-09	0.560096	1	1.03152	0.42763	0.44761	1	1.10855	0.441606	-0.107289	1	-0.373259	0.713053	-0.744843	0.267058	0.263146	0.572022	0.120829	0.850985	-0.0320335	0.958091
	3941	PBANKA_1320800	PBANKA_132080	"conserved Plasmodium protein, unknown function"	694.692	-2.06972	0.000123921	-0.956945	0.149294	0.307851	0.741501	-0.895582	0.748026	0.149313	1	0.588097	0.624069	2.41663	1.38476e-05	0.26018	1	0.79018	0.96376	0.32498	1	0.503643	1	-0.346758	1	-0.387721	0.732778	-0.27712	0.76961	-0.18778	0.495799	-0.258974	0.428193	0.840934	0.000560953
	959	PBANKA_0511400	PBANKA_051140	"peroxiredoxin, putative (nPrx)"	693.941	1.72093	0.00393861	0.879805	0.237142	1.21564	0.0964103	-0.0725791	0.991823	0.969507	1	0.605084	0.638805	-0.0510159	0.972338	-0.180398	1	-0.25839	1	-0.526918	1	0.00137133	1	-0.361826	1	-0.39688	0.739244	0.0786668	0.945072	-0.607097	0.13066	-0.272377	0.617419	-0.21614	0.638914
	3890	PBANKA_1315700	PBANKA_131570	rhoptry neck protein 2 (RON2)	689.806	2.16649	8.37108e-05	1.54261	0.0150908	1.49933	0.0243158	0.376773	0.947442	0.81227	1	0.225018	0.868002	-0.502983	0.560801	-0.213887	1	-0.226915	1	-0.827082	1	-0.0481384	1	0.289261	1	0.989078	0.0723485	0.975539	0.0440194	0.170303	0.592782	1.28474	3.50738e-05	-0.271407	0.385768
	1085	PBANKA_0523900	PBANKA_052390	"glideosome associated protein with multiple membrane spans 2, putative (GAPM2)"	682.91	1.1666	0.0631745	1.16164	0.110294	1.39991	0.0576741	-0.150709	0.983196	0.827062	1	0.239881	0.871546	1.01081	0.197514	0.139165	1	0.249382	1	-0.101698	1	0.0626288	1	-0.434947	1	-0.499819	0.679651	-0.360141	0.705363	-0.501577	0.0718052	-0.355849	0.311996	1.10709	3.83053e-05
	1109	PBANKA_0601600	PBANKA_060160	"conserved protein, unknown function"	678.525	0.266095	0.51861	-0.236086	0.649149	-0.28735	0.616048	-0.342121	0.924733	0.102696	1	-0.20577	0.811461	-0.661163	0.150386	-0.661851	1	-0.466496	0.99835	-0.585259	1	-0.168788	1	0.105231	1	0.0735327	0.906672	-0.0033894	1	0.906469	0.00226633	0.248247	0.560688	-0.576803	0.0731557
	2635	PBANKA_1025100	PBANKA_102510	"conserved Plasmodium protein, unknown function"	675.464	-0.00923282	0.990217	-0.159819	0.819465	-0.158606	0.849176	-0.0742226	0.990014	0.366074	1	0.158141	0.890595	-0.486033	0.487937	-0.300895	1	-0.0154381	1	-0.383665	1	0.326518	1	0.0292142	1	0.232047	0.829381	0.129688	0.90605	1.58617	3.09663e-07	0.790719	0.0423335	-1.31967	5.69608e-05
	1037	PBANKA_0519100	PBANKA_051910	"CCAT-binding transcription factor-like protein, putative"	671.441	2.17355	4.03368e-06	1.47645	0.00637098	1.45625	0.0110253	-0.1329	0.978232	0.877344	1	0.441186	0.6854	-0.421126	0.57326	-0.0158868	1	-0.0312535	1	-0.0637026	1	0.151382	1	0.586507	1	1.30105	0.00963595	1.74357	5.0352e-05	0.697857	0.0242253	1.23712	0.000400447	0.959536	0.00221717
	3581	PBANKA_1232200	PBANKA_123220	FACT complex subunit SPT16 (FACT-L)	670.966	-0.829503	0.00251084	-1.2285	1.7946e-05	-0.746648	0.0216482	-0.0383649	0.991823	0.0881569	1	-0.0227982	0.978499	-0.379961	0.31397	-0.334867	1	-0.315606	1	-0.277862	1	-0.0558192	1	-0.105705	1	0.461585	0.693994	0.625138	0.459654	0.312502	0.274756	0.813954	0.00772374	-0.0332242	0.927377
	1632	PBANKA_0806700	PBANKA_080670	"conserved Plasmodium protein, unknown function"	668.902	0.734129	0.225703	0.25143	0.763605	0.199854	0.84516	-0.327289	0.949344	0.138936	1	0.500862	0.694211	-0.197475	0.834459	-0.207194	1	0.201077	1	-0.362328	1	0.546529	1	0.197004	1	0.0462979	0.962917	-0.0662787	0.956392	2.57497	1.50716e-17	1.31412	0.000435198	-0.810319	0.0185056
	2943	PBANKA_1115200	PBANKA_111520	"conserved Plasmodium protein, unknown function"	667.795	0.293823	0.592434	-0.18651	0.793392	0.556713	0.402009	-0.62412	0.860579	0.0258781	1	0.98745	0.270051	1.36728	0.00903365	0.241798	1	0.449893	1	0.0857588	1	0.471326	1	-0.0510993	1	0.264363	0.769393	0.446418	0.546994	-0.216717	0.513897	-0.0460883	0.92662	-0.520058	0.0936222
	787	PBANKA_0412900	PBANKA_041290	circumsporozoite- and TRAP-related protein (CTRP)	667.666	-0.699756	0.287431	0.339306	0.697465	0.0645653	0.96071	-0.833141	0.842139	-0.0116328	1	0.343796	0.810067	2.10791	0.000900826	0.525587	1	0.976481	0.858432	0.277652	1	0.670266	1	0.47322	1	0.104196	0.872255	-0.283144	0.636037	-4.97384	2.66908e-69	-0.856568	0.0211884	-1.61226	1.85098e-07
	2879	PBANKA_1108700	PBANKA_110870	"chromosome condensation protein, putative"	667.113	-1.2111	0.0317777	-1.23049	0.0574445	-0.698831	0.357894	-0.555234	0.911105	-0.0593802	1	0.0212757	0.993019	0.483572	0.569722	-0.55078	1	-0.322837	1	-0.458595	1	-0.172717	1	-0.131897	1	0.543516	0.627894	0.269003	0.776279	-0.786472	0.020307	-0.00353528	0.998868	-1.70072	2.51882e-07
	1355	PBANKA_0702000	PBANKA_070200	"conserved Plasmodium protein, unknown function"	665.424	0.690243	0.225703	-0.548058	0.430847	-0.0890991	0.937777	-0.668449	0.885536	0.0767132	1	0.623779	0.585223	0.878131	0.201767	-0.464495	1	-0.186975	1	-0.500085	1	0.0566718	1	-0.303954	1	0.425226	0.698644	0.127849	0.89455	-0.695833	0.116677	-0.282188	0.642199	-0.970506	0.0286797
	2581	PBANKA_1019700	PBANKA_101970	"conserved Plasmodium protein, unknown function"	664.82	2.11698	5.43848e-08	0.427807	0.415596	1.04319	0.0306316	-0.284723	0.94605	0.156033	1	0.618925	0.442465	-0.365055	0.557115	-0.506952	1	-0.281805	1	-0.0395217	1	-0.064802	1	0.0987725	1	0.349656	0.728465	0.131254	0.884768	0.274795	0.468737	-0.00636103	0.996195	-1.14237	0.000740203
	3440	PBANKA_1218100	PBANKA_121810	oocyst capsule protein (Cap380)	664.644	0.931645	0.0689799	2.34823	3.64787e-06	-1.14952	0.0565143	-0.0518445	0.991823	0.0834215	1	0.385424	0.727498	0.0779495	0.934145	-0.0474995	1	0.31009	1	0.59307	1	0.352872	1	1.00836	0.774896	1.29627	0.00628504	0.397637	0.527798	-4.615	1.86284e-85	-0.559638	0.0819258	-2.58495	4.18424e-26
	2762	PBANKA_1037800	PBANKA_103780	secreted ookinete adhesive protein (SOAP)	662.163	-0.417682	0.607853	0.144819	0.898107	-0.502406	0.652937	-1.96724	0.0895939	0.238668	1	0.348775	0.832674	2.13836	0.00470192	0.543594	1	1.08361	0.906058	0.881721	1	0.471559	1	-0.216573	NA	-2.19132	NA	0.2198	NA	-7.34904	1.51571e-216	-1.03883	0.000539425	-1.17697	5.86244e-06
	2267	PBANKA_0932500	PBANKA_093250	"SET domain protein, putative"	661.452	0.0821031	0.880405	-0.0706136	0.918383	0.363818	0.58238	-0.832897	0.54118	0.0537133	1	0.363161	0.706921	1.67367	0.000163289	0.159487	1	0.456611	1	-0.0324299	1	0.267237	1	-0.437716	1	-0.506646	0.653883	-0.685824	0.398516	-0.415045	0.110795	-0.254499	0.453094	0.995737	5.97193e-05
	2297	PBANKA_0935500	PBANKA_093550	"conserved Plasmodium protein, unknown function"	657.824	0.540533	0.298368	0.238104	0.732705	0.251631	0.762	-0.319757	0.947442	0.315985	1	0.21059	0.851343	-0.21343	0.785458	-0.326982	1	0.00158193	1	-0.447238	1	0.405158	1	0.111135	1	0.211916	0.842232	0.223414	0.827079	1.40194	2.69072e-05	0.111406	0.841232	-1.21713	0.000554156
	5008	PBANKA_1461300	PBANKA_146130	"conserved Plasmodium protein, unknown function"	655.476	-3.13822	1.81487e-07	-1.25455	0.089616	-0.221611	0.843022	-0.778153	0.886122	-0.458376	1	0.595427	0.666551	2.60425	4.05337e-05	0.634462	1	1.11672	0.770652	0.754262	1	0.576977	1	-0.561788	1	-0.697394	0.509467	-0.39499	0.664219	-0.28319	0.367139	-0.803686	0.0155482	0.73918	0.0118264
	906	PBANKA_0506100	PBANKA_050610	"conserved Plasmodium protein, unknown function"	655.391	0.783874	0.0730395	0.243474	0.688071	-0.140705	0.852574	-0.158323	0.967803	0.549256	1	-0.0690424	0.954983	-0.616153	0.278564	-0.475706	1	-0.245621	1	-0.633244	1	0.0027159	1	0.187231	1	0.167557	0.835227	-0.105104	0.898859	-0.368402	0.295251	-0.342156	0.429566	-1.00394	0.00220366
	3949	PBANKA_1321600	PBANKA_132160	"conserved Plasmodium protein, unknown function"	653.82	-0.0948239	0.887584	-0.427518	0.550188	0.021031	0.987792	-0.269369	0.954199	0.0065267	1	0.365527	0.763449	-0.0212564	0.986941	-0.235843	1	0.0453026	1	-0.155336	1	0.294211	1	0.035011	1	0.251184	0.821568	0.274158	0.791443	1.39126	6.10268e-05	0.999895	0.0174856	-1.31196	0.00031454
	596	PBANKA_0311400	PBANKA_031140	"serine/threonine protein kinase, putative"	652.753	1.41708	0.00475871	0.236612	0.747365	0.771504	0.241998	-0.688717	0.842139	-0.0646589	1	1.01991	0.275267	0.233555	0.777497	-0.11456	1	0.105556	1	-0.276176	1	0.466145	1	0.273619	1	-0.265213	0.769393	-2.07068	1.85702e-05	1.08598	0.00740054	0.857841	0.0796815	-1.05186	0.0130376
	2550	PBANKA_1016700	PBANKA_101670	"conserved Plasmodium protein, unknown function"	651.56	-0.924478	0.0107112	-0.956461	0.0189925	-0.293338	0.597155	0.077306	0.983196	0.0297023	1	-0.076557	0.934712	0.14283	0.809364	0.0711385	1	-0.0248354	1	-0.0357296	1	0.0752827	1	-0.141365	1	0.212944	0.785262	0.499559	0.424681	0.0558054	0.878014	0.576413	0.110194	0.424528	0.187882
	4083	PBANKA_1334900	PBANKA_133490	"conserved Plasmodium protein, unknown function"	651.352	-4.2171	2.48222e-16	-2.47138	8.37047e-06	-0.180968	0.850357	-1.45527	0.109879	-0.742205	1	1.07614	0.282227	2.79767	2.16807e-07	0.800844	1	1.28017	0.387625	0.690091	1	1.25684	0.512852	0.196036	1	-0.227864	0.760525	-0.336347	0.578571	0.185843	0.679461	0.00416466	0.998868	-0.346874	0.428994
	1464	PBANKA_0712900	PBANKA_071290	"high mobility group protein B2, putative (HMGB2)"	650.677	1.24538	0.00393638	0.0939433	0.891551	0.622699	0.280413	-0.276126	0.947442	0.29682	1	0.769893	0.363508	1.96978	6.93584e-06	0.431489	1	0.727892	0.825843	0.53632	1	0.274193	1	-0.569802	1	-0.891617	0.30885	-0.330899	0.705617	-0.284804	0.349487	-0.720586	0.0269832	0.683747	0.0172639
	3935	PBANKA_1320200	PBANKA_132020	"conserved Plasmodium protein, unknown function"	647.395	-0.780961	0.0245056	-0.289542	0.530508	-0.104233	0.866439	-0.461902	0.845708	0.00749498	1	0.381187	0.606572	0.777924	0.0519711	0.0222816	1	0.318435	1	-0.05589	1	0.52438	1	0.197091	1	0.175063	0.863811	0.259865	0.791443	1.88331	1.55333e-10	0.998967	0.00626685	-0.415516	0.233738
	1773	PBANKA_0820800	PBANKA_082080	"regulator of chromosome condensation, putative"	647.247	1.20655	0.0286487	0.78003	0.247305	0.425214	0.617246	-0.283492	0.954199	0.409153	1	0.0729073	0.96093	-0.641152	0.411189	-0.642718	1	-0.502443	1	-0.872139	1	-0.169973	1	0.100804	1	0.180021	0.846819	-0.48464	0.552008	1.21233	0.000974815	0.209356	0.705234	-1.41559	0.000189564
	1536	PBANKA_0720100	PBANKA_072010	"conserved Plasmodium protein, unknown function"	645.933	-0.499919	0.393307	-0.858105	0.185063	-0.377383	0.653914	-0.488625	0.926601	-0.0755694	1	0.793752	0.455853	0.735429	0.309789	-0.0138337	1	0.283827	1	0.101188	1	0.448844	1	0.0437483	1	0.477971	0.707161	0.455554	0.640137	-0.2928	0.508292	0.817491	0.0782598	-0.939295	0.0199741
	1226	PBANKA_0613200	PBANKA_061320	"DNA polymerase alpha, putative"	639.525	0.133017	0.8367	-0.13685	0.868023	0.0191625	0.988116	-0.127725	0.983196	0.0626954	1	0.219876	0.861374	-0.202049	0.814838	-0.101497	1	-0.076018	1	-0.300714	1	0.103532	1	0.109194	1	0.374123	0.745239	0.659268	0.452435	0.739168	0.00806435	0.869577	0.00761737	-0.873997	0.0022837
	1072	PBANKA_0522600	PBANKA_052260	"erythrocyte membrane-associated antigen, putative"	636.292	-0.114512	0.77534	-0.127248	0.799605	-0.351741	0.461607	-0.105455	0.97671	0.0743465	1	0.279506	0.707858	0.126412	0.817185	-0.0497594	1	0.113857	1	0.00144106	1	0.360196	1	0.142861	1	0.197164	0.849942	0.176836	0.869743	0.666185	0.0424556	0.474453	0.248577	-1.4579	4.88394e-06
	2134	PBANKA_0919100	PBANKA_091910	"parasitophorous vacuolar protein 1, putative (PV1)"	634.535	2.64201	1.42183e-12	0.996253	0.0256392	1.94829	2.88919e-06	0.0888951	0.983196	0.21826	1	0.624759	0.421768	-0.349194	0.560801	-0.134076	1	-0.207857	1	-0.224597	1	-0.0576465	1	0.0593422	1	0.247489	0.601356	0.600423	0.0317891	0.207145	0.542804	0.710995	0.0433642	0.349407	0.288201
	2376	PBANKA_0943400	PBANKA_094340	"CPW-WPC family protein, putative"	634.481	-3.67147	9.12183e-11	-1.75398	0.00757818	-0.159605	0.88512	-1.04209	0.647053	0.0175032	1	0.572353	0.659706	2.65582	8.6225e-06	0.641004	1	1.11845	0.705336	0.769042	1	0.586205	1	-0.442528	1	-0.583249	0.58841	0.148357	0.883313	-0.0557847	0.876989	-0.301911	0.443979	1.30946	5.17793e-06
	2059	PBANKA_0911700	PBANKA_091170	subtilisin-like protease 2 (SUB2)	632.843	2.05573	3.47387e-06	0.805543	0.145057	1.10552	0.0449724	-0.274942	0.948237	0.421685	1	0.738543	0.415358	-0.0681285	0.938422	-0.347589	1	-0.248034	1	-0.012073	1	-0.0506453	1	0.0891369	1	0.517647	0.565372	0.622245	0.354236	-0.807179	0.00282237	0.217771	0.575683	-0.405517	0.176964
	1610	PBANKA_0804500	PBANKA_080450	"rhoptry associated membrane antigen, putative (RAMA)"	628.115	1.82671	0.00269321	1.2641	0.0807174	1.48215	0.0448261	0.119457	0.983967	1.14424	1	0.589649	0.663613	-0.665766	0.462219	-0.087042	1	-0.108751	1	-0.604762	1	0.131489	1	-0.0346086	1	-0.382707	0.606535	-1.67408	1.39607e-05	0.589389	0.0486428	1.12135	0.000790425	-0.322109	0.330223
	370	PBANKA_0205200	PBANKA_020520	"conserved Plasmodium protein, unknown function"	627.68	0.979629	0.00722137	0.485993	0.288324	0.680898	0.13159	0.0162344	0.994644	0.537688	1	-0.117454	0.898026	-0.303902	0.587992	-0.397099	1	-0.196074	1	-0.405241	1	0.0556578	1	0.218705	1	0.314759	0.739744	0.373239	0.620542	0.4336	0.0496274	0.186285	0.540939	-0.590736	0.00830658
	3413	PBANKA_1215400	PBANKA_121540	"conserved Plasmodium protein, unknown function"	626.219	0.10027	0.814064	-0.145021	0.779958	-0.162092	0.792969	-0.117549	0.972875	-0.0962905	1	-0.0556111	0.956721	0.117974	0.84072	-0.166242	1	-0.163202	1	-0.253204	1	0.0323239	1	0.0999374	1	-0.0188638	0.982388	-0.11061	0.90605	0.603567	0.0351709	0.265412	0.496807	-1.22602	1.28236e-05
	498	PBANKA_0301600	PBANKA_030160	"conserved Plasmodium protein, unknown function"	625.383	-3.10471	2.25773e-08	-1.62233	0.0122064	0.0481346	0.973448	-1.08305	0.574595	-0.604225	1	0.592667	0.632338	2.68838	3.76128e-06	0.587591	1	1.09055	0.705336	0.717701	1	0.624234	1	-0.32968	1	-0.567676	0.603806	-0.34542	0.705489	-0.288618	0.281037	-0.525986	0.077718	0.836246	0.000757561
	4913	PBANKA_1451800	PBANKA_145180	"conserved Plasmodium protein, unknown function"	622.837	1.35742	0.0138017	0.193219	0.814462	0.743217	0.313201	-0.232065	0.963862	-0.0555008	1	0.650015	0.580077	0.192094	0.832871	-0.198945	1	-0.0695576	1	-0.111589	1	0.0903164	1	0.124197	1	0.0917671	0.92862	0.0189053	0.989781	1.08013	0.000310852	0.208926	0.641403	-0.840208	0.00866765
	4462	PBANKA_1406900	PBANKA_140690	"conserved Plasmodium protein, unknown function"	622.035	-0.653455	0.277081	-0.29223	0.718805	0.0239501	0.987586	-0.211976	0.967803	-0.129256	1	0.771338	0.497312	0.27648	0.76123	0.086673	1	0.590853	1	0.00512376	1	0.852557	1	0.201421	1	0.126126	0.905548	0.00144593	1	2.62268	2.08489e-16	1.18643	0.00282481	-1.61467	2.34614e-06
	3509	PBANKA_1225000	PBANKA_122500	"serine/threonine protein kinase, FIKK family"	622.002	0.582986	0.343433	0.216919	0.796533	0.106204	0.927796	0.025821	0.994362	0.161272	1	0.161058	0.910934	-0.333409	0.711271	-0.0596131	1	-0.0893215	1	-0.402495	1	0.112229	1	0.239431	1	0.0556639	0.945208	-0.673768	0.31181	1.34307	2.90787e-08	0.236795	0.509755	-0.785674	0.0029382
	3386	PBANKA_1212700	PBANKA_121270	"conserved Plasmodium protein, unknown function"	621.494	0.187612	0.651859	-0.108909	0.841354	-0.10401	0.874641	-0.33885	0.923135	0.0677688	1	0.104026	0.909548	0.221544	0.69604	-0.131368	1	-0.00342705	1	-0.122833	1	0.214892	1	0.153468	1	0.169616	0.853548	0.0510718	0.961779	1.49038	1.41586e-08	0.952755	0.00320705	-0.782116	0.0068944
	1363	PBANKA_0702800	PBANKA_070280	protein disulfide isomerase	617.791	-0.176814	0.680819	-0.0469117	0.936688	0.0408738	0.959503	0.373019	0.910444	0.146985	1	-0.256285	0.759858	-0.0870373	0.892635	0.196711	1	-0.0292349	1	-0.228428	1	-0.0505652	1	-0.17006	1	-0.352528	0.718684	0.152045	0.855858	0.430234	0.218977	0.503835	0.217957	0.868034	0.00963463
	4920	PBANKA_1452500	PBANKA_145250	"conserved Plasmodium protein, unknown function"	607.616	1.62478	6.42074e-10	0.809184	0.0081727	0.633618	0.0564636	0.139871	0.954199	0.463631	1	-0.220376	0.719329	-0.687541	0.0279937	-0.304695	1	-0.486247	0.789697	-0.259291	1	-0.436696	1	-0.15626	1	0.0440824	0.923016	-0.0601171	0.902464	0.350287	0.141286	0.0710804	0.845599	0.0553744	0.847321
	804	PBANKA_0414700	PBANKA_041470	"zinc finger protein, putative"	607.091	2.70013	3.67797e-06	1.14545	0.110794	1.39841	0.0547408	0.0313028	0.994362	0.729775	1	1.00524	0.394625	-0.0642672	0.961546	-0.330459	1	-0.195187	1	-0.115197	1	-0.00680706	1	0.233573	1	0.294565	0.760525	0.235778	0.778088	0.321586	0.305719	-0.354675	0.347148	-1.73167	3.92285e-10
	2261	PBANKA_0931900	PBANKA_093190	"serine esterase, putative"	605.559	1.18893	0.0328558	0.284189	0.720086	0.538115	0.497507	-0.114212	0.983537	0.210353	1	0.284194	0.822299	-0.418772	0.624777	-0.176325	1	-0.117203	1	-0.367532	1	0.215257	1	0.187105	1	0.323435	0.760556	0.285986	0.761182	0.842518	0.00413518	0.341113	0.388528	-1.18592	6.54018e-05
	2727	PBANKA_1034300	PBANKA_103430	"transcription factor with AP2 domain(s), putative"	603.604	1.94337	0.0146185	-0.404953	0.723498	0.939632	0.392152	-0.289076	0.968524	0.342611	1	0.590308	0.742458	0.0629304	0.974444	-0.285075	1	-0.157094	1	-0.109294	1	0.0735995	1	0.230861	1	0.259712	0.806437	0.406017	0.666181	1.32934	2.88632e-05	1.45659	9.8665e-05	-0.357021	0.34009
	2705	PBANKA_1032100	PBANKA_103210	"rhoptry-associated protein 1, putative (RAP1)"	595.072	2.23915	0.000294373	2.01433	0.0038585	2.50686	0.000428946	0.694152	0.900884	1.29774	0.799319	0.570555	0.685421	-0.307039	0.763581	0.188642	1	0.0866775	1	-0.399491	1	0.174445	1	0.172541	1	1.65249	8.70749e-06	1.36233	0.000211849	0.186279	0.589667	0.873651	0.0118119	-0.17478	0.626547
	3947	PBANKA_1321400	PBANKA_132140	"large ribosomal subunit nuclear export factor, putative (UIS20)"	594.782	2.88628	1.71616e-09	1.02529	0.0829457	1.49573	0.0110253	-0.337524	0.947442	0.434363	1	1.03764	0.270051	-0.456189	0.550421	-0.758079	1	-0.564329	1	-0.103669	1	-0.209786	1	0.26041	1	0.101342	0.90716	0.00563486	0.999672	0.311655	0.395048	0.201632	0.673052	-1.21428	0.000242782
	1251	PBANKA_0615700	PBANKA_061570	"dynein heavy chain, putative"	594.463	-1.61278	0.00757461	-1.4562	0.03576	0.236861	0.824348	-0.602768	0.911105	-0.150649	1	0.996744	0.395982	1.07155	0.159071	0.281984	1	0.641289	1	0.444696	1	0.93302	1	0.143787	1	0.294749	0.795188	0.425139	0.666942	1.35597	0.000167178	1.09694	0.0111342	-1.62917	1.11023e-05
	1364	PBANKA_0702900	PBANKA_070290	"SET domain protein, putative"	593.44	1.88103	3.03188e-06	0.65983	0.194841	0.725577	0.167233	-0.300508	0.945417	0.28746	1	0.26236	0.790145	-0.672375	0.212808	-0.669893	1	-0.520891	0.999116	-0.507542	1	-0.137287	1	0.199963	1	0.124956	0.876946	-0.430167	0.558883	1.21858	2.87217e-06	0.875646	0.00581757	-0.646311	0.0243773
	424	PBANKA_0210600	PBANKA_021060	"ubiquitin carboxyl-terminal hydrolase, putative"	593.288	-0.731622	0.196562	-0.461269	0.521345	-0.791664	0.259568	0.116867	0.983196	0.161751	1	-0.260347	0.834095	-0.331402	0.695618	-0.203667	1	-0.188254	1	-0.115542	1	0.0973913	1	0.137106	1	0.272874	0.791507	0.14527	0.887213	1.32995	8.61763e-10	0.938251	0.000416972	-1.00334	1.40351e-05
	5011	PBANKA_1461600	PBANKA_146160	"conserved Plasmodium protein, unknown function"	590.905	0.991145	0.0577126	0.451832	0.50643	0.542469	0.45146	-0.0579391	0.991823	0.456131	1	0.120615	0.926048	-0.495888	0.516824	-0.661661	1	-0.440162	1	-0.719209	1	-0.130504	1	-0.118982	1	0.296355	0.760556	-0.136072	0.883544	0.484668	0.17898	0.226826	0.642199	-1.24933	0.000238938
	2803	PBANKA_1101100	PBANKA_110110	"Plasmodium exported protein, unknown function"	589.758	2.79609	3.47194e-08	1.23607	0.0424477	1.43674	0.0209269	0.0365708	0.994101	0.491681	1	1.0999	0.26898	-0.953997	0.151151	-0.606699	1	-0.493722	1	-0.0851921	1	-0.0432405	1	-0.062348	1	1.69603	2.18617e-06	-0.459372	0.363057	0.243155	0.495407	1.50752	1.68567e-05	-0.160468	0.674089
	4505	PBANKA_1411200	PBANKA_141120	"conserved Plasmodium protein, unknown function"	588.512	0.522673	0.237969	-0.438236	0.413963	0.156016	0.832119	-0.596532	0.814585	0.0218149	1	0.616354	0.456902	0.49065	0.409626	-0.158516	1	0.116024	1	-0.262077	1	0.40757	1	-0.00721029	1	0.060423	0.945208	-0.493448	0.535806	1.26598	0.000212853	0.392234	0.406075	-1.10763	0.00217156
	4472	PBANKA_1407900	PBANKA_140790	"HORMA domain protein, putative"	587.949	-0.54449	0.162666	-0.666143	0.134332	-0.0873117	0.904588	-0.658482	0.632646	-0.43617	1	0.481546	0.52838	2.01334	4.99022e-08	0.275119	1	0.677963	0.750725	0.294229	1	0.562697	1	-0.251777	1	-0.477576	0.601356	-0.756191	0.223462	0.481547	0.110731	0.657612	0.057572	0.331203	0.304531
	440	PBANKA_0212200	PBANKA_021220	"conserved Plasmodium protein, unknown function"	587.286	-0.103154	0.868933	-0.13193	0.864282	-0.080709	0.940825	-0.0273969	0.994362	-0.0193985	1	0.371212	0.742458	-0.41327	0.590587	-0.12312	1	0.192578	1	-0.0942409	1	0.541933	1	0.186452	1	0.311169	0.785262	0.404422	0.681153	2.23815	5.94318e-11	1.17244	0.00550983	-1.20135	0.00130068
	4247	PBANKA_1351300	PBANKA_135130	"conserved Plasmodium protein, unknown function"	587.255	0.338457	0.529608	0.435693	0.49257	0.219677	0.792969	-0.0768234	0.990014	0.395287	1	0.203282	0.856875	0.256582	0.737888	0.0504981	1	0.142335	1	-0.219738	1	0.322114	1	0.212392	1	0.169498	0.860715	0.165518	0.866734	1.70919	3.97258e-11	0.72142	0.0280306	-0.51597	0.0818918
	4378	PBANKA_1364400	PBANKA_136440	"conserved Plasmodium protein, unknown function"	584.614	1.73653	0.00184573	0.875113	0.20661	0.701642	0.365992	-0.630099	0.900884	0.306578	1	0.46687	0.709666	0.0368819	0.97883	-0.458208	1	-0.28083	1	-0.550483	1	-0.0608902	1	-0.0868531	1	-1.20279	0.0612527	-1.09404	0.0614034	-1.19588	5.77343e-10	-0.950047	5.37712e-05	-0.652202	0.00198546
	3179	PBANKA_1138900	PBANKA_113890	"conserved Plasmodium protein, unknown function"	583.585	-3.66833	2.70411e-15	-2.87984	2.53974e-09	-0.18044	0.835375	-1.40897	0.0613725	-0.922384	0.972948	1.05847	0.247176	2.90012	1.71736e-09	0.784759	1	1.27215	0.26089	0.751571	1	1.26537	0.344676	0.103369	1	-0.34149	0.644369	-0.559088	0.260798	0.289001	0.423748	0.306632	0.487515	0.524489	0.131401
	2049	PBANKA_0910700	PBANKA_091070	"conserved Plasmodium protein, unknown function"	580.841	1.32646	0.026646	0.451761	0.574393	0.720023	0.375903	-0.29858	0.954199	0.558534	1	0.494323	0.706921	-0.354495	0.705648	-0.298208	1	0.0120046	1	-0.627994	1	0.405286	1	0.112226	1	0.161338	0.873923	-0.202089	0.844789	1.85674	4.06372e-07	1.41176	0.00136313	-1.34313	0.000640427
	1276	PBANKA_0618200	PBANKA_061820	"phosphoinositide-binding protein, putative"	580.17	0.108299	0.849591	-0.211972	0.755054	-0.305298	0.684484	-0.038574	0.992977	0.201002	1	-0.170775	0.878807	-0.397782	0.575809	-0.362441	1	-0.285425	1	-0.0836205	1	-0.0390838	1	0.0803894	1	0.210927	0.818792	-0.0151164	0.990706	0.47932	0.138752	0.288769	0.495	-0.703867	0.0287373
	1606	PBANKA_0804100	PBANKA_080410	"conserved Plasmodium protein, unknown function"	578.031	1.76118	0.000580755	0.648747	0.325826	0.498246	0.514432	-0.20615	0.967803	0.509835	1	0.107581	0.93769	-0.309442	0.709154	-0.434186	1	-0.319869	1	-0.165663	1	-0.234466	1	0.0682199	1	0.133315	0.86878	0.00487608	0.999831	1.12195	0.000124288	0.620568	0.0933573	-0.326007	0.340125
	2961	PBANKA_1117000	PBANKA_111700	"histone H2A, putative (H2A)"	577.906	1.06497	0.0674389	0.42182	0.586085	0.118947	0.916356	0.147125	0.980331	0.514693	1	0.415568	0.746762	0.2337	0.799882	0.701707	1	0.432234	1	0.0268604	1	0.471626	1	-0.104879	1	-0.150779	0.847782	1.40681	0.00355688	-0.282225	0.344522	0.0450144	0.922216	0.944956	0.000539808
	3008	PBANKA_1121700	PBANKA_112170	"leucine--tRNA ligase, putative"	574.662	1.1606	0.000164561	-0.17496	0.699189	0.223714	0.653914	0.04461	0.991334	0.144455	1	0.061432	0.941018	-0.319243	0.498796	-0.280964	1	-0.187466	1	-0.0913575	1	0.0439328	1	-0.0294156	1	0.295649	0.777243	0.129325	0.901328	1.15605	8.3031e-08	0.615269	0.0231785	-0.786386	0.000713805
	4681	PBANKA_1428700	PBANKA_142870	"eukaryotic translation initiation factor 3 subunit 10, putative"	571.181	0.792938	0.198197	-0.0693095	0.940045	0.0313911	0.985016	-0.0494064	0.992977	0.344302	1	-0.0713802	0.96355	-0.36659	0.689958	-0.451822	1	-0.419858	1	0.047237	1	-0.241892	1	-0.18008	1	0.105167	0.90231	-0.0377046	0.972224	0.696627	0.0254835	0.533238	0.167812	-0.12216	0.752547
	1754	PBANKA_0818900	PBANKA_081890	"heat shock protein 70, putative"	570.586	0.369954	0.284602	0.255296	0.557595	0.29296	0.541975	0.492181	0.798429	0.565668	1	-0.0500772	0.957521	0.0215356	0.9783	0.480445	1	0.420896	0.99835	0.0344155	1	0.433271	1	0.207518	1	0.0365041	0.945208	0.356831	0.444292	1.11607	1.57214e-06	0.241479	0.472308	0.146566	0.617541
	4925	PBANKA_1453000	PBANKA_145300	"conserved Plasmodium protein, unknown function"	568.548	0.0530515	0.928295	-0.447184	0.458583	0.051456	0.959503	-0.636825	0.839062	-0.239008	1	0.4756	0.632129	0.805185	0.163766	-0.206241	1	0.00234146	1	-0.315299	1	0.137723	1	-0.0296844	1	0.0939582	0.889913	0.065023	0.929941	0.509688	0.105095	0.226484	0.597643	-0.425607	0.198445
	2941	PBANKA_1115000	PBANKA_111500	"conserved Plasmodium protein, unknown function"	565.734	-3.81931	4.56655e-11	-1.88082	0.00522393	-0.282613	0.791664	-1.46991	0.217956	-0.491229	1	0.974434	0.4163	2.74531	7.01585e-06	0.544092	1	1.03522	0.822589	0.62283	1	0.908912	1	-0.228576	1	-0.332798	0.725679	-0.262655	0.729393	-0.0369267	0.916404	-0.017492	0.975133	0.651751	0.0281194
	4709	PBANKA_1431400	PBANKA_143140	"conserved Plasmodium protein, unknown function"	562.157	-3.72539	9.01866e-11	-2.80429	4.75423e-06	1.07786	0.147912	-0.475014	0.941436	0.193993	1	1.6568	0.084143	1.47103	0.0312433	0.490064	1	0.913537	0.909243	0.422557	1	0.878638	1	0.0120684	1	0.301743	0.791507	0.409915	0.678008	0.052968	0.90931	0.98213	0.0255394	-1.42693	0.000157287
	1083	PBANKA_0523700	PBANKA_052370	"conserved Plasmodium protein, unknown function"	561.038	1.71433	0.0146647	0.395961	0.692196	1.42175	0.0939519	-0.12703	0.987309	0.642916	1	0.485972	0.75993	-0.27332	0.812297	-0.288461	1	-0.29479	1	-0.599167	1	-0.0980204	1	-0.0434985	1	0.563545	0.234009	0.789126	0.0214218	-2.37968	1.27214e-10	-1.62725	0.000282637	-1.12309	0.00604148
	4416	PBANKA_1402300	PBANKA_140230	"conserved Plasmodium protein, unknown function"	560.938	0.0119064	0.990365	-0.155371	0.876015	-0.026467	0.987586	-0.420724	0.947442	-0.0717673	1	0.640034	0.6389	0.0437486	0.97772	0.00648283	1	0.473903	1	-0.00699305	1	0.743349	1	0.271286	1	0.171821	0.871012	0.108805	0.924486	2.23092	4.6566e-11	1.49341	0.000291387	-0.821704	0.0319862
	531	PBANKA_0304900	PBANKA_030490	serine repeat antigen 3 (SERA3)	559.478	2.08378	0.000351653	1.31276	0.058321	1.39361	0.0522864	0.0300441	0.994362	0.411717	1	0.25353	0.856875	-0.538761	0.552551	0.0354342	1	-0.0396028	1	-0.330925	1	0.0471275	1	0.754489	1	1.18338	0.0151701	1.59517	0.000109615	0.864616	0.00268561	0.988644	0.00337767	-0.289635	0.385736
	4224	PBANKA_1349000	PBANKA_134900	MSP7-like protein (MSRP2)	557.555	1.58797	0.00116084	1.40213	0.0115225	1.25955	0.0328208	0.469395	0.923137	0.970905	0.889401	-0.00524702	1	-0.485492	0.514674	0.0220449	1	-0.25417	1	-0.488398	1	-0.130056	1	0.0124972	1	0.832757	0.293762	1.63672	0.00169951	0.975143	0.00626225	1.37185	0.000774879	1.24757	0.000594175
	877	PBANKA_0503200	PBANKA_050320	"eukaryotic translation initiation factor subunit eIF2A, putative"	556.595	0.158551	0.71887	0.025445	0.967426	-0.215581	0.72981	0.0155485	0.994881	0.333634	1	-0.311861	0.706921	-0.559318	0.255686	-0.380149	1	-0.359507	1	-0.468808	1	-0.0673395	1	0.221278	1	0.192327	0.834604	0.0677113	0.945072	1.23258	4.35642e-06	0.360821	0.327786	-0.925751	0.00123507
	2369	PBANKA_0942700	PBANKA_094270	"chromatin remodeling protein, putative (SNF2L)"	556.125	0.558874	0.195945	-0.028242	0.967358	0.0560937	0.950264	-0.203883	0.954898	0.295857	1	0.216414	0.81897	-0.48728	0.405314	-0.518713	1	-0.382189	1	-0.478066	1	0.0171471	1	0.252975	1	0.243108	0.800572	-0.0326772	0.977746	1.35259	7.07768e-09	0.961089	0.000774879	-0.590147	0.0240762
	3061	PBANKA_1127000	PBANKA_112700	choline/ethanolaminephosphotransferase (CEPT)	555.981	2.80556	7.96918e-10	1.36038	0.0108998	1.39171	0.0130479	0.569922	0.894368	0.354311	1	0.483369	0.636784	-0.481064	0.500972	0.0445471	1	-0.0362354	1	-0.23509	1	-0.017084	1	-0.0776899	1	-0.00141342	0.999635	0.409057	0.531576	-0.24595	0.53411	0.173078	0.735316	0.587099	0.113287
	598	PBANKA_0311600	PBANKA_031160	"conserved Plasmodium protein, unknown function"	555.739	1.93327	4.27413e-11	0.571194	0.119363	1.10531	0.0017514	-0.187932	0.947442	-0.220708	1	0.480455	0.430508	-0.584282	0.124615	-0.237269	1	-0.32672	1	0.123369	1	-0.0627487	1	0.317584	1	0.295961	0.739244	0.480353	0.475056	1.05465	6.99072e-06	0.917099	0.00115249	0.319111	0.240634
	2814	PBANKA_1102200	PBANKA_110220	merozoite surface protein 8 (MSP8)	555.646	2.39581	1.33609e-06	1.56664	0.00610165	1.36964	0.0238077	0.254816	0.955414	0.777523	1	0.757045	0.459791	-0.442985	0.574324	-0.188332	1	-0.192195	1	0.114799	1	-0.0477328	1	0.758307	1	1.24617	0.00256614	1.31935	0.000531938	1.2719	0.000917852	1.40283	0.0016955	0.751887	0.0725794
	4983	PBANKA_1458800	PBANKA_145880	"kinesin, putative"	554.837	-2.89491	8.35621e-13	-2.50257	2.55643e-09	0.139081	0.85446	-0.801551	0.560503	-0.131866	1	1.21998	0.065292	1.6805	0.000100637	0.327015	1	0.653805	0.906058	0.309649	1	0.771255	1	-0.140461	1	0.310485	0.780068	0.206964	0.843672	0.393974	0.335516	0.568118	0.223954	-1.11336	0.00335775
	4761	PBANKA_1436600	PBANKA_143660	inner membrane complex protein 1h (IMC1h)	552.19	-3.15727	1.38754e-07	-1.47349	0.0401135	-0.0126139	0.99298	-1.1188	0.626922	-0.399546	1	0.560007	0.687343	2.56183	5.18376e-05	0.441802	1	0.962138	0.906058	0.578218	1	0.51619	1	-0.433388	1	-0.556938	0.615107	-0.567837	0.50986	-0.547633	0.0236104	-0.0894834	0.810731	1.01732	1.9731e-05
	4144	PBANKA_1341000	PBANKA_134100	"conserved Plasmodium protein, unknown function"	551.983	-0.0286167	0.969668	-0.369026	0.618181	-0.0287721	0.985016	-0.508732	0.917876	-0.0746411	1	0.524821	0.647664	-0.0312547	0.980968	-0.343131	1	-0.0429606	1	-0.190592	1	0.236985	1	0.0109849	1	0.234383	0.829801	0.188823	0.858304	1.5134	1.13913e-06	1.07543	0.00445452	-0.771471	0.0247523
	186	PBANKA_0100400,PBANKA_0216761	PBANKA_010040	"rhoptry protein, putative"	551.875	2.41729	3.04409e-06	1.02877	0.106872	1.4444	0.0218675	0.0183882	0.994881	0.178701	1	0.13018	0.925042	-0.958859	0.155669	-0.683011	1	-0.765637	0.963986	-0.408953	1	-0.422568	1	0.690519	1	2.15915	3.7442e-08	1.55556	0.00010355	0.381716	0.345981	1.72765	2.43889e-05	0.475534	0.239945
	3659	PBANKA_1240000	PBANKA_124000	"conserved Plasmodium protein, unknown function"	551.187	0.609101	0.0897531	0.175217	0.727118	-0.116795	0.849757	-0.115189	0.972875	0.123438	1	-0.0847257	0.925042	-0.648863	0.131799	-0.315657	1	-0.323423	1	-0.553007	1	0.0303485	1	0.220626	1	0.18888	0.847782	-0.0794312	0.940233	1.45755	8.82075e-08	1.4383	1.00502e-05	-0.952731	0.0012384
	3526	PBANKA_1226700	PBANKA_122670	"AAA family ATPase, putative"	550.346	2.12276	2.24741e-09	0.768684	0.0779721	1.57938	0.000125617	-0.137739	0.967803	0.139636	1	1.04073	0.0791466	0.0549316	0.938594	-0.146573	1	-0.171647	1	-0.226171	1	0.180243	1	0.156137	1	0.272322	0.802067	0.302919	0.764912	1.14983	8.76438e-05	0.58556	0.118357	-0.925833	0.00296747
	4283	PBANKA_1354900	PBANKA_135490	"conserved Plasmodium protein, unknown function"	548.679	-1.93885	0.0109908	-0.528756	0.618307	0.240517	0.86036	-0.79238	0.908102	0.522659	1	0.469657	0.791576	2.17144	0.00883661	0.288232	1	0.853282	1	0.458837	1	0.383166	1	-0.429489	1	-0.541056	0.627632	-0.38679	0.666942	-0.137715	0.63423	-0.683091	0.0191597	0.102846	0.739982
	946	PBANKA_0510100	PBANKA_051010	"conserved Plasmodium protein, unknown function"	543.55	1.37209	0.011361	0.837881	0.206237	0.702856	0.338072	-0.114594	0.983228	0.528649	1	0.347866	0.785246	-0.168664	0.852588	-0.39917	1	-0.359801	1	-0.660043	1	-0.128173	1	-0.227989	1	0.233699	0.746765	0.0112686	0.990193	-0.862577	0.0148269	-0.367919	0.43952	-0.112266	0.802882
	1347	PBANKA_0701200	PBANKA_070120	"conserved Plasmodium protein, unknown function"	543.48	1.37715	0.0107959	0.747239	0.266127	0.420202	0.617608	-0.685226	0.881047	0.247124	1	-0.948979	0.363967	-1.07178	0.102975	-0.383195	1	-0.0686067	1	-0.697691	1	0.204499	1	-0.152398	1	0.137444	0.88803	-0.674782	0.42811	0.587527	0.211741	0.449672	0.440897	-1.73889	6.80117e-05
	893	PBANKA_0504800	PBANKA_050480	"conserved Plasmodium protein, unknown function"	542.747	-0.95736	0.00299681	-1.13192	0.00138995	0.1163	0.841135	0.0860169	0.979292	0.0910697	1	0.27276	0.706921	0.119365	0.821955	-0.0587243	1	-0.0281191	1	-0.0610136	1	0.218484	1	-0.00540302	1	0.323948	0.776031	0.352317	0.729393	0.276971	0.444721	0.504837	0.213455	-0.859551	0.00986328
	3861	PBANKA_1312800	PBANKA_131280	"conserved Plasmodium protein, unknown function"	542.021	1.08369	0.0406701	0.408992	0.561603	0.811652	0.230321	-0.356164	0.947442	0.27874	1	0.566394	0.615005	0.0905708	0.925589	-0.207657	1	-0.151017	1	-0.339756	1	0.0582635	1	0.00266435	1	0.265309	0.776031	0.519305	0.49884	-0.48366	0.175526	-0.452121	0.297146	-0.643608	0.070636
	3467	PBANKA_1220800	PBANKA_122080	"conserved Plasmodium protein, unknown function"	539.432	0.734317	0.126137	0.283621	0.664368	0.0130391	0.991099	-0.33506	0.945417	0.184771	1	0.246009	0.817145	-0.732869	0.217886	-0.721793	1	-0.418909	1	-0.857099	1	0.0205218	1	0.110891	1	0.214917	0.798492	-1.19549	0.0219687	0.324736	0.398271	-0.165994	0.748154	-1.02917	0.00351969
	2805	PBANKA_1101300	PBANKA_110130	"conserved rodent malaria protein, unknown function"	538.882	2.19922	0.00167444	0.620895	0.512874	1.29539	0.142039	-0.00757024	0.999256	0.38319	1	0.362579	0.825233	-0.561039	0.608852	-0.595105	1	-0.595572	1	-0.394389	1	-0.405372	1	-0.0101185	1	0.909073	0.0769637	0.826722	0.0741788	0.880749	0.022012	1.61305	0.000186565	0.808849	0.044994
	2637	PBANKA_1025300	PBANKA_102530	"cyclic nucleotide-binding protein, putative (cNBP)"	534.33	1.61922	0.00306851	0.0435906	0.962942	0.623415	0.417875	-0.809736	0.807145	-0.0632347	1	0.190263	0.887457	-0.844917	0.244809	-0.990295	1	-0.843914	0.909243	-0.753394	1	-0.417011	1	0.153508	1	0.532025	0.6718	0.225816	0.82797	1.30607	0.000909614	1.84025	4.6726e-05	-1.04487	0.0128599
	838	PBANKA_0418100	PBANKA_041810	"conserved Plasmodium protein, unknown function"	532.765	0.586723	0.240816	0.384712	0.542901	-0.0567083	0.955679	-0.164226	0.972418	0.24192	1	0.0928229	0.940095	-0.439151	0.534646	-0.125663	1	-0.0480537	1	-0.177094	1	0.287243	1	0.23602	1	0.126647	0.896647	0.250642	0.793631	2.1345	6.61955e-21	1.6114	4.36598e-09	-0.190186	0.515349
	1508	PBANKA_0717300	PBANKA_071730	cdc2-related protein kinase 3 (CRK3)	532.088	0.204419	0.543915	-0.0544746	0.911134	0.120253	0.818761	-0.0904973	0.977314	0.257667	1	0.278696	0.671432	-0.122191	0.800554	-0.290604	1	-0.219119	1	-0.00222344	1	-0.0511787	1	-0.0692834	1	0.418359	0.728	0.306899	0.758582	0.472191	0.11585	0.850703	0.0109484	-0.890537	0.00235604
	4255	PBANKA_1352100	PBANKA_135210	"conserved Plasmodium protein, unknown function"	525.089	-1.67326	4.31813e-05	-1.36231	0.00319112	0.0508538	0.955679	-0.141882	0.972875	0.131086	1	0.579185	0.494998	1.42619	0.0012086	0.538406	1	0.650774	0.906058	0.441935	1	0.151507	1	-0.0698945	1	0.37033	0.739744	0.524315	0.546815	-1.1664	0.000583245	-0.209346	0.680769	-0.624013	0.0948026
	4771	PBANKA_1437600	PBANKA_143760	"glideosome-associated protein 45, putative"	524.287	1.40907	0.0536177	0.698223	0.457073	0.765215	0.446692	-0.291811	0.965179	0.254439	1	0.334749	0.839062	1.39317	0.111978	0.0898392	1	0.340709	1	0.15244	1	-0.0106165	1	-0.640378	1	-0.805129	0.456302	-0.39928	0.676534	-0.338826	0.257045	-0.578964	0.0834353	1.04036	0.000161419
	2045	PBANKA_0910300	PBANKA_091030	"guanylyl cyclase, putative (GCalpha)"	522.452	1.01836	0.0986911	0.721043	0.338873	0.360848	0.712336	-0.199723	0.972875	0.352846	1	0.346334	0.805903	-0.238922	0.805831	-0.215919	1	-0.0490807	1	-0.15645	1	0.305456	1	0.323514	1	0.123685	0.90542	0.230979	0.820646	1.83543	1.95375e-12	1.63951	1.58716e-07	-0.271644	0.398497
	2393	PBANKA_1001000	PBANKA_100100	"conserved Plasmodium protein, unknown function"	522.42	1.18098	0.0236346	0.649933	0.316819	0.404451	0.616048	-0.0757947	0.991008	0.309535	1	0.482649	0.671432	-0.531414	0.490163	-0.116359	1	0.0685823	1	-0.341986	1	0.48505	1	0.262327	1	0.0531093	0.955899	-0.618549	0.481099	1.75306	8.07789e-10	0.817646	0.0229955	-1.26528	3.4582e-05
	3447	PBANKA_1218800	PBANKA_121880	"ABC transporter, putative"	520.327	1.28686	0.0263393	0.291933	0.724188	0.978795	0.175041	-0.0353975	0.994362	-0.00168878	1	0.557202	0.656055	-0.452129	0.609755	-0.193679	1	-0.136879	1	0.798379	1	0.181123	1	0.103496	1	0.366089	0.759134	0.414903	0.670595	1.66975	1.37942e-08	1.22915	0.000578366	-0.303577	0.396862
	3905	PBANKA_1317200	PBANKA_131720	"pyridine nucleotide transhydrogenase, putative"	518.365	-2.87862	7.41583e-07	-1.12118	0.119243	0.44183	0.643259	-1.35258	0.328127	-0.217427	1	0.720158	0.574198	2.74072	6.33121e-06	0.579801	1	1.02939	0.822589	0.74175	1	0.791506	1	0.0535555	1	-0.385393	0.696329	-0.386858	0.599928	0.34143	0.253163	0.172149	0.666202	0.309019	0.314645
	1036	PBANKA_0519000	PBANKA_051900	"S-antigen, putative"	517.59	1.10676	0.172594	1.90776	0.0302323	1.26064	0.199959	0.154373	0.983537	1.83199	0.435902	0.400088	0.821759	-0.346689	0.783485	0.243748	1	0.203457	1	-0.332492	1	0.259914	1	-0.0678966	1	-0.962003	0.209152	-0.178938	0.836066	0.265136	0.347343	0.309227	0.361118	0.374616	0.180397
	2209	PBANKA_0926700	PBANKA_092670	circumsporozoite-related antigen (EXP1)	517.385	2.3432	4.39699e-05	1.51112	0.0239933	0.0464943	0.975099	0.314156	0.954199	0.36818	1	0.636011	0.61918	-0.669658	0.433927	-0.0295546	1	-0.0989596	1	0.0162332	1	0.0589043	1	0.0837387	1	0.235426	0.754672	0.593914	0.244592	0.574738	0.200725	0.89191	0.0741633	0.876497	0.0471862
	2025	PBANKA_0908300	PBANKA_090830	"conserved Plasmodium protein, unknown function"	517.29	2.39408	0.000185979	0.812439	0.327678	1.39393	0.0789927	-0.166336	0.981965	0.515491	1	0.86479	0.52072	-0.129242	0.914738	-0.533352	1	-0.264926	1	-0.149721	1	0.023189	1	0.106887	1	0.35295	0.746765	0.224881	0.809065	1.11731	2.83302e-05	0.536207	0.118619	-1.00309	0.00036485
	1252	PBANKA_0615800	PBANKA_061580	exported serine/threonine protein kinase (EST)	517.101	-0.802791	0.048263	-0.922466	0.0446455	-0.521781	0.334055	-0.313211	0.941436	0.00834291	1	0.0999807	0.923634	-0.280824	0.652586	-0.476521	1	-0.197559	1	-0.409958	1	0.0835591	1	-0.014381	1	0.410191	0.733039	0.321632	0.748206	1.07531	0.000132857	1.22812	0.000219026	-1.31142	5.73641e-06
	2859	PBANKA_1106700	PBANKA_110670	"60S ribosomal protein L4, putative"	515.984	2.18537	2.30268e-09	0.77706	0.0853908	0.826288	0.0742082	0.131643	0.972875	0.535903	1	0.302364	0.723788	-0.189643	0.76098	0.0110708	1	0.0682061	1	0.378504	1	-0.0610322	1	0.161157	1	0.237772	0.716812	0.591994	0.141147	0.58351	0.0198293	-0.11891	0.753502	-0.178857	0.542418
	3341	PBANKA_1208200	PBANKA_120820	"conserved Plasmodium protein, unknown function"	515.689	-0.673335	0.0986911	-0.374064	0.470888	-0.443226	0.418751	-0.583033	0.801179	-0.157075	1	0.21412	0.813696	0.492705	0.368559	-0.344886	1	0.0339794	1	-0.403924	1	0.251677	1	0.264092	1	-0.133575	0.885406	-0.336459	0.705363	1.29768	2.49191e-06	0.394135	0.29582	-1.22942	2.03908e-05
	1456	PBANKA_0712100	PBANKA_071210	"DNA helicase, putative"	515.394	0.547629	0.0658718	0.150661	0.718805	0.165593	0.734796	-0.207642	0.945417	0.215132	1	-0.0186908	0.984995	-0.0996296	0.836275	-0.221144	1	-0.213411	1	-0.410282	1	-0.134948	1	-0.167929	1	0.318603	0.759912	0.408391	0.628008	0.101305	0.794927	0.0231656	0.970389	-0.581927	0.0903059
	4350	PBANKA_1361600	PBANKA_136160	"E1-E2 ATPase, putative"	515.077	-3.2464	1.3115e-08	-2.00661	0.00208261	0.572934	0.508645	-0.696574	0.900448	-0.0687707	1	1.69564	0.0698908	1.90484	0.00258388	0.58003	1	0.870317	0.949269	0.681627	1	1.01222	1	0.112257	1	0.376076	0.756216	0.500358	0.60009	0.510248	0.158766	1.11533	0.0045183	-0.453772	0.228053
	3783	PBANKA_1305000	PBANKA_130500	"conserved Plasmodium protein, unknown function"	514.941	2.14978	4.98862e-06	1.62441	0.00240751	1.33106	0.020181	0.0320589	0.994362	1.11387	0.505711	0.550499	0.600348	-0.248604	0.753147	-0.238242	1	-0.255926	1	0.0881095	1	-0.0217737	1	-0.0419924	1	0.106049	0.861937	0.704083	0.103454	-0.260691	0.477453	-0.0333787	0.955876	0.457651	0.197514
	1195	PBANKA_0610100	PBANKA_061010	"lysine-specific histone demethylase 1, putative (LSD1)"	514.704	0.777632	0.0652387	0.167453	0.782315	-0.065991	0.9415	-0.040221	0.992414	0.0987169	1	-0.0902421	0.931182	-0.539829	0.340179	-0.613104	1	-0.484152	1	-0.13918	1	-0.223627	1	0.166133	1	0.800053	0.270576	0.0740654	0.929948	0.0329002	0.928044	0.185836	0.661379	-1.31744	4.79723e-06
	2494	PBANKA_1011100	PBANKA_101110	"conserved Plasmodium protein, unknown function"	513.888	-0.1201	0.85711	-0.116625	0.891704	0.340879	0.69888	-0.0944279	0.989165	-0.132819	1	0.427846	0.723788	0.312003	0.716275	0.16309	1	0.330787	1	-0.124557	1	0.602272	1	0.128647	1	0.30883	0.78169	0.41162	0.669952	1.51678	2.5817e-08	1.0579	0.00147172	-0.8806	0.00303746
	3247	PBANKA_1145800	PBANKA_114580	"conserved rodent malaria protein, unknown function"	512.573	2.56599	6.87727e-10	1.16375	0.0177851	1.20815	0.0179428	0.376966	0.934047	0.750289	1	0.446939	0.632338	-0.911195	0.0810352	-0.274442	1	-0.223938	1	0.131405	1	-0.249045	1	0.0118237	1	0.419676	0.642878	0.599475	0.353115	0.420396	0.089982	0.767984	0.00558992	0.501331	0.0468417
	3464	PBANKA_1220500	PBANKA_122050	"conserved Plasmodium protein, unknown function"	507.777	1.36926	0.000605377	0.70372	0.150206	0.812436	0.101856	0.0353667	0.992977	0.409732	1	0.209972	0.822299	-0.562188	0.310086	-0.347271	1	-0.297112	1	-0.481074	1	0.0983933	1	0.241724	1	0.223364	0.820381	0.329037	0.709345	1.62587	2.89217e-11	1.25264	2.43889e-05	-0.445708	0.116133
	1461	PBANKA_0712600	PBANKA_071260	"14-3-3 protein, putative (14-3-3I)"	507.74	-0.353584	0.300846	-0.0970288	0.840353	-0.0947337	0.869071	0.392821	0.886662	0.365775	1	-0.19464	0.791576	0.0658705	0.908318	0.264236	1	0.0872089	1	0.147496	1	0.0415489	1	-0.136181	1	0.0700435	0.90716	0.4659	0.356633	-0.0780339	0.836351	0.133511	0.774197	0.621952	0.0561355
	3426	PBANKA_1216700	PBANKA_121670	"conserved Plasmodium protein, unknown function"	505.375	0.950088	0.0966412	0.357662	0.646844	0.492006	0.550682	-0.356208	0.947442	0.223576	1	0.301582	0.813696	-0.354922	0.683974	-0.306913	1	-0.068388	1	0.283696	1	0.238137	1	0.0912773	1	0.238614	0.826002	0.321498	0.748586	0.718086	0.0219213	0.604104	0.114567	-1.41682	4.20847e-06
	3819	PBANKA_1308600	PBANKA_130860	fructose-bisphosphate aldolase 2 (ALDO2)	505.207	-0.909011	0.0265519	-0.209482	0.719234	0.378499	0.525379	0.203053	0.954199	0.251633	1	0.0283481	0.983211	1.0621	0.0184093	0.268653	1	0.224248	1	0.532315	1	-0.123716	1	-0.0207296	1	0.577613	0.428614	0.971388	0.0430761	-1.00816	0.0014405	-0.0691806	0.899422	-0.0331258	0.943269
	2469	PBANKA_1008600	PBANKA_100860	"conserved Plasmodium protein, unknown function"	505.105	2.04797	0.000123358	0.691264	0.314743	1.19241	0.0712982	-0.189305	0.972875	0.978625	1	0.523495	0.663931	-0.549992	0.500972	-0.398026	1	-0.348831	1	-0.825337	1	-0.0488659	1	0.286124	1	1.33671	0.0475772	0.153603	0.870446	0.777374	0.0622637	2.02313	7.69365e-06	-1.22557	0.00332218
	3321	PBANKA_1206200	PBANKA_120620	"inositol polyphosphate kinase, putative (IPK1)"	503.463	0.704719	0.0353665	-0.0653103	0.901744	0.0137174	0.987586	0.0890628	0.978232	0.147829	1	-0.205908	0.791576	-0.739181	0.0557389	-0.363156	1	-0.414984	0.99835	-0.354173	1	-0.160762	1	-0.0442939	1	0.431872	0.708729	0.221374	0.816973	1.62023	3.15883e-10	1.553	4.92868e-07	-0.600011	0.0395888
	3886	PBANKA_1315300	PBANKA_131530	"conserved Plasmodium protein, unknown function"	503.144	-1.89616	0.0148249	-0.821521	0.411109	0.457763	0.720579	-0.844043	0.900884	-0.339405	1	0.593251	0.731648	2.30081	0.00592676	0.329068	1	0.700426	1	0.48806	1	0.456199	1	-0.226322	1	-0.336349	0.759912	-0.675667	0.418299	-0.472342	0.106241	-0.258856	0.505193	0.293428	0.353506
	2976	PBANKA_1118500	PBANKA_111850	"conserved Plasmodium protein, unknown function"	502.939	-0.923086	0.0979052	-0.560183	0.421816	0.162479	0.867721	-0.128022	0.983196	-0.158296	1	0.536631	0.642467	0.572012	0.47233	0.162728	1	0.368231	1	0.0567749	1	0.570251	1	0.121615	1	0.253661	0.818792	0.243949	0.814319	0.913511	0.0175308	0.717041	0.126575	-1.81012	1.51039e-06
	4506	PBANKA_1411300	PBANKA_141130	"eukaryotic translation initation factor 4 gamma, putative (EIF4G)"	502.223	1.05799	0.00936435	0.266704	0.641967	0.271635	0.679062	0.0385162	0.992619	0.391743	1	-0.0823347	0.938145	-0.326113	0.604965	-0.26659	1	-0.18986	1	-0.349694	1	-0.0655001	1	-0.0418942	1	0.228723	0.769432	0.201138	0.773486	0.550744	0.0907139	0.283934	0.513362	-0.226698	0.538362
	4061	PBANKA_1332700	PBANKA_133270	duffy-binding protein	502.068	2.16853	0.000781711	1.61469	0.0316164	-0.452526	0.666105	-0.292367	0.959572	0.367127	1	0.792001	0.569201	-0.681642	0.487066	-0.118944	1	-0.0723854	1	-0.201753	1	0.0773734	1	-0.00445307	1	1.65585	2.13554e-05	1.64627	9.67612e-06	-1.24758	2.92575e-07	0.833478	0.00478007	0.231171	0.430097
	3301	PBANKA_1204200	PBANKA_120420	"conserved Plasmodium protein, unknown function"	500.341	-2.35243	0.000228099	-1.05019	0.185779	-0.0254863	0.987792	-0.530494	0.941384	0.420691	1	0.728416	0.604971	2.27553	0.000851438	0.580845	1	0.949378	0.951523	0.602892	1	0.326954	1	-0.460803	1	0.0814073	0.905548	0.554742	0.320003	-0.865777	0.0252115	-0.399532	0.438244	0.466997	0.273342
	3497	PBANKA_1223800	PBANKA_122380	"vacuolar proton-translocating ATPase subunit A, putative"	499.853	1.26269	5.6403e-05	0.478345	0.229824	0.425086	0.330028	-0.255799	0.941436	-0.0135443	1	0.334897	0.632129	-0.250145	0.616825	-0.14861	1	-0.112445	1	-0.0984098	1	0.187562	1	0.335544	1	0.425878	0.704715	0.52795	0.523307	-0.234068	0.397968	-0.169888	0.637339	-1.04263	2.39202e-05
	2194	PBANKA_0925200	PBANKA_092520	calcium-dependent protein kinase 7 (CDPK7)	499.194	1.44409	9.2015e-05	0.30496	0.551608	0.677592	0.151936	-0.437469	0.900884	0.0883039	1	0.214416	0.810289	-0.26001	0.661532	-0.362526	1	-0.181263	1	0.0605765	1	-0.03564	1	0.258296	1	-0.131163	0.88143	-0.77068	0.274315	1.1462	1.44444e-05	0.0874334	0.844505	-1.57557	4.28453e-09
	2478	PBANKA_1009500	PBANKA_100950	"NAD(P)H-dependent glutamate synthase, putative"	498.905	0.823469	0.0359779	1.02657	0.018458	0.618677	0.21389	-0.369913	0.918605	0.553055	1	0.745839	0.299222	1.17596	0.00462588	0.50462	1	0.738015	0.705229	0.333638	1	0.944631	0.451537	0.397062	1	0.0733572	0.928108	0.0849235	0.923817	1.53515	1.47731e-10	0.335414	0.318875	-0.569863	0.0350444
	1112	PBANKA_0601900	PBANKA_060190	"high mobility group protein B1, putative (HMGB1)"	498.538	1.01556	0.0582907	0.541442	0.425718	0.423445	0.59899	0.132146	0.982801	0.634988	1	0.360518	0.764004	-0.171974	0.843636	0.155422	1	-0.0318594	1	-0.147048	1	0.129515	1	0.0522304	1	0.337975	0.736273	0.692555	0.323412	-0.0114807	0.979388	0.161805	0.750583	0.301066	0.437564
	716	PBANKA_0406000	PBANKA_040600	"conserved Plasmodium protein, unknown function"	495.85	0.538208	0.308969	0.44815	0.491224	0.402557	0.592481	0.0575233	0.991823	0.574535	1	0.198838	0.864443	-0.0419789	0.972338	-0.0946817	1	-0.0657878	1	-0.3292	1	0.0978406	1	0.0958559	1	0.367487	0.739744	0.663102	0.423366	0.944317	0.000212398	0.876728	0.00407166	0.231441	0.4458
	1443	PBANKA_0710800	PBANKA_071080	"Snf2-related CBP activator, putative (SRCAP)"	495.401	0.739102	0.0402825	0.504731	0.25121	-0.0164121	0.986604	0.0838247	0.983196	0.30993	1	-0.122217	0.887457	-0.411927	0.419887	-0.231378	1	-0.176561	1	-0.207205	1	-0.020536	1	0.1674	1	0.625245	0.460226	0.100504	0.907068	1.12157	9.13838e-06	0.243364	0.508674	-0.791016	0.00352222
	2068	PBANKA_0912600	PBANKA_091260	"conserved Plasmodium protein, unknown function"	495.124	-0.0018595	1	-0.334134	0.71624	0.351357	0.744732	-0.475536	0.945417	0.145437	1	0.832005	0.523788	0.455518	0.648208	0.0184957	1	0.415119	1	-0.00114611	1	0.653007	1	0.155886	1	0.328337	0.774234	0.517965	0.589607	2.11651	1.20357e-10	1.22871	0.00232409	-0.93165	0.011001
	2920	PBANKA_1112900	PBANKA_111290	"conserved Plasmodium protein, unknown function"	495.105	0.985106	0.0837307	0.386565	0.614972	0.482753	0.56088	0.191418	0.972794	-0.0210341	1	0.331566	0.798063	-0.354063	0.684793	0.0297685	1	-0.0783793	1	-0.096243	1	0.254053	1	0.070714	1	0.294808	0.791252	0.252363	0.80279	0.203283	0.527327	0.430779	0.226509	-1.32862	1.46103e-06
	2773	PBANKA_1038900	PBANKA_103890	"conserved Plasmodium protein, unknown function"	493.208	-0.20593	0.688389	-0.345587	0.561603	-0.272627	0.705231	-0.292545	0.947442	0.0335065	1	-0.0169853	0.992874	-0.382623	0.569722	-0.344343	1	-0.241302	1	-0.308828	1	0.117583	1	0.140192	1	0.182709	0.859366	0.302885	0.76163	1.16878	9.74805e-06	0.62072	0.062097	-0.499864	0.0914921
	1073	PBANKA_0522700	PBANKA_052270	alpha tubulin 2	491.865	-0.777288	0.114763	0.0276068	0.972507	0.300253	0.696271	0.26202	0.950612	0.472747	1	-0.10056	0.934491	0.566467	0.401412	0.256939	1	0.0203808	1	0.195734	1	-0.0470628	1	-0.0863717	1	0.430717	0.477054	0.985677	0.0063744	-0.38076	0.320418	0.522353	0.237717	0.728071	0.0483861
	4071	PBANKA_1333700	PBANKA_133370	phosphodiesterase delta (PDEdelta)	491.536	-3.3563	1.57381e-10	-1.69835	0.00522321	0.528449	0.507246	-0.977546	0.62825	-0.461091	1	0.847188	0.434226	2.68948	9.36226e-07	0.623526	1	1.07481	0.663015	0.611426	1	0.694904	1	-0.0285997	1	-0.47573	0.578486	-0.171585	0.820046	0.168427	0.569729	-0.279531	0.420236	0.858686	0.000953471
	4485	PBANKA_1409200	PBANKA_140920	"conserved Plasmodium protein, unknown function"	490.715	1.98957	2.30443e-07	1.05123	0.0205375	0.148892	0.834889	-0.411702	0.910444	-0.553036	1	0.661127	0.396579	-0.683877	0.181363	-0.248019	1	-0.451395	1	0.299512	1	-0.243334	1	-0.177737	1	-0.693689	0.41081	-0.0787873	0.9292	-3.0886	1.08788e-46	-0.939535	0.000605664	-0.460018	0.0705675
	3882	PBANKA_1314900	PBANKA_131490	"conserved Plasmodium protein, unknown function"	490.089	2.39101	1.28192e-10	1.03822	0.0183934	1.40574	0.0017221	-0.0916008	0.983196	0.453195	1	1.20474	0.0354398	0.89463	0.0486211	-0.111232	1	0.162758	1	-0.0504062	1	0.375659	1	0.272881	1	-0.146476	0.833469	-0.300605	0.6205	0.886131	8.25083e-05	0.672191	0.0142897	-0.144111	0.607706
	4168	PBANKA_1343400	PBANKA_134340	"conserved Plasmodium protein, unknown function"	488.873	0.649699	0.26872	0.329109	0.673517	0.338469	0.706093	-0.629476	0.900884	-0.0325596	1	0.0253297	0.990889	-0.321789	0.711271	-0.322114	1	0.0785796	1	-0.449908	1	0.436197	1	0.245435	1	0.0638253	0.945208	-0.235247	0.798311	1.51873	1.04906e-05	0.281693	0.579582	-0.94996	0.0110786
	4381	PBANKA_1364700	PBANKA_136470	"conserved Plasmodium protein, unknown function"	488.016	-0.147369	0.841728	-0.538713	0.502136	-0.510304	0.578689	-0.673787	0.900884	-0.565582	1	0.293954	0.834095	1.04349	0.171518	-0.270001	1	0.0198787	1	-0.00134643	1	0.138097	1	-0.0431716	1	0.136766	0.884333	-0.431405	0.620542	-0.701708	0.0329075	-0.0254459	0.967524	-0.761098	0.0253801
	1143	PBANKA_0604900	PBANKA_060490	"conserved Plasmodium protein, unknown function"	487.773	1.21932	0.0396668	0.783634	0.282852	0.307097	0.759526	-0.603695	0.908238	0.707033	1	0.469606	0.716455	-0.622894	0.469124	-0.692739	1	-0.369678	1	-0.820482	1	-0.0803342	1	0.539415	1	0.3526	0.683919	-0.639413	0.256525	-0.343834	0.38612	-0.676117	0.122067	-1.70616	1.06158e-06
	1168	PBANKA_0607400	PBANKA_060740	"conserved Plasmodium protein, unknown function"	486.639	0.576812	0.344086	0.292059	0.718805	0.137114	0.900293	-0.118895	0.983228	0.236528	1	-0.0520404	0.975628	0.0355766	0.978911	0.171954	1	0.234976	1	-0.274164	1	0.347168	1	0.212891	1	0.517181	0.586726	0.665903	0.340101	1.18176	3.94953e-11	0.857939	8.81989e-05	-0.137109	0.545786
	3672	PBANKA_1241300	PBANKA_124130	"conserved Plasmodium protein, unknown function"	486.603	1.0812	4.09834e-06	0.111038	0.755118	0.132553	0.748565	-0.174994	0.945417	-0.1095	1	0.144854	0.801106	-0.422454	0.170291	-0.265657	1	-0.223163	1	-0.267773	1	0.0866738	1	0.117515	1	0.356399	0.730934	0.429264	0.593543	-0.650391	0.0076816	0.171695	0.628592	-1.27734	9.92427e-08
	2417	PBANKA_1003400	PBANKA_100340	"lysine decarboxylase, putative (UIS14)"	485.136	-1.803	3.84869e-05	-0.434165	0.464203	0.0862757	0.925422	-0.849555	0.560503	-0.0733892	1	1.06105	0.189206	1.92368	2.28618e-05	0.638873	1	0.988176	0.501123	1.26504	0.154201	1.10408	0.451537	0.210725	1	0.28091	0.797145	0.407129	0.670595	1.7942	1.37942e-08	0.870028	0.0282479	-0.754685	0.0329113
	4494	PBANKA_1410100	PBANKA_141010	"conserved Plasmodium protein, unknown function"	484.812	2.05213	1.02646e-15	0.515064	0.107658	0.992612	0.00131233	-0.325215	0.894368	-0.103509	1	0.766817	0.0698908	0.869376	0.00235681	-0.0420604	1	0.0797518	1	-0.0884367	1	0.0599529	1	-0.477823	1	-0.677271	0.494155	-0.281325	0.756451	-0.563683	0.0104892	-0.413988	0.131057	0.0646092	0.818222
	3082	PBANKA_1129100	PBANKA_112910	"DNA polymerase epsilon, putative"	484.269	-0.469519	0.463243	-0.488432	0.525524	0.278579	0.780592	0.124588	0.983196	0.101887	1	0.566737	0.648429	0.292312	0.753077	0.197648	1	0.397872	1	0.102203	1	0.607266	1	0.146299	1	0.366874	0.759994	0.524962	0.585508	1.95077	4.02767e-10	1.9445	1.58716e-07	-0.379502	0.311795
	616	PBANKA_0313400	PBANKA_031340	"conserved Plasmodium protein, unknown function"	484.043	1.47802	0.0341768	0.733106	0.408395	0.176793	0.891825	-0.519706	0.945417	0.27969	1	0.271356	0.870412	-0.806032	0.41519	-1.06695	1	-0.933865	0.996231	-0.784635	1	-0.657942	1	0.338315	1	1.51837	0.0133164	0.927205	0.158446	-1.92911	0.00112777	-0.47352	0.565284	-0.62404	0.364632
	2806	PBANKA_1101400	PBANKA_110140	rhoptry-associated protein 2/3 (RAP2/3)	481.536	2.09736	0.000280177	1.60283	0.0156275	2.2193	0.000992849	0.596106	0.910444	0.977375	1	0.493785	0.706921	-0.330614	0.725404	0.129081	1	0.00527979	1	-0.411032	1	0.0583038	1	-0.566061	1	-0.882424	0.213608	-0.30941	0.67598	-0.840435	0.00407296	0.179009	0.677291	0.563582	0.0716789
	553	PBANKA_0307100	PBANKA_030710	"conserved Plasmodium protein, unknown function"	481.205	-0.623808	0.0735009	-0.694938	0.0807641	-0.393305	0.40139	-0.31569	0.924733	-0.0690259	1	0.230487	0.766862	0.141313	0.796075	-0.200104	1	0.00107774	1	-0.333992	1	0.248139	1	0.144606	1	0.460932	0.705717	0.508438	0.580485	1.42466	5.0309e-10	1.36612	6.89352e-07	-0.618434	0.0157807
	3854	PBANKA_1312100	PBANKA_131210	"conserved Plasmodium protein, unknown function"	478.807	0.238467	0.614756	-0.206698	0.728709	-0.0624467	0.945566	-0.253082	0.947442	-0.218038	1	-0.121717	0.907691	-0.373627	0.551377	-0.360052	1	-0.30322	1	-0.408146	1	-0.022313	1	0.193976	1	0.275933	0.791507	0.307797	0.744729	1.8619	1.75906e-10	1.27155	0.000354166	-0.627518	0.0590106
	1075	PBANKA_0522900	PBANKA_052290	"pre-mRNA-splicing helicase BRR2, putative (BRR2)"	478.112	0.58	0.165044	-0.118859	0.843657	0.29607	0.635634	-0.103679	0.979972	0.120266	1	0.366692	0.676212	-0.46847	0.410808	-0.397365	1	-0.154019	1	-0.151	1	0.251799	1	0.2894	1	0.142525	0.881556	0.0950837	0.927364	1.62455	5.63163e-09	1.01045	0.00322169	-1.19818	5.70435e-05
	4139	PBANKA_1340500	PBANKA_134050	"conserved Plasmodium protein, unknown function"	478.109	0.223619	0.709556	-0.0368143	0.965597	-0.18594	0.838098	-0.432797	0.937126	0.258924	1	-0.0180297	0.993995	-0.956369	0.130788	-0.646603	1	-0.242481	1	-0.714842	1	0.0783362	1	0.00567457	1	0.50615	0.691846	0.787092	0.372517	1.54127	7.11399e-07	1.63961	8.54605e-06	-1.0057	0.00277313
	1137	PBANKA_0604300	PBANKA_060430	"conserved Plasmodium protein, unknown function"	477.909	-1.15301	0.00146636	-0.778174	0.0707523	-0.187035	0.769073	0.0869783	0.983196	0.0828355	1	-0.141835	0.873835	0.183074	0.759494	0.171396	1	0.124328	1	0.0723742	1	0.000460831	1	-0.00741351	1	0.328751	0.737656	0.783565	0.225866	-0.325589	0.208016	0.236381	0.473694	0.711226	0.00384451
	4285	PBANKA_1355100	PBANKA_135510	"40S ribosomal protein S6, putative"	477.035	1.7168	0.00013998	0.417472	0.497181	0.471968	0.476854	0.05645	0.991823	0.31137	1	0.0638818	0.959909	-0.262771	0.721192	-0.187301	1	-0.143704	1	0.256044	1	-0.203136	1	-0.264757	1	0.098639	0.849942	0.0672731	0.903739	0.0519312	0.888887	0.210377	0.628592	0.228078	0.518812
	4046	PBANKA_1331200	PBANKA_133120	"rab GTPase activator, putative"	475.706	0.657714	0.0821161	0.419051	0.369054	0.165732	0.795141	-0.034763	0.992619	0.283662	1	0.0142697	0.992874	-0.312708	0.577927	-0.204428	1	-0.200702	1	-0.426205	1	-0.0128332	1	0.133521	1	0.394549	0.725679	0.412631	0.631838	1.00749	0.00104784	0.0559202	0.917571	-1.11191	0.000484587
	4636	PBANKA_1424300	PBANKA_142430	"conserved Plasmodium protein, unknown function"	475.455	2.32779	2.38864e-09	1.09314	0.0174184	1.38849	0.0033315	-0.129715	0.97671	0.325786	1	0.995634	0.164307	-0.50674	0.377155	-0.159499	1	-0.0627262	1	-0.154515	1	0.0885199	1	-0.220709	1	-0.190442	0.793321	-0.460446	0.435979	-2.72849	8.63123e-25	-1.38866	2.42347e-05	-1.26036	1.28236e-05
	3649	PBANKA_1239000	PBANKA_123900	"conserved Plasmodium protein, unknown function"	474.771	-1.36597	0.064286	-0.685663	0.469921	0.0898184	0.954986	-0.682877	0.922568	-0.237767	1	0.105492	0.958851	2.09932	0.00712207	0.414551	1	0.79571	1	0.568757	1	0.236842	1	-0.668616	1	-0.95323	0.346573	-0.575524	0.53575	-0.430415	0.149681	-0.499938	0.155852	1.22321	1.2597e-05
	4757	PBANKA_1436200	PBANKA_143620	"histone-lysine N-methyltransferase, H3 lysine-4 specific, putative (SET10)"	474.001	0.544559	0.2936	0.151774	0.834958	0.0373745	0.975369	-0.187401	0.967803	0.197235	1	0.0913919	0.94412	-0.32942	0.662878	-0.28892	1	-0.116924	1	-0.443864	1	0.219229	1	0.29731	1	0.349094	0.757183	-0.114674	0.917178	2.0903	4.83558e-13	1.42007	5.5608e-05	-0.654643	0.0473726
	2578	PBANKA_1019400	PBANKA_101940	"60S ribosomal protein L7-3, putative"	473.656	1.50863	0.000744571	0.566223	0.325452	0.530022	0.401151	0.288114	0.947442	0.303727	1	0.136595	0.906748	-0.340307	0.632615	-0.0337785	1	-0.0159673	1	0.259761	1	-0.0481283	1	-0.112748	1	-0.178896	0.732778	-0.116195	0.790733	0.16272	0.59357	-0.189975	0.616448	-0.118163	0.717416
	407	PBANKA_0208900	PBANKA_020890	"conserved Plasmodium protein, unknown function"	472.797	2.13556	3.49974e-07	0.967483	0.0572209	1.36121	0.00789075	-0.319579	0.945417	-0.0159376	1	0.903814	0.270051	-1.05919	0.0340668	-0.363571	1	-0.390479	1	-0.45359	1	-0.0319247	1	0.631679	1	1.3742	0.0325305	1.20638	0.0450455	0.305824	0.337039	0.959231	0.00393326	0.501977	0.105329
	2437	PBANKA_1005400	PBANKA_100540	"conserved Plasmodium protein, unknown function"	472.463	0.981717	0.0408774	0.111099	0.880507	0.227525	0.784177	-0.106705	0.983196	0.158617	1	-0.00298745	1	-0.655247	0.307504	-0.387155	1	-0.345863	1	-0.675411	1	-0.0419947	1	0.0959203	1	0.207041	0.820942	0.0294211	0.979217	1.4898	1.85482e-08	0.988584	0.00232666	-0.548294	0.0682352
	1869	PBANKA_0830400	PBANKA_083040	"conserved Plasmodium protein, unknown function"	471.531	-2.08996	0.00125309	-0.721041	0.391138	0.0463443	0.976929	-0.889767	0.842139	-0.232363	1	0.478386	0.748945	2.44259	0.000310768	0.440137	1	0.931704	0.964806	0.639677	1	0.429439	1	-0.525677	1	-0.618299	0.585862	-0.320593	0.743485	-0.779564	0.000858022	-0.761721	0.00634436	0.938306	9.11244e-05
	3919	PBANKA_1318600	PBANKA_131860	"conserved Plasmodium protein, unknown function"	471.138	-1.66519	0.0411297	-1.04442	0.298311	0.0762033	0.966534	-0.600238	0.945417	-0.217521	1	0.431253	0.815673	2.0731	0.021043	0.492993	1	0.818531	1	0.689813	1	0.34021	1	-0.44219	1	-0.86435	0.374426	-0.489087	0.580056	-1.57521	9.25802e-10	-0.803149	0.0127511	0.603514	0.0372943
	4123	PBANKA_1338900	PBANKA_133890	"glideosome associated protein with multiple membrane spans 1, putative (GAPM1)"	469.316	1.10415	0.0351214	0.782319	0.216963	1.34854	0.0269155	-0.0916057	0.988148	0.747234	1	0.442841	0.698465	1.25043	0.0339602	0.297126	1	0.358161	1	0.0729953	1	0.205054	1	-0.165942	1	-0.36387	0.741723	-0.286215	0.761184	0.313818	0.349698	-0.554837	0.141204	0.323122	0.345503
	676	PBANKA_0402100	PBANKA_040210	"spindle pole body protein, putative"	469.302	0.00747975	0.991568	-0.207515	0.754457	0.292817	0.690083	-7.72064e-05	1	0.232665	1	0.191542	0.858084	-0.27474	0.702744	-0.423565	1	-0.307193	1	-0.561855	1	-0.0894714	1	0.00589263	1	0.32315	0.774905	0.482274	0.616624	-0.298093	0.258026	-0.024375	0.957415	-0.358602	0.176028
	501	PBANKA_0301900	PBANKA_030190	"conserved Plasmodium protein, unknown function"	469	0.754968	0.192133	0.229998	0.774127	0.420017	0.622912	-0.0639342	0.991823	0.290969	1	0.619326	0.598759	-0.000484207	1	0.0281393	1	0.231268	1	0.0258703	1	0.643087	1	0.241356	1	0.164783	0.872456	0.164868	0.879741	0.701165	0.0395543	0.22058	0.651246	-0.828596	0.0179484
	2738	PBANKA_1035400	PBANKA_103540	"glideosome associated protein with multiple membrane spans 3, putative (GAPM3)"	468.862	1.07205	0.118743	0.722587	0.39237	1.27952	0.114296	-0.105853	0.990014	0.680381	1	0.364866	0.812874	1.41098	0.0717807	0.281042	1	0.368936	1	0.139338	1	0.147748	1	-0.416908	1	-0.56242	0.611289	-0.157408	0.878798	-0.105205	0.770547	-0.353896	0.372972	1.32896	7.13889e-06
	1672	PBANKA_0810700	PBANKA_081070	"subpellicular microtubule protein 1, putative (SPM1)"	467.408	-1.62662	0.0369435	-0.462161	0.672486	0.198782	0.890807	-0.693844	0.930052	0.246341	1	0.401517	0.821336	2.19216	0.00883661	0.352705	1	0.784642	1	0.438905	1	0.3522	1	-0.302358	1	-0.392866	0.727515	-0.233293	0.801348	-0.25986	0.412133	-0.220074	0.582759	0.645454	0.0291242
	1409	PBANKA_0707300	PBANKA_070730	"histone acetyltransferase GCN5, putative (GCN5)"	466.867	1.79601	8.13046e-05	0.572096	0.334601	0.598184	0.347244	-0.193909	0.964496	0.364737	1	-0.0316839	0.98437	-0.760574	0.206698	-0.683862	1	-0.64088	0.995051	-0.381532	1	-0.390256	1	0.0707075	1	0.336733	0.641126	0.118609	0.850467	0.0599891	0.870398	-0.0458755	0.929234	-1.10899	0.000214752
	4856	PBANKA_1446100	PBANKA_144610	"amino acid transporter, putative"	461.882	1.50029	5.0069e-05	0.558091	0.235826	0.870734	0.0576383	-0.488809	0.871896	-0.0442307	1	0.606398	0.421768	-0.342528	0.555886	-0.240465	1	-0.123746	1	-0.302942	1	0.251493	1	0.311146	1	0.193313	0.837361	-0.0493723	0.963531	1.79615	1.1669e-12	1.16258	0.000179989	-0.325811	0.282402
	565	PBANKA_0308300	PBANKA_030830	"GAF domain-related protein, putative"	461.137	0.726883	0.0469359	0.061576	0.91579	0.377797	0.458784	-0.171324	0.956563	0.237176	1	0.402247	0.603184	-0.118536	0.842199	-0.263962	1	-0.175103	1	-0.370388	1	0.169737	1	0.0236026	1	0.31608	0.771957	0.359255	0.707169	0.743278	0.0135946	0.320969	0.429566	-0.887912	0.00398736
	1878	PBANKA_0831200	PBANKA_083120	"diacylglycerol kinase, putative"	460.416	1.04375	0.0438127	0.247559	0.735933	0.650314	0.347109	-0.291211	0.949344	0.436931	1	0.415425	0.713683	-0.0432416	0.972338	-0.243911	1	-0.0403732	1	-0.444518	1	0.310691	1	0.0810281	1	0.30803	0.779258	0.399411	0.676304	0.700895	0.0269915	0.599452	0.121509	-0.990497	0.00202973
	3378	PBANKA_1211900	PBANKA_121190	phosphoinositide-specific phospholipase C (PI-PLC)	460.392	1.00159	0.0507576	0.328566	0.642254	0.3188	0.696351	-0.0292981	0.994362	0.134569	1	0.315649	0.789692	0.123743	0.886589	0.0811267	1	0.138341	1	-0.124559	1	0.30526	1	0.155043	1	0.297774	0.763312	0.316635	0.706982	1.08106	1.62564e-05	0.373532	0.269394	-0.373995	0.194248
	492	PBANKA_0301000	PBANKA_030100	"conserved Plasmodium protein, unknown function"	459.928	0.792795	0.241777	-0.223649	0.814462	-0.260863	0.813944	-0.538036	0.937126	0.0348078	1	0.113001	0.949274	-0.00720686	0.998259	-1.01499	1	-0.810317	0.99835	-0.762424	1	-0.745876	1	0.115472	1	0.613054	0.575538	0.427901	0.631849	-1.57119	0.00010195	-0.520867	0.338568	-0.866017	0.0508063
	1716	PBANKA_0815100	PBANKA_081510	"conserved Plasmodium protein, unknown function"	459.902	1.25388	0.0386426	-0.160739	0.861023	0.921057	0.235991	-0.503968	0.937126	0.040915	1	0.598916	0.639501	0.759835	0.360805	-0.229211	1	-0.13793	1	-0.366913	1	0.116603	1	0.0119607	1	0.302894	0.760556	0.382753	0.641896	0.39312	0.314552	0.529537	0.240278	0.151214	0.734698
	4225	PBANKA_1349100	PBANKA_134910	merozoite surface protein 7 (MSP7)	458.952	1.69752	0.00459508	1.0222	0.159282	1.67773	0.0176767	0.168537	0.978232	1.20956	0.829328	0.39452	0.780285	-0.348441	0.71589	-0.0295761	1	-0.204954	1	-0.436597	1	-0.0977773	1	0.104825	1	0.713143	0.16293	0.917267	0.0184145	0.0420965	0.91793	1.00241	0.00872126	0.671619	0.0547021
	4317	PBANKA_1358300	PBANKA_135830	"conserved Plasmodium protein, unknown function"	458.721	-0.32995	0.49397	-0.245513	0.690978	-0.739004	0.174489	-0.323093	0.945417	0.19016	1	-0.384998	0.688809	-0.41294	0.524773	-0.478566	1	-0.432031	1	-0.561045	1	-0.210055	1	-0.309178	1	0.450915	0.602239	0.281857	0.695046	0.45389	0.252491	0.344909	0.489215	-0.590154	0.134262
	1507	PBANKA_0717200	PBANKA_071720	"conserved Plasmodium protein, unknown function"	457.714	-0.44053	0.24036	-1.0217	0.00903207	-0.196478	0.741325	-0.251572	0.945417	-0.0479958	1	0.314813	0.688809	0.168453	0.766009	-0.30388	1	-0.152537	1	-0.320881	1	0.0957246	1	-0.137534	1	0.391027	0.739191	0.316081	0.746243	0.426909	0.185982	0.87354	0.013238	-0.919074	0.00293071
	4833	PBANKA_1443800	PBANKA_144380	multidrug resistance-associated protein 1 (MRP)	456.391	1.84934	0.00239985	0.830974	0.281135	1.16466	0.125551	0.00620427	0.999256	0.266709	1	0.624937	0.63486	-0.236456	0.814162	-0.18775	1	-0.04558	1	0.440119	1	0.143137	1	0.391636	1	0.40557	0.728	0.541861	0.542036	0.171935	0.584624	-0.0557115	0.903468	-0.832475	0.00273052
	4572	PBANKA_1417900	PBANKA_141790	"conserved Plasmodium protein, unknown function"	456.328	-0.187368	0.722847	-0.225115	0.728073	-0.283133	0.697727	-0.198913	0.959572	0.219787	1	-0.223321	0.830356	-0.264985	0.709154	-0.49003	1	-0.393076	1	-0.552178	1	-0.25568	1	-0.334296	1	0.422724	0.664536	0.433977	0.555075	-0.254828	0.486109	0.306775	0.487251	-0.433651	0.22143
	466	PBANKA_0214700	PBANKA_021470	"Plasmodium exported protein, unknown function"	456.187	1.75358	6.98267e-05	0.611454	0.281135	0.557646	0.369509	0.1005	0.983196	0.627103	1	0.0826331	0.947592	-0.507485	0.440855	-0.585984	1	-0.516058	1	-0.300267	1	-0.489269	1	-0.406463	1	0.0844598	0.88143	0.09523	0.875009	0.36256	0.260034	0.643128	0.0717673	0.455274	0.157668
	2622	PBANKA_1023800	PBANKA_102380	"conserved Plasmodium protein, unknown function"	456.102	1.25382	0.00457913	0.241021	0.705956	0.706581	0.219096	-0.200439	0.959572	0.109111	1	0.469502	0.629489	-0.356704	0.604965	-0.38783	1	-0.256317	1	0.0366693	1	0.11267	1	0.132283	1	0.204635	0.833469	0.270343	0.765947	1.11609	4.57041e-05	0.623856	0.0697757	-0.664806	0.0260697
	275	PBANKA_0109200	PBANKA_010920	"trancription factor, putative"	452.449	1.70178	2.3646e-06	0.212494	0.691577	0.399844	0.44827	-0.494914	0.856353	0.0668816	1	0.296941	0.722883	-0.633244	0.185605	-0.704821	1	-0.512136	0.995051	-0.144732	1	-0.148928	1	-0.0472607	1	-0.186045	0.759994	-0.189279	0.708429	0.227023	0.510193	-0.282465	0.496448	-0.830586	0.00759472
	1093	PBANKA_0524700	PBANKA_052470	"Plasmodium exported protein, unknown function"	451.945	1.93648	3.91172e-06	0.779941	0.134826	1.06728	0.0404798	-0.078896	0.987309	0.449645	1	0.45643	0.629528	-0.164624	0.815916	-0.540744	1	-0.359591	1	-0.0513534	1	-0.259441	1	-0.188674	1	0.187153	0.81843	0.0879466	0.917961	0.324449	0.302823	0.0818708	0.86272	0.189865	0.578897
	3285	PBANKA_1202700	PBANKA_120270	"RNA-binding protein, putative"	449.906	-0.539638	0.142986	-0.454885	0.302159	-0.346444	0.494091	-0.53808	0.798429	0.160046	1	0.265508	0.738367	0.917537	0.0198138	-0.0961234	1	0.237879	1	0.116037	1	0.415167	1	-0.316828	1	-0.277068	0.727515	-0.317258	0.599969	0.65177	0.051293	0.102931	0.844758	-0.0604673	0.886469
	1635	PBANKA_0807000	PBANKA_080700	"DNA-directed RNA polymerase II, putative"	448.949	0.832989	0.0554244	0.262065	0.664368	0.384536	0.544465	-0.11175	0.979292	0.244705	1	-0.102337	0.925078	-0.268763	0.68811	-0.1213	1	-0.0559905	1	-0.0891741	1	0.153845	1	0.422024	1	0.208726	0.784169	0.0226569	0.980794	1.17173	8.19122e-09	0.505154	0.0529179	-0.675527	0.0023366
	1005	PBANKA_0515900	PBANKA_051590	"mRNA-decapping enzyme subunit 1, putative (DCP1)"	448.318	1.25534	0.000257479	0.249483	0.609199	0.591572	0.18309	-0.163002	0.957251	0.174729	1	0.446093	0.538836	0.0669943	0.918669	-0.0560176	1	0.0407794	1	0.103007	1	0.278004	1	0.272885	1	0.271618	0.788679	0.376835	0.667205	0.796457	0.0142593	0.0303749	0.960502	-0.894805	0.00759472
	905	PBANKA_0506000	PBANKA_050600	"conserved Plasmodium protein, unknown function"	448.25	0.927065	0.0597117	0.434003	0.49713	0.526718	0.433128	-0.195269	0.966338	0.469981	1	0.21759	0.844964	-0.462054	0.522	-0.418821	1	-0.171861	1	-0.610444	1	0.233199	1	0.232331	1	-0.150196	0.834011	-0.206756	0.759006	0.333915	0.354558	-0.668776	0.0919169	-0.963496	0.0039203
	422	PBANKA_0210400	PBANKA_021040	"mismatch repair protein PMS1, putative"	447.09	0.162716	0.658629	0.268661	0.52776	0.271739	0.572298	-0.211305	0.947442	0.289709	1	0.00316753	1	0.11603	0.821955	-0.264946	1	-0.189099	1	-0.289815	1	0.0620947	1	0.0835503	1	0.394515	0.736273	0.478454	0.599235	-0.210489	0.550938	0.304052	0.467316	-1.34531	9.54512e-06
	2959	PBANKA_1116800	PBANKA_111680	"conserved Plasmodium protein, unknown function"	443.582	0.717955	0.0407209	-0.0837227	0.87636	-0.512279	0.257624	0.0878484	0.981965	0.271187	1	-0.15567	0.845616	-0.332013	0.521703	-0.525918	1	-0.579124	0.825843	-0.0866568	1	-0.449841	1	-0.387517	1	-0.389717	0.717591	-0.256753	0.769667	-1.35464	0.0223138	-0.930451	0.193159	-0.20762	0.779552
	230	PBANKA_0104800	PBANKA_010480	"conserved Plasmodium protein, unknown function"	443.453	1.89397	0.00118379	0.310002	0.717969	0.973111	0.197843	-0.0912202	0.991008	0.209555	1	0.52521	0.691486	-0.345034	0.713823	-0.320704	1	-0.307125	1	0.190147	1	-0.072964	1	0.141458	1	0.440833	0.703632	0.333065	0.710875	1.34435	3.63624e-06	1.35275	8.81989e-05	-0.284155	0.416234
	2042	PBANKA_0910000	PBANKA_091000	"conserved Plasmodium protein, unknown function"	443.216	1.62235	0.00564496	-0.0809805	0.931032	0.471047	0.605233	-0.606532	0.910444	-0.143213	1	0.295377	0.829289	-0.484619	0.594298	-0.627536	1	-0.529172	1	-0.549771	1	-0.271274	1	-0.0596287	1	0.610375	0.585862	0.343958	0.713423	0.382686	0.275279	1.01006	0.0066551	-0.995434	0.00249487
	2556	PBANKA_1017300	PBANKA_101730	"conserved Plasmodium protein, unknown function"	443.177	-0.844828	0.0261759	-1.03493	0.0139111	0.0267137	0.976929	-0.474125	0.882707	-0.432519	1	0.552761	0.458739	1.32452	0.000709725	0.163642	1	0.389672	1	-0.0965463	1	0.491338	1	0.158053	1	0.402502	0.44252	-0.281969	0.531833	0.148347	0.541975	0.891152	0.000225572	0.326631	0.155871
	228	PBANKA_0104600	PBANKA_010460	"DNA repair protein RAD50, putative"	442.913	0.359621	0.502916	-0.522669	0.396348	-0.258343	0.752047	-0.30363	0.947442	0.103537	1	0.282629	0.803162	-0.159098	0.842199	-0.471062	1	-0.316491	1	-0.603194	1	-0.157414	1	-0.0870793	1	0.48543	0.653679	0.0443944	0.968855	-0.731951	0.0404968	-0.282178	0.569085	-1.33896	0.000149682
	4830	PBANKA_1443500	PBANKA_144350	"conserved Plasmodium protein, unknown function"	442.871	0.0778438	0.870859	-0.193258	0.728788	-0.393755	0.476854	-0.0395851	0.991823	0.217951	1	-0.112185	0.909548	-0.63867	0.196286	-0.506185	1	-0.326476	1	-0.578056	1	-0.0340923	1	0.221257	1	0.221445	0.798889	-0.000690588	1	0.861703	0.00422492	0.751611	0.0380119	-0.626092	0.0521948
	4967	PBANKA_1457200	PBANKA_145720	"double C2-like domain-containing protein, putative (DOC2)"	442.839	0.581267	0.165375	0.301205	0.578997	0.243709	0.709572	-0.335057	0.937126	0.373634	1	0.0653656	0.954144	0.0319864	0.97442	-0.126623	1	0.0339316	1	-0.301319	1	0.390376	1	0.00917952	1	0.255225	0.801021	0.357557	0.693457	1.19249	0.000768674	0.816677	0.0600587	-0.506025	0.206345
	2362	PBANKA_0942000	PBANKA_094200	"calcium/calmodulin-dependent protein kinase, putative"	441.846	1.47486	0.00194876	0.72697	0.220093	1.09878	0.05867	-0.00638813	0.999256	0.339728	1	0.659714	0.498792	-0.0210566	0.986758	-0.0307405	1	-0.00421546	1	-0.359625	1	0.283913	1	-0.0338945	1	0.330698	0.769393	0.284504	0.777731	0.645004	0.100047	0.988688	0.0248987	-0.776057	0.051312
	730	PBANKA_0407400	PBANKA_040740	"serine/threonine protein kinase, putative (ARK2)"	441.802	-0.162513	0.796724	-0.0125077	0.989601	0.30173	0.731507	-0.531282	0.910444	0.16037	1	0.566659	0.617945	0.425591	0.599357	0.0282318	1	0.260169	1	-0.181255	1	0.479295	1	0.0329311	1	0.25956	0.814148	0.402987	0.678008	0.99737	0.00702848	0.379348	0.450232	-1.4079	0.000169382
	986	PBANKA_0514100	PBANKA_051410	"pre-mRNA-splicing factor ATP-dependent RNA helicase PRP22, putative (PRP22)"	441.319	2.12375	1.26625e-05	0.943652	0.114559	1.06011	0.0815084	-0.117751	0.983196	0.417989	1	0.185074	0.878807	-0.588954	0.415732	-0.207352	1	-0.267408	1	-0.022037	1	-0.132515	1	0.23881	1	0.0430159	0.948891	0.0201789	0.982398	-0.0911169	0.762554	-0.270327	0.425606	-0.937732	0.000195817
	4586	PBANKA_1419300	PBANKA_141930	"conserved Plasmodium protein, unknown function"	440.967	-3.96714	2.54807e-11	-2.62122	4.80232e-05	0.24727	0.822321	-1.13758	0.600032	-0.518603	1	0.666141	0.619777	2.68999	1.70781e-05	0.439506	1	0.868392	0.973553	0.668897	1	0.440548	1	-0.342075	1	-0.46476	0.695612	-0.367076	0.687827	-0.995479	3.46479e-07	0.251862	0.35698	1.23303	5.30521e-10
	1795	PBANKA_0823000	PBANKA_082300	"ubiquitin-like protein, putative"	440.241	-0.116547	0.821208	0.0605996	0.927337	-0.198483	0.790832	0.026179	0.994362	0.2456	1	-0.376494	0.691152	-0.305598	0.644523	-0.382306	1	-0.306695	1	-0.358067	1	-0.251593	1	-0.133675	1	0.371841	0.711037	0.3166	0.685277	-0.166008	0.637582	-0.0296758	0.958075	-0.891431	0.00384451
	1316	PBANKA_0622200	PBANKA_062220	"conserved Plasmodium protein, unknown function"	439.316	0.163749	0.691626	-0.0614414	0.914266	-0.0653071	0.929542	0.217585	0.947442	0.0296762	1	0.144023	0.863662	-0.512829	0.278564	-0.0271424	1	0.0105512	1	-0.00996724	1	0.316436	1	0.185885	1	0.258509	0.805209	0.248257	0.800217	1.0486	0.000401327	0.686538	0.0611594	-0.793671	0.0124038
	1040	PBANKA_0519400	PBANKA_051940	"conserved Plasmodium protein, unknown function"	438.556	1.23889	0.011653	0.953336	0.100788	0.770667	0.224057	-0.123206	0.982801	0.808015	1	0.144722	0.907691	-0.456078	0.537701	0.0479734	1	-0.0588112	1	-0.482629	1	0.124963	1	0.0125011	1	0.290839	0.606305	0.346605	0.418299	0.972555	0.000111833	1.27197	1.57401e-05	0.990114	0.00015903
	2373	PBANKA_0943100	PBANKA_094310	"CCR4-NOT transcription complex subunit 1, putative (NOT1)"	436.078	-0.617726	0.101933	-0.239949	0.639907	-0.878721	0.0440816	-0.0821354	0.983196	0.14345	1	-0.313375	0.697387	-0.648799	0.155669	-0.36687	1	-0.309932	1	-0.31415	1	-0.00836943	1	0.318038	1	0.073956	0.933856	-0.301061	0.725148	1.9856	4.76093e-17	0.984423	0.0008416	-0.818659	0.00186402
	1485	PBANKA_0715000	PBANKA_071500	"vacuolar sorting protein VPS9, putative"	434.66	0.57399	0.22134	0.131104	0.844652	-0.0633061	0.947297	-0.0333196	0.992977	0.403402	1	-0.100491	0.928822	-0.265549	0.70514	-0.730879	1	-0.644904	0.951241	-0.620769	1	-0.351041	1	-0.130916	1	0.404914	0.679651	0.106654	0.902464	-0.394017	0.381718	-0.538926	0.301423	-0.8278	0.0531708
	438	PBANKA_0212000	PBANKA_021200	"conserved Plasmodium protein, unknown function"	432.534	2.01038	0.000226555	0.607349	0.396386	1.54923	0.0178654	0.10872	0.983967	0.300382	1	0.845891	0.446262	-0.55013	0.510868	-0.377164	1	-0.229853	1	0.0242728	1	0.125393	1	0.330629	1	1.11051	0.137135	0.419942	0.606513	1.03993	0.000695947	0.787629	0.0346553	-0.576086	0.0875884
	462	PBANKA_0214400	PBANKA_021440	transcription factor with AP2 domain(s) (AP2-L)	431.987	1.83518	0.000149012	1.00054	0.0869358	0.97462	0.108408	-0.060339	0.991823	0.279187	1	0.543728	0.615005	-0.660952	0.33121	-0.109769	1	0.00754999	1	-5.94739	6.36465e-38	0.241727	1	0.216173	1	0.48593	0.107402	0.51257	0.0435753	0.970377	0.000223377	1.11905	0.00030747	0.596246	0.0372814
	3435	PBANKA_1217600	PBANKA_121760	"histone H2A variant, putative (H2A.Z)"	431.898	1.91229	0.000430989	1.10593	0.0913706	1.23084	0.0664074	0.171186	0.97671	0.506501	1	0.129847	0.927097	-0.4014	0.644308	0.0409981	1	-0.235358	1	-0.268154	1	-0.0441866	1	0.178703	1	-0.59271	0.408762	-0.140981	0.842465	0.159055	0.555117	-0.569686	0.0418472	0.0868219	0.767204
	3193	PBANKA_1140300	PBANKA_114030	"conserved Plasmodium protein, unknown function"	431.15	0.733612	0.0933338	0.0851321	0.899682	0.249833	0.720378	-0.187511	0.959572	0.0427444	1	0.621294	0.458739	-0.246816	0.712529	-0.26831	1	-0.00959509	1	0.176312	1	0.267969	1	0.0793152	1	0.324266	0.774905	0.34092	0.739303	1.02179	0.000909605	0.737708	0.0505261	-1.40347	7.43615e-06
	2407	PBANKA_1002400	PBANKA_100240	"protease, putative"	430.828	1.91225	0.000282625	0.95517	0.139396	1.53928	0.0147422	0.1317	0.983196	0.741419	1	0.806924	0.45394	-0.491134	0.548562	0.237716	1	0.236397	1	-0.258143	1	0.54175	1	0.352038	1	0.945873	0.265548	0.796141	0.275475	0.618961	0.172088	1.56186	0.00113589	-0.540818	0.251634
	829	PBANKA_0417200	PBANKA_041720	"conserved Plasmodium protein, unknown function"	430.726	-4.31816	8.68604e-14	-2.83049	4.75423e-06	-0.172891	0.876253	-1.23157	0.469686	-0.53596	1	0.579847	0.663613	2.57898	2.37754e-05	0.504527	1	1.08616	0.767233	0.724527	1	0.460598	1	-0.576922	1	-0.958006	0.28718	-0.41544	0.639677	-0.71817	0.00394271	-0.744774	0.0116742	1.13858	4.8183e-06
	3264	PBANKA_1200600	PBANKA_120060	"Plasmodium exported protein, unknown function"	430.654	2.50664	1.68223e-05	1.43845	0.0372922	1.98678	0.0045655	-0.192837	0.97671	0.928194	1	0.312747	0.821735	-1.24512	0.0850423	-1.26076	1	-1.01334	0.825843	-1.17488	1	-0.753639	1	0.40918	1	2.03681	4.32236e-08	-0.934442	0.0289918	0.760234	0.0410707	1.67923	4.53598e-05	0.0291404	0.958091
	4860	PBANKA_1446500	PBANKA_144650	"asparagine-rich protein, putative"	429.398	-0.561829	0.30742	-0.339709	0.636447	-0.458738	0.547734	0.362166	0.94605	0.415175	1	0.0428789	0.977513	-0.355202	0.655546	0.103814	1	0.19227	1	0.225731	1	0.499073	1	0.498246	1	0.644974	0.544348	0.644095	0.445693	2.20169	6.20698e-15	1.56509	5.22713e-06	-0.0786668	0.839664
	2728	PBANKA_1034400	PBANKA_103440	plasmepsin IV (PM4)	429.007	1.10427	0.00160716	0.220156	0.662873	0.304309	0.572734	0.542472	0.798429	0.12161	1	-0.434731	0.558226	-0.545591	0.24077	0.015432	1	-0.154647	1	0.306118	1	-0.243169	1	0.0426799	1	0.0664695	0.916531	0.0670522	0.92339	0.437907	0.301527	0.583714	0.230551	0.485579	0.256298
	4825	PBANKA_1443000	PBANKA_144300	"NIMA related kinase 1, putative (NEK1)"	428.895	-0.254013	0.621069	0.224629	0.727981	0.441339	0.491943	-0.137834	0.97671	0.744085	1	0.226731	0.825857	0.153402	0.836213	0.102265	1	0.0947342	1	-0.300796	1	0.223113	1	0.197166	1	0.437773	0.718684	0.774261	0.363074	-0.0400232	0.90875	-0.25123	0.522423	-0.0365503	0.925094
	3328	PBANKA_1206900	PBANKA_120690	"tubulin beta chain, putative"	428.424	-0.394767	0.49397	0.428251	0.536915	0.33829	0.686532	-0.0263858	0.994362	0.138633	1	0.0485945	0.974643	0.804111	0.231498	0.330269	1	0.200249	1	0.37859	1	-0.0566702	1	0.0986885	1	0.522051	0.379351	1.01786	0.00712706	-0.13211	0.765384	0.607982	0.184106	0.19571	0.660284
	1231	PBANKA_0613700	PBANKA_061370	"RNA binding protein, putative"	428.22	2.37028	8.77309e-10	0.618984	0.213166	0.947442	0.0523437	-0.373441	0.926601	0.490119	1	0.600512	0.457536	0.101466	0.884773	-0.711035	1	-0.443455	1	-0.308315	1	-0.371532	1	-0.231449	1	0.184432	0.838581	-0.0323045	0.977124	-0.10212	0.789803	0.27665	0.529982	0.0193372	0.968713
	4733	PBANKA_1433800	PBANKA_143380	"conserved Plasmodium protein, unknown function"	427.974	0.544105	0.293408	-0.335858	0.617257	0.108725	0.907453	-0.0567368	0.991823	-0.0541266	1	0.195789	0.863726	-0.568899	0.409626	-0.281006	1	-0.165015	1	-0.0819184	1	0.234408	1	0.314633	1	0.235101	0.815733	0.182708	0.851392	2.04169	7.9762e-14	1.45973	1.10165e-05	-0.302269	0.367423
	2110	PBANKA_0916700	PBANKA_091670	"conserved Plasmodium protein, unknown function"	426.527	-0.905122	0.218101	-0.748563	0.399078	0.136081	0.922839	-0.797535	0.900884	0.48217	1	0.456488	0.777535	2.01531	0.00718631	0.371045	1	0.845144	1	0.553117	1	0.364147	1	-0.5503	1	-0.830569	0.422431	-0.149349	0.889241	-1.63954	5.3588e-12	-0.781916	0.00864965	1.06807	2.6426e-05
	189	PBANKA_0100700	PBANKA_010070	"Plasmodium exported protein, unknown function"	426.112	2.78082	1.37798e-16	1.33977	0.000374032	1.54335	7.45584e-05	0.207379	0.948253	0.262783	1	0.793715	0.224193	-1.06158	0.00539981	-0.260329	1	-0.28405	1	-0.387223	1	-0.209628	1	-0.00129787	1	-0.181397	0.819507	-0.0451097	0.959442	0.61749	0.173585	1.09261	0.0276015	1.12695	0.0105863
	1808	PBANKA_0824300	PBANKA_082430	"conserved Plasmodium protein, unknown function"	425.864	-0.222063	0.662409	-0.835168	0.10853	-0.0157511	0.988116	-0.334717	0.945417	-0.112485	1	0.0573724	0.96093	-0.0129349	0.991207	-0.415614	1	-0.292518	1	-0.239961	1	-0.0442273	1	-0.222941	1	0.186846	0.847782	0.0283107	0.982398	0.158614	0.733534	0.255565	0.650567	-1.04738	0.00946143
	2147	PBANKA_0920500	PBANKA_092050	"conserved Plasmodium protein, unknown function"	425.705	1.50507	0.000296782	0.812399	0.107658	0.628044	0.260103	-0.430039	0.910444	0.643765	1	0.10251	0.925078	-0.399783	0.532471	-0.406867	1	-0.563026	0.99835	-0.650678	1	-0.387861	1	-0.26505	1	0.0825821	0.890619	0.430048	0.409184	0.050198	0.884398	-0.408203	0.252161	-0.614161	0.0361162
	282	PBANKA_0109900	PBANKA_010990	"conserved Plasmodium protein, unknown function"	424.908	0.289016	0.467924	-0.183915	0.722516	0.16871	0.789239	-0.593362	0.71222	-0.58254	1	0.363935	0.634126	1.28649	0.000534365	0.118141	1	0.281047	1	0.0294954	1	0.279803	1	-0.435557	1	-0.533189	0.579064	-1.56459	0.00349412	0.0487589	0.892372	0.164697	0.704992	0.0755615	0.839664
	2243	PBANKA_0930100	PBANKA_093010	"conserved Plasmodium protein, unknown function"	424.199	0.656711	0.155366	0.100081	0.8851	0.267072	0.712336	-0.171941	0.967803	0.0789938	1	0.0886623	0.938413	0.0919447	0.908044	-0.300561	1	-0.194004	1	-0.495228	1	0.0448707	1	-0.0489698	1	0.0407304	0.959068	-0.148408	0.861326	-1.01016	0.00490881	-0.387025	0.427077	-1.27055	0.000529737
	2882	PBANKA_1109000	PBANKA_110900	"RNA polymerase I, putative"	422.727	0.594831	0.137778	-0.103343	0.861023	0.105486	0.882106	0.0654609	0.990014	0.0264208	1	-0.025568	0.984713	-0.500701	0.344899	-0.290864	1	-0.222872	1	0.0608564	1	0.121503	1	0.417778	1	0.154416	0.855855	-0.498935	0.499516	1.51567	9.50392e-11	0.852148	0.00336029	-0.608221	0.0209158
	3319	PBANKA_1206000	PBANKA_120600	"conserved Plasmodium protein, unknown function"	422.115	-0.532613	0.214487	-0.607242	0.221715	-0.028605	0.976929	-1.02465	0.170047	-0.419714	1	0.391489	0.657712	1.55374	0.000173369	0.0633647	1	0.391074	1	-0.0866641	1	0.443959	1	-0.227738	1	-0.220297	0.760525	-0.354513	0.540541	0.209919	0.622011	-0.342402	0.493734	-0.152822	0.73833
	2067	PBANKA_0912500	PBANKA_091250	"conserved Plasmodium protein, unknown function"	421.37	-1.69404	0.000585299	-1.49456	0.00718657	-0.178238	0.842671	-1.28005	0.166243	-0.105291	1	0.653491	0.528061	2.45438	1.06511e-06	0.591256	1	0.923321	0.74826	0.561463	1	0.811765	1	-0.178899	1	-0.411814	0.606305	0.0595928	0.938096	0.421746	0.220744	-0.266165	0.552266	1.22572	0.000124004
	4192	PBANKA_1345800	PBANKA_134580	"conserved Plasmodium protein, unknown function"	421.063	2.47468	7.44127e-06	1.29843	0.0498551	1.33287	0.0528921	-0.0601198	0.991823	0.372948	1	0.847864	0.456902	-0.335647	0.711271	-0.373444	1	-0.215175	1	-0.259387	1	-0.198748	1	-0.207845	1	-0.218418	0.760525	0.202545	0.746398	-2.40255	3.61691e-13	-1.16836	0.00433904	-1.02506	0.00515025
	4843	PBANKA_1444800	PBANKA_144480	"conserved Plasmodium protein, unknown function"	420.686	-1.19224	0.0522486	-0.702095	0.358787	0.36899	0.707703	-0.785581	0.860579	-0.205332	1	0.529803	0.692771	2.45947	5.42847e-05	0.362954	1	0.91893	0.909243	0.472743	1	0.478303	1	-0.296373	1	-0.327535	0.757321	-0.617737	0.450121	0.0277173	0.931278	0.39285	0.228882	0.999532	9.70297e-05
	3799	PBANKA_1306600	PBANKA_130660	"conserved Plasmodium protein, unknown function"	420.056	0.0771344	0.902831	-0.238788	0.743395	-0.306373	0.710554	-0.625648	0.885536	-0.067043	1	-0.0102476	1	-0.552451	0.451659	-0.541732	1	-0.211742	1	-0.663858	1	0.154447	1	0.0277728	1	0.283141	0.798492	0.140736	0.899251	1.65427	9.61605e-07	1.24941	0.00215389	-1.15399	0.00150003
	4013	PBANKA_1327900	PBANKA_132790	"conserved Plasmodium protein, unknown function"	419.941	0.405709	0.309871	0.0195894	0.975215	0.00578112	0.994894	-0.135354	0.968524	0.145307	1	0.178819	0.834095	-0.34935	0.531545	-0.297075	1	-0.11982	1	-0.243924	1	0.250021	1	0.236412	1	0.00107957	1	-0.153655	0.878357	1.34977	5.42096e-07	0.730025	0.0302337	-1.27293	6.7633e-06
	4467	PBANKA_1407400	PBANKA_140740	"mRNA-decapping enzyme 2, putative (DCP2)"	418.396	1.53452	0.00617767	0.281386	0.729704	0.870321	0.234914	-0.520794	0.925597	0.182581	1	0.493931	0.694211	0.428295	0.625022	-0.0753248	1	0.225599	1	0.107182	1	0.356321	1	0.368287	1	0.214447	0.818792	0.281997	0.746243	0.996328	5.89109e-05	0.128522	0.739879	-0.871003	0.000882618
	5096	PBANKA_MIT01900	PBANKA_MIT0003	apocytochrome b (cyb)	417.394	0.771676	0.0717794	0.76093	0.126586	-0.315966	0.627145	-0.135395	0.975817	0.142767	1	-0.055518	0.96093	0.349967	0.584151	0.0523993	1	-0.285573	1	-0.0663042	1	-0.228565	1	0.162024	1	-0.771322	0.278627	-1.32733	0.00654078	-0.833536	0.0201149	-1.24685	0.00222844	-1.50064	2.35806e-05
	3560	PBANKA_1230100	PBANKA_123005	"ribonuclease, putative, fragment"	415.814	0.230966	0.616125	-0.018881	0.977293	-0.130882	0.854815	-0.0460663	0.991823	0.267521	1	0.0934188	0.92757	-0.120777	0.858864	-0.328049	1	-0.128702	1	-0.431702	1	0.140439	1	-0.0223245	1	0.454311	0.693371	0.317944	0.725436	-0.231512	0.440517	0.289065	0.42309	-1.2352	2.57655e-06
	4547	PBANKA_1415400	PBANKA_141540	"conserved Plasmodium protein, unknown function"	415.634	-1.14644	1.62437e-07	-0.757148	0.00243279	-0.296516	0.336396	-0.658866	0.0610233	-0.174698	1	0.0492732	0.932721	1.32807	3.34292e-09	0.322001	1	0.41952	0.743962	0.0585256	1	0.36952	1	-0.0793203	1	-0.59354	0.384596	-0.185039	0.780446	0.51805	0.0596102	-0.133016	0.740665	0.0385233	0.91578
	2195	PBANKA_0925300	PBANKA_092530	"conserved Plasmodium protein, unknown function"	414.682	2.47062	1.80151e-06	0.580784	0.400499	1.05965	0.107095	-0.266939	0.955414	0.240618	1	0.69222	0.532359	-0.111479	0.908947	-0.518054	1	-0.252914	1	-0.146513	1	-0.116593	1	-0.0636276	1	0.369178	0.728465	0.180917	0.843428	0.30202	0.36718	0.0527874	0.918815	-1.16763	0.000116365
	1308	PBANKA_0621400	PBANKA_062140	"conserved Plasmodium protein, unknown function"	414.059	1.83256	5.8615e-05	0.756959	0.184447	0.823697	0.161968	0.143996	0.976979	0.441851	1	0.141229	0.90645	-0.442215	0.531545	-0.154971	1	-0.185905	1	-0.190977	1	0.0230459	1	0.186668	1	0.142715	0.800417	0.198211	0.694007	1.40435	5.87634e-11	0.515124	0.0641724	-0.333405	0.187793
	1495	PBANKA_0716000	PBANKA_071600	"chromosome associated protein, putative"	414.046	-0.960072	0.0102406	-0.935017	0.0278966	-0.642284	0.171724	-0.408388	0.900884	0.00292907	1	0.00502421	1	0.107125	0.865629	-0.329799	1	-0.163469	1	-0.292901	1	0.0506023	1	-0.0110811	1	-0.0348943	0.943797	0.258932	0.566602	0.707738	0.0152789	0.071511	0.884099	-0.557896	0.071768
	673	PBANKA_0401800	PBANKA_040180	"HAD superfamily protein, putative"	413.945	0.767004	0.00780088	0.549711	0.108881	0.520369	0.147266	-0.0391389	0.991823	-0.106166	1	0.0883136	0.904578	-0.483864	0.189938	-0.108291	1	-0.117514	1	-0.244658	1	0.139878	1	0.162926	1	0.303215	0.732545	0.289447	0.679655	0.864387	0.00183216	0.124312	0.77225	-0.514589	0.089281
	1151	PBANKA_0605700	PBANKA_060570	"small subunit rRNA processing factor, putative"	412.849	2.09944	1.78963e-06	0.507818	0.383805	0.660011	0.27357	-0.340731	0.945417	0.299714	1	0.714524	0.429505	-0.22543	0.76123	-0.389317	1	-0.258268	1	-0.0304001	1	-0.0301798	1	-0.0275327	1	0.246881	0.779258	0.142837	0.867078	0.154033	0.695707	0.130651	0.798053	-0.630224	0.0756635
	2838	PBANKA_1104600	PBANKA_110460	"conserved Plasmodium protein, unknown function"	412.702	1.91304	0.00183482	0.378413	0.669549	0.877149	0.289359	-0.30624	0.956563	0.114209	1	0.782539	0.546551	-0.307708	0.76123	-0.42051	1	-0.276583	1	-0.103291	1	0.0726753	1	0.200627	1	0.231102	0.832424	0.122374	0.914608	0.599601	0.088963	0.282527	0.553099	-1.21301	0.000400286
	3174	PBANKA_1138400	PBANKA_113840	"calpain, putative (Pcalp)"	412.156	0.566122	0.198996	0.302247	0.598739	0.10135	0.900293	-0.186043	0.959572	0.15641	1	0.36634	0.693629	0.0565962	0.944501	-0.106462	1	0.00472755	1	-0.0758991	1	0.284488	1	0.247467	1	0.0369819	0.96494	-0.405385	0.619318	1.03205	0.000266352	0.573816	0.110194	-1.03806	0.000454092
	4301	PBANKA_1356700	PBANKA_135670	"conserved Plasmodium protein, unknown function"	411.641	2.29914	0.000139784	0.681992	0.389583	1.21656	0.108384	0.0756043	0.991823	0.472423	1	0.676621	0.615005	-0.268691	0.78828	-0.134136	1	-0.122608	1	0.00428653	1	0.0822426	1	0.143192	1	0.0781954	0.902198	-0.122296	0.847381	1.13664	4.58523e-05	1.1128	0.000787003	0.341938	0.290062
	2853	PBANKA_1106100	PBANKA_110610	"conserved Plasmodium protein, unknown function"	411.348	-1.25314	0.0112015	-0.690775	0.260689	-0.000216904	1	-0.619577	0.883318	-0.33623	1	0.751745	0.441803	1.16388	0.0404915	0.226956	1	0.576546	1	0.097543	1	0.735058	1	0.0230427	1	0.241212	0.824029	0.137873	0.900316	1.50364	8.69772e-05	0.96938	0.0388237	-1.38514	0.000587815
	3648	PBANKA_1238900	PBANKA_123890	"conserved Plasmodium protein, unknown function"	410.997	2.09354	2.20851e-08	0.624353	0.189779	0.701951	0.149671	-0.257497	0.947442	0.172473	1	0.251374	0.785428	-0.619849	0.221233	-0.490539	1	-0.59493	0.914377	-0.5869	1	-0.274846	1	0.304624	1	0.260557	0.633816	0.229421	0.591799	-0.486783	0.0444203	-0.168266	0.624828	-1.11219	2.03102e-06
	4964	PBANKA_1456900	PBANKA_145690	"translation initiation factor SUI1, putative"	410.689	1.9641	1.16162e-09	0.725957	0.0668007	1.24461	0.00131233	0.187697	0.950612	-0.0980602	1	0.205084	0.795541	-0.211374	0.693055	0.0555955	1	-0.155645	1	-0.119481	1	0.00893405	1	-0.018297	1	0.158289	0.811207	0.364094	0.514227	-0.307445	0.30948	-0.143147	0.727888	-0.205303	0.524439
	2664	PBANKA_1028000	PBANKA_102800	"ubiquitin C-terminal hydrolase, putative"	410.467	1.35412	0.0255468	0.275311	0.753675	0.667759	0.424537	-0.338565	0.949344	-0.105451	1	0.215081	0.882	-0.31131	0.747193	-0.415493	1	-0.411688	1	-0.427867	1	-0.232568	1	0.0244402	1	0.217918	0.779258	0.366539	0.576044	-0.205411	0.59357	-0.127673	0.803329	-0.812266	0.0192578
	235	PBANKA_0105300	PBANKA_010530	"conserved Plasmodium protein, unknown function"	409.824	0.523405	0.296454	-0.204698	0.763972	0.386199	0.587915	-0.296101	0.947442	-0.0597373	1	0.221164	0.83646	-0.171675	0.821753	-0.276307	1	-0.0965484	1	-0.0703925	1	0.255516	1	0.317866	1	0.142439	0.863811	0.0520455	0.956214	-0.815422	0.00837938	0.00321071	0.998868	-1.18259	0.000150114
	4880	PBANKA_1448500	PBANKA_144850	"sentrin-specific protease 1, putative (SENP1)"	408.687	1.4265	3.0349e-05	0.727924	0.0786061	0.740699	0.0822677	0.0423796	0.991823	0.523074	1	0.109407	0.903238	0.034308	0.967172	0.0896128	1	0.0776598	1	-0.39871	1	0.176936	1	-0.0809015	1	0.319165	0.736273	0.216295	0.786792	0.571409	0.0737312	0.209551	0.64017	-0.0929216	0.815805
	4834	PBANKA_1443900	PBANKA_144390	"conserved Plasmodium protein, unknown function"	408.534	1.42795	0.000524798	0.635166	0.219053	1.1318	0.0216482	0.00355176	0.999556	0.199461	1	0.574376	0.498792	0.366391	0.569722	0.334791	1	0.285255	1	-0.0511861	1	0.397082	1	0.0766016	1	0.301299	0.732095	0.321327	0.641502	0.817948	0.00580831	0.232816	0.582759	-0.188409	0.599046
	2095	PBANKA_0915300	PBANKA_091530	"conserved Plasmodium protein, unknown function"	408.034	2.46324	5.21283e-09	0.65165	0.231729	0.848884	0.117881	-0.473494	0.908102	0.270931	1	0.636823	0.466193	-0.789771	0.154152	-0.902473	1	-0.746807	0.825843	-0.476817	1	-0.47851	1	0.138188	1	0.746235	0.170422	0.38469	0.492399	-0.00832392	0.983088	0.0194012	0.97307	-0.648595	0.0375009
	4031	PBANKA_1329700	PBANKA_132970	"26S proteasome subunit, putative"	407.465	-0.258761	0.464977	0.0804608	0.870277	-0.160545	0.770859	0.368999	0.900884	0.262969	1	-0.547174	0.378496	-0.604818	0.122809	-0.20502	1	-0.308413	1	-0.208541	1	-0.240829	1	0.0253443	1	0.141824	0.757321	0.329363	0.316044	0.884165	3.14872e-05	0.260406	0.376998	0.282453	0.248948
	2649	PBANKA_1026500	PBANKA_102650	metacaspase-like protein (MCA3)	406.893	0.015688	0.9802	-0.0837344	0.898105	0.181735	0.798155	-0.222127	0.952591	0.0407237	1	0.35839	0.694098	0.17505	0.790512	-0.070017	1	0.00942786	1	-0.310832	1	0.188229	1	0.0910626	1	0.231961	0.831998	0.274275	0.788001	0.000265316	1	0.195734	0.662951	-1.65524	3.81234e-08
	1546	PBANKA_0721100	PBANKA_072110	"conserved Plasmodium protein, unknown function"	406.668	-0.78596	0.167126	-1.33498	0.0306946	0.226139	0.810278	-0.673885	0.885536	-0.110008	1	0.884838	0.402849	1.60369	0.00610099	0.42339	1	0.518707	1	0.56036	1	0.394198	1	-0.08823	1	0.206081	0.838535	0.282295	0.767689	-0.196047	0.599505	-0.039297	0.945967	-0.700823	0.0387499
	394	PBANKA_0207600	PBANKA_020760	"asparagine-rich antigen, putative"	402.17	-1.7253	0.000196339	-0.312339	0.640302	-0.0240766	0.985578	-0.158904	0.972875	-0.145185	1	0.570774	0.569869	1.59728	0.00140469	0.68721	1	1.02018	0.521464	0.584494	1	1.10831	0.506728	0.260179	1	0.357994	0.759912	-0.0375133	0.977267	1.29213	0.000521862	0.709476	0.131669	-0.924645	0.0211575
	3501	PBANKA_1224200	PBANKA_122420	"DnaJ protein, putative"	401.96	2.34946	3.01007e-07	0.965439	0.0867662	1.75773	0.00131233	-0.136735	0.977314	0.393814	1	1.0334	0.247853	-0.335494	0.654077	-0.121281	1	-0.054757	1	0.0895164	1	0.150643	1	0.258806	1	0.624745	0.517151	0.731399	0.312599	-0.296588	0.230925	0.432574	0.126481	-0.77699	0.000795017
	1745	PBANKA_0818000	PBANKA_081800	"conserved Plasmodium protein, unknown function"	399.788	-0.620628	0.20501	-0.739888	0.1882	-0.280951	0.711798	-0.42812	0.925597	-0.0711005	1	0.160356	0.886681	-0.0845686	0.921366	-0.290417	1	-0.0450774	1	-0.368519	1	0.250534	1	0.0578208	1	0.29427	0.792694	0.299798	0.76961	1.34151	3.68699e-06	1.33566	0.000105711	-0.887774	0.00461859
	4720	PBANKA_1432500	PBANKA_143250	"DNA-binding chaperone, putative"	399.502	2.48657	1.53151e-12	1.12014	0.00628097	1.20314	0.00519977	-0.218161	0.948253	0.524277	1	0.708221	0.30481	-0.345288	0.536997	-0.251003	1	-0.152582	1	-0.0477638	1	0.0100706	1	-0.0501391	1	0.459066	0.657395	0.139016	0.880272	0.284461	0.402065	0.35796	0.374278	-1.21834	6.03275e-05
	2038	PBANKA_0909600	PBANKA_090960	"transcription factor with AP2 domain(s), putative (ApiAP2)"	399.488	0.300663	0.571862	-0.0272468	0.972507	0.285615	0.709234	-0.214223	0.958768	0.176846	1	0.26234	0.811461	0.0350276	0.976166	-0.160429	1	0.0445946	1	0.60553	1	0.369918	1	0.3129	1	0.196325	0.847782	0.351087	0.710735	1.9015	1.43687e-15	1.31526	6.3363e-06	-0.395664	0.161028
	2214	PBANKA_0927200	PBANKA_092720	"conserved Plasmodium protein, unknown function"	399.02	1.46684	0.000755485	0.147606	0.824227	0.799538	0.147266	-0.292829	0.947442	0.15697	1	0.297338	0.772184	-0.736933	0.194751	-0.561272	1	-0.42352	1	-0.357855	1	-0.147757	1	0.144547	1	0.106799	0.905477	-0.446107	0.581522	1.29795	7.96125e-05	0.826479	0.041316	-1.20426	0.000505121
	1642	PBANKA_0807700	PBANKA_080770	"kinesin-5, putative"	398.888	0.115176	0.86998	-0.316631	0.69628	0.327506	0.730045	-0.223036	0.967803	0.0704474	1	0.50769	0.688053	-0.0441071	0.97539	-0.191035	1	-0.0298085	1	-0.207933	1	0.178269	1	0.0250789	1	0.279372	0.802368	0.411075	0.677118	0.374272	0.343898	0.680913	0.120915	-1.44234	5.43904e-05
	350	PBANKA_0203200	PBANKA_020320	"bromodomain protein, putative"	398.662	1.84456	4.63155e-07	0.542995	0.251564	-0.0339632	0.970075	-0.379029	0.911779	0.0538127	1	-0.00172452	1	-1.07697	0.00996883	-0.82957	1	-0.801626	0.570978	-0.357346	1	-0.417329	1	0.123901	1	0.488695	0.668925	0.273207	0.769333	0.763364	0.0101577	1.04008	0.00235024	-1.01546	0.000771361
	3529	PBANKA_1227000	PBANKA_122700	"SF-assemblin, putative"	398.418	1.2279	0.025866	0.381031	0.616016	0.396463	0.644181	-0.1586	0.977314	0.406752	1	0.42936	0.723882	-0.141529	0.879785	-0.193041	1	-0.194638	1	-0.58507	1	0.0888167	1	-0.199259	1	0.465648	0.467278	0.18849	0.749957	0.503404	0.206974	0.324586	0.527445	-0.234072	0.598391
	1581	PBANKA_0801600	PBANKA_080160	"conserved Plasmodium protein, unknown function"	396.835	1.26927	0.0350935	0.0722094	0.938728	0.89415	0.248842	-0.315124	0.954199	-0.0078526	1	0.905604	0.441714	-0.154539	0.87948	-0.293823	1	0.132844	1	0.0972509	1	0.463567	1	0.228618	1	0.139929	0.893031	0.316357	0.75943	1.01393	0.00092332	0.902593	0.0137514	-1.03049	0.00126257
	1796	PBANKA_0823100	PBANKA_082310	"S-adenosylmethionine synthetase, putative"	395.791	2.10491	9.4996e-09	1.09388	0.0105728	1.30784	0.00326108	-0.204608	0.954199	0.254602	1	0.745612	0.292844	1.22713	0.00256738	-0.00362356	1	0.22653	1	-0.0265628	1	0.0273911	1	-0.463441	1	-0.434113	0.711428	-0.347006	0.707251	-1.15303	8.39008e-08	-0.619868	0.0217237	-0.119697	0.666149
	574	PBANKA_0309200	PBANKA_030920	"conserved Plasmodium protein, unknown function, fragment"	395.38	0.555349	0.331936	0.206936	0.792156	0.324542	0.708153	0.0624254	0.991823	-0.0581103	1	0.379989	0.751902	-0.234518	0.784955	-0.0935934	1	0.0455653	1	-0.152966	1	0.320048	1	0.0955089	1	0.287036	0.798492	0.337653	0.742949	0.801578	0.00747603	0.29919	0.467316	-1.07779	0.000396963
	1015	PBANKA_0516900	PBANKA_051690	"S-adenosylmethionine decarboxylase, putative"	394.979	2.43872	9.14676e-18	0.959911	0.00356508	1.52321	1.55923e-06	0.0606635	0.983537	0.299452	1	0.788771	0.116884	-0.260955	0.569722	-0.132351	1	0.0260551	1	-0.142207	1	0.272427	1	0.377744	1	0.215932	0.719293	0.64724	0.0643209	-0.977055	0.000166856	-0.347735	0.322698	-1.68591	8.08333e-11
	2674	PBANKA_1029000	PBANKA_102900	"conserved Plasmodium protein, unknown function"	394.581	1.93344	0.000490833	0.650851	0.367071	0.377865	0.679062	-0.489191	0.934112	-0.125349	1	0.226343	0.867131	-1.03737	0.143307	-1.07679	1	-1.04148	0.74826	-0.893387	1	-0.707803	1	0.034929	1	2.26656	1.67126e-06	-0.1224	0.884768	0.0197702	0.967674	0.683712	0.140923	-0.633358	0.118963
	190	PBANKA_0100800	PBANKA_010080	"conserved Plasmodium protein, unknown function"	393.866	-0.321853	0.609175	-0.251121	0.754457	0.395649	0.647631	-0.915873	0.706856	-0.243438	1	1.31749	0.173784	1.98609	0.000480468	0.596792	1	1.04989	0.704363	0.516087	1	1.08841	0.918498	0.274801	1	0.167076	0.868572	0.250064	0.798248	1.62691	3.56767e-09	1.31795	7.79285e-05	0.00522187	0.992645
	2330	PBANKA_0938800	PBANKA_093880	"conserved Plasmodium protein, unknown function"	392.631	1.0352	0.014854	0.243843	0.686396	0.797337	0.125986	-0.824059	0.52372	0.105421	1	0.940627	0.231836	0.909341	0.0701011	-0.0545855	1	0.232881	1	-0.33684	1	0.362507	1	-0.190703	1	0.193908	0.779258	0.274914	0.643457	-1.04711	0.00121265	-0.338852	0.450232	-0.675598	0.0538694
	647	PBANKA_0316200	PBANKA_031620	"Plasmodium exported protein, unknown function, fragment"	392.427	2.34758	2.64168e-05	0.882628	0.211814	1.3813	0.045725	-0.36052	0.947442	0.575759	1	0.987512	0.380592	-0.581015	0.500193	-0.828778	1	-0.456426	1	-0.229758	1	-0.112469	1	-0.162003	1	-0.165344	0.782912	0.0909447	0.876791	1.58562	1.24998e-05	1.35947	0.00164631	0.504446	0.228174
	267	PBANKA_0108400	PBANKA_010840	"conserved Plasmodium protein, unknown function"	391.636	0.889377	0.00965672	0.150893	0.763972	0.514291	0.252719	0.0632709	0.987309	0.261791	1	0.297778	0.696088	-0.224292	0.678532	-0.204035	1	-0.188492	1	-0.0412387	1	0.213182	1	0.219813	1	0.162675	0.864885	0.299156	0.743689	0.730864	0.0252312	-0.0834391	0.876726	-0.836264	0.0130666
	4906	PBANKA_1451100	PBANKA_145110	"conserved Plasmodium protein, unknown function"	391.017	-2.95332	2.79164e-06	-1.21264	0.118825	-0.263048	0.819174	-1.04479	0.758761	-0.374535	1	0.539414	0.709666	2.56562	0.000115267	0.534702	1	1.06878	0.845021	0.692532	1	0.56962	1	-0.580988	1	-0.750129	0.44252	-0.549264	0.507587	-0.495531	0.13181	-0.901623	0.0135669	1.08115	0.000635115
	4389	PBANKA_1365500	PBANKA_136550	intra-erythrocytic P. berghei-induced structures protein 1 (IBIS1)	390.488	1.42486	2.49819e-07	0.350934	0.336529	0.420417	0.268996	0.394559	0.842139	0.19828	1	0.0253742	0.976492	-0.570685	0.104542	-0.0416943	1	-0.0895908	1	0.537912	1	-0.161825	1	-0.0227188	1	0.154894	0.826002	0.652795	0.202603	0.623201	0.327094	0.769577	0.286894	1.07523	0.080936
	3740	PBANKA_1300700	PBANKA_130070	LCCL domain-containing protein (CCp1)	390.45	-2.17819	0.000511906	-0.366587	0.688002	0.644924	0.480498	-1.17234	0.600032	-0.291726	1	1.09404	0.380592	2.94368	4.53125e-06	0.871998	1	1.30886	0.601054	0.93362	1	1.07548	1	0.286559	1	-0.298519	0.718684	-0.167917	0.803902	0.947376	0.000976457	0.207782	0.624821	0.238977	0.483694
	2187	PBANKA_0924500	PBANKA_092450	"conserved Plasmodium protein, unknown function"	390.241	0.451794	0.312373	0.293455	0.610303	-0.192481	0.791743	-0.218385	0.954199	0.170715	1	-0.187757	0.844964	-0.561176	0.321378	-0.311578	1	-0.333857	1	-0.585214	1	0.0610106	1	0.13335	1	0.125384	0.872255	-1.14096	0.0286833	0.0977467	0.824508	-0.301688	0.549599	-1.52636	2.06402e-05
	4766	PBANKA_1437100	PBANKA_143710	"conserved Plasmodium protein, unknown function"	389.682	2.56393	4.61005e-11	1.07925	0.0193932	1.97664	6.2837e-06	-0.0822105	0.983537	0.394386	1	0.984422	0.172951	-0.4613	0.43664	-0.37642	1	-0.26371	1	-0.305078	1	0.108348	1	0.0808236	1	0.508575	0.571645	0.428639	0.551302	0.391867	0.255961	0.974642	0.00789932	0.0244058	0.959276
	1661	PBANKA_0809600	PBANKA_080960	"conserved Plasmodium protein, unknown function"	389.282	0.833652	0.10401	0.335194	0.629364	0.225617	0.793452	0.222787	0.959572	-0.0505446	1	-0.180963	0.878845	-0.666779	0.322872	-0.165254	1	-0.208725	1	-0.472179	1	0.0718902	1	0.108759	1	1.43463	0.00378676	-1.37385	0.00334494	-0.309062	0.423966	0.592255	0.166875	-0.188747	0.65125
	3442	PBANKA_1218300	PBANKA_121830	"CPW-WPC family protein, putative"	388.929	-4.2511	1.16124e-15	-2.26407	0.000102868	-0.25591	0.792969	-0.875629	0.782529	-0.804183	1	0.984996	0.363508	2.85301	2.7758e-07	0.824467	1	1.3008	0.399369	0.807494	1	1.00583	1	-0.194463	1	-0.100539	0.868116	-0.509492	0.282335	-0.0239219	0.953689	0.0228364	0.970643	-0.105755	0.793329
	3576	PBANKA_1231700	PBANKA_123170	"60S ribosomal protein L8, putative"	388.15	1.80093	8.63031e-05	0.770177	0.177004	0.59675	0.352517	0.281381	0.948237	0.378907	1	-0.0597304	0.962941	-0.479059	0.49602	-0.0766296	1	-0.154521	1	0.330956	1	-0.208607	1	0.164415	1	0.272621	0.702604	0.456454	0.350337	0.0530836	0.856071	0.0799198	0.833659	-0.0967531	0.744833
	3635	PBANKA_1237600	PBANKA_123760	"zinc finger protein, putative, fragment"	388.112	-1.62077	0.00129329	-0.797509	0.20193	0.177127	0.846831	-1.28945	0.175522	-0.466019	1	1.06499	0.26661	2.25654	1.17396e-05	0.560343	1	1.21632	0.375262	0.432873	1	1.29702	0.387893	0.169128	1	-0.250643	0.773369	-0.342432	0.644323	1.23071	0.000164748	-0.119109	0.82269	-0.692479	0.0530691
	349	PBANKA_0203100	PBANKA_020310	"phosphatidylinositol-4-phosphate 5-kinase, putative (PIP5K)"	388.068	1.03725	9.33451e-05	0.604052	0.0568141	0.304255	0.424005	-0.0343248	0.991823	0.161102	1	0.214654	0.724125	-0.58068	0.07334	-0.288887	1	-0.324341	1	-0.303244	1	-0.065201	1	0.148277	1	0.339944	0.72835	-0.0238803	0.982757	0.627228	0.0208988	0.565088	0.0860714	-1.14927	1.9405e-05
	2355	PBANKA_0941300	PBANKA_094130	"translocon component PTEX88, putative"	387.856	2.2289	4.00463e-09	0.806096	0.0845866	0.78586	0.1046	-0.214348	0.953742	-0.286263	1	1.14108	0.065292	-0.713008	0.151877	-0.198841	1	-0.160345	1	-0.286542	1	0.330554	1	0.347531	1	0.970462	0.0977676	1.14932	0.0157671	0.779898	0.0170547	1.37486	0.000193791	0.46261	0.195548
	2497	PBANKA_1011400	PBANKA_101140	"DNA topoisomerase II, putative"	386.612	0.502045	0.113022	-0.147161	0.738125	0.0184379	0.981482	0.0905978	0.977314	0.38224	1	-0.0957698	0.901432	0.0528598	0.925628	-0.0149762	1	-0.0176077	1	-0.27286	1	0.0979219	1	0.0744698	1	0.723368	0.420992	0.742887	0.289517	0.333081	0.190637	0.958433	0.000416972	-0.416583	0.10297
	1038	PBANKA_0519200	PBANKA_051920	"CCAT-binding transcription factor-like protein, putative"	384.664	2.22329	0.000203996	1.5857	0.0223802	1.41053	0.0563338	-0.216649	0.97121	0.752317	1	0.581816	0.667806	-0.586977	0.524223	-0.146605	1	-0.16394	1	-0.183765	1	0.00429401	1	0.0157583	1	0.537723	0.428609	0.861623	0.0536014	0.494816	0.0609511	0.812599	0.00635941	0.986232	0.000125893
	1640	PBANKA_0807500	PBANKA_080750	"conserved Plasmodium protein, unknown function"	384.336	-0.442931	0.317749	-0.73605	0.134942	-0.493851	0.383296	-0.115976	0.977603	-0.088558	1	0.181108	0.849783	0.10037	0.88722	-0.148364	1	0.00634517	1	-0.0421638	1	0.278583	1	0.202473	1	0.197782	0.844037	-0.00243658	1	1.09283	1.05633e-05	0.636103	0.0399191	-0.86992	0.000969738
	519	PBANKA_0303700	PBANKA_030370	"DNA repair endonuclease, putative"	384.298	0.0910006	0.828355	-0.380525	0.390773	-0.23726	0.668062	-0.219339	0.947442	0.0998004	1	0.31315	0.684591	-0.228814	0.675996	-0.027244	1	-0.0132855	1	0.138217	1	0.382529	1	0.242282	1	0.325366	0.769623	0.48303	0.605316	1.00387	0.000970358	0.501994	0.201613	-1.46943	1.70121e-06
	935	PBANKA_0509000	PBANKA_050900	"conserved Plasmodium protein, unknown function"	382.163	1.47341	0.000105737	0.0373992	0.953026	0.974826	0.0361667	0.19675	0.954199	0.143189	1	0.115228	0.907691	0.0318287	0.974031	-0.0874931	1	-0.0638617	1	0.244299	1	-0.0190842	1	0.353683	1	0.479762	0.546151	0.83138	0.112719	0.629887	0.0116584	0.494428	0.107799	0.141319	0.639105
	208	PBANKA_0102600	PBANKA_010260	"conserved Plasmodium protein, unknown function"	381.771	0.367663	0.352877	0.514752	0.25473	0.144555	0.822754	0.0515426	0.991334	0.157684	1	-0.137783	0.87716	-0.368577	0.497023	-0.244528	1	-0.231898	1	-0.413034	1	0.0253734	1	0.0837427	1	0.858008	0.364567	0.245835	0.791661	-1.59812	7.07847e-11	-0.050906	0.90957	-1.14482	1.14796e-05
	4455	PBANKA_1406200	PBANKA_140620	"conserved Plasmodium protein, unknown function"	381.41	1.31595	3.49211e-05	0.262787	0.551972	0.742783	0.059596	-0.277574	0.937126	0.188955	1	0.35791	0.615005	-0.397707	0.3938	-0.281443	1	-0.167758	1	-0.310924	1	0.160116	1	0.109839	1	0.356756	0.743731	0.450686	0.599928	0.552974	0.0540992	-0.0427287	0.92947	-0.987376	0.000509176
	4403	PBANKA_1401000	PBANKA_140100	"conserved Plasmodium protein, unknown function"	378.986	-0.674793	0.235841	-0.753253	0.256565	-0.166514	0.862757	0.0343911	0.994362	-0.0108579	1	0.0856869	0.955527	-0.225926	0.793683	-0.085852	1	0.0620395	1	0.0130876	1	0.338666	1	0.205252	1	0.440111	0.727515	0.48172	0.61989	1.57164	2.34042e-07	1.8193	3.98172e-07	-0.814757	0.0154161
	1089	PBANKA_0524300	PBANKA_052430	"tryptophan/threonine-rich antigen, putative"	377.233	2.10763	3.97911e-10	1.52368	3.22891e-05	1.43557	0.00027988	0.331889	0.924251	0.828309	0.457942	0.416117	0.58264	-0.272409	0.619165	0.119276	1	0.167729	1	0.0284828	1	0.0733458	1	0.0675528	1	0.386308	0.461935	0.885922	0.00496966	0.467614	0.0741699	0.445939	0.160186	0.902268	0.000420123
	819	PBANKA_0416200	PBANKA_041620	"mitochondrial carrier protein, putative"	376.61	2.1028	4.63155e-07	0.79377	0.127209	1.01268	0.0530797	-0.0768305	0.988148	0.374717	1	0.632271	0.460865	-0.309185	0.648976	-0.231864	1	-0.169677	1	0.00521285	1	0.0163365	1	0.23705	1	0.294682	0.770005	0.290426	0.750197	0.54138	0.0624215	0.122212	0.775521	-1.25414	7.7628e-06
	2414	PBANKA_1003100	PBANKA_100310	"pre-mRNA-processing-splicing factor 8, putative (PRPF8)"	376.248	1.29712	0.0154605	0.673808	0.314117	0.439609	0.589795	0.21776	0.965179	0.46083	1	-0.0374484	0.983211	-0.473403	0.560997	0.0029752	1	0.0235046	1	-0.182844	1	0.181578	1	0.581703	1	0.0589699	0.927701	-0.243588	0.689566	1.21495	1.58326e-05	0.70433	0.0442109	-0.464115	0.146981
	711	PBANKA_0405500	PBANKA_040550	"60S ribosomal protein L7, putative"	375.564	2.04057	5.24564e-05	0.476196	0.489388	0.661537	0.348814	0.0899871	0.989619	0.359572	1	0.175848	0.889914	-0.3008	0.715307	-0.0692828	1	-0.116797	1	0.317993	1	-0.046525	1	-0.0180297	1	-0.0218348	0.960459	0.303484	0.452435	0.103673	0.754505	-0.415463	0.237493	0.145168	0.665039
	284	PBANKA_0110100	PBANKA_011010	"conserved Plasmodium protein, unknown function"	375.008	-0.280921	0.590458	-0.144635	0.833785	-0.165983	0.838098	-0.361372	0.941436	-0.178527	1	0.370103	0.715695	0.329954	0.644308	-0.0585509	1	0.252837	1	-0.133694	1	0.52305	1	0.206717	1	0.128206	0.887332	-0.0369913	0.975181	1.92857	1.16112e-12	0.80568	0.018999	-0.431694	0.177792
	822	PBANKA_0416500	PBANKA_041650	"ATPase, putative"	374.994	-0.781008	0.0289631	-0.948058	0.0170635	-0.60511	0.173114	0.174825	0.955414	0.102249	1	-0.101584	0.909826	-0.457457	0.349605	-0.14593	1	-0.0447499	1	0.0211576	1	0.285066	1	0.296846	1	0.3	0.76206	0.0849614	0.929773	2.02655	1.73777e-18	1.13928	6.78762e-05	-0.511821	0.0552385
	4928	PBANKA_1453300	PBANKA_145330	"acyl-CoA synthetase, putative"	374.683	-0.197257	0.625299	-0.172588	0.732705	0.210845	0.714836	0.13693	0.967803	0.168016	1	-0.0290516	0.9779	0.728208	0.0821831	-0.0125864	1	0.0564735	1	-0.146332	1	-0.0628554	1	-0.246282	1	-0.279827	0.774889	-0.229871	0.796624	0.0321486	0.923543	0.175817	0.655745	0.54314	0.0572572
	3647	PBANKA_1238800	PBANKA_123880	"karyopherin beta, putative"	374.314	1.47921	0.00911283	0.598544	0.413963	0.94611	0.187651	0.226739	0.967803	0.331893	1	-0.190602	0.890617	-0.238924	0.794627	-0.055841	1	-0.0506097	1	0.0157002	1	-0.120545	1	0.132418	1	0.36595	0.602193	0.429932	0.420189	0.00658902	0.987975	-0.0418063	0.942221	-0.509544	0.15212
	4220	PBANKA_1348600	PBANKA_134860	"conserved Plasmodium protein, unknown function"	374.301	0.696904	0.123999	-0.0806936	0.909774	0.226967	0.761103	-0.0864942	0.983537	0.00601385	1	-0.229539	0.819289	-0.509029	0.41519	-0.380719	1	-0.366862	1	-0.345967	1	0.0439836	1	0.227801	1	0.381909	0.702604	0.31486	0.679655	0.609269	0.0323391	0.0154452	0.978554	-0.907964	0.00156205
	3135	PBANKA_1134400	PBANKA_113440	"conserved Plasmodium protein, unknown function"	371.922	2.21018	8.7487e-05	0.288676	0.730131	0.809807	0.29355	-0.43239	0.945417	0.152132	1	0.688569	0.575525	-0.214589	0.821072	-0.94117	1	-0.706576	1	-0.307869	1	-0.392538	1	-0.335466	1	0.355999	0.596894	0.0848051	0.89394	-0.604523	0.116301	-0.4535	0.345498	-0.965378	0.0113001
	2948	PBANKA_1115700	PBANKA_111570	"Ndc80 homolog, putative"	371.692	0.531554	0.316956	0.367358	0.584473	0.191445	0.824684	-0.0531097	0.991823	0.32083	1	0.0642296	0.96093	0.162562	0.842199	-0.111621	1	-0.110527	1	-0.300293	1	0.0237819	1	-0.138361	1	0.194532	0.819245	0.216591	0.78633	-0.130116	0.779393	-0.484385	0.330466	-0.0212929	0.971957
	1475	PBANKA_0714000	PBANKA_071400	meiotic recombination protein DMC1 (DMC1)	371.585	-2.86455	6.19086e-07	-1.72792	0.00932455	-0.456411	0.623601	-1.08176	0.610438	-0.619376	1	0.444032	0.742458	2.65224	1.03721e-05	0.553585	1	1.05193	0.789807	0.766371	1	0.482838	1	-0.496548	1	-0.747631	0.485607	-0.480324	0.597782	-0.932869	0.00010663	-0.571816	0.0565793	1.0577	1.951e-05
	973	PBANKA_0512800	PBANKA_051280	"merozoite TRAP-like protein, putative (MTRAP)"	371.357	2.30136	0.000184094	1.54592	0.0319165	0.68028	0.442651	-0.164704	0.979972	0.332982	1	0.637387	0.636784	-0.266844	0.793683	-0.0369677	1	-0.087956	1	-0.11866	1	-0.0402123	1	-0.0302378	1	0.49586	0.333749	0.366431	0.423366	-0.44428	0.11929	1.00142	0.00130179	0.154964	0.63576
	4259	PBANKA_1352500	PBANKA_135250	"conserved Plasmodium protein, unknown function"	370.851	-2.46648	4.44594e-05	-0.745936	0.341514	0.466334	0.630744	-0.841088	0.842139	-0.321659	1	0.551055	0.688809	2.713	1.35238e-05	0.649457	1	1.13233	0.750725	0.857085	1	0.611458	1	-0.401225	1	-0.590182	0.579064	-0.62033	0.454612	-0.988939	5.46339e-05	-0.799559	0.00695534	0.0556652	0.866842
	4175	PBANKA_1344100	PBANKA_134410	"myosin, putative"	370.12	0.305259	0.625158	0.424029	0.56378	0.13756	0.893639	-0.277478	0.954199	-0.0428168	1	0.421644	0.72636	-0.0112094	0.996326	-0.0707206	1	0.114722	1	-0.316493	1	0.366824	1	0.315157	1	0.0270632	0.975831	0.0156111	0.991329	1.49728	1.50235e-08	0.743745	0.0254463	-0.749652	0.0104418
	3997	PBANKA_1326400	PBANKA_132640	"glyceraldehyde-3-phosphate dehydrogenase, putative"	369.759	-0.972062	0.0135951	-0.666914	0.157964	-0.320624	0.594123	0.64063	0.740912	0.0849279	1	-0.554259	0.478703	-0.114562	0.862447	0.371256	1	0.275846	1	0.616513	1	0.0987984	1	0.400994	1	0.52976	0.489043	1.14292	0.0139696	-0.0807729	0.848826	0.220997	0.66174	0.0662423	0.883378
	2009	PBANKA_0906700	PBANKA_090670	"conserved Plasmodium protein, unknown function"	369.58	0.432111	0.186682	-0.26148	0.530572	-0.00723109	0.992267	-0.321944	0.908102	-0.182544	1	-0.0932623	0.90645	-0.300405	0.518424	-0.453252	1	-0.533993	0.809595	-0.469393	1	-0.228813	1	0.126215	1	0.321005	0.768332	0.424186	0.640922	0.330915	0.344009	0.303376	0.484865	-1.07121	0.000845047
	2875	PBANKA_1108300	PBANKA_110830	"Pre-mRNA-processing ATP-dependent RNA helicase prp5, putative (PRP5)"	369.313	-0.0528669	0.923821	0.0302197	0.966392	-0.590366	0.302624	-0.0669967	0.990859	0.399298	1	-0.355365	0.709491	-0.347493	0.600076	-0.495739	1	-0.460247	1	-0.485828	1	-0.344364	1	-0.0850389	1	0.669035	0.434315	0.475397	0.517034	-0.838406	0.0131679	-0.162191	0.749788	-1.14015	0.000866576
	2869	PBANKA_1107700	PBANKA_110770	"SET domain protein, putative"	368.883	1.02559	0.043833	0.87011	0.147412	0.0347148	0.977404	-0.207042	0.964496	0.0833201	1	0.682909	0.498792	-0.252213	0.756903	0.220905	1	0.294103	1	-0.206012	1	0.558757	1	0.492629	1	-0.0836923	0.910089	-0.0603484	0.941458	-1.65898	1.39967e-12	-0.548793	0.0725816	-1.02721	4.40385e-05
	3001	PBANKA_1121000	PBANKA_112100	"conserved Plasmodium protein, unknown function"	368.655	-1.51391	0.00427706	-0.868284	0.17949	-0.155367	0.87413	-1.41817	0.122434	-0.837514	1	0.893035	0.392188	2.18615	5.42847e-05	0.615417	1	1.0961	0.601054	0.567779	1	1.19338	0.627758	0.169546	1	-0.329683	0.728	-0.598385	0.376542	0.577467	0.0939629	-0.482843	0.253448	-1.31319	7.37377e-05
	4672	PBANKA_1427800	PBANKA_142780	"peptidase family C50, putative"	368.47	-1.01885	0.046021	-0.797701	0.190867	-0.294893	0.722272	-0.0379851	0.992977	-0.0860684	1	0.41459	0.709666	0.00349677	1	0.0991236	1	0.413598	1	0.0549252	1	0.65567	1	0.219543	1	0.373052	0.757183	0.306853	0.768084	2.03545	5.87634e-11	1.95459	1.28927e-07	-1.00125	0.00353582
	3923	PBANKA_1319000	PBANKA_131900	"conserved Plasmodium protein, unknown function"	368.051	2.10509	0.000216188	1.2284	0.0721676	0.551736	0.519482	-0.373256	0.947442	0.671876	1	0.383778	0.77872	0.508162	0.569722	-0.0882165	1	-0.1659	1	-0.421382	1	-0.240268	1	0.144538	1	-0.28171	0.73599	0.267083	0.687827	-0.089842	0.828183	0.26859	0.572147	0.414391	0.267863
	3379	PBANKA_1212000	PBANKA_121200	"conserved Plasmodium protein, unknown function"	367.882	-0.360199	0.549939	-0.2908	0.702239	-0.200765	0.830524	-0.469646	0.931726	-0.17901	1	-0.0552862	0.969181	0.0236191	0.986758	-0.31986	1	-0.0185073	1	-0.46163	1	0.278883	1	0.200593	1	-0.00588104	0.99624	-0.14332	0.882641	2.05876	2.02259e-12	0.766064	0.0409573	-0.995749	0.00201496
	4268	PBANKA_1353400	PBANKA_135340	"secreted ookinete protein, putative (PSOP7)"	367.413	0.0126716	0.986538	0.772203	0.164757	0.123851	0.885128	-1.80731	0.0010299	0.107734	1	1.29406	0.0791466	1.98039	2.19012e-05	0.658121	1	1.08398	0.398709	0.664571	1	1.25949	0.254283	0.198067	1	-1.42317	0.021247	0.00443985	1	-2.54629	2.57361e-13	-0.464987	0.342695	-0.601868	0.138983
	4085	PBANKA_1335100	PBANKA_133510	"conserved Plasmodium protein, unknown function"	367.289	-0.519053	0.285983	-0.830276	0.125208	0.0375003	0.973448	-0.33465	0.945417	-0.164254	1	0.380621	0.706921	0.113002	0.884843	-0.134451	1	0.0569817	1	0.0621119	1	0.364814	1	0.0541249	1	0.327915	0.770005	0.398507	0.680963	0.838221	0.00660405	0.832648	0.0226829	-1.43713	2.75798e-06
	3163	PBANKA_1137300	PBANKA_113730	"conserved Plasmodium protein, unknown function"	367.232	0.395723	0.267991	0.0597846	0.912095	-0.0499638	0.945985	-0.219446	0.947442	0.205456	1	-0.0269453	0.978653	-0.256405	0.620807	-0.314865	1	-0.139412	1	-0.443441	1	0.085911	1	-0.0651722	1	0.390812	0.725679	0.240203	0.791443	0.526832	0.129745	0.491209	0.242	-1.01583	0.00267171
	2013	PBANKA_0907100	PBANKA_090710	inner membrane complex protein 1b (IMC1b)	367.172	-3.35641	1.14865e-09	-1.63861	0.0106959	0.0423339	0.97644	-0.885892	0.798429	-0.486738	1	0.63678	0.608294	2.65113	4.37916e-06	0.427955	1	0.997782	0.809595	0.601009	1	0.592875	1	-0.261966	1	-0.485585	0.658535	-0.420812	0.620542	0.235911	0.340387	-0.793292	0.00218527	0.509601	0.0298576
	4656	PBANKA_1426200	PBANKA_142620	"CCR4-associated factor 1, putative (CAF1)"	366.744	2.05248	3.37983e-05	1.07465	0.0722871	1.76622	0.00275532	-0.197705	0.967803	0.748724	1	0.314032	0.791576	-0.39194	0.620879	-0.266202	1	-0.0315086	1	-0.135708	1	0.180243	1	0.301563	1	0.37541	0.718684	0.456133	0.560812	0.848283	0.000124782	0.659966	0.0142556	-0.908424	7.68963e-05
	4120	PBANKA_1338600	PBANKA_133860	"60S ribosomal protein L23a, putative"	366.368	1.89542	2.39152e-05	0.648933	0.260521	0.758355	0.198375	-0.0305803	0.994362	0.256472	1	-0.0565386	0.96355	-0.593418	0.357424	-0.54404	1	-0.528046	1	0.0557177	1	-0.632165	1	-0.384963	1	-0.197385	0.769977	-0.0829799	0.901332	-0.0636564	0.868701	0.0551965	0.917571	0.286705	0.421204
	1303	PBANKA_0620900	PBANKA_062090	"conserved Plasmodium protein, unknown function"	366.195	1.83599	0.000200138	0.681629	0.281517	0.867493	0.173114	-0.0912458	0.987309	0.516029	1	0.405557	0.718149	-0.365454	0.644308	-0.110637	1	-0.0595769	1	0.0180838	1	0.17578	1	0.176131	1	0.157836	0.847782	0.589813	0.385804	-0.208438	0.608859	-0.570169	0.194714	-0.729148	0.0491751
	4742	PBANKA_1434700	PBANKA_143470	"clathrin heavy chain, putative"	365.731	0.542991	0.284566	0.309816	0.641967	0.335747	0.652937	0.186488	0.967803	0.349432	1	-0.140586	0.907565	-0.392129	0.589342	-0.101535	1	0.00606937	1	-0.33158	1	0.21569	1	0.399697	1	0.135055	0.846509	-0.0874575	0.90499	1.7478	4.6072e-10	1.15955	0.000727271	-0.246006	0.480183
	4088	PBANKA_1335400	PBANKA_133540	"histone deacetylase, putative"	365.509	0.391803	0.305288	0.057589	0.918383	-0.0472145	0.951914	-0.0825878	0.983196	0.0406951	1	0.184161	0.821735	-0.12354	0.833232	-0.190373	1	-0.223759	1	-0.0954252	1	-0.000531602	1	0.281134	1	0.211457	0.801724	0.225075	0.771265	-0.293018	0.317517	-0.35525	0.307633	-1.27779	1.08578e-06
	2657	PBANKA_1027300	PBANKA_102730	"conserved Plasmodium protein, unknown function"	365.435	-0.384625	0.366009	-0.387934	0.44559	-0.681472	0.163876	-0.0771471	0.983537	0.346994	1	-0.220991	0.810067	-0.41654	0.469124	-0.401161	1	-0.282035	1	-0.441321	1	-0.0297994	1	-0.164545	1	0.577505	0.507246	0.327939	0.661677	0.868381	0.0132657	0.375216	0.425753	-0.422058	0.277967
	4515	PBANKA_1412200	PBANKA_141220	"conserved Plasmodium protein, unknown function"	365.283	-0.522446	0.370448	-0.600438	0.377556	-0.108385	0.91971	-0.0206869	0.994881	-0.0501119	1	0.502191	0.671101	-0.0709923	0.946518	-0.00658437	1	0.223255	1	0.17161	1	0.543027	1	0.176548	1	0.275965	0.803924	0.260488	0.801873	1.88169	2.11895e-09	1.55359	4.19077e-05	-0.853681	0.0149753
	3801	PBANKA_1306800	PBANKA_130680	"guanine nucleotide exchange factor, putative"	364.367	-0.121394	0.775394	0.0975968	0.859464	-0.306076	0.572028	0.0756761	0.983228	0.277265	1	0.0199314	0.988014	-0.685474	0.117905	-0.192633	1	-0.0132434	1	-0.155713	1	0.295378	1	0.228567	1	0.30107	0.779258	0.410468	0.656279	2.04765	2.64044e-15	1.40049	9.46006e-06	-0.649162	0.0277518
	1467	PBANKA_0713200	PBANKA_071320	"conserved Plasmodium protein, unknown function"	363.555	1.65251	8.35839e-05	0.953264	0.0576949	1.09703	0.032386	-0.386335	0.931726	0.774279	1	0.534636	0.554217	0.0143159	0.989488	0.0302632	1	0.0413891	1	-0.418973	1	0.24722	1	-0.061632	1	-1.56198	7.63933e-06	0.263809	0.61989	-0.552617	0.0750604	-0.703007	0.0504377	-0.914066	0.0029382
	5023	PBANKA_1462700	PBANKA_146270	"conserved Plasmodium protein, unknown function"	362.822	0.584292	0.129581	0.291747	0.559492	0.477435	0.340653	0.154753	0.964376	0.0209773	1	0.418204	0.596963	-0.307399	0.587606	0.0330142	1	0.122872	1	0.111581	1	0.476387	1	0.348252	1	0.00485865	0.996791	-0.193241	0.845108	0.767211	0.00569261	0.507031	0.145394	-1.73667	1.39459e-10
	2083	PBANKA_0914100	PBANKA_091410	"conserved Plasmodium protein, unknown function"	362.787	0.987424	0.0565346	0.17731	0.815379	0.380921	0.630744	-0.185016	0.968524	0.308896	1	0.26874	0.818443	-0.081265	0.932612	-0.325621	1	-0.0451767	1	-0.415398	1	0.26878	1	0.233517	1	-0.729639	0.392477	0.271205	0.742402	1.51479	5.45115e-07	0.374082	0.376362	-0.259946	0.483087
	3765	PBANKA_1303200	PBANKA_130320	"conserved Plasmodium protein, unknown function"	362.666	1.52764	4.52854e-05	0.585619	0.215823	0.591551	0.239581	0.0538019	0.99175	0.305985	1	0.241607	0.790427	-0.348476	0.552551	-0.0258524	1	0.0773402	1	-0.301861	1	0.386916	1	0.272746	1	-0.00469264	0.99654	-0.269092	0.709345	0.955952	0.000639876	0.506527	0.158685	-0.698981	0.020373
	3427	PBANKA_1216800	PBANKA_121680	"conserved Plasmodium protein, unknown function"	362.511	-0.322549	0.569864	-0.418798	0.531556	-0.702498	0.289359	-0.538318	0.90615	0.0245872	1	0.0551316	0.968872	-0.00854432	0.996693	-0.477931	1	-0.105813	1	-0.27389	1	0.0893593	1	-0.09207	1	0.641817	0.44252	0.347942	0.63743	-0.0654915	0.885647	0.315177	0.539199	-0.796363	0.0402171
	761	PBANKA_0410500	PBANKA_041050	"transporter, putative"	362.041	1.71205	1.19625e-06	0.805108	0.0594077	1.18138	0.00569799	0.132283	0.969721	0.266989	1	0.256136	0.758401	-0.531592	0.278734	-0.0883733	1	-0.10159	1	0.0924797	1	0.108827	1	0.130996	1	0.439563	0.622329	0.62443	0.322746	-0.692274	0.00468525	-0.17703	0.61965	-0.70591	0.0055875
	2094	PBANKA_0915200	PBANKA_091520	"conserved Plasmodium protein, unknown function"	362.006	0.468606	0.227587	0.436424	0.346149	0.0337367	0.9675	0.075311	0.983537	0.169722	1	-0.467122	0.535589	-0.911701	0.0279137	-0.494429	1	-0.506448	0.983957	-0.790136	0.902602	-0.299438	1	0.482182	1	2.14196	5.16616e-08	0.624915	0.23533	1.00411	0.00226633	1.47835	9.15296e-05	-0.366583	0.33167
	3407	PBANKA_1214800	PBANKA_121480	"U4/U6.U5 tri-snRNP-associated protein 1, putative (SART1)"	361.609	0.0629867	0.938053	-0.0483627	0.962994	-0.782425	0.353015	-0.172224	0.978232	0.170023	1	0.0347719	0.988014	0.241143	0.812297	-0.493621	1	-0.299689	1	-0.236174	1	-0.109979	1	-0.386428	1	0.0787408	0.929848	0.260729	0.768253	-0.279574	0.587601	-0.615204	0.2769	-0.20353	0.713047
	3211	PBANKA_1142100	PBANKA_114210	"conserved Plasmodium protein, unknown function"	361.07	0.829627	0.171124	0.136534	0.879565	0.344995	0.716072	-0.1347	0.983196	-0.0639438	1	0.451512	0.724125	-0.0898468	0.934145	0.0295619	1	0.116169	1	-0.130442	1	0.403392	1	0.31734	1	0.212264	0.835227	0.207891	0.831137	1.62761	3.00586e-08	1.13715	0.00149151	-0.131144	0.73833
	4400	PBANKA_1400700	PBANKA_140070	"conserved rodent malaria protein, unknown function"	361.023	1.27591	8.6998e-07	0.290992	0.402256	0.451728	0.186547	0.443214	0.735627	0.15031	1	-0.273246	0.635815	-0.557447	0.0859077	-0.217199	1	-0.456986	0.825843	-0.181303	1	-0.476153	1	-0.295651	1	-0.32878	0.727156	-0.0347755	0.972224	0.212411	0.592855	0.23389	0.636678	0.807	0.0244943
	3836	PBANKA_1310200	PBANKA_131030	"conserved Plasmodium protein, unknown function, fragment"	357.742	0.519039	0.279307	0.0708765	0.920101	0.0565269	0.954895	-0.175942	0.967803	-0.0751702	1	0.149391	0.890964	-0.358264	0.605072	-0.214094	1	-0.0985221	1	-0.412709	1	0.132244	1	0.284142	1	0.310439	0.760525	0.440624	0.591653	1.00285	4.19446e-06	0.760327	0.00418708	-0.37467	0.130653
	1016	PBANKA_0517000	PBANKA_051700	early transcribed membrane protein (ETRAMP)	356.456	2.32106	0.000154937	1.32601	0.0721676	1.19016	0.124987	0.154712	0.983196	0.611015	1	0.388515	0.791576	-0.281897	0.783703	-0.182565	1	-0.246865	1	-0.137178	1	-0.257916	1	-0.0599112	1	-0.14321	0.814148	0.25987	0.622068	0.371799	0.242223	0.219183	0.599115	0.420755	0.190166
	4653	PBANKA_1425900	PBANKA_142590	"conserved Plasmodium protein, unknown function"	355.946	2.10542	0.000213348	1.76842	0.00610777	1.89589	0.00516324	0.538215	0.925597	0.803694	1	0.426324	0.746762	-0.469796	0.602407	-0.0923315	1	-0.138344	1	-0.585484	1	0.0549414	1	0.0133026	1	0.943781	0.13567	0.79611	0.163078	0.0899554	0.78456	1.92916	6.29481e-11	-0.253152	0.416234
	1216	PBANKA_0612200	PBANKA_061220	"conserved Plasmodium protein, unknown function"	355.31	0.783561	0.144496	0.0378999	0.964897	0.504013	0.496347	-0.0907804	0.988148	0.239462	1	0.222313	0.852187	-0.285946	0.726359	-0.265999	1	-0.105422	1	-0.530603	1	0.132437	1	0.24611	1	0.34278	0.756216	0.490784	0.571859	1.33862	4.46125e-08	0.00580543	0.994578	-0.221909	0.461453
	1645	PBANKA_0808000	PBANKA_080800	cdc2-related protein kinase 4 (CRK4)	354.318	0.576008	0.354334	0.621776	0.396348	0.369322	0.690083	-0.052114	0.992977	0.162106	1	0.437218	0.732001	-0.00260331	1	0.365388	1	0.401285	1	-0.093786	1	0.552891	1	0.368135	1	-0.243173	0.743731	0.286237	0.63015	0.414423	0.0983383	-0.124662	0.729291	0.174466	0.537537
	211	PBANKA_0102900	PBANKA_010290	"SPE2-interacting protein, putative (SIP2)"	353.696	1.04869	0.0858145	0.739723	0.320941	0.636445	0.444156	-0.140319	0.983196	0.765384	1	0.665523	0.601746	0.187529	0.849842	-0.109969	1	0.208527	1	-0.269771	1	0.438973	1	0.346121	1	-0.0502979	0.954405	-0.0998562	0.919978	2.21555	6.01686e-13	1.74825	2.50678e-06	-0.117335	0.779552
	2785	PBANKA_1040100	PBANKA_104010	choline kinase (CK)	353.368	-0.926133	0.178706	-0.803095	0.330927	0.556327	0.574989	-0.336984	0.954199	0.0546334	1	0.21476	0.893829	1.8286	0.0105815	0.213428	1	0.491274	1	0.258096	1	0.163894	1	-0.396513	1	-0.3849	0.739244	-0.300823	0.758146	-0.287542	0.313276	0.305848	0.374278	1.8734	2.49878e-14
	1268	PBANKA_0617400	PBANKA_061740	"conserved Plasmodium protein, unknown function"	352.888	0.00293706	0.998482	-0.125998	0.861023	-0.378207	0.59899	0.389265	0.938024	0.155762	1	-0.181482	0.872662	-0.94157	0.0970466	-0.284754	1	-0.246548	1	-0.282992	1	0.138107	1	0.256024	1	0.885865	0.38673	0.358843	0.708151	1.87491	2.1708e-09	1.98153	1.00369e-07	-0.953929	0.00593979
	1160	PBANKA_0606600	PBANKA_060660	"conserved Plasmodium protein, unknown function"	352.031	2.09781	0.0019414	0.697048	0.433873	1.47661	0.0748526	-0.12051	0.988425	0.269709	1	0.977276	0.474855	-0.140005	0.910157	-0.346422	1	-0.123694	1	0.0667532	1	0.194082	1	0.425653	1	0.0770628	0.936854	-0.694317	0.401185	0.731341	0.0192738	0.57443	0.135413	-1.83	1.39351e-09
	2766	PBANKA_1038200	PBANKA_103820	nuclear formin-like protein (MISFIT)	351.97	-2.95691	4.39923e-10	-2.501	5.81707e-07	0.595847	0.381799	-0.476526	0.917658	-0.106203	1	1.04204	0.263221	1.59161	0.00243088	0.348129	1	0.620216	0.99835	0.491563	1	0.776213	1	0.089807	1	0.316315	0.780068	0.375608	0.706982	0.603151	0.12386	1.19049	0.00550983	-1.39472	0.000207656
	4978	PBANKA_1458300	PBANKA_145830	"kinesin-13, putative"	351.944	0.375679	0.428515	0.579172	0.280687	0.608383	0.285322	-0.165037	0.967803	0.288587	1	0.270203	0.789692	0.34639	0.601848	0.0970247	1	0.226545	1	-0.235628	1	0.403637	1	0.109402	1	0.365003	0.727515	0.633213	0.39697	0.488722	0.0204013	0.188835	0.519814	-0.0413451	0.879705
	4550	PBANKA_1415700	PBANKA_141570	"transcription factor with AP2 domain(s), putative (ApiAP2)"	351.861	-0.437821	0.466342	-0.0845561	0.920575	-0.329326	0.710554	-0.375251	0.94605	0.0150506	1	0.057176	0.968872	-0.0977795	0.922232	-0.258751	1	-0.046121	1	-0.361909	1	0.205897	1	0.408005	1	0.144312	0.88105	0.365972	0.685582	1.92884	5.13591e-23	0.962658	7.76789e-05	0.102604	0.697654
	1720	PBANKA_0815500	PBANKA_081550	"conserved Plasmodium protein, unknown function"	351.755	0.177536	0.744021	-0.397539	0.518769	0.193049	0.809121	-0.630917	0.841064	0.114677	1	0.699502	0.441803	0.828583	0.150248	-0.0780867	1	0.234073	1	-0.0689787	1	0.353723	1	-0.269899	1	0.347113	0.757321	0.252297	0.794537	0.27285	0.508661	0.411684	0.388328	-1.02889	0.00561223
	3594	PBANKA_1233500	PBANKA_123350	mRNA-binding protein PUF1 (PUF1)	351.73	-2.41662	2.41624e-06	-0.747422	0.257615	0.37683	0.652937	-0.854836	0.752121	-0.225445	1	1.601	0.0454194	2.45573	4.11179e-06	0.957738	1	1.36318	0.268739	0.864696	1	1.31197	0.441606	0.111414	1	0.240912	0.826002	0.347351	0.727579	0.0808799	0.861671	0.0191317	0.980596	-1.02858	0.00829011
	366	PBANKA_0204800	PBANKA_020480	"secreted ookinete protein, putative (PSOP24)"	350.576	1.22483	5.24623e-05	0.55929	0.134613	0.702393	0.0616907	-0.0581718	0.986508	0.211769	1	0.129599	0.861374	-0.442211	0.291958	-0.176778	1	-0.177883	1	-0.142458	1	-0.033572	1	0.127581	1	0.248654	0.760525	0.17408	0.807223	-0.022216	0.9551	-0.407254	0.306232	-0.865804	0.00604148
	3561	PBANKA_1230100	PBANKA_123010	"ribonuclease, putative, fragment"	349.953	-0.0142646	0.98492	-0.268298	0.685739	-0.403399	0.564575	-0.221125	0.956563	0.138062	1	0.145063	0.902432	-0.0534128	0.956193	-0.380067	1	-0.0855191	1	-0.467881	1	0.142673	1	-0.0913021	1	0.445459	0.702989	0.353918	0.695261	-0.321332	0.374221	0.133244	0.788107	-1.24059	0.000149175
	4894	PBANKA_1449900	PBANKA_144990	"CCR4-NOT transcription complex subunit 4, putative (NOT4)"	349.947	0.360731	0.423767	0.215027	0.714356	-0.144315	0.843022	-0.147678	0.969098	0.0443874	1	-0.227114	0.812111	-0.379094	0.538077	-0.279333	1	-0.197488	1	-0.186545	1	0.0593257	1	0.17283	1	-0.0204267	0.978877	-0.124953	0.884768	-0.101666	0.839274	-0.248942	0.672897	-1.17379	0.00520483
	4077	PBANKA_1334300	PBANKA_133430	"exported protein 2, putative (EXP2)"	347.905	2.5235	3.70937e-18	1.17503	0.000291572	0.824736	0.0214405	0.103716	0.972875	0.169875	1	0.524291	0.380592	-1.10609	0.000493373	-0.280683	1	-0.311203	1	-0.0691364	1	-0.27052	1	-0.00173695	1	0.562626	0.469058	0.775704	0.15672	0.232461	0.592782	0.577223	0.221126	0.79981	0.0428893
	873	PBANKA_0502800	PBANKA_050280	"conserved Plasmodium protein, unknown function"	347.864	1.0011	0.00653212	0.307147	0.535734	-0.26752	0.646042	-0.643038	0.663954	-0.167211	1	0.646961	0.366369	0.627613	0.183003	-0.22699	1	0.132185	1	1.27193	0.012549	0.483044	1	0.0512173	1	0.172033	0.827689	-0.219599	0.765947	-0.250271	0.406401	-0.421368	0.21759	-0.968314	0.000366371
	837	PBANKA_0418000	PBANKA_041800	"DEAD/DEAH helicase, putative"	347.857	1.30313	0.00259531	0.00456718	0.996293	0.877393	0.0994334	-0.122361	0.978232	0.30889	1	0.537994	0.556909	-0.438018	0.502727	-0.205012	1	0.137019	1	0.159995	1	0.394354	1	0.360943	1	0.350369	0.746482	0.381738	0.664219	1.65086	8.89778e-10	1.06269	0.00131579	-0.534784	0.0828654
	4599	PBANKA_1420600	PBANKA_142060	"histone H2B variant, putative (H2B.Z)"	345.378	1.59315	1.97864e-05	0.576422	0.224399	1.19877	0.00789075	0.16199	0.964376	0.0423532	1	0.464003	0.569114	-0.350742	0.548923	0.142969	1	-0.145085	1	-0.246516	1	0.0422584	1	-0.27	1	-0.386738	0.628559	0.215114	0.749612	-0.111001	0.709646	-0.540835	0.0774171	0.0440613	0.893831
	3508	PBANKA_1224900	PBANKA_122490	"conserved Plasmodium protein, unknown function"	344.763	0.529863	0.311466	0.540566	0.382774	0.180957	0.833682	-0.728078	0.801179	0.0293188	1	0.190519	0.871301	0.398626	0.594541	0.0352195	1	0.017462	1	-0.263548	1	-0.00798055	1	-0.117497	1	-0.08535	0.858778	0.310251	0.454268	0.836289	0.00079641	-0.216143	0.549034	0.0778193	0.81282
	4198	PBANKA_1346400	PBANKA_134640	"conserved Plasmodium protein, unknown function"	344.596	1.97626	7.84257e-08	0.665409	0.149669	0.476443	0.366335	-0.543739	0.831253	0.0579507	1	0.70151	0.337933	-0.0475901	0.950943	-0.284262	1	-0.230507	1	0.0987571	1	0.150488	1	0.1014	1	-0.216646	0.769432	-0.316276	0.611485	-0.452443	0.158064	0.15893	0.723578	-0.357958	0.286213
	885	PBANKA_0504000	PBANKA_050400	"tRNA methyltransferase, putative"	342.692	-1.53069	9.63311e-09	-1.54898	2.28288e-08	-0.52639	0.124484	-0.183532	0.947442	-0.127727	1	0.0997028	0.882	0.857036	0.00397008	-0.0281835	1	0.087763	1	0.158237	1	0.0987073	1	0.000471081	1	0.266894	0.746765	0.204501	0.771265	-0.834501	0.00545133	-0.198041	0.653575	-1.07153	0.000461436
	386	PBANKA_0206800	PBANKA_020680	"conserved Plasmodium protein, unknown function"	342.675	-0.0920602	0.849591	-0.485974	0.330927	0.171715	0.801956	-0.155152	0.967803	0.0243093	1	0.440262	0.605219	0.315287	0.605798	-0.105519	1	0.0388074	1	-0.0672983	1	0.186389	1	-0.0640958	1	0.39492	0.733039	0.280805	0.771201	-0.151506	0.703496	-0.127514	0.80581	-0.816047	0.0198474
	645	PBANKA_0316000	PBANKA_031600	"replication factor C subunit 1, putative"	342.61	0.0815701	0.824269	0.328042	0.398398	0.343065	0.414613	0.0154503	0.994362	0.122374	1	-0.00703329	0.999577	0.0958929	0.849842	0.174516	1	0.0993396	1	-0.160676	1	0.158099	1	0.0359523	1	0.391855	0.733943	0.59843	0.491381	0.510704	0.0348723	0.677477	0.0159265	-0.116267	0.692684
	2160	PBANKA_0921800	PBANKA_092180	"steryl ester hydrolase, putative"	341.994	1.86527	3.83861e-07	0.952602	0.0292701	1.38551	0.00165521	0.13877	0.969098	0.317047	1	0.198332	0.822299	-0.684626	0.155191	-0.0438081	1	-0.113	1	0.326554	1	0.0274416	1	0.27769	1	0.501312	0.505689	0.555591	0.329616	1.22476	5.0579e-06	1.13526	0.000411934	0.391474	0.206625
	3712	PBANKA_1245300	PBANKA_124530	"formin 1, putative"	341.77	1.02106	0.0963672	0.509812	0.521706	0.308115	0.763179	-0.0594136	0.991823	0.386574	1	0.451559	0.733661	-0.0729974	0.951211	-0.114013	1	0.103566	1	-0.305059	1	0.385427	1	0.218271	1	0.156534	0.868635	-0.0904896	0.928324	1.15375	1.97812e-05	0.464277	0.19189	-1.05128	0.000225199
	1929	PBANKA_0836300	PBANKA_083630	cytoadherence linked asexual protein 9 (CLAG9)	341.762	0.24983	0.581636	0.35297	0.503973	0.451753	0.412411	0.514751	0.860579	0.46061	1	-0.0982554	0.924246	-0.316076	0.605798	0.124605	1	0.105526	1	-0.299865	1	0.233	1	0.316462	1	0.624133	0.460684	0.86683	0.145652	1.00999	0.00353244	1.13752	0.00484853	0.155458	0.721827
	3514	PBANKA_1225500	PBANKA_122550	"conserved Plasmodium protein, unknown function"	341.478	-3.79661	1.89981e-11	-2.15189	0.000712647	-0.328281	0.741992	-1.24755	0.4158	-1.3101	0.590104	0.848685	0.46736	2.72423	4.34284e-06	0.486302	1	0.977971	0.825843	0.639611	1	0.701119	1	-0.504092	1	-0.613907	0.564448	-0.948325	0.19231	-0.192708	0.509754	-0.375253	0.251451	0.11908	0.706651
	423	PBANKA_0210500	PBANKA_021050	"conserved Plasmodium protein, unknown function"	341.063	0.424064	0.529268	0.15344	0.869154	0.413176	0.664424	-0.00724044	0.999256	-0.0747064	1	0.331352	0.812869	-0.120044	0.912561	-0.0606895	1	0.0848236	1	-0.225125	1	0.388663	1	0.250877	1	0.154757	0.880515	0.193973	0.853868	1.61003	1.8322e-10	1.15152	0.000193791	-0.370654	0.215718
	3144	PBANKA_1135300	PBANKA_113530	"conserved Plasmodium protein, unknown function"	340.879	2.30666	0.000431368	0.983274	0.234575	1.87695	0.0169149	0.0883669	0.991823	0.356227	1	1.35505	0.275267	-0.0823535	0.951211	-0.151894	1	0.127035	1	-0.0460559	1	0.5277	1	0.384367	1	0.219762	0.834604	0.200497	0.843915	0.695524	0.0157846	0.316972	0.411757	-1.34348	2.23506e-06
	1513	PBANKA_0717800	PBANKA_071780	"60S ribosomal protein L15, putative"	340.659	1.79954	3.36619e-05	0.640682	0.247226	0.550067	0.369458	0.228143	0.954199	0.320781	1	0.215624	0.834095	-0.194069	0.78828	-0.0231969	1	-0.0718748	1	0.329574	1	0.0259954	1	-0.0042942	1	-0.226543	0.708555	-0.0362363	0.949598	0.365408	0.196875	-0.181457	0.636099	0.0166122	0.968226
	295	PBANKA_0111200	PBANKA_011120	"nucleolar GTP-binding protein 1, putative"	339.945	2.42207	7.79652e-07	0.815574	0.189572	0.924184	0.145791	-0.359324	0.94605	0.428882	1	0.863166	0.387318	-0.147073	0.865433	-0.293326	1	-0.225795	1	0.031974	1	0.0430821	1	0.135398	1	0.401191	0.582664	0.727084	0.126474	-0.177707	0.609123	-0.0525204	0.918799	-0.644346	0.0412062
	3402	PBANKA_1214300	PBANKA_121430	"enolase, putative (ENO)"	339.865	-0.196874	0.597611	-0.246156	0.578997	-0.488211	0.252696	0.463621	0.824772	-0.149849	1	-0.518052	0.421768	-0.468191	0.283208	0.0173188	1	-0.0543152	1	0.334384	1	-0.231906	1	0.328696	1	0.637863	0.207338	1.19915	0.000513541	-0.670719	0.00768146	-0.101565	0.794072	0.00757648	0.985289
	3475	PBANKA_1221600	PBANKA_122160	"cell division cycle ATPase, putative"	339.736	1.33012	0.00457913	0.402503	0.525349	0.109047	0.905763	0.0560499	0.991823	0.325551	1	0.10667	0.929794	-0.162693	0.836059	0.00885128	1	0.0433532	1	-0.0114442	1	0.225083	1	0.0543213	1	-0.212539	0.760525	-0.449984	0.389237	0.427111	0.0997539	0.0653882	0.874756	-0.655312	0.0112447
	1895	PBANKA_0832900	PBANKA_083290	"Protein MAM3, putative"	339.571	1.29251	0.00054787	0.588058	0.20973	0.608212	0.217297	0.0789687	0.983537	0.232293	1	-0.0533513	0.959081	-0.768074	0.097232	-0.314883	1	-0.388686	1	-0.656179	1	-0.184768	1	0.220883	1	0.513398	0.494715	0.66574	0.218428	0.901438	0.000212853	0.851225	0.00343342	-0.530973	0.046606
	3714	PBANKA_1245500	PBANKA_124550	"conserved Plasmodium protein, unknown function"	339.346	0.530291	0.445392	-0.0948408	0.923135	0.284069	0.794117	-0.649723	0.908102	-0.0963766	1	0.342533	0.813696	0.175495	0.868873	-0.105365	1	0.231687	1	-0.306351	1	0.56225	1	0.166927	1	-0.218353	0.835795	-0.109713	0.920268	2.29952	5.10035e-10	1.1523	0.012009	-0.517169	0.238145
	1763	PBANKA_0819800	PBANKA_081980	gamma-glutamylcysteine synthetase (gammaGCS)	339.154	1.05346	0.00014596	0.259621	0.492058	0.22544	0.610277	-0.0893509	0.97671	0.081817	1	0.0308477	0.968872	0.0699544	0.886661	-0.293453	1	-0.344699	1	-0.0307155	1	-0.262719	1	0.0786947	1	0.0479579	0.958713	0.146053	0.886	-0.451052	0.131458	-0.597296	0.084249	-1.34053	1.62416e-06
	4062	PBANKA_1332800	PBANKA_133280	"biotin carboxylase subunit of acetyl CoA carboxylase, putative"	338.632	-0.558002	0.331089	0.600418	0.374605	0.0697246	0.952159	-1.18972	0.328127	-0.229415	1	0.856842	0.414133	1.95681	0.00035531	0.607508	1	1.10238	0.588943	0.532248	1	1.2949	0.451537	0.310062	1	-0.322775	0.762575	-0.196437	0.840969	2.27196	7.20083e-14	0.736998	0.0607998	-0.401413	0.271387
	3060	PBANKA_1126900	PBANKA_112690	protein kinase PK4 (PK4)	338.433	0.753357	0.0795272	-0.0407277	0.951803	0.290941	0.66049	-0.263641	0.947442	0.111074	1	0.305109	0.746762	-0.571409	0.31397	-0.412756	1	-0.126602	1	-0.186385	1	0.213745	1	0.187004	1	0.220846	0.835227	0.240681	0.808682	1.84482	1.02751e-10	1.25409	0.000320733	-0.865751	0.00628654
	1841	PBANKA_0827600	PBANKA_082760	"conserved Plasmodium protein, unknown function"	338.433	-0.948436	0.0249815	-0.724818	0.149204	-0.112787	0.884973	-0.584661	0.839062	0.0373389	1	0.399143	0.664302	0.166358	0.807568	-0.207245	1	-0.0868491	1	-0.285427	1	0.0837597	1	-0.0699462	1	0.279359	0.800308	0.291512	0.774204	0.188208	0.667804	-0.305902	0.558177	-0.855308	0.0285036
	4043	PBANKA_1330900	PBANKA_133090	"conserved Plasmodium protein, unknown function"	337.591	-1.65271	4.06562e-05	-1.7068	7.75696e-05	-0.0658143	0.9415	-0.52089	0.882707	-0.00212118	1	0.551201	0.513415	1.68587	5.713e-05	0.284619	1	0.309469	1	0.338109	1	0.0620598	1	-0.199279	1	0.445196	0.6955	0.520063	0.535422	-0.907314	0.0258481	0.02889	0.970389	-0.527078	0.237266
	1185	PBANKA_0609100	PBANKA_060910	"conserved Plasmodium protein, unknown function"	335.73	2.45205	2.42709e-11	0.976716	0.0258684	0.977513	0.0328208	-0.466768	0.893271	0.296155	1	0.899024	0.197617	-0.221117	0.718123	-0.425243	1	-0.243001	1	-0.223116	1	0.0451646	1	0.242634	1	0.5989	0.458123	0.421048	0.542081	-0.107001	0.728473	-0.0687099	0.874089	-1.56103	4.2514e-10
	4312	PBANKA_1357800	PBANKA_135780	"conserved Plasmodium protein, unknown function"	335.134	0.897023	0.0198972	-0.00400748	0.996293	0.630351	0.19327	-0.267397	0.94605	0.15623	1	0.928228	0.164344	0.819719	0.0706867	0.157966	1	0.310077	1	0.970105	0.351207	0.415976	1	0.159113	1	0.476691	0.6955	0.612232	0.489076	0.914836	0.000367457	0.869826	0.0045661	-0.49603	0.0795388
	1772	PBANKA_0820700	PBANKA_082070	TLD domain-containing protein	334.949	0.302053	0.6116	-0.276945	0.710472	0.256328	0.77642	-0.104264	0.983537	0.00888394	1	0.227201	0.850463	-0.0409669	0.974551	-0.246835	1	-0.241388	1	-0.258717	1	0.0143174	1	0.0986784	1	0.320852	0.757183	0.467945	0.568548	0.664648	0.00236743	0.140276	0.666075	-0.368881	0.1253
	4885	PBANKA_1449000	PBANKA_144900	"aspartyl protease, putative"	334.261	-3.59541	6.1938e-15	-3.04345	1.21077e-10	0.902885	0.124709	-0.217068	0.959572	-0.0727903	1	0.922338	0.298376	2.28141	1.84916e-06	0.763795	1	0.576457	1	1.12532	0.605166	0.435638	1	0.26885	1	0.703613	0.486083	0.986694	0.163894	-0.628799	0.072659	0.586952	0.16488	-0.422367	0.261644
	928	PBANKA_0508300	PBANKA_050830	"conserved Plasmodium protein, unknown function"	333.989	0.238408	0.754396	0.941248	0.237336	-0.507589	0.614357	-0.89304	0.839062	0.298582	1	0.0666	0.96967	0.640459	0.506207	-0.0514118	1	0.101939	1	-0.119824	1	0.051122	1	-0.0153294	1	0.0838174	0.916531	-0.280489	0.714682	-1.55821	0.000206761	-0.993128	0.0528944	-0.888352	0.0531481
	1385	PBANKA_0704900	PBANKA_070490	"conserved Plasmodium protein, unknown function"	333.896	-3.21988	2.21547e-07	-1.66992	0.0224275	0.033088	0.985578	-0.770739	0.894368	-0.147795	1	0.571904	0.691152	2.61134	6.84972e-05	0.443205	1	0.998933	0.906058	0.728701	1	0.476147	1	-0.579808	1	-0.748999	0.479753	-0.475044	0.599235	-0.875893	7.97494e-05	-0.336375	0.255564	1.39021	3.9142e-10
	4874	PBANKA_1447900	PBANKA_144790	"conserved Plasmodium protein, unknown function"	333.85	-0.252372	0.664619	-0.613877	0.333133	-0.00688959	0.996065	-0.750671	0.801179	0.241739	1	0.815802	0.405536	1.33496	0.0166159	0.151097	1	0.383341	1	0.231796	1	0.446607	1	-0.0304964	1	0.357886	0.736273	0.591692	0.457138	0.346205	0.257601	0.902666	0.00553647	0.50911	0.0903509
	615	PBANKA_0313300	PBANKA_031330	MtN3-like protein	333.339	1.43077	5.46206e-06	1.05386	0.00331128	0.265245	0.596142	-0.263611	0.941384	0.26099	1	0.561338	0.378594	-0.0417882	0.949136	0.19623	1	0.185001	1	-0.160811	1	0.212837	1	0.125408	1	-0.151002	0.64647	0.00823998	0.982398	-0.847068	0.000297995	-0.608286	0.0345701	-0.272099	0.314816
	2123	PBANKA_0918000	PBANKA_091800	"60S ribosomal protein, putative"	332.335	1.68784	9.10325e-12	0.729673	0.0121914	0.610532	0.0512926	0.415613	0.76437	0.296609	1	0.0209772	0.978653	-0.195041	0.631441	0.210952	1	0.161927	1	0.371705	1	-0.00456793	1	-0.173903	1	-0.434471	0.628802	-0.115821	0.889136	-0.965965	0.000102868	-1.09495	0.000200701	-0.510679	0.0620128
	3572	PBANKA_1231300	PBANKA_123130	"metabolite/drug transporter, putative"	332.164	-1.80744	0.0184376	-0.908185	0.346149	0.40945	0.751895	-0.703086	0.925597	-0.215768	1	0.331667	0.851343	2.29518	0.0050316	0.545558	1	0.809617	1	0.648881	1	0.371774	1	-0.283459	1	-0.650345	0.544348	-0.363401	0.691876	-0.532736	0.0998039	-0.430066	0.283894	1.09452	0.000486608
	1988	PBANKA_0904600	PBANKA_090460	"conserved Plasmodium protein, unknown function"	331.942	-2.05885	3.61033e-08	-1.8502	3.20187e-06	-0.168539	0.802066	-0.242069	0.947442	-0.141062	1	1.12512	0.0626788	1.58748	5.57712e-05	0.321552	1	0.520633	0.997032	0.38575	1	0.382136	1	-0.0543827	1	0.731645	0.501265	0.312832	0.750197	-0.250403	0.553098	0.49028	0.300303	-1.08408	0.00384451
	620	PBANKA_0313800	PBANKA_031380	"ATP synthase F1, alpha subunit, putative"	331.188	-0.838376	7.39303e-06	-0.481419	0.0282658	-0.425079	0.0671132	0.227761	0.894368	0.1543	1	-0.515268	0.104161	-0.24076	0.367297	-0.244688	1	-0.253603	0.99835	-0.402738	1	-0.310178	1	-0.167491	1	0.115648	0.870635	0.00487933	0.999672	-0.857139	5.64885e-05	0.0980518	0.770921	-0.533573	0.0211091
	4460	PBANKA_1406700	PBANKA_140670	"carbamoyl phosphate synthetase, putative"	330.938	2.10399	0.000103469	0.820979	0.231888	1.37663	0.0386043	0.285758	0.954199	0.567571	1	0.496195	0.688809	-0.513019	0.542145	-0.178819	1	-0.0106743	1	0.141988	1	0.280676	1	0.474171	1	0.584164	0.522501	0.587534	0.416719	1.05226	0.00196898	0.836605	0.0416456	-0.836916	0.0211575
	2409	PBANKA_1002600	PBANKA_100260	6-cysteine protein (P41)	330.819	2.14759	2.66971e-05	0.949381	0.132911	1.3352	0.0330004	-0.319872	0.948161	0.086718	1	0.343041	0.781769	-0.720189	0.31703	-0.227027	1	-0.418324	1	-0.156607	1	-0.20443	1	-0.0312959	1	0.366759	0.675619	3.49582	3.26839e-19	0.264626	0.306235	0.546551	0.0525105	2.68175	3.61683e-36
	4772	PBANKA_1437700	PBANKA_143770	"conserved Plasmodium protein, unknown function"	330.423	-1.43854	0.00147502	-1.39209	0.00611736	-0.0290204	0.980683	-0.883484	0.534083	-0.748313	1	0.527822	0.589128	2.58964	1.17286e-08	0.470527	1	0.955907	0.576291	0.720614	1	0.464345	1	-0.617231	1	-0.898027	0.359941	-0.6984	0.413201	-0.880631	0.000345672	-0.573031	0.0609287	0.834285	0.00121174
	2236	PBANKA_0929400	PBANKA_092940	"conserved Plasmodium protein, unknown function"	330.287	1.25476	0.0391782	0.553603	0.484885	0.807699	0.314118	-0.120008	0.983537	0.39832	1	0.596986	0.642467	0.271583	0.781463	0.145978	1	0.112622	1	-0.329952	1	0.310546	1	-0.282716	1	-0.103783	0.858778	-0.5298	0.234253	-0.57565	0.0533354	-0.619831	0.0792756	-0.241566	0.473798
	1394	PBANKA_0705800	PBANKA_070580	"conserved Plasmodium protein, unknown function"	329.91	0.54543	0.124604	0.0845225	0.873018	-0.0285755	0.973448	0.0519685	0.991008	0.146458	1	-0.269155	0.723788	-0.62949	0.137693	-0.429567	1	-0.502743	0.940526	-0.208258	1	-0.324733	1	-0.0409606	1	0.049672	0.950159	0.0307888	0.976506	0.857219	0.00242845	0.393939	0.291435	-0.554884	0.070081
	3282	PBANKA_1202400	PBANKA_120240	"60S ribosomal protein L13, putative"	329.266	1.79433	4.98867e-07	0.427145	0.367587	0.799075	0.0756736	0.192027	0.954199	0.144041	1	0.0442651	0.964758	-0.293422	0.610292	-0.0632347	1	-0.119852	1	0.234813	1	-0.14578	1	0.0678676	1	-0.0470155	0.931665	0.299429	0.546815	0.214618	0.495992	-0.351148	0.331817	-0.148572	0.657291
	2992	PBANKA_1120100	PBANKA_112010	"conserved Plasmodium protein, unknown function"	329.188	0.931473	0.119965	0.659889	0.367587	0.673684	0.397754	-0.0114405	0.99825	0.195005	1	-0.0842459	0.958851	0.149509	0.879686	0.165542	1	0.122333	1	-0.267509	1	0.27757	1	0.294025	1	-0.338857	0.543565	-0.404923	0.329616	1.44464	6.48368e-14	0.41293	0.108466	0.211734	0.370772
	1542	PBANKA_0720700	PBANKA_072070	"regulator of chromosome condensation, putative"	328.759	1.80594	0.000315333	0.195578	0.797355	0.95334	0.132732	-0.632216	0.888729	-0.104278	1	0.526063	0.632167	-0.949254	0.137143	-0.803229	1	-0.661693	0.99835	-0.326596	1	-0.0695763	1	0.0360494	1	0.575282	0.484051	-0.341345	0.629594	0.38696	0.320473	0.798019	0.0597737	-1.43499	5.18116e-05
	1453	PBANKA_0711800	PBANKA_071180	"conserved Plasmodium protein, unknown function"	328.091	1.19371	0.0068808	0.0794305	0.912095	0.125881	0.876951	0.0557033	0.991823	-0.00446777	1	-0.47131	0.62519	-0.980754	0.0596274	-0.722442	1	-0.823196	0.729559	-0.511461	1	-0.626074	1	-0.0702074	1	0.275416	0.650349	-0.212329	0.655804	-0.427825	0.231406	-0.385301	0.376847	-0.844933	0.013767
	835	PBANKA_0417800	PBANKA_041780	"conserved Plasmodium protein, unknown function"	327.758	1.46804	0.00548712	0.935154	0.142886	0.8028	0.24707	-0.288083	0.95293	0.807908	1	0.369489	0.759858	-0.383969	0.644308	-0.660412	1	-0.632524	1	-0.794618	1	-0.284868	1	-0.3684	1	-0.294676	0.768332	-0.583871	0.465084	-0.341791	0.459859	-0.112387	0.866555	-0.332208	0.482762
	624	PBANKA_0314200	PBANKA_031420	calcium-dependent protein kinase 1 (CDPK1)	326.64	1.19233	0.0129924	0.785086	0.174854	0.862192	0.147266	0.260766	0.952591	0.716034	1	0.156482	0.89466	-0.296582	0.695246	0.0442778	1	-0.0643743	1	-0.365982	1	0.142358	1	0.0606007	1	0.194323	0.815733	0.327139	0.655641	0.456335	0.0268225	0.564301	0.0192925	-0.0540927	0.83561
	1587	PBANKA_0802200	PBANKA_080220	"serine/threonine protein kinase, putative"	326.158	1.54711	0.00371823	0.996968	0.11956	0.892898	0.19056	-0.0835097	0.991008	0.561125	1	0.382429	0.753546	-0.536899	0.503375	-0.258454	1	-0.242914	1	-0.57949	1	0.0535661	1	0.184109	1	-0.273819	0.743089	0.458185	0.472179	1.35191	1.64603e-09	1.42222	1.07803e-07	0.0905787	0.764604
	343	PBANKA_0202500	PBANKA_020250	"replication factor c protein, putative"	325.702	-0.340035	0.396083	-0.390273	0.404432	0.119089	0.854815	-0.00295255	0.999556	0.0494209	1	-0.0330053	0.975695	0.0456171	0.949433	-0.166654	1	-0.178161	1	-0.360302	1	-0.157825	1	-0.0454236	1	0.404012	0.723243	0.492769	0.566353	0.113022	0.701222	0.577711	0.0525105	-0.41416	0.122277
	4840	PBANKA_1444500	PBANKA_144450	"myosin D, putative (MyoD)"	325.621	1.43751	0.00884118	0.488223	0.504661	1.06189	0.115271	-0.292959	0.954199	0.0351561	1	0.664348	0.567579	-0.148109	0.875461	-0.220595	1	-0.0329808	1	-0.282534	1	0.439547	1	0.286414	1	-0.330356	0.753098	-0.399296	0.636037	1.12937	0.000455752	0.272684	0.559251	-0.512015	0.156715
	692	PBANKA_0403700	PBANKA_040370	"conserved Plasmodium protein, unknown function"	325.309	1.0245	0.00767863	0.462881	0.341873	0.501835	0.336396	-0.411503	0.908102	0.350146	1	0.378161	0.652286	0.37992	0.50994	-0.030979	1	0.07769	1	-0.216351	1	0.310777	1	-0.10248	1	0.0480487	0.937351	-0.465658	0.364902	-0.330266	0.490652	-0.315154	0.595058	-0.167909	0.749547
	2118	PBANKA_0917500	PBANKA_091750	"structural maintenance of chromosome protein, putative"	325.23	-0.665843	0.184721	-0.598582	0.31682	-0.314952	0.682182	-0.188573	0.967803	0.00118329	1	-0.231274	0.834095	0.292967	0.697364	-0.477095	1	-0.396434	1	-0.416109	1	-0.158561	1	0.0482776	1	0.0967466	0.921625	-0.164137	0.873824	0.0358871	0.934071	0.205557	0.684225	-1.6358	1.51814e-06
	3796	PBANKA_1306300	PBANKA_130630	"conserved Plasmodium protein, unknown function"	324.401	0.105082	0.829658	-0.377864	0.477769	-0.202787	0.772079	-0.207577	0.954199	0.287513	1	0.394264	0.653496	-0.3874	0.522	-0.20991	1	0.0811991	1	-0.261252	1	0.398844	1	0.113968	1	0.35973	0.756289	0.37191	0.695261	1.77168	1.24999e-09	0.882022	0.0158554	-0.772851	0.0178779
	1314	PBANKA_0622000	PBANKA_062200	"conserved Plasmodium protein, unknown function"	324.205	-2.92539	6.7811e-15	-2.29268	3.49586e-09	-0.142271	0.837848	-0.568398	0.807145	-0.002579	1	0.812502	0.26661	1.74299	9.03122e-06	0.334281	1	0.554811	0.963986	0.34648	1	0.210533	1	-0.254142	1	0.210717	0.806872	0.357656	0.636037	-1.56678	2.54039e-06	-0.216142	0.670392	0.104458	0.816537
	4643	PBANKA_1425000	PBANKA_142500	"RNA-binding protein, putative"	323.519	1.9122	6.37817e-06	0.367082	0.533735	0.620634	0.287072	-0.328472	0.945417	0.344908	1	0.499515	0.594642	-0.77085	0.163766	-0.620362	1	-0.487314	1	-0.0468694	1	-0.181164	1	0.05219	1	0.128614	0.878356	0.365915	0.639431	1.152	0.0005984	0.910297	0.0246753	-0.383344	0.323699
	4941	PBANKA_1454600	PBANKA_145460	"conserved Plasmodium protein, unknown function"	323.295	0.484524	0.375672	0.19494	0.792646	0.379295	0.627139	-0.112736	0.983196	0.186461	1	0.428364	0.698465	-0.0198433	0.986941	0.0592408	1	0.245831	1	-0.15507	1	0.560241	1	0.189888	1	0.333433	0.769393	0.497502	0.598195	1.24071	3.5763e-06	1.15756	0.000305492	-0.492463	0.104146
	2863	PBANKA_1107100	PBANKA_110710	"subtilisin-like protease 1, putative (SUB1)"	322.204	1.68439	0.00088299	0.925137	0.134455	0.888567	0.171156	-0.244479	0.956563	0.372934	1	0.334284	0.782779	-0.054243	0.962149	-0.366166	1	-0.385394	1	-0.133911	1	-0.387142	1	-0.0749456	1	0.231577	0.791264	0.456508	0.531598	-0.189996	0.508319	0.00951318	0.987563	0.360775	0.1897
	1429	PBANKA_0709400	PBANKA_070940	"conserved Plasmodium protein, unknown function"	320.974	2.5576	1.20538e-08	1.17566	0.0278966	1.43555	0.00910153	0.41131	0.931726	0.531358	1	0.700822	0.454583	-0.426071	0.551231	0.0663041	1	-0.215327	1	-0.194985	1	-0.0196289	1	-0.00349305	1	0.0676523	0.921422	0.370441	0.544848	0.448966	0.25799	-0.132045	0.815565	0.372983	0.366928
	384	PBANKA_0206600	PBANKA_020660	"asparagine and aspartate rich protein 2, putative"	320.682	2.19459	3.57308e-07	0.579368	0.30343	0.903155	0.0989414	-0.562798	0.885536	0.108263	1	0.720122	0.417974	-0.769289	0.178933	-0.859213	1	-0.687145	0.909243	-0.0695061	1	-0.398377	1	0.0955758	1	0.346532	0.652677	0.676545	0.165203	-1.13057	0.000436779	-0.522913	0.209092	-1.21518	0.000271336
	4000	PBANKA_1326700	PBANKA_132670	"conserved Plasmodium protein, unknown function"	319.573	-0.907189	0.0947414	-0.743465	0.253432	-0.527351	0.481749	0.0211277	0.994881	-0.102188	1	0.284564	0.813696	-0.373687	0.64888	-0.123888	1	0.193295	1	0.116189	1	0.50082	1	0.267796	1	0.241324	0.827317	0.172031	0.876566	2.66269	4.7836e-17	1.94697	3.97317e-07	-0.756037	0.0382588
	2857	PBANKA_1106500	PBANKA_110650	"rhomboid protease, putative (ROM4)"	319.45	-0.129397	0.803625	0.156077	0.808525	0.514959	0.388801	-0.222644	0.954199	0.273345	1	0.0984732	0.928722	1.42337	0.00179675	0.310034	1	0.446119	1	0.0440871	1	0.18332	1	-0.375261	1	-0.407897	0.723457	-0.273001	0.771201	-0.263342	0.339772	-0.171275	0.636967	1.06643	1.68286e-05
	3637	PBANKA_1237800	PBANKA_123780	"multidrug resistance protein, putative (MDR1)"	319.386	1.50588	0.00997127	0.43911	0.580938	1.13167	0.114313	0.134941	0.983196	0.187626	1	0.29244	0.829289	0.671447	0.424937	-0.174483	1	-0.0379736	1	0.0111588	1	-0.0927002	1	0.305115	1	0.224502	0.781897	-0.428701	0.525854	0.491143	0.239393	0.820437	0.0753324	0.378918	0.386257
	811	PBANKA_0415400	PBANKA_041540	"conserved Plasmodium protein, unknown function, pseudogene"	318.535	0.599049	0.22134	0.539387	0.358341	0.467993	0.47872	0.137899	0.977314	0.191798	1	0.473613	0.632167	0.0184751	0.986941	0.28274	1	0.283227	1	0.0489087	1	0.538095	1	0.185945	1	0.16376	0.849942	0.207535	0.803902	-1.26912	2.0947e-05	-0.674212	0.0728701	-1.71679	1.37423e-08
	2873	PBANKA_1108100	PBANKA_110810	"guanidine nucleotide exchange factor, putative"	318.109	1.15304	0.0270673	0.72601	0.257696	0.621631	0.381494	0.023875	0.994362	0.333095	1	0.538349	0.631276	-0.196113	0.815391	0.00825526	1	0.105765	1	-0.129567	1	0.476998	1	0.415366	1	-0.355382	0.739244	-0.282675	0.751765	-0.282631	0.384499	0.0245391	0.964365	-1.14235	9.29384e-05
	5045	PBANKA_1464900	PBANKA_146490	"rhoptry neck protein 3, putative (RON3)"	317.863	1.78887	0.00138807	1.81481	0.00371921	1.18192	0.0859892	0.0361721	0.994362	0.607214	1	0.462249	0.714784	-0.353702	0.693992	-0.0409764	1	0.025388	1	-0.568767	1	0.215738	1	0.302156	1	0.646857	0.199618	-1.62245	9.16918e-07	0.9756	0.0001039	0.461852	0.156378	-1.40817	3.42416e-08
	3551	PBANKA_1229200	PBANKA_122920	"60S ribosomal protein L19, putative"	317.183	1.46481	0.00299371	0.253812	0.724336	0.554854	0.424984	0.0862503	0.989679	0.180761	1	0.0677465	0.96093	-0.43319	0.569722	-0.190674	1	-0.242694	1	0.359421	1	-0.191547	1	-0.0513547	1	0.0181975	0.969933	0.295298	0.493818	0.40138	0.201376	-0.0163876	0.977911	0.170136	0.628665
	902	PBANKA_0505700	PBANKA_050570	"RNA helicase, putative"	316.981	1.97253	1.21539e-07	0.229552	0.679115	0.779906	0.0999196	-0.220932	0.949344	-0.00277776	1	0.465034	0.574126	0.258778	0.674247	-0.429403	1	-0.273698	1	-0.249109	1	-0.140263	1	-0.128875	1	-0.18066	0.768332	-0.0301985	0.963884	-0.740181	0.00123073	-0.656238	0.0174856	-0.74436	0.00186376
	1020	PBANKA_0517400	PBANKA_051740	"myb2 transcription factor, putative (Myb2)"	316.334	0.915813	0.00487851	0.345956	0.413373	-0.25221	0.621718	0.0730519	0.983196	0.437107	1	-0.228685	0.758401	-0.708036	0.0678881	-0.241051	1	-0.33804	1	-0.359755	1	-0.0999138	1	0.0355987	1	0.353499	0.728465	0.0394923	0.971149	0.0745129	0.846104	0.454359	0.259237	-1.41229	6.0479e-06
	2706	PBANKA_1032200	PBANKA_103220	"conserved Plasmodium protein, unknown function"	316.286	-0.350999	0.432419	-0.608907	0.219842	-0.397387	0.494091	-0.217329	0.954199	0.109547	1	0.423227	0.629528	-0.0888722	0.901254	-0.0407544	1	0.283301	1	0.17619	1	0.628055	1	0.251811	1	0.16927	0.868116	-0.220471	0.825339	2.2222	8.06691e-14	1.76038	8.99778e-07	-0.528727	0.129504
	3152	PBANKA_1136100	PBANKA_113610	"conserved Plasmodium protein, unknown function"	315.566	-0.077651	0.892993	-0.348088	0.580818	-0.266489	0.731507	-0.196504	0.96366	0.030663	1	0.311953	0.769655	0.0182281	0.986941	-0.0949458	1	0.0140322	1	-0.108993	1	0.285369	1	0.129945	1	0.204152	0.849031	0.198121	0.853868	1.62843	7.34932e-08	1.49676	3.73927e-05	-0.9728	0.00322322
	964	PBANKA_0511900	PBANKA_051190	"60S ribosomal protein L3, putative"	315.482	1.43181	0.000154364	0.492959	0.311277	0.501292	0.340653	0.267157	0.947442	0.309776	1	-0.108517	0.911565	-0.565729	0.275323	0.00369987	1	-0.11728	1	0.257873	1	-0.171477	1	-0.209688	1	-0.251476	0.746765	0.0765851	0.918507	0.0784938	0.815244	-0.442027	0.201625	-0.103102	0.764286
	1502	PBANKA_0716700	PBANKA_071670	"GTP-binding protein, putative"	315.464	0.383081	0.159365	-0.220651	0.525837	0.406067	0.226267	-0.242406	0.924251	-0.0103659	1	0.380073	0.459791	0.348262	0.324615	0.0306529	1	0.100158	1	-0.040936	1	0.30879	1	-0.0763303	1	0.200947	0.816484	0.275824	0.727579	0.432651	0.0613768	0.297049	0.31341	-0.43446	0.0699269
	5041	PBANKA_1464500	PBANKA_146450	"DEAD/DEAH helicase, putative"	315.322	2.49872	1.01122e-10	1.30916	0.00335907	1.12344	0.0179428	-0.209542	0.954199	0.304135	1	0.825024	0.275267	-0.52518	0.351085	-0.486158	1	-0.428434	1	-0.118673	1	-0.110061	1	0.380184	1	0.430882	0.537894	-0.150353	0.809205	0.358253	0.300959	-0.0825514	0.874756	-0.833855	0.0109666
	4469	PBANKA_1407600	PBANKA_140760	"60S ribosomal protein L24, putative"	314.972	1.46163	5.13863e-06	0.204315	0.664584	0.194731	0.723671	0.102029	0.976979	0.243018	1	-0.23208	0.758401	-0.430598	0.349866	-0.12012	1	-0.287418	1	0.213297	1	-0.200295	1	0.042682	1	0.0308419	0.962967	0.392153	0.534402	0.464353	0.148518	-0.0462831	0.92947	0.317861	0.354385
	4623	PBANKA_1423000	PBANKA_142300	"conserved Plasmodium protein, unknown function"	314.818	1.94069	2.2082e-05	0.716783	0.216091	0.562314	0.389212	-0.558987	0.894368	0.0777301	1	0.283112	0.798093	-0.698589	0.266444	-0.552628	1	-0.660826	0.973553	-0.586943	1	-0.330769	1	-0.145389	1	0.455619	0.539004	0.460718	0.433474	-0.506261	0.129281	-0.535587	0.178129	-0.393079	0.263791
	833	PBANKA_0417600	PBANKA_041760	LCCL domain-containing protein (CCp4)	314.527	-4.2907	4.97405e-15	-2.43994	4.02585e-05	0.232942	0.816523	-0.289408	0.954199	-0.222353	1	0.826047	0.465899	2.71253	2.33173e-06	0.594785	1	1.12591	0.65845	0.567049	1	0.855362	1	0.201545	1	0.644717	0.319003	0.077924	0.9174	1.15333	0.000119332	2.05495	1.58236e-09	0.837848	0.00924687
	2207	PBANKA_0926500	PBANKA_092650	"petidase, M16 family, putative"	313.797	-3.54516	1.18774e-10	-1.77123	0.00557493	-0.115559	0.920599	-1.59138	0.0895939	-1.74311	0.0563981	1.05508	0.33416	2.65027	4.6072e-06	0.564777	1	1.08048	0.710722	0.691167	1	1.1308	0.91889	0.314566	1	-0.420252	0.52492	-1.26557	0.000593513	0.384609	0.254135	-0.469134	0.233645	-1.1104	0.000383578
	3452	PBANKA_1219300	PBANKA_121930	"heat shock protein 110, putative (HSP110c)"	313.549	-0.193676	0.609214	-0.322115	0.458245	-0.228727	0.663316	0.276652	0.938024	0.125979	1	-0.248643	0.739163	-0.535012	0.208236	-0.0546493	1	-0.0266447	1	0.056075	1	0.0102757	1	0.201453	1	0.54137	0.231129	0.655715	0.0570648	0.748458	0.000125021	0.208809	0.450232	-0.0304408	0.911436
	2508	PBANKA_1012500	PBANKA_101250	leucine-rich repeat protein (LRR5)	313.439	0.977547	0.0255065	0.0209875	0.977228	0.738372	0.175518	-0.1692	0.967803	-0.123636	1	0.825925	0.305325	0.463266	0.468056	-0.094696	1	0.0824621	1	-0.107908	1	0.258182	1	0.189552	1	0.376315	0.743089	0.51288	0.568548	-0.196447	0.470633	-0.1669	0.631324	-0.537496	0.0326706
	1156	PBANKA_0606200	PBANKA_060620	"blood stage antigen 41-3 precursor, putative"	313.278	-3.15224	2.30955e-08	-1.65113	0.0119324	-0.096746	0.938172	-0.83868	0.820527	-0.732685	1	0.497143	0.705066	2.59357	1.16415e-05	0.468241	1	1.02798	0.803406	0.709295	1	0.441036	1	-0.5825	1	-0.678852	0.528045	-0.730097	0.381743	-0.848118	0.00386052	-0.203091	0.636967	1.08444	0.000287428
	3191	PBANKA_1140100	PBANKA_114010	"conserved Plasmodium protein, unknown function"	313.218	0.885061	0.0647345	0.745446	0.189572	0.429388	0.53539	0.18835	0.967616	0.496484	1	0.186423	0.867131	-0.271661	0.713813	0.0790226	1	0.206972	1	0.307085	1	0.556714	1	0.412029	1	0.244231	0.815108	0.219373	0.823225	1.6663	1.3092e-09	0.897734	0.00859293	-1.55337	6.80254e-08
	3248	PBANKA_1145900	PBANKA_114590	"conserved rodent malaria protein, unknown function"	312.498	2.59688	1.04282e-06	1.17655	0.0695975	1.12176	0.0949354	-0.0278119	0.994362	0.913078	1	0.580382	0.629528	-0.64171	0.42137	-0.487856	1	-0.394476	1	-0.212666	1	-0.450274	1	0.239644	1	1.47866	0.0012045	0.645465	0.241407	1.46552	7.5751e-06	1.5728	4.63186e-05	0.674349	0.0642045
	2197	PBANKA_0925500	PBANKA_092550	calcium-dependent protein kinase 6 (CDPK6)	311.723	0.651286	0.110127	0.497535	0.311666	0.270616	0.664554	-0.371644	0.922568	-0.0394574	1	0.26573	0.769099	-0.23185	0.709154	-0.260841	1	-0.104282	1	-0.311473	1	0.23592	1	0.158732	1	0.264586	0.727482	-0.524194	0.309265	1.25676	0.000122625	0.500913	0.244902	-0.307172	0.430097
	1755	PBANKA_0819000	PBANKA_081900	"secreted acid phosphatase, putative,glideosome-associated protein 50, putative (GAP50)"	310.607	0.890279	0.181892	0.775788	0.332013	1.5155	0.045725	0.194057	0.976979	0.758331	1	0.466647	0.745583	1.19067	0.12759	0.422107	1	0.441646	1	0.150088	1	0.363573	1	-0.263954	1	-0.575214	0.593765	-0.191026	0.843428	0.597189	0.026148	-0.301221	0.398938	0.501484	0.0774285
	3537	PBANKA_1227800	PBANKA_122780	"conserved Plasmodium protein, unknown function"	310.415	1.95771	0.000233466	1.10022	0.0867168	0.482173	0.554819	-0.18115	0.972875	0.200696	1	0.447331	0.710135	-0.631776	0.42137	-0.630852	1	-0.515799	1	-0.0703176	1	-0.305341	1	-0.400772	1	-0.189851	0.828463	-0.962842	0.109034	-1.70276	1.9208e-06	-0.56191	0.237717	-0.888564	0.0241199
	4030	PBANKA_1329600	PBANKA_132960	"conserved Plasmodium protein, unknown function"	310.102	1.86057	1.013e-05	0.86572	0.0928306	1.25319	0.0141545	-0.413424	0.922568	0.274268	1	0.842702	0.298424	0.191979	0.78645	-0.262582	1	-0.04677	1	0.154725	1	0.108016	1	0.0277702	1	0.0929592	0.925377	0.0787275	0.941757	1.31251	1.08203e-05	1.00643	0.0052545	-0.412898	0.231524
	1113	PBANKA_0602000	PBANKA_060200	"origin recognition complex 1 protein, putative (ORC1)"	309.731	-0.755729	0.0744527	-0.650479	0.193798	-0.0969277	0.904521	-0.224401	0.952591	-0.0406194	1	-0.186652	0.844748	0.195689	0.767376	-0.356485	1	-0.389056	1	-0.497075	1	-0.304028	1	-0.175732	1	0.446776	0.656836	0.486682	0.519137	0.0111013	0.977989	0.353552	0.367039	-0.185394	0.601194
	5095	PBANKA_MIT01800	PBANKA_MIT0002	cytochrome c oxidase subunit I (cox1)	309.728	0.567196	0.419015	0.719553	0.373911	-0.599061	0.521694	-0.306926	0.956563	-0.000708332	1	-0.00849028	1	0.619722	0.515769	0.222272	1	0.113047	1	0.0783406	1	0.100717	1	0.315479	1	-0.910532	0.117794	-1.18604	0.00938865	-0.87041	0.00355193	-1.10214	0.00148624	-1.62902	3.38069e-08
	2420	PBANKA_1003700	PBANKA_100370	"conserved Plasmodium protein, unknown function"	309.283	2.14983	5.8491e-07	1.05189	0.0413512	1.10379	0.0397885	0.0665415	0.991008	0.618766	1	0.0826059	0.947031	-0.291721	0.679433	-0.0523782	1	-0.135063	1	-0.382339	1	-0.13978	1	-0.259108	1	0.0708292	0.88105	0.401309	0.293203	-0.980899	0.000424472	-0.647705	0.0600587	-0.616453	0.0412818
	899	PBANKA_0505400	PBANKA_050540	"conserved Plasmodium protein, unknown function"	309.249	0.166846	0.690679	-0.126327	0.814462	-0.124793	0.846511	-0.358507	0.911105	-0.0140268	1	0.212267	0.801941	0.285541	0.606744	-0.0758357	1	-0.0905633	1	-0.15486	1	-0.0595931	1	-0.096258	1	0.303509	0.766637	0.486739	0.558596	-0.585128	0.0936443	-0.271517	0.565782	-0.688962	0.052204
	3825	PBANKA_1309200	PBANKA_130920	"serine/threonine kinase-1, putative"	308.282	2.0319	7.19822e-05	1.0734	0.08344	1.45098	0.0185461	0.0654049	0.991823	0.589122	1	0.75403	0.469803	-0.411219	0.613941	-0.102808	1	-0.0899521	1	-0.364756	1	0.0534094	1	0.165352	1	0.32008	0.727515	-0.0350931	0.971149	0.528854	0.0877395	-0.163485	0.71189	-1.44572	8.31792e-07
	937	PBANKA_0509200	PBANKA_050920	"formin 2, putative"	307.924	1.1874	0.0433497	0.295373	0.723482	0.191809	0.851861	0.0205604	0.994881	0.149344	1	-0.219917	0.876539	-0.306827	0.740424	-0.324837	1	-0.389101	1	-0.31955	1	-0.475545	1	-0.257408	1	0.228082	0.624899	0.224847	0.535422	-0.683776	0.0370419	-0.837704	0.0278814	-0.517842	0.139354
	2723	PBANKA_1033900	PBANKA_103390	"40S ribosomal protein S8e, putative"	307.047	1.874	3.4566e-06	0.616688	0.23344	0.622415	0.257544	0.113832	0.978232	0.395376	1	0.00785899	1	-0.29057	0.656689	-0.137337	1	-0.132862	1	0.155061	1	-0.175358	1	-0.0310545	1	-0.241597	0.701895	0.158897	0.75419	0.377032	0.167642	-0.0335944	0.94071	0.333013	0.240127
	3602	PBANKA_1234300	PBANKA_123430	"carbon catabolite repressor protein 4, putative (CCR4)"	307.029	0.538917	0.2714	0.46621	0.43228	0.167744	0.836673	0.0226098	0.994362	0.342528	1	0.23237	0.825901	-0.269384	0.71079	-0.00627795	1	0.106869	1	0.0346762	1	0.421809	1	0.158907	1	0.267096	0.799924	0.308164	0.750197	1.65784	1.9684e-09	1.10333	0.00109332	-0.317678	0.34133
	1654	PBANKA_0808900	PBANKA_080890	"ATP-dependent protease ATPase subunit ClpY, putative (ClpY)"	306.848	-0.352574	0.289057	-0.355447	0.367071	-0.363489	0.396965	0.12983	0.964376	0.164694	1	-0.313103	0.635477	-0.609941	0.106082	-0.459339	1	-0.533902	0.809595	-0.309694	1	-0.274694	1	0.00673013	1	0.298335	0.756289	0.437083	0.563478	0.668588	0.0443435	0.296534	0.512617	-0.355577	0.333816
	95	PBANKA_0800021	PBANKA_000220	"reticulocyte binding protein, putative, fragment (Pb235)"	305.292	1.20523	0.0458622	0.530935	0.501086	3.26419	1.16538e-07	-2.61711	7.18282e-05	-0.481045	1	4.20257	2.0944e-13	-0.11218	0.91934	0.484871	1	2.55987	0.000246862	-0.271869	1	0.304167	1	0.110537	1	0.152747	0.88408	0.0420636	0.975181	1.95894	1.47603e-05	0.097684	0.900452	-1.83893	0.00011039
	3417	PBANKA_1215800	PBANKA_121580	"conserved Plasmodium protein, unknown function"	304.557	0.037698	0.959827	0.0250834	0.977432	0.137331	0.89349	0.161453	0.977314	-0.0107233	1	0.310703	0.807978	0.166444	0.85569	0.124711	1	0.287674	1	0.0604578	1	0.624081	1	0.331295	1	0.0371622	0.967603	0.0105993	0.99549	0.86322	0.000978414	0.54825	0.0953018	-0.850016	0.0019533
	377	PBANKA_0205900	PBANKA_020590	"lipid/sterol:H symporter, putative"	304.357	1.93919	1.66324e-08	1.08718	0.00628548	1.34181	0.00108306	-0.124706	0.972794	-0.255076	1	0.553793	0.435307	-0.709258	0.106117	0.0993934	1	0.108244	1	0.229451	1	0.252621	1	0.125018	1	0.471943	0.0153039	0.583341	0.000470409	0.331004	0.186893	0.433758	0.136702	0.0633875	0.833009
	3865	PBANKA_1313200	PBANKA_131320	"transcription factor with AP2 domain(s), putative (ApiAP2)"	303.797	-2.86615	6.1938e-15	-1.64645	3.80503e-05	-0.424484	0.4305	-1.03486	0.109879	-1.29545	0.0162556	0.688268	0.35437	2.3202	1.0547e-09	0.61394	1	1.13706	0.119591	0.383359	1	0.767485	0.899353	0.023339	1	-0.289214	0.727515	-1.48332	0.000434125	0.654944	0.0596332	-0.260644	0.586709	-1.15145	0.000800373
	1022	PBANKA_0517600	PBANKA_051760	"plasmepsin VII, putative"	303.463	-2.62833	2.09183e-05	-1.3509	0.0694123	0.040745	0.980086	-1.22981	0.530165	-0.363398	1	0.460544	0.75011	2.52046	9.68558e-05	0.419482	1	1.01369	0.865699	0.645258	1	0.395048	1	-0.602558	1	-0.938224	0.354314	-0.716369	0.418299	-0.813439	0.000465254	-1.23923	4.71132e-06	1.35322	4.7941e-09
	1624	PBANKA_0805900	PBANKA_080590	"kinesin-8, putative"	303.293	-0.238154	0.62979	-0.25365	0.677844	0.170762	0.822321	-0.230384	0.954199	0.168545	1	0.0022036	1	-0.0325555	0.975999	-0.234396	1	-0.187085	1	-0.349543	1	0.0603284	1	0.11619	1	0.411872	0.728465	0.556823	0.542472	0.764931	0.0159007	0.970467	0.00808414	-0.669804	0.0451611
	2584	PBANKA_1020000	PBANKA_102000	"conserved Plasmodium protein, unknown function"	302.647	-0.59257	0.122969	-0.404081	0.390773	0.203882	0.742696	-0.873928	0.23919	-0.682804	1	0.379791	0.632129	1.72135	3.02227e-06	0.30512	1	0.566238	0.906058	0.161526	1	0.605367	1	0.130642	1	0.175396	0.814148	-0.827279	0.103638	-0.1562	0.707767	-0.158801	0.76391	-0.720123	0.0524369
	3835	PBANKA_1310200	PBANKA_131020	"conserved Plasmodium protein, unknown function, fragment"	300.809	0.445838	0.422522	0.39235	0.565406	0.336226	0.678567	0.0391822	0.992977	0.218037	1	0.201095	0.867131	-0.285384	0.721362	-0.0861004	1	-0.00511252	1	-0.261826	1	0.286205	1	0.32154	1	0.289347	0.788679	0.38931	0.677624	1.58754	1.92086e-08	1.12337	0.00109332	-0.942969	0.00222894
	3896	PBANKA_1316300	PBANKA_131630	"conserved Plasmodium protein, unknown function"	300.509	0.622331	0.295446	0.307362	0.697713	0.33324	0.714836	-0.00148232	1	0.119207	1	0.315509	0.808718	-0.0351664	0.97883	-0.017521	1	0.177014	1	-0.0759297	1	0.431969	1	0.355107	1	0.154182	0.868572	0.120485	0.90326	1.76382	4.44215e-16	1.17756	9.66414e-06	-0.142788	0.614597
	1279	PBANKA_0618500	PBANKA_061850	"conserved Plasmodium protein, unknown function"	300.326	-0.396089	0.497913	-0.21044	0.786613	0.0802699	0.945171	0.183271	0.972418	-0.0591223	1	0.230379	0.850045	0.258475	0.76123	0.0821622	1	0.231542	1	0.232049	1	0.562279	1	0.216989	1	-0.00820217	0.993769	-0.10528	0.90499	1.00338	0.000667939	0.142898	0.75519	-0.532103	0.102035
	2866	PBANKA_1107400	PBANKA_110740	"conserved Plasmodium protein, unknown function"	299.671	1.67344	0.000816746	0.551406	0.399078	0.979376	0.117881	0.123666	0.983196	0.240899	1	0.390349	0.731648	-0.273647	0.737736	-0.0076393	1	0.0391365	1	0.140291	1	0.174927	1	0.196804	1	0.373603	0.678102	0.384612	0.566872	0.321658	0.177186	0.175769	0.580621	-0.909128	4.62881e-05
	2317	PBANKA_0937500	PBANKA_093750	"conserved Plasmodium protein, unknown function"	299.397	-0.0349594	0.952995	-0.00238207	0.999028	0.092912	0.914491	-0.570019	0.860579	-0.115777	1	0.346542	0.72161	1.07093	0.0312044	0.0753762	1	0.289211	1	-0.141328	1	0.246184	1	-0.284383	1	-0.512899	0.606305	-0.400549	0.61989	0.00920295	0.980458	-0.850094	0.0113724	0.054097	0.884016
	4750	PBANKA_1435500	PBANKA_143550	"conserved Plasmodium protein, unknown function"	299.23	0.179597	0.797517	0.0052252	0.997223	0.0906746	0.943496	-0.0583279	0.991823	-0.0379766	1	0.103781	0.949073	-0.284995	0.761495	-0.11166	1	0.0639647	1	-0.175836	1	0.369271	1	0.163585	1	0.0492071	0.958508	0.0987371	0.925919	1.89314	3.4817e-12	1.47476	7.70194e-06	-0.349274	0.285413
	3408	PBANKA_1214900	PBANKA_121490	"conserved Plasmodium protein, unknown function"	299.039	0.657565	0.150204	-0.239446	0.701499	-0.0353117	0.974048	-0.016083	0.994881	0.0449133	1	-0.208611	0.83535	-0.506434	0.420668	-0.307031	1	-0.404637	1	-0.12792	1	-0.180552	1	-0.000620335	1	-0.318522	0.489039	0.423823	0.196957	-0.544736	0.0385913	0.00775445	0.991248	-0.306236	0.288201
	1764	PBANKA_0819900	PBANKA_081990	nucleosome assembly protein (NAPS)	297.594	1.61187	5.23859e-07	0.268252	0.552361	0.719018	0.0756736	-0.130549	0.967803	0.249955	1	0.504885	0.451852	0.373817	0.442123	0.10878	1	0.0770407	1	0.194546	1	0.118913	1	0.14778	1	0.535338	0.528285	1.02009	0.0581417	-1.09734	2.22886e-05	0.0910938	0.83258	0.381191	0.198235
	4852	PBANKA_1445700	PBANKA_144570	"conserved Plasmodium protein, unknown function"	296.819	-2.77117	5.93896e-12	-1.89676	1.1843e-05	-0.235113	0.741325	-0.575867	0.842139	0.189288	1	0.614621	0.460484	2.38293	1.15016e-08	0.623772	1	0.972791	0.418048	0.52648	1	0.957315	0.580349	0.0910477	1	0.124961	0.847017	0.8207	0.0599633	0.395392	0.268334	-0.3544	0.422413	-0.202883	0.605254
	4899	PBANKA_1450400	PBANKA_145040	"conserved Plasmodium protein, unknown function"	296.804	-1.17377	0.000545178	-0.947029	0.0146709	0.0653975	0.926877	-0.59643	0.669185	-0.00201088	1	0.809999	0.193217	1.22674	0.000645998	0.31256	1	0.420604	1	0.338504	1	0.38761	1	0.0811704	1	0.35712	0.760525	0.454313	0.636037	0.229871	0.553814	0.622406	0.134469	-0.754294	0.0329266
	270	PBANKA_0108700	PBANKA_010870	"conserved Plasmodium protein, unknown function"	296.617	0.547387	0.202505	-0.28119	0.619907	-0.426159	0.459965	-0.232502	0.949344	0.126724	1	-0.102394	0.923537	0.089084	0.901533	-0.62409	1	-0.508138	0.99835	-0.381387	1	-0.354967	1	-0.486853	1	-0.0562538	0.951658	-0.586386	0.485212	-1.14198	0.00571842	-0.5031	0.355055	-0.675813	0.133631
	2495	PBANKA_1011200	PBANKA_101120	"conserved Plasmodium protein, unknown function"	296.475	0.756286	0.0855158	0.227384	0.711103	0.520004	0.373785	-0.251967	0.948253	0.00418069	1	0.415749	0.653861	-0.00670379	0.996693	-0.126812	1	-0.0277438	1	-0.143403	1	0.313069	1	0.00711061	1	0.402851	0.712577	0.361787	0.67152	-1.09105	3.38472e-05	-0.311454	0.395219	-1.59303	1.89951e-09
	1881	PBANKA_0831500	PBANKA_083150	"conserved Plasmodium protein, unknown function"	296.008	-0.537186	0.241752	-0.406335	0.474033	-0.408312	0.517696	-0.219018	0.954199	-0.124739	1	0.400129	0.673218	0.227316	0.741336	-0.043674	1	0.224762	1	0.235164	1	0.466263	1	0.21196	1	0.131908	0.901117	0.0928109	0.935871	1.9186	1.41558e-12	0.932277	0.00582911	-0.881071	0.0033016
	1687	PBANKA_0812200	PBANKA_081220	"conserved Plasmodium protein, unknown function"	295.725	2.23272	1.24187e-06	1.27599	0.0180884	1.71083	0.00188746	-0.178917	0.967803	0.274047	1	0.677148	0.478703	-0.380189	0.607591	-0.250102	1	-0.20897	1	-0.357594	1	0.000225293	1	0.110474	1	0.144357	0.812562	-0.665909	0.110631	0.514849	0.128872	0.784936	0.040152	-0.0572706	0.891998
	1232	PBANKA_0613800	PBANKA_061380	"large ribosomal subunit assembling factor, putative"	295.49	2.93173	3.36006e-14	0.992987	0.0332778	1.13503	0.0176551	-0.08274	0.983537	0.342893	1	0.668167	0.4017	-0.73203	0.152731	-0.846245	1	-0.795221	0.67394	-0.234503	1	-0.484057	1	0.15638	1	1.33891	0.000181458	0.422453	0.385294	-1.41931	8.81739e-05	0.448967	0.362625	-1.90018	2.41112e-07
	262	PBANKA_0107900	PBANKA_010790	"conserved Plasmodium protein, unknown function"	295.296	1.05362	0.000772137	0.324767	0.433603	0.258403	0.598184	-0.463046	0.812165	0.125944	1	-0.0552596	0.951636	-0.170119	0.739586	-0.320968	1	-0.310476	1	-0.256124	1	-0.0148144	1	-0.0283709	1	0.0433741	0.933856	0.245255	0.606309	-0.023835	0.958286	-0.438171	0.350181	-1.17562	0.00121883
	3217	PBANKA_1142800	PBANKA_114280	"conserved Plasmodium protein, unknown function"	294.874	0.889863	0.0242994	0.801626	0.0811094	0.0716171	0.930111	0.00452198	0.999256	0.566582	1	-0.150157	0.874893	-0.419999	0.466258	-0.147179	1	-0.230869	1	-0.0476334	1	-0.176807	1	0.0443673	1	0.286645	0.756216	0.522838	0.459654	0.83544	0.00252652	0.108049	0.804611	-0.493689	0.102538
	947	PBANKA_0510200	PBANKA_051020	"conserved Plasmodium protein, unknown function"	294.858	0.987923	0.224661	0.515674	0.631705	-0.207941	0.884292	-0.152609	0.983537	-0.176661	1	0.0277448	0.993644	-0.176795	0.896023	-0.226024	1	-0.249131	1	-0.187287	1	-0.229948	1	-0.44096	1	0.0870469	0.892858	-0.0401712	0.957642	-0.204127	0.679967	-0.261023	0.665704	0.175614	0.738904
	4888	PBANKA_1449300	PBANKA_144930	"CPW-WPC family protein, putative"	294.844	-2.83136	5.48756e-07	-1.25113	0.0694123	0.0441637	0.976102	-0.925708	0.782529	-0.664641	1	0.646629	0.614196	2.70152	4.83662e-06	0.731718	1	1.16819	0.643175	0.839331	1	0.796566	1	-0.0377189	1	-0.58204	0.451079	-0.40053	0.545547	0.760783	0.00367616	-0.101897	0.805038	0.745893	0.0063794
	1297	PBANKA_0620300	PBANKA_062030	"conserved Plasmodium protein, unknown function"	294.775	-1.70212	0.000282625	-1.33713	0.0125324	0.0175648	0.988116	-0.975064	0.469686	-1.07296	0.565448	0.422836	0.692475	2.541	9.47206e-08	0.440236	1	0.909505	0.705336	0.477001	1	0.35763	1	-0.422226	1	-0.692632	0.503357	-1.05349	0.136055	-0.244942	0.344703	0.0929303	0.797309	0.342432	0.182764
	1295	PBANKA_0620100	PBANKA_062010	"U3 snoRNA-associated small subunit rRNA processing protein, putative"	293.164	2.41015	2.12784e-10	0.804244	0.0867662	1.13034	0.0155437	-0.308174	0.945417	0.198365	1	0.57203	0.46863	-0.350311	0.566238	-0.452982	1	-0.368572	1	0.00905141	1	-0.14652	1	0.0614504	1	0.283307	0.702604	0.0864694	0.89394	0.256425	0.526247	-0.117031	0.833746	-0.856423	0.0199093
	4294	PBANKA_1356000	PBANKA_135600	"transcription factor with AP2 domain(s), putative (ApiAP2)"	292.734	1.9618	0.000967216	0.710898	0.355356	1.10129	0.142711	-0.365024	0.948161	0.215636	1	0.896676	0.456902	-0.430016	0.648976	-0.386047	1	0.0278981	1	-0.161038	1	0.364173	1	0.305357	1	0.0481058	0.960459	-0.397053	0.674883	0.893529	0.00295275	0.617984	0.0974518	-1.9924	1.31652e-11
	1790	PBANKA_0822500	PBANKA_082250	"conserved Plasmodium protein, unknown function"	292.263	0.413711	0.513203	-0.326408	0.685739	0.384029	0.670054	0.0611349	0.991823	-0.0106828	1	0.291347	0.822299	-0.214631	0.815391	-0.0731095	1	-0.0189567	1	0.279681	1	0.343665	1	0.122369	1	0.278227	0.802132	0.358744	0.721327	0.0891671	0.815318	0.162642	0.725705	-1.45015	2.32297e-06
	1786	PBANKA_0822100	PBANKA_082210	"conserved Plasmodium protein, unknown function"	291.921	1.57854	0.0047194	0.72113	0.305886	1.0598	0.126	0.131966	0.983196	0.035622	1	0.760572	0.503617	0.0379448	0.978037	0.224833	1	0.252084	1	0.195936	1	0.415298	1	0.265001	1	0.211635	0.798889	0.291995	0.692098	0.185024	0.51078	-0.0966101	0.79933	-0.497443	0.0561261
	1845	PBANKA_0828000	PBANKA_082800	"zinc finger protein, putative"	291.672	-1.6264	0.000138132	-0.596058	0.275518	0.0214488	0.986215	-1.03158	0.251618	-0.410274	1	1.22213	0.0791466	2.31695	9.97707e-08	0.983357	1	1.39081	0.0553602	0.777369	1	1.44209	0.0399774	0.284469	1	0.0587709	0.951496	0.0264474	0.983731	1.04642	0.000257123	-0.0996208	0.832702	-0.439157	0.175066
	2748	PBANKA_1036400	PBANKA_103640	"BOP1-like protein, putative"	291.504	2.71113	5.33496e-12	1.26455	0.00584472	1.32623	0.00588566	-0.327862	0.941436	0.466737	1	0.987662	0.178693	-0.202711	0.761495	-0.560484	1	-0.292492	1	0.121249	1	-0.191147	1	-0.0150822	1	0.324753	0.607851	-0.135451	0.803902	-2.49989	5.73746e-16	-0.573901	0.169691	-1.11677	0.00101637
	3940	PBANKA_1320700	PBANKA_132070	"signal peptide peptidase, putative (SPP)"	291.204	0.848504	0.130004	1.32814	0.0301229	1.08809	0.0946612	0.390216	0.945417	1.11832	0.765142	-0.0338829	0.98524	0.12871	0.88927	0.21797	1	0.0711577	1	-0.231554	1	0.0426794	1	-0.329281	1	-0.564049	0.479221	-0.185188	0.801239	0.460728	0.0843925	0.00265437	0.998868	0.0969402	0.764286
	740	PBANKA_0408400	PBANKA_040840	"phosphoglycerate mutase, putative"	291.025	-0.315538	0.464977	0.0514585	0.933173	0.160952	0.811789	-0.217016	0.949658	-0.0370831	1	0.197263	0.825857	1.18906	0.00415099	0.279294	1	0.442457	1	0.641422	1	0.436222	1	0.283041	1	0.00819441	0.993148	0.00319505	1	1.57668	7.64315e-16	0.633482	0.0108958	-0.0871237	0.743338
	1172	PBANKA_0607800	PBANKA_060780	"conserved Plasmodium protein, unknown function"	290.552	1.86388	2.32246e-08	0.654214	0.115015	1.00682	0.0138812	-0.380201	0.901726	-0.116968	1	0.247171	0.754668	-0.350328	0.501057	-0.323958	1	-0.381066	1	-0.185896	1	-0.212913	1	-0.101952	1	0.279992	0.73963	0.465149	0.468304	0.10198	0.729594	0.123525	0.739653	-0.00919387	0.98083
	3867	PBANKA_1313400	PBANKA_131340	"exosome complex exonuclease RRP6, putative (RRP6)"	290.287	2.07446	0.000320001	0.665869	0.375619	1.44374	0.0408505	-0.0624564	0.991823	0.218037	1	0.981382	0.394516	-0.135762	0.896083	-0.232003	1	-0.104122	1	0.331965	1	0.109471	1	0.120779	1	0.331636	0.760525	0.560978	0.5198	0.266082	0.438455	-0.0287382	0.960502	-1.20876	7.60428e-05
	1142	PBANKA_0604800	PBANKA_060480	"eukaryotic translation initiation factor 3 subunit 8, putative"	289.952	1.75362	4.07889e-06	0.485808	0.330815	0.929354	0.0502864	-0.0149206	0.994881	0.314229	1	0.255686	0.783213	-0.444427	0.437495	-0.272922	1	-0.219567	1	0.2516	1	-0.144618	1	-0.0563484	1	0.212711	0.656836	-0.198011	0.588347	0.725951	0.0105638	0.907911	0.00583332	0.217747	0.512698
	587	PBANKA_0310500	PBANKA_031050	"conserved Plasmodium protein, unknown function"	289.738	-0.636826	0.0387225	-0.912655	0.00645769	-0.0153804	0.985578	-0.250813	0.938068	-0.0152575	1	0.829355	0.0898625	0.908052	0.00538454	0.184979	1	0.160647	1	0.379525	1	0.185674	1	0.00892471	1	0.501547	0.68984	0.538071	0.563479	-0.255268	0.516394	0.740248	0.0728561	-0.760741	0.0347401
	1724	PBANKA_0815900	PBANKA_081590	"BSD domain, putative"	289.64	-0.0184059	0.973453	-0.0954471	0.870212	-0.0233795	0.981068	-0.259677	0.94708	0.278566	1	-0.235611	0.789692	0.559634	0.260165	-0.308802	1	-0.303971	1	-0.411738	1	-0.41891	1	-0.297053	1	-0.290592	0.702604	0.349654	0.534836	0.259939	0.327094	-0.147238	0.677291	0.642221	0.0101112
	4591	PBANKA_1419800	PBANKA_141980	"3',5'-cyclic nucleotide phosphodiesterase, putative"	289.601	1.29884	0.0287361	0.995603	0.158738	0.73858	0.356139	0.129774	0.983196	0.716316	1	0.199674	0.889212	-0.430248	0.641047	-0.0454503	1	-0.102429	1	-0.432267	1	0.068853	1	0.134542	1	-0.115745	0.870635	-0.249757	0.707751	1.24853	9.99297e-07	1.195	8.81989e-05	0.1481	0.651689
	1633	PBANKA_0806800	PBANKA_080680	"conserved Plasmodium protein, unknown function"	289.373	-4.37984	1.38089e-20	-3.37719	1.80763e-12	0.528638	0.437685	-0.515196	0.908102	0.211249	1	1.12851	0.204131	1.85798	0.000196517	0.432541	1	0.65537	0.996231	0.417609	1	0.483168	1	-0.176566	1	0.447276	0.686998	0.513447	0.531231	-1.27148	0.000705223	-0.196325	0.730095	-0.431535	0.317408
	4916	PBANKA_1452100	PBANKA_145210	"conserved Plasmodium protein, unknown function"	289.348	0.857158	0.115544	0.320972	0.665663	0.228872	0.800886	-0.0732519	0.99175	0.168306	1	0.297208	0.810067	0.0452608	0.972338	-0.0640517	1	0.0873523	1	-0.13459	1	0.254384	1	0.251389	1	0.251145	0.760525	0.264646	0.705606	0.115829	0.666527	-0.352239	0.226773	-0.70457	0.00256721
	1891	PBANKA_0832500	PBANKA_083250	"conserved Plasmodium protein, unknown function"	289.143	-0.563864	0.17195	-0.495704	0.314117	-0.0456302	0.958235	-0.146708	0.967803	-0.0677345	1	0.379702	0.65749	0.264153	0.668053	-0.0928642	1	0.00941643	1	-0.31676	1	0.0296951	1	-0.0363654	1	0.260012	0.807108	0.292809	0.768253	-0.0336428	0.928794	0.0028394	0.998868	-0.698159	0.027103
	1994	PBANKA_0905200	PBANKA_090520	"conserved Plasmodium protein, unknown function"	288.317	1.62738	2.73158e-06	0.793288	0.0583185	-0.197388	0.746425	-0.481082	0.847074	-0.465621	1	0.399139	0.608294	-0.335653	0.537272	-0.392008	1	-0.585853	0.857374	-0.382545	1	-0.330621	1	0.198652	1	0.389553	0.728465	0.53681	0.532834	-0.925214	0.000192347	0.0905033	0.823279	-0.261257	0.369158
	2580	PBANKA_1019600	PBANKA_101960	"conserved Plasmodium protein, unknown function"	288.019	0.431626	0.206055	-0.424331	0.292929	-0.233397	0.646002	0.139378	0.96366	-0.0198742	1	-0.156467	0.834095	-0.321137	0.504485	-0.205263	1	-0.32111	1	0.0434054	1	-0.0609678	1	0.335491	1	0.267165	0.768332	0.22825	0.776279	-1.23937	6.83072e-05	-0.720665	0.0631224	-0.884379	0.00816632
	4819	PBANKA_1442400	PBANKA_144240	"conserved Plasmodium protein, unknown function"	287.882	1.86807	0.00215671	0.341275	0.699431	0.753355	0.373342	-0.398023	0.947442	0.293453	1	0.598137	0.65749	-0.582302	0.530929	-0.444256	1	-0.393735	1	-0.38365	1	-0.0861674	1	-0.031995	1	0.609556	0.529784	0.486716	0.543052	0.973843	0.00261116	1.32958	0.000359415	0.160562	0.69224
	191	PBANKA_0100900	PBANKA_010090	"ATP dependent RNA helicase, putative"	287.41	2.68704	1.83904e-07	1.42319	0.0189925	1.5859	0.0119222	-0.125537	0.983196	0.715256	1	1.04616	0.292844	-0.290481	0.736429	-0.478392	1	-0.275953	1	-0.225038	1	-0.00218444	1	0.221168	1	0.325475	0.728465	0.335339	0.650166	-0.151009	0.65699	0.30429	0.43626	-1.19112	3.70739e-05
	4583	PBANKA_1419000	PBANKA_141900	"conserved Plasmodium protein, unknown function"	287.073	0.925355	0.135338	0.557573	0.476312	0.434767	0.642506	-0.0125414	0.9973	0.406246	1	0.389818	0.778884	-0.271593	0.779482	-0.10866	1	-0.0331175	1	-0.419794	1	0.295711	1	0.0867037	1	0.0514557	0.952872	-0.202905	0.81968	1.11311	0.00106528	0.35729	0.448587	-1.09036	0.00226117
	4875	PBANKA_1448000	PBANKA_144800	"conserved Plasmodium protein, unknown function"	286.545	-1.85449	1.586e-08	-1.50371	2.12747e-05	-1.0684	0.007544	-0.275707	0.941384	-0.252128	1	-0.120818	0.883264	0.979859	0.00849942	-0.226157	1	0.0287374	1	0.0328796	1	0.226737	1	-0.191896	1	-0.0551204	0.946401	-1.20524	0.0281503	-0.346274	0.283265	-0.457156	0.223038	-1.08489	0.000272575
	3212	PBANKA_1142300	PBANKA_114230	"rhoptry protein, putative"	286.398	2.20894	1.77604e-07	0.365405	0.538291	1.17519	0.023438	-0.122229	0.978232	0.126722	1	0.337124	0.732695	-0.745615	0.186245	-0.581872	1	-0.573101	0.99835	-0.162069	1	-0.216134	1	0.27271	1	0.177171	0.848877	-0.104022	0.917914	0.899624	0.00451836	0.55402	0.16544	-0.76732	0.0222284
	4801	PBANKA_1440600	PBANKA_144060	"conserved Plasmodium protein, unknown function"	285.413	0.0702464	0.893803	-0.0780986	0.910034	-0.134498	0.858639	-0.0659647	0.990859	-0.0515715	1	-0.0333977	0.979155	-0.329778	0.613422	-0.202223	1	-0.192553	1	0.171271	1	0.0793068	1	0.261754	1	0.296445	0.763606	-0.00161049	1	0.363835	0.307789	-0.196695	0.678385	-0.67592	0.0492436
	3280	PBANKA_1202200	PBANKA_120220	"U5 small nuclear ribonuclear protein, putative"	285.236	0.598918	0.0948291	0.0454479	0.934179	-0.0857278	0.898072	0.0974056	0.977808	0.406396	1	-0.13944	0.865786	-0.392203	0.434188	-0.287915	1	-0.230647	1	-0.000259582	1	-0.0903068	1	0.00894962	1	0.346855	0.756531	0.418495	0.641694	0.452648	0.04443	0.532027	0.0442109	-0.666126	0.00335011
	4929	PBANKA_1453400	PBANKA_145340	protein kinase 2 (PK2)	285.163	2.19874	0.000173859	1.20994	0.0869926	0.662834	0.430346	-0.281051	0.956563	-0.230881	1	0.825609	0.497312	-0.0218257	0.988159	0.139562	1	0.142225	1	0.0403374	1	0.272609	1	-0.0573641	1	0.439874	0.640755	0.0375788	0.970496	-0.262165	0.395341	-0.627286	0.0592901	0.203886	0.529388
	2962	PBANKA_1117100	PBANKA_111710	"histone H3, putative (H3.3)"	284.802	1.73096	7.75509e-09	0.520354	0.169838	0.934198	0.0110253	-0.206644	0.947442	0.0465056	1	0.249708	0.719923	-0.278057	0.561372	0.273137	1	0.049069	1	-0.152404	1	0.14966	1	-0.00425107	1	-0.591184	0.434452	0.695228	0.21559	1.0311	0.000103993	-0.326547	0.373171	0.0688567	0.844529
	3530	PBANKA_1227100	PBANKA_122710	"conserved Plasmodium protein, unknown function"	284.474	1.81858	0.00284619	-0.0151985	0.989591	0.607608	0.493489	-0.162077	0.979292	-0.000426601	1	0.458445	0.742458	-0.242507	0.810256	-0.90826	1	-0.711051	1	-0.185399	1	-0.508488	1	-0.202441	1	0.270869	0.766739	0.272553	0.733093	-1.13408	0.00384407	-1.05637	0.0226665	-1.11979	0.00622926
	4622	PBANKA_1422900	PBANKA_142290	"conserved Plasmodium protein, unknown function"	284.053	-2.42779	0.000693752	-1.2459	0.154586	0.189256	0.889666	-0.610657	0.937126	0.157021	1	0.267584	0.878807	2.22945	0.00419624	0.361859	1	0.792242	1	0.446475	1	0.227517	1	-0.393954	1	-0.459052	0.705717	-0.0875628	0.936666	-0.674057	0.00718404	-0.608791	0.0431752	0.5252	0.0489036
	1739	PBANKA_0817400	PBANKA_081740	"conserved Plasmodium protein, unknown function"	284.004	1.33892	0.00279553	0.104621	0.883002	0.520062	0.408652	-0.00434294	0.999256	0.188037	1	0.172084	0.877022	-0.508436	0.439063	-0.448686	1	-0.461339	1	-0.138821	1	-0.273879	1	0.0540191	1	0.526311	0.490704	1.03534	0.0294891	0.641705	0.0433008	0.341692	0.415565	-0.194803	0.602463
	2955	PBANKA_1116400	PBANKA_111640	"conserved Plasmodium protein, unknown function"	283.796	1.17389	0.00152486	0.495401	0.292332	0.203211	0.750915	-0.0638765	0.990014	0.0886907	1	0.175342	0.840335	-0.606679	0.21083	-0.398255	1	-0.34475	1	-0.30372	1	-0.13614	1	0.230001	1	0.097851	0.875013	-0.185443	0.762734	-0.522744	0.133614	-0.61911	0.129892	-1.16257	0.000518759
	592	PBANKA_0311000	PBANKA_031100	"protein transport protein Sec31, putative (SEC31)"	282.59	0.95139	0.000627703	0.664165	0.0417301	0.18293	0.690842	0.0285921	0.991823	0.251038	1	-0.471322	0.394516	-0.569393	0.0977126	-0.0376687	1	-0.185914	1	-0.167451	1	-0.151496	1	0.324558	1	0.0957475	0.826002	-0.100793	0.80279	-0.552379	0.0331852	-0.364726	0.270272	-1.29037	2.78624e-07
	3160	PBANKA_1137000	PBANKA_113700	bergheilysin (BLN)	282.17	0.541138	0.0525356	0.206986	0.578256	0.0335792	0.955132	0.195602	0.945417	0.160872	1	0.0400113	0.958851	-0.136273	0.75939	0.190704	1	0.230317	1	0.0178271	1	0.381698	1	0.167345	1	0.547422	0.551395	0.464106	0.535433	-0.135909	0.66128	0.081638	0.847412	-0.911633	0.000641658
	368	PBANKA_0205000	PBANKA_020500	"conserved Plasmodium protein, unknown function"	281.97	2.94291	2.08177e-07	1.5415	0.0212859	1.2622	0.07805	0.0674683	0.991823	1.03486	1	1.12222	0.310511	0.170937	0.864814	-0.451937	1	-0.157908	1	0.0641855	1	0.0740557	1	-0.575409	1	-0.309534	0.750714	0.0235515	0.983476	-0.8329	0.0166984	-0.351371	0.453542	0.134369	0.756973
	4923	PBANKA_1452800	PBANKA_145280	"cell cycle control protein, putative"	281.931	0.620652	0.264407	0.221451	0.77005	0.167188	0.856885	-0.547472	0.908102	-0.0702638	1	0.173255	0.890964	0.381669	0.640309	-0.33573	1	-0.0875822	1	-0.30467	1	0.0537585	1	-0.1397	1	-0.0845261	0.909494	-0.268777	0.705489	-0.178811	0.677343	-0.368279	0.456089	-1.16795	0.00173771
	1655	PBANKA_0809000	PBANKA_080900	"translation initiation factor SUI1, putative"	281.903	-0.976731	0.00296622	-0.560721	0.159311	-0.612253	0.134976	0.00893101	0.995087	0.183573	1	0.173862	0.819289	-0.0350556	0.961546	-0.242886	1	-0.170268	1	-0.0663867	1	0.0168429	1	-0.0199245	1	0.362169	0.73599	0.429258	0.605316	-0.485301	0.141977	-0.720654	0.0543512	-0.270759	0.453274
	2325	PBANKA_0938300	PBANKA_093830	"heat shock protein, putative"	281.735	0.152885	0.546564	0.29922	0.28435	0.0912502	0.815388	0.309362	0.839062	0.420291	0.981251	-0.368234	0.395605	-0.325204	0.27491	0.147883	1	0.0565651	1	-0.283477	1	0.0120665	1	0.00685833	1	-0.12981	0.760525	-0.269382	0.410316	1.06088	3.71668e-05	0.614872	0.0559306	0.104594	0.755828
	2167	PBANKA_0922500	PBANKA_092250	"conserved Plasmodium protein, unknown function"	281.682	0.752409	0.125264	1.13566	0.0352252	0.696015	0.258964	0.517325	0.900884	0.731642	1	-0.112422	0.925211	-0.619234	0.337433	-0.0697579	1	-0.224328	1	-0.472022	1	-0.148452	1	-0.117934	1	0.230268	0.737431	0.589073	0.186412	-0.898061	1.17766e-05	-0.408207	0.124466	-0.185665	0.452315
	3573	PBANKA_1231400	PBANKA_123140	"translation initiation factor IF-2, putative,sporozoite surface antigen MB2, putative (MB2)"	281.108	0.499461	0.248406	0.0625173	0.921879	-0.0609633	0.945985	-0.0331743	0.992977	0.0690243	1	-0.218092	0.815673	0.0242978	0.980401	-0.149493	1	-0.118899	1	-0.309901	1	0.0975622	1	0.116414	1	0.572824	0.469247	-0.330714	0.630534	0.472895	0.159584	0.363302	0.388183	-0.727209	0.0285082
	1519	PBANKA_0718400	PBANKA_071840	"histone acetyltransferase, putative (HAT1)"	280.559	-0.928354	0.00064456	-0.827368	0.00694099	-0.961823	0.00269143	0.0127667	0.994362	-0.0398049	1	-0.526017	0.309025	-0.63465	0.0483904	-0.46288	1	-0.4859	0.800404	-0.504446	1	-0.13611	1	0.0392637	1	-0.234103	0.740519	-1.06822	0.00619655	0.343058	0.300065	0.15111	0.737812	-0.284653	0.409842
	1354	PBANKA_0701900	PBANKA_070190	"GPI-anchored micronemal antigen, putative (GAMA)"	280.246	2.1717	0.000226555	1.22146	0.0857674	0.742005	0.369458	-0.421748	0.94605	0.193764	1	0.652495	0.617945	-0.631068	0.481511	-0.0695472	1	-0.230405	1	1.17414	1	-0.00919527	1	1.49558	0.106355	1.4571	0.0146495	1.42199	0.0086593	-1.92101	1.3581e-17	-1.06786	0.000126011	-0.914568	0.000201709
	2843	PBANKA_1105100	PBANKA_110510	"DNA repair protein, putative"	280.109	-0.182376	0.634304	-0.221049	0.636595	-0.0490997	0.945985	-0.00782929	0.996067	0.129729	1	0.146445	0.849783	-0.124367	0.818154	-0.117055	1	-0.12782	1	-0.301747	1	0.0451063	1	0.182988	1	0.386718	0.739244	0.557643	0.535517	1.41839	1.91384e-09	1.26942	8.49304e-06	-0.162954	0.59034
	4743	PBANKA_1434800	PBANKA_143480	"aminophospholipid-transporting P-ATPase, putative"	280.084	0.61865	0.192133	0.308383	0.623024	0.501699	0.423794	0.129224	0.977314	0.27457	1	0.222633	0.83213	0.33488	0.63326	0.174523	1	0.231362	1	-0.0460688	1	0.295828	1	0.259629	1	-0.221981	0.739244	-0.469935	0.314853	1.09	1.27839e-05	0.778615	0.0106859	0.345521	0.231393
	813	PBANKA_0415600	PBANKA_041560	"conserved Plasmodium protein, unknown function"	280.051	1.72284	2.11666e-05	0.524673	0.318901	0.969275	0.0540726	-0.0847038	0.983537	0.226709	1	0.444265	0.625539	-0.3174	0.626646	-0.328769	1	-0.30097	1	-0.258653	1	-0.098834	1	-0.0420132	1	0.388509	0.728465	0.236809	0.801239	0.554254	0.068574	0.553445	0.129892	-0.971299	0.00123726
	3701	PBANKA_1244200	PBANKA_124420	"conserved Plasmodium protein, unknown function"	279.808	-0.397126	0.389742	-0.478796	0.370941	-0.404845	0.508443	-0.525335	0.885536	0.0984062	1	0.21817	0.821735	-0.1593	0.815844	-0.355414	1	-0.0557051	1	-0.360758	1	0.301386	1	-0.0747576	1	0.290512	0.779258	0.222221	0.815954	1.35494	5.17955e-05	1.00988	0.0127029	-0.693563	0.0604856
	3803	PBANKA_1307000	PBANKA_130700	"conserved Plasmodium protein, unknown function"	279.747	0.0968755	0.86492	0.19435	0.770861	0.00134851	1	-0.277846	0.948161	0.788833	1	0.220103	0.834095	0.368744	0.602407	-0.0611779	1	0.0818425	1	-0.304672	1	0.25776	1	-0.00667264	1	0.0269294	0.963739	0.279596	0.62756	0.336573	0.327246	0.268836	0.538673	0.191307	0.608691
	3993	PBANKA_1326000	PBANKA_132600	"conserved Plasmodium protein, unknown function"	279.403	0.291079	0.518341	0.136319	0.819465	0.429831	0.445907	0.0159377	0.994881	0.121886	1	0.214961	0.816124	-0.126635	0.85046	0.23135	1	0.316879	1	-0.121669	1	0.497628	1	0.218735	1	0.201534	0.760525	0.297195	0.578214	0.480385	0.0426767	-0.107361	0.761948	-0.744296	0.00175771
	2536	PBANKA_1015300	PBANKA_101530	"rRNA (adenosine-2'-O-)-methyltransferase, putative"	279.069	0.151368	0.733443	-0.11209	0.844121	-0.234362	0.703253	0.142443	0.967803	-0.0251055	1	0.0198787	0.988174	-0.435123	0.423139	-0.234008	1	-0.212735	1	-0.287721	1	0.0788979	1	0.210478	1	0.454558	0.708336	0.216803	0.830014	0.520768	0.0578411	0.564162	0.0834353	-0.98884	0.000249033
	2561	PBANKA_1017800	PBANKA_101780	"conserved Plasmodium protein, unknown function"	278.42	-0.205905	0.573461	-0.498454	0.203993	-0.298931	0.527228	0.050592	0.990014	0.0229297	1	0.107851	0.890595	0.0651683	0.91068	-0.0554383	1	-0.0743969	1	-0.0108971	1	0.195767	1	0.126341	1	0.157025	0.863811	0.237708	0.788383	1.65813	3.12356e-10	0.922992	0.00475285	-0.124688	0.722854
	998	PBANKA_0515300	PBANKA_051530	"conserved Plasmodium protein, unknown function"	278	0.359699	0.378208	-0.0168542	0.977992	0.100876	0.884964	-0.239149	0.947442	0.169333	1	0.0604818	0.955122	0.0761315	0.910157	-0.131455	1	-0.0262641	1	-0.352672	1	0.239517	1	-0.163071	1	-0.447002	0.460684	-0.573143	0.193367	-0.57201	0.126386	-0.649095	0.140315	-0.892693	0.0161234
	3150	PBANKA_1135900	PBANKA_113590	"conserved Plasmodium protein, unknown function"	277.637	0.84035	0.26449	0.353545	0.728099	0.579816	0.590169	-0.221873	0.97671	0.083437	1	0.615656	0.694211	-0.0410139	0.981172	-0.0283676	1	0.237006	1	-0.227455	1	0.613401	1	0.234482	1	0.11072	0.916226	0.154714	0.890803	2.25107	8.89778e-10	1.24461	0.00585028	-1.09866	0.00728612
	2072	PBANKA_0913000	PBANKA_091300	"conserved Plasmodium protein, unknown function"	277.616	-2.01852	4.86158e-05	-1.30418	0.0244113	0.405921	0.608197	-0.56213	0.900884	-0.00107139	1	1.10998	0.242804	1.42454	0.0109679	0.418512	1	0.672157	0.99835	0.623228	1	0.666498	1	0.0939402	1	0.324043	0.775426	0.510519	0.594246	0.62388	0.0600001	0.991066	0.00808414	-0.66088	0.0535759
	556	PBANKA_0307400	PBANKA_030740	"conserved Plasmodium protein, unknown function"	277.573	0.678403	0.163288	0.1585	0.818483	0.778436	0.183263	-0.278701	0.948237	-0.245235	1	0.540752	0.585223	-0.376204	0.599357	-0.0653722	1	-0.079617	1	-0.101186	1	0.169519	1	0.322533	1	0.331081	0.750343	0.632679	0.418299	0.594156	0.101962	0.0526037	0.929667	-1.0691	0.00269939
	1824	PBANKA_0825900	PBANKA_082590	"conserved Plasmodium protein, unknown function"	277.457	-0.0203151	0.98722	1.20358	0.21227	0.371241	0.78903	-0.244765	0.97671	0.895743	1	0.283339	0.881435	1.96017	0.0280096	0.316747	1	0.640473	1	0.351578	1	0.234442	1	-0.368118	1	0.00695072	0.995715	0.676399	0.42811	-0.365244	0.223399	-0.81663	0.0118432	0.589974	0.0438292
	3677	PBANKA_1241800	PBANKA_124180	"DNA replication licensing factor MCM3, putative (MCM3)"	277.415	0.457085	0.370517	0.516118	0.387679	0.307481	0.684214	0.190865	0.965179	0.406356	1	-0.18765	0.865821	-0.0657625	0.942584	0.0665502	1	-0.081172	1	-0.513392	1	-0.111171	1	-0.125011	1	0.410363	0.58852	0.651126	0.208894	0.0956268	0.749558	0.652685	0.0271598	0.133684	0.659222
	299	PBANKA_0111600	PBANKA_011160	"rhoptry protein, putative (ROP14)"	277.318	1.94354	8.61134e-06	1.33951	0.00748373	1.30266	0.0139999	-0.0326919	0.992977	0.395887	1	0.268024	0.801923	-0.491565	0.458283	-0.111939	1	-0.212706	1	-0.635743	1	-0.093958	1	0.0927309	1	0.227432	0.718684	-1.34169	1.48516e-05	-0.894801	0.000302299	-0.0128966	0.980862	-0.161189	0.598518
	4306	PBANKA_1357200	PBANKA_135720	"heat shock protein 110, putative (HSP110)"	277.222	0.277189	0.497397	-0.375474	0.429595	0.142605	0.824684	-0.165158	0.959572	0.275347	1	0.198755	0.813696	-0.356658	0.516181	-0.150241	1	0.0754266	1	-0.204433	1	0.377157	1	0.0772237	1	-0.110783	0.885125	-0.0594502	0.945072	1.53464	6.50507e-09	0.869108	0.00808414	-0.137338	0.692782
	1909	PBANKA_0834300	PBANKA_083430	"gamma-tubulin complex component, putative"	277.082	-0.459625	0.238538	-0.235255	0.64894	0.308131	0.580212	-0.0123407	0.994881	0.160906	1	0.175518	0.834095	-0.0267602	0.976385	0.0208713	1	0.11992	1	-0.272203	1	0.324411	1	0.162111	1	0.337132	0.769393	0.457734	0.638759	0.889721	0.0013836	0.531413	0.131439	-0.367125	0.243647
	4327	PBANKA_1359300	PBANKA_135930	"conserved Plasmodium protein, unknown function"	276.52	-0.524839	0.307098	-0.200415	0.773306	-0.346602	0.644181	-0.172536	0.969098	0.11293	1	0.341531	0.751902	-0.130206	0.873176	-0.109582	1	0.302731	1	0.218748	1	0.682941	1	0.394986	1	-0.175378	0.868116	-0.423355	0.661677	2.95581	6.06305e-19	1.48636	0.000296152	-1.49631	3.80858e-05
	4354	PBANKA_1362000	PBANKA_136200	"glutamate--tRNA ligase, putative"	276.121	0.716512	0.195193	0.673938	0.30343	-1.02528	0.110034	0.0662239	0.991823	0.0992178	1	-0.248672	0.836301	-0.143109	0.873152	0.0394202	1	-0.0125442	1	0.00496874	1	-0.0182303	1	0.100917	1	0.357682	0.674833	0.419438	0.501622	-1.50349	7.25631e-17	-0.879132	8.24107e-05	-0.27869	0.194639
	2925	PBANKA_1113400	PBANKA_111340	"secreted ookinete protein, putative (PSOP12)"	275.868	-1.20316	0.0102913	0.241934	0.719146	0.352514	0.629758	-1.03793	0.340938	-0.40228	1	0.357317	0.731663	2.13446	5.15722e-06	0.395763	1	0.607164	0.99835	0.129523	1	0.353147	1	0.123815	1	-0.271055	0.728	-0.142348	0.82797	0.412669	0.113592	-0.62023	0.0370261	-0.241249	0.396599
	4912	PBANKA_1451700	PBANKA_145170	"conserved Plasmodium protein, unknown function"	275.662	0.818724	0.0847526	0.156462	0.819465	0.685961	0.255481	-0.0736823	0.990014	-0.195601	1	0.611397	0.515738	0.00055911	1	-0.00141641	1	-0.0267718	1	-0.0912169	1	0.23994	1	0.273299	1	0.0881339	0.925765	0.169409	0.861326	1.27	9.98048e-07	-0.00110732	1	-1.11096	4.95753e-05
	3207	PBANKA_1141700	PBANKA_114170	"60S ribosomal protein L40/UBI, putative"	275.63	1.71962	1.01294e-07	0.729002	0.0646387	1.11376	0.00456888	0.202886	0.948237	-0.0874308	1	0.048733	0.958851	-0.30188	0.55783	-0.0563153	1	-0.0704584	1	0.00610618	1	-0.0440806	1	-0.141398	1	-0.388136	0.637149	-0.244633	0.712641	-0.207629	0.508292	-0.046056	0.921445	0.090876	0.792348
	1203	PBANKA_0610900	PBANKA_061090	"HSP40, subfamily A, putative"	275.063	2.12465	1.1566e-08	0.842779	0.0641006	0.856494	0.068452	0.0719856	0.987309	0.490506	1	0.193878	0.831664	-0.315965	0.600276	-0.200073	1	-0.184659	1	0.218337	1	-0.162237	1	0.0927353	1	0.347669	0.628802	0.694812	0.129386	0.0855883	0.756123	-0.314604	0.292865	-0.0120391	0.972793
	1146	PBANKA_0605200	PBANKA_060520	"DNA-directed RNA polymerase III subunit, putative"	275.012	2.17206	1.11756e-12	1.44471	1.19017e-05	1.11765	0.00259886	-0.0606532	0.986138	0.450088	1	0.23276	0.750966	-1.07224	0.00156683	-0.24558	1	-0.218924	1	-0.0257051	1	-0.0250788	1	0.531385	1	0.741829	0.216844	0.339045	0.577051	0.483969	0.0604747	0.612016	0.0411235	-0.542953	0.0406686
	445	PBANKA_0212700	PBANKA_021270	"zinc finger protein, putative"	274.537	-1.26465	0.0135463	-0.88607	0.148198	-0.820082	0.20991	-0.293366	0.949344	-0.106467	1	0.284968	0.811461	0.797056	0.228992	-0.0861354	1	0.131573	1	0.0664068	1	0.202781	1	-0.115062	1	0.342936	0.739244	-0.086885	0.927364	0.190342	0.643817	-0.269484	0.586633	-1.31969	0.000181941
	3549	PBANKA_1229000	PBANKA_122900	"Plasmodium exported protein, unknown function"	274.301	2.84384	1.40749e-12	1.16631	0.013813	2.13103	2.06445e-06	-0.0654298	0.991008	0.507659	1	0.611128	0.465124	-0.60406	0.286119	-0.642322	1	-0.437742	1	0.11496	1	-0.395454	1	0.237245	1	1.65262	1.04787e-07	1.10863	0.000595579	1.08858	0.0154698	1.66407	0.000980767	0.752579	0.11972
	3944	PBANKA_1321100	PBANKA_132110	"conserved Plasmodium protein, unknown function"	274.276	0.605157	0.203275	-0.153743	0.818483	0.0190436	0.987586	0.309883	0.94708	0.131542	1	0.134424	0.906976	-0.341897	0.624854	-0.064712	1	0.0386709	1	-0.0270177	1	0.299015	1	0.19074	1	0.341161	0.765611	0.37413	0.703315	1.79257	6.09454e-13	1.29481	1.98562e-05	-0.495406	0.0853544
	2902	PBANKA_1111000	PBANKA_111110	"RNA pseudouridylate synthase, putative, fragment"	274.056	1.22165	0.0190513	0.706818	0.273967	0.787667	0.242884	-0.338613	0.947442	0.334648	1	0.513877	0.643622	-0.714065	0.309613	-0.411598	1	0.0387944	1	-0.311653	1	0.403121	1	0.133583	1	0.174422	0.854475	0.0489235	0.965383	1.7049	6.43548e-09	0.354774	0.396225	-1.19417	0.000152965
	4443	PBANKA_1405000	PBANKA_140500	"conserved Plasmodium protein, unknown function"	273.647	-2.38925	1.81487e-07	-1.89898	0.00014598	0.596349	0.357275	-0.390196	0.941155	0.0356943	1	1.00615	0.258222	1.2951	0.0133988	0.468046	1	0.643981	0.996231	0.420175	1	0.561467	1	0.103434	1	0.345008	0.76729	0.50096	0.600803	0.332961	0.395329	0.908943	0.027559	-1.41377	5.69608e-05
	4047	PBANKA_1331300	PBANKA_133130	"conserved Plasmodium protein, unknown function"	273.205	-1.56588	0.000616765	-1.73812	0.000499661	-0.0339615	0.976547	-1.03246	0.345784	-0.119761	1	1.20006	0.134205	1.68753	0.000477746	0.151597	1	0.578343	0.999116	0.38278	1	0.709533	1	-0.152574	1	0.44204	0.671273	0.45633	0.558883	-0.366692	0.289998	0.428206	0.297146	-0.772848	0.0195368
	1136	PBANKA_0604200	PBANKA_060420	"zinc finger protein, putative"	272.964	2.35979	6.24469e-10	1.72231	3.28607e-05	0.41375	0.468858	0.0202799	0.994362	0.631511	1	0.585314	0.460044	-0.233882	0.712419	-0.0588479	1	0.0198972	1	-0.434791	1	0.0807918	1	0.208503	1	0.22762	0.705367	0.412715	0.303923	-0.218232	0.39576	-0.164678	0.620577	-0.474724	0.0512914
	1761	PBANKA_0819600	PBANKA_081960	"conserved Plasmodium protein, unknown function"	272.747	2.29369	1.06924e-08	1.01141	0.0355664	1.62322	0.000624613	-0.281729	0.947442	0.0278597	1	0.782844	0.323005	-0.742235	0.160159	-0.275642	1	-0.363084	1	-0.411143	1	0.010956	1	0.303845	1	1.1506	0.100728	0.551834	0.472179	0.215879	0.511165	-0.655684	0.0569539	-0.837746	0.00447378
	348	PBANKA_0203000	PBANKA_020300	"chromatin assembly factor 1 protein WD40 domain, putative"	272.321	-0.683309	0.146781	0.0158057	0.982798	0.246053	0.746409	0.395949	0.931726	0.201445	1	-0.0549428	0.96355	0.378936	0.581999	0.506441	1	0.416589	1	0.240945	1	0.275317	1	-0.0446574	1	0.577169	0.347165	0.965673	0.0188616	0.15949	0.620032	0.885872	0.00549624	0.518074	0.077462
	4723	PBANKA_1432800	PBANKA_143280	"snoRNA-associated small subunit rRNA processing protein, putative"	272.235	2.32641	4.35692e-08	0.748323	0.162366	0.839816	0.125348	-0.487108	0.900884	0.311538	1	0.697359	0.429505	-0.637831	0.284764	-0.600658	1	-0.391722	1	0.104081	1	-0.157964	1	0.320023	1	0.455682	0.60556	0.541208	0.418299	-0.109086	0.767603	-0.786684	0.0292533	-1.58304	1.18692e-07
	2172	PBANKA_0923000	PBANKA_092300	"DNA-directed RNA polymerase, putative (mtRNAP)"	272.12	-0.16605	0.708269	-0.148539	0.791229	-0.870704	0.0552228	-0.147962	0.967803	-0.17199	1	-0.170746	0.844964	0.0699842	0.920619	-0.256524	1	-0.246748	1	-0.0450878	1	0.0391984	1	0.128347	1	0.267644	0.746765	-0.384323	0.557133	-1.37455	3.82881e-07	-0.0574857	0.906206	-1.18201	3.4582e-05
	911	PBANKA_0506600	PBANKA_050660	"pre-mRNA splicing factor, putative"	272.084	-0.994472	3.41807e-05	-0.796344	0.00333676	-0.402123	0.200203	-0.302383	0.888729	-0.0526183	1	-0.216939	0.692771	0.464784	0.125698	0.0266928	1	0.0264496	1	-0.150376	1	0.105795	1	-0.148286	1	-0.26303	0.669588	-0.0899035	0.865754	0.369201	0.260366	0.215156	0.61965	0.361833	0.279845
	1402	PBANKA_0706600	PBANKA_070660	"conserved Plasmodium protein, unknown function"	271.04	0.167172	0.773257	1.19385	0.0302453	-0.57004	0.39706	-0.528565	0.900884	-0.0287925	1	0.764068	0.429505	0.45045	0.54092	-0.0747146	1	0.268586	1	-0.278048	1	0.289003	1	0.160327	1	-0.0290216	0.962967	-0.578641	0.269141	-3.59159	6.54593e-30	-0.595761	0.169789	-0.144523	0.74013
	2821	PBANKA_1102900	PBANKA_110290	"conserved Plasmodium protein, unknown function"	270.546	-0.449162	0.339366	-0.367121	0.528394	0.109436	0.894588	-0.359612	0.938068	0.0381156	1	0.505963	0.585223	0.466254	0.465559	-0.0178492	1	-0.00961341	1	-0.0721473	1	0.13802	1	-0.00158375	1	0.397481	0.740519	0.548866	0.558965	0.584908	0.0910056	0.158605	0.752662	-0.672384	0.0568818
	1436	PBANKA_0710100	PBANKA_071010	"2-oxoglutarate dehydrogenase e1, putative"	270.392	-0.369121	0.444199	-0.00914574	0.991157	-0.660984	0.243094	-0.0211069	0.994362	-0.103614	1	-0.249013	0.807978	-0.0650713	0.937659	-0.041286	1	-0.0847229	1	-0.162775	1	-0.0210606	1	-0.00900708	1	-0.0338678	0.927826	-0.381678	0.178953	0.0679475	0.792995	-0.216194	0.45902	-0.380437	0.0960274
	940	PBANKA_0509500	PBANKA_050950	"conserved Plasmodium protein, unknown function"	270.312	-0.690914	0.00374586	-0.476312	0.0915331	-0.333651	0.29355	0.278728	0.898126	-0.0429962	1	-0.0207545	0.976729	0.63402	0.0161825	0.298172	1	0.433901	0.750725	-0.0085066	1	0.39144	1	0.160087	1	-0.0810622	0.884423	-0.696516	0.0804152	-2.49115	6.68582e-44	-0.914123	5.43973e-05	-1.41622	8.40372e-14
	3176	PBANKA_1138600	PBANKA_113860	"conserved Plasmodium protein, unknown function"	270.233	-3.98248	6.42548e-15	-2.7583	3.13698e-07	-0.444395	0.5854	-0.758982	0.825172	-0.411624	1	0.706596	0.518841	2.75488	2.27455e-07	0.552271	1	1.08406	0.620226	0.740621	1	0.602173	1	-0.504624	1	-0.340331	0.75572	-0.0335213	0.978147	-0.548955	0.0715568	0.216127	0.609062	2.06153	2.00377e-13
	2309	PBANKA_0936700	PBANKA_093670	"ES2 protein, putative"	269.687	2.07243	5.28548e-07	0.347587	0.550032	0.390956	0.543313	-0.460758	0.908102	0.0254411	1	0.588152	0.498792	0.0946191	0.901533	-0.429747	1	-0.305789	1	-0.265614	1	-0.075348	1	0.031187	1	0.271891	0.791507	0.50905	0.556142	0.161865	0.673872	-0.347944	0.429607	-0.661818	0.055883
	3751	PBANKA_1301800	PBANKA_130180	"conserved Plasmodium protein, unknown function"	269.667	-2.21639	1.13427e-08	-1.91941	3.3985e-06	-0.0883777	0.911735	-0.684138	0.693149	-0.172525	1	0.764395	0.310511	1.6437	6.32456e-05	0.343173	1	0.443121	1	0.64715	1	0.586008	1	0.0692294	1	0.47929	0.702011	0.44101	0.641502	0.510206	0.134566	0.933908	0.0134985	-1.68193	1.16621e-07
	2306	PBANKA_0936400	PBANKA_093640	"conserved Plasmodium protein, unknown function"	269.298	-0.598822	0.180206	-0.817353	0.104104	-0.865772	0.0919867	-0.0349274	0.992977	-0.0149208	1	-0.278508	0.77872	-0.31818	0.630562	-0.484772	1	-0.584606	0.984685	-0.351909	1	-0.421301	1	-0.0678454	1	0.319597	0.733039	0.120209	0.887213	-0.232284	0.505514	-0.104159	0.828707	-0.748474	0.0185342
	2545	PBANKA_1016200	PBANKA_101620	"protein kinase, putative"	269.146	0.00777162	0.988	0.183632	0.689874	0.1727	0.752935	-0.533384	0.71222	-0.144926	1	0.414306	0.532359	0.7017	0.065157	0.0825136	1	0.266665	1	-0.0750377	1	0.403912	1	0.192618	1	0.0144223	0.986692	-0.511853	0.50839	-0.367958	0.295715	-0.320012	0.463963	-1.09704	0.000740737
	3717	PBANKA_1245800	PBANKA_124580	"conserved Plasmodium protein, unknown function"	268.984	1.85869	3.46121e-07	0.318942	0.532909	1.03309	0.0207425	-0.320819	0.937126	0.0346368	1	0.348015	0.679908	-0.871289	0.0486216	-0.695535	1	-0.688374	0.766136	-0.426137	1	-0.450138	1	0.299685	1	0.890001	0.270596	0.91021	0.163788	0.331519	0.243117	0.677738	0.0283878	-0.562418	0.0416904
	4775	PBANKA_1438000	PBANKA_143800	"CAMP-dependent protein kinase regulatory subunit, putative (PKAr)"	268.566	0.380058	0.421327	0.447279	0.418861	0.18704	0.800886	0.0378713	0.992977	0.446817	1	-0.212021	0.83213	-0.211238	0.76123	-0.0553311	1	-0.13714	1	-0.546422	1	-0.0978372	1	0.110337	1	0.246676	0.752528	0.650574	0.215681	0.518558	0.015708	0.11005	0.731245	-0.0560705	0.836959
	3544	PBANKA_1228500	PBANKA_122850	"sentrin-specific protease 2, putative (SENP2)"	268.437	-0.679031	0.00909505	-0.732504	0.0116682	-0.619783	0.0468779	-0.202037	0.943533	-0.0866751	1	-0.127394	0.833753	0.207089	0.605798	-0.175284	1	-0.089504	1	-0.212345	1	0.212363	1	0.148555	1	-0.240205	0.774889	-0.347301	0.62794	1.43443	9.28546e-08	0.70395	0.0383	-0.408556	0.192932
	727	PBANKA_0407100	PBANKA_040710	"splicing factor 3B subunit 1, putative (SF3B1)"	268.147	-0.196357	0.646762	-0.517137	0.26161	-0.438477	0.392342	0.227118	0.947442	0.179343	1	-0.451648	0.55936	-0.850024	0.0475084	-0.327753	1	-0.476776	0.99835	-0.0371599	1	-0.149516	1	0.252981	1	0.397101	0.705046	0.235868	0.780243	1.97263	2.08013e-11	1.48109	3.37795e-05	-0.166748	0.665511
	666	PBANKA_0401100	PBANKA_040110	"serine/threonine protein kinase, putative (SRPK1)"	268.076	1.611	0.000473469	0.475697	0.437409	0.683462	0.271418	-0.271755	0.949344	0.32809	1	0.354444	0.739163	0.264879	0.723046	-0.0959091	1	0.112714	1	-0.0390978	1	0.216092	1	0.171282	1	0.295503	0.767374	0.221766	0.80279	-1.06028	0.000210388	-0.0371235	0.943986	-1.42651	9.12407e-07
	4943	PBANKA_1454800	PBANKA_145480	"RNA binding protein, putative"	267.433	-2.32775	7.20103e-05	-0.0858748	0.927337	0.0756922	0.954924	-1.24963	0.452341	-0.612182	1	1.35401	0.224193	2.7712	4.70804e-06	1.15715	1	1.6298	0.221685	0.819084	1	1.61702	0.280195	0.475661	1	-0.162464	0.854475	-0.361796	0.652607	1.47549	1.56512e-15	0.497493	0.0385595	-0.151351	0.520836
	4007	PBANKA_1327300	PBANKA_132730	"conserved Plasmodium protein, unknown function"	267.299	2.06796	4.01675e-10	0.764647	0.0583185	0.844814	0.0423102	0.285364	0.941155	0.0590813	1	0.10808	0.902598	-0.745548	0.0702877	-0.0972974	1	-0.300303	1	-0.0243148	1	-0.330462	1	-0.282083	1	0.741117	0.296614	0.134545	0.862583	0.584784	0.187035	1.29924	0.00616663	0.833214	0.0575792
	364	PBANKA_0204600	PBANKA_020460	"photosensitized INA-labeled protein 1, putative"	266.92	2.21232	0.000606169	1.41408	0.0663895	0.398643	0.712947	-0.12292	0.986508	0.238593	1	0.513719	0.725468	-0.302847	0.778203	-0.112362	1	-0.0992295	1	0.0306975	1	-0.0329693	1	-0.354129	1	-0.188319	0.800262	0.56677	0.323412	-1.09818	3.19651e-08	-0.48386	0.0574061	0.239883	0.309956
	931	PBANKA_0508600	PBANKA_050860	"conserved Plasmodium protein, unknown function"	266.906	-1.27908	0.000346631	-1.12552	0.00533399	0.0173132	0.986604	-0.30226	0.938024	0.180167	1	0.852635	0.189931	1.06293	0.00679522	0.243353	1	0.359933	1	0.0673874	1	0.254673	1	-0.149116	1	0.323136	0.76298	0.412852	0.641896	-0.184694	0.659133	-0.364598	0.448573	0.0211224	0.969977
	2488	PBANKA_1010500	PBANKA_101050	"Hsp70/Hsp90 organizing protein, putative (HOP)"	266.634	0.723976	0.240785	-0.021738	0.981626	-0.0831468	0.947297	0.0605529	0.991823	0.0553356	1	-0.342688	0.801941	-0.569899	0.510868	-0.431404	1	-0.436656	1	-0.268988	1	-0.502823	1	-0.0281378	1	0.232086	0.763418	0.697555	0.187573	-0.489312	0.0511826	-0.400722	0.19676	-0.568295	0.027103
	720	PBANKA_0406400	PBANKA_040640	"conserved Plasmodium protein, unknown function"	266.493	1.19958	0.0531749	0.533655	0.510566	0.623073	0.47387	0.0266308	0.994698	0.52302	1	0.458943	0.737285	-0.403402	0.674273	-0.241377	1	-0.109473	1	-0.549441	1	0.241509	1	0.142663	1	0.137855	0.859366	-0.382207	0.583537	1.26664	0.000456622	-0.0393161	0.954759	-0.606169	0.132105
	4773	PBANKA_1437800	PBANKA_143780	"conserved Plasmodium protein, unknown function"	266.312	1.45755	8.15556e-09	0.262229	0.447929	1.02986	0.00056736	-0.284731	0.907562	-0.280094	1	-0.035821	0.96093	-0.244249	0.541569	-0.207359	1	-0.195355	1	-0.258038	1	0.0430924	1	0.324305	1	-0.0410819	0.933993	0.0290817	0.960306	-0.308722	0.275919	-0.557649	0.0774171	-0.958267	0.000252782
	4760	PBANKA_1436500	PBANKA_143650	"conserved Plasmodium protein, unknown function"	266.184	1.17859	0.0116053	0.5361	0.366509	0.648802	0.295163	-0.28689	0.947442	0.343858	1	0.171113	0.878807	0.426562	0.546419	-0.179277	1	-0.0105604	1	-0.578699	1	0.0380105	1	-0.502897	1	-0.243701	0.818616	-1.19611	0.0992905	0.108052	0.75086	0.388737	0.291013	-0.852155	0.00336274
	518	PBANKA_0303600	PBANKA_030360	"proteasome 26S regulatory subunit, putative"	266.037	-0.0996788	0.725091	0.221232	0.485886	-0.212669	0.553599	0.434439	0.609541	0.304682	1	-0.500153	0.26661	-0.406702	0.180651	0.101079	1	-0.0848681	1	-0.200183	1	-0.072436	1	0.204015	1	0.00328814	0.995715	0.292311	0.477012	0.251175	0.27245	-0.268625	0.331548	-0.578123	0.00772747
	1550	PBANKA_0721500	PBANKA_072150	"conserved Plasmodium protein, unknown function"	266.003	-0.186677	0.771493	-0.63477	0.353702	0.21178	0.824285	0.0304677	0.994362	-0.0268356	1	0.472019	0.694211	0.223056	0.798315	-0.0174072	1	0.214565	1	0.0836335	1	0.5448	1	0.286917	1	0.435906	0.675341	0.334889	0.676534	1.9519	1.36704e-09	1.69906	1.08344e-05	0.464189	0.222344
	1457	PBANKA_0712200	PBANKA_071220	"conserved Plasmodium protein, unknown function"	265.982	-1.2384	0.0125772	-0.0834811	0.916075	0.167353	0.848305	-0.710105	0.812775	0.218249	1	0.344251	0.757802	2.15073	1.43207e-05	0.371847	1	0.588783	1	0.359026	1	0.167999	1	-0.409577	1	-0.763333	0.454862	-0.140792	0.891985	-1.02217	4.21172e-07	-0.781485	0.00150488	0.446016	0.0482057
	1371	PBANKA_0703600	PBANKA_070360	"translation initiation factor IF-2, putative"	265.291	1.06972	0.000321298	0.266975	0.511296	0.0447643	0.945985	-0.176998	0.949344	0.136943	1	0.00837938	0.998011	-0.32345	0.471799	-0.434877	1	-0.366631	1	-0.513786	1	-0.179818	1	-0.0401706	1	-0.0478933	0.949325	-0.48501	0.471455	-0.292301	0.31584	-0.235697	0.524603	-1.18301	6.62061e-06
	3601	PBANKA_1234200	PBANKA_123420	"40S ribosomal protein S24, putative"	264.384	1.66975	0.000157115	0.456898	0.437791	0.555498	0.37094	0.268794	0.948237	0.381422	1	0.0708642	0.957053	-0.203046	0.783703	-0.038051	1	-0.187375	1	0.203428	1	-0.0700619	1	0.0307212	1	-0.139377	0.811443	0.170929	0.751498	0.0389494	0.892589	-0.0743062	0.845599	0.286671	0.273569
	2885	PBANKA_1109300	PBANKA_110930	"conserved Plasmodium protein, unknown function"	264.06	-3.43116	6.45168e-10	-1.88416	0.00300649	-0.289319	0.773453	-1.14006	0.504989	-0.63366	1	0.563651	0.653953	2.56013	1.08335e-05	0.549773	1	1.0066	0.809595	0.620112	1	0.541806	1	-0.474646	1	-0.738484	0.488172	-0.351452	0.708151	-0.65516	0.00250845	-0.371241	0.181746	1.39456	4.63103e-11
	489	PBANKA_0300700	PBANKA_030070	"conserved Plasmodium protein, unknown function"	263.986	0.388923	0.402814	-0.0417507	0.951014	0.174086	0.812994	-0.441439	0.908102	0.113283	1	0.396782	0.671094	0.253	0.705614	-0.278098	1	-0.107898	1	-0.456519	1	0.303566	1	0.118726	1	-0.0352036	0.958713	-0.47864	0.436904	0.286314	0.449791	-0.114918	0.828364	-1.12674	0.000944863
	2479	PBANKA_1009600	PBANKA_100960	"conserved Plasmodium protein, unknown function"	263.587	-3.27524	1.18774e-10	-1.64627	0.00522018	-0.664078	0.360472	-0.9593	0.613868	-1.17685	0.591257	0.870684	0.4017	2.77264	1.59375e-07	0.520895	1	1.09848	0.599652	0.567055	1	0.791443	1	-0.595639	1	-0.364937	0.739244	-0.939148	0.188501	-0.436301	0.253276	-0.0594621	0.920913	0.245592	0.552928
	2081	PBANKA_0913900	PBANKA_091390	"conserved Plasmodium protein, unknown function"	262.941	0.94881	0.00810507	0.451674	0.31682	0.371921	0.467774	-0.0371531	0.991823	0.253911	1	-0.310989	0.696088	-0.489095	0.317416	-0.209673	1	-0.187769	1	-0.448399	1	0.0885793	1	0.228326	1	0.176646	0.829238	0.162583	0.834787	1.0025	0.000124288	0.822543	0.00908603	-0.43428	0.139788
	345	PBANKA_0202700	PBANKA_020270	"kinesin-8, putative"	262.854	-0.612326	0.343984	-0.476342	0.553594	0.497317	0.584709	-0.299847	0.954199	0.154451	1	0.609388	0.632638	0.994318	0.192605	0.369798	1	0.357187	1	0.303458	1	0.405988	1	0.190211	1	0.457475	0.713926	0.742219	0.405747	0.304588	0.414325	0.685478	0.0898306	-0.836599	0.0158514
	530	PBANKA_0304800	PBANKA_030480	serine repeat antigen 4 (SERA4)	262.844	0.854576	0.0270685	0.735511	0.104641	0.160728	0.809121	0.0443307	0.991823	0.513628	1	-0.246927	0.783213	-0.650722	0.180486	-0.285929	1	-0.392746	1	-0.691182	1	-0.273261	1	0.100018	1	0.920123	0.0217339	1.68322	1.57999e-07	0.71923	0.0405494	1.34482	0.000606391	1.14092	0.00115564
	1372	PBANKA_0703700	PBANKA_070370	"ATP-dependent RNA helicase DBP10, putative (DBP10)"	262.777	2.04934	3.81508e-07	0.519567	0.32886	0.451478	0.445909	-0.260168	0.947442	0.149103	1	0.495181	0.583386	0.210926	0.758237	-0.68176	1	-0.440297	1	-0.512675	1	-0.287099	1	-0.269386	1	-0.0819079	0.927592	-0.422072	0.606513	-1.38156	7.59064e-05	-0.896646	0.0363327	-1.4866	3.93384e-05
	418	PBANKA_0210000	PBANKA_021000	"conserved Plasmodium protein, unknown function"	262.695	-0.202438	0.491876	-0.624399	0.0395677	-0.354578	0.315943	-0.0631553	0.983196	-0.195921	1	-0.304342	0.588278	-0.33193	0.36528	-0.354167	1	-0.501922	0.705229	-0.326733	1	-0.331363	1	0.064455	1	0.2668	0.770285	0.227015	0.78633	0.270238	0.34684	-0.054563	0.90085	-0.901716	0.000615763
	2106	PBANKA_0916400	PBANKA_091640	"ubiquitin-like protein, putative"	262.659	-0.470295	0.191763	0.128588	0.800132	-0.342387	0.48207	-0.0611465	0.987523	0.33989	1	-0.227054	0.77415	-0.327869	0.52098	-0.280036	1	-0.295778	1	-0.29701	1	-0.139947	1	-0.0184082	1	0.341256	0.727515	0.370202	0.624839	-0.147301	0.603327	-0.00993705	0.986264	-0.643262	0.0110689
	3914	PBANKA_1318100	PBANKA_131810	"aminopeptidase P, putative (APP)"	262.65	0.77785	0.0207688	0.130009	0.792646	0.323733	0.502056	0.347404	0.908102	0.194342	1	-0.320072	0.663186	-0.513454	0.238687	0.140469	1	0.0708434	1	0.2516	1	-0.0195852	1	0.292412	1	0.214638	0.66069	0.712392	0.00624533	0.820398	0.0351963	0.739701	0.115353	0.481217	0.259079
	4538	PBANKA_1414500	PBANKA_141450	"protein kinase, putative"	262.629	-3.1791	5.23519e-09	-1.54813	0.0149816	-0.24036	0.808159	-1.44724	0.164549	-0.182973	1	0.484138	0.700831	2.63296	3.76128e-06	0.554258	1	1.06971	0.705336	0.699708	1	0.545257	1	-0.46603	1	-0.975082	0.272119	-0.0186194	0.988806	-0.163514	0.52748	-0.94245	0.000277913	1.98192	2.95998e-21
	244	PBANKA_0106200	PBANKA_010620	"conserved Plasmodium protein, unknown function"	262.416	-1.12342	0.0155597	-0.972026	0.0723248	0.287971	0.701499	-0.483231	0.908102	0.228392	1	0.464004	0.638578	1.06658	0.0459106	0.328099	1	0.291094	1	0.321113	1	0.190483	1	-0.0187427	1	0.402136	0.728465	0.672574	0.431123	0.0656657	0.886857	0.333076	0.520002	-0.0561089	0.911715
	3864	PBANKA_1313100	PBANKA_131310	"conserved Plasmodium protein, unknown function"	262.36	-0.684772	0.236333	-0.239604	0.76304	-0.366093	0.673067	-1.07521	0.501602	-0.441892	1	0.303515	0.811461	0.686672	0.362703	-0.067764	1	0.06651	1	-0.287574	1	0.245614	1	-0.0522458	1	-1.53419	3.36668e-05	-1.38106	0.000128859	-1.42915	8.47134e-06	-0.770778	0.0546238	-1.22932	0.000281919
	1735	PBANKA_0817000	PBANKA_081700	"sugar transporter, putative"	262.292	0.792275	0.178894	0.729213	0.297517	0.936819	0.185017	-0.179464	0.97671	0.295366	1	0.617928	0.609129	0.709206	0.36236	0.232959	1	0.3918	1	-0.124766	1	0.531572	1	0.187316	1	0.27763	0.769623	0.399256	0.6205	0.414756	0.110339	0.391645	0.214167	-0.455821	0.086256
	1818	PBANKA_0825300	PBANKA_082530	"conserved Plasmodium protein, unknown function"	261.505	1.09185	0.00550519	0.377615	0.468433	-0.084379	0.914201	-0.561459	0.825172	-0.266059	1	0.912125	0.209282	-0.286603	0.644196	-0.149755	1	-0.0332987	1	-0.2511	1	0.171746	1	0.241964	1	0.0685295	0.923107	-0.249113	0.70993	-0.822737	0.017243	-0.402057	0.376032	-0.970828	0.00618829
	5033	PBANKA_1463700	PBANKA_146370	"DNA repair protein, putative"	261.472	-1.67016	3.80376e-06	-1.15777	0.00522018	-0.688244	0.137528	-0.39331	0.908102	0.111047	1	0.326755	0.694211	0.720316	0.116312	-0.0696939	1	0.118566	1	0.0658062	1	0.229753	1	-0.028644	1	0.404992	0.722065	0.47416	0.581522	-0.495107	0.164571	-0.382334	0.390081	-0.656283	0.0651148
	3881	PBANKA_1314800	PBANKA_131480	"elongation factor 2, putative"	261.224	0.0154542	0.984002	-0.0394228	0.960271	-0.396197	0.578446	0.490741	0.908102	0.25887	1	-0.705003	0.45045	-0.545704	0.416862	-0.226174	1	-0.340762	1	-0.0848431	1	-0.37182	1	-0.120029	1	0.0149679	0.985715	-0.0517127	0.959442	-0.398173	0.204348	-0.711223	0.0407106	-0.176096	0.614597
	4032	PBANKA_1329800	PBANKA_132980	transcription factor with AP2 domain(s) (ApiAP2)	260.831	2.0239	0.000683148	1.08007	0.138018	1.13425	0.130375	0.0165741	0.995087	0.487986	1	0.681495	0.60316	-4.77892	2.39135e-16	0.0583572	1	0.103668	1	-0.192202	1	0.315931	1	0.346386	1	0.90957	0.292418	0.706895	0.357807	1.67356	1.76634e-08	1.5637	1.0752e-05	-0.168648	0.661887
	1039	PBANKA_0519300	PBANKA_051930	"conserved Plasmodium protein, unknown function"	260.438	1.71516	0.000192936	1.21305	0.0231742	1.15329	0.0411629	0.0347483	0.992977	0.8558	1	0.306282	0.781821	-0.528635	0.439394	-0.063694	1	-0.20626	1	-0.415381	1	-0.0425783	1	-0.0726594	1	-1.22856	0.00256067	-1.06062	0.00652205	1.15574	2.02354e-07	0.608911	0.0293898	0.29396	0.262328
	1609	PBANKA_0804400	PBANKA_080440	"conserved Plasmodium protein, unknown function"	259.864	0.546782	0.250865	-0.144004	0.829303	-0.177518	0.822605	0.056025	0.991823	0.167055	1	0.100162	0.929865	-0.56712	0.361151	-0.136386	1	-0.136418	1	-0.103638	1	0.170773	1	0.0669868	1	0.353434	0.759814	0.469893	0.612436	0.683087	0.0136643	0.488696	0.157139	-0.534056	0.0699008
	3543	PBANKA_1228400	PBANKA_122840	"mannose-6-phosphate isomerase, putative"	259.716	0.0744612	0.85414	0.173959	0.714089	-0.15304	0.791743	0.233054	0.94605	0.234347	1	-0.19851	0.797251	-0.8229	0.0279511	-0.294207	1	-0.390045	1	-0.0495971	1	-0.133396	1	0.126287	1	0.45196	0.703632	0.548155	0.532354	1.35401	8.3159e-08	0.968565	0.00167192	0.0156727	0.970549
	4324	PBANKA_1359000	PBANKA_135900	"sec61 alpha subunit, putative"	259.09	0.22702	0.748619	0.556186	0.483851	0.523327	0.562443	0.303111	0.954199	0.273992	1	-0.137618	0.928528	0.645097	0.465559	0.309135	1	0.237295	1	-0.0316014	1	0.0103154	1	-0.394356	1	-0.678832	0.514865	-0.275779	0.769491	-0.145357	0.703547	-0.314446	0.474336	0.572988	0.0961205
	2142	PBANKA_0919900	PBANKA_091990	"ATP-dependent phosphofructokinase, putative"	258.714	-1.88939	8.13046e-05	-0.230947	0.74652	0.279416	0.735403	-0.927823	0.560503	-0.491434	1	0.844965	0.379266	2.5057	3.12304e-07	0.766954	1	1.16803	0.375262	0.634384	1	1.07585	0.683402	0.299782	1	-0.18749	0.769601	-0.301217	0.573066	1.04255	0.000114722	-0.232428	0.557143	-0.591984	0.0455597
	2129	PBANKA_0918600	PBANKA_091860	"phosphatidylinositol-4-phosphate 5-kinase, putative"	258.563	-0.949786	0.00280055	-0.636925	0.0923654	0.278311	0.563486	-0.504221	0.782529	-0.0377603	1	0.32815	0.632167	1.26673	0.000100637	0.107858	1	0.27285	1	0.200632	1	0.233329	1	0.0619213	1	0.244057	0.799924	0.44056	0.594246	-0.264416	0.54547	-0.29562	0.580529	-0.383428	0.374348
	2389	PBANKA_1000600	PBANKA_100060	erythrocyte membrane antigen 1	258.537	2.74812	3.68426e-14	1.34018	0.00127164	1.07685	0.016429	-0.0210442	0.994362	0.526191	1	0.411769	0.61918	-3.89964	1.03305e-27	-0.49984	1	-0.638464	0.825843	-0.0248316	1	-0.540936	1	-0.00449657	1	0.46629	0.289985	0.701672	0.0235948	-0.0888563	0.839661	0.53266	0.241504	0.695639	0.0683036
	1320	PBANKA_0622600	PBANKA_062260	"conserved Plasmodium protein, unknown function"	258.414	1.54384	0.000393235	0.535515	0.341873	0.969423	0.0714538	-0.312859	0.94605	-0.109505	1	0.79878	0.351226	-0.282961	0.687197	-0.282791	1	-0.143552	1	0.29252	1	0.214514	1	0.238973	1	0.299104	0.765502	0.442393	0.589535	-0.287282	0.255861	-0.0335935	0.93329	-0.977301	2.35806e-05
	3090	PBANKA_1129900	PBANKA_112990	"conserved Plasmodium protein, unknown function"	258.111	-0.65923	0.0802182	-0.957174	0.0204944	-0.66147	0.145728	-0.12488	0.972875	-0.023995	1	-0.101932	0.911565	-0.263198	0.644308	-0.305561	1	-0.260554	1	-0.0686236	1	0.0232116	1	0.260701	1	0.166148	0.852205	0.47298	0.551139	1.41953	1.21359e-08	1.22017	5.02277e-05	-0.186441	0.552928
	738	PBANKA_0408200	PBANKA_040820	calcium-dependent protein kinase 3 (CDPK3)	257.655	-1.1991	0.0115816	0.0736863	0.919803	-0.464641	0.48423	-1.85186	0.000840128	-0.361452	1	0.599761	0.531895	2.31993	5.11242e-07	0.564713	1	0.977623	0.561361	0.0976331	1	0.433203	1	-0.126762	1	-0.707162	0.313931	-0.0303261	0.97458	-2.56705	1.23119e-44	-0.942956	4.63186e-05	-0.679875	0.000985725
	2978	PBANKA_1118700	PBANKA_111870	"acyl-CoA synthetase, putative"	257.602	0.83558	0.110367	0.160303	0.832905	0.207321	0.813144	0.0375912	0.992977	0.0863072	1	0.0778874	0.95828	-0.76286	0.249945	-0.131884	1	-0.204039	1	-0.262377	1	0.0545277	1	0.60218	1	1.01945	0.0162974	0.658398	0.139426	-0.525528	0.0544527	-0.487127	0.14265	-0.450871	0.117312
	1596	PBANKA_0803100	PBANKA_080310	"DNA replication licensing factor MCM7, putative (MCM7)"	257.375	-0.595915	0.00108911	-0.72451	0.000204103	-0.418893	0.0591552	-0.0241801	0.991823	0.141618	1	-0.304913	0.39488	-0.109953	0.706034	0.0679263	1	-0.0320333	1	-0.214521	1	-0.00312485	1	0.121768	1	0.475784	0.659795	0.733399	0.323793	0.62261	0.00664957	0.668339	0.0136935	0.0437477	0.883765
	3660	PBANKA_1240100	PBANKA_124010	"conserved Plasmodium protein, unknown function"	257.122	1.50471	2.7012e-05	0.426612	0.365434	1.02485	0.0179428	-0.520853	0.833874	-0.0133963	1	0.403829	0.615005	1.23504	0.0015431	-0.105305	1	0.00764348	1	-0.0633472	1	-0.122264	1	-0.248063	1	-0.329017	0.718684	-0.689657	0.248198	-1.66602	6.52585e-11	-0.501116	0.140606	-0.872883	0.00175351
	3938	PBANKA_1320500	PBANKA_132050	"V-type H( )-translocating pyrophosphatase, putative (VP1)"	257.072	2.78503	2.90089e-09	1.41905	0.009393	1.76518	0.00173174	0.33726	0.947442	0.311764	1	0.460775	0.671101	-0.290553	0.709154	0.0237479	1	-0.0464531	1	-0.135232	1	-0.142803	1	-0.026285	1	-0.452421	0.58841	-0.673456	0.243274	0.185314	0.665947	0.380387	0.438025	0.402266	0.326596
	2725	PBANKA_1034100	PBANKA_103410	"DNA repair helicase, putative"	256.892	-0.781908	0.0608506	-0.666427	0.175749	0.204185	0.772959	-0.190746	0.956563	-0.128463	1	0.253068	0.791576	0.418503	0.490163	0.0454445	1	0.127405	1	-0.0148931	1	0.265266	1	0.0901802	1	0.417308	0.727515	0.603433	0.497978	-0.0273338	0.934575	0.433164	0.197716	-0.873525	0.0012666
	363	PBANKA_0204500	PBANKA_020450	LCCL domain-containing protein (CCp5)	256.262	-2.28475	2.42057e-05	-0.880951	0.194139	0.310837	0.741325	-1.152	0.455917	-0.966477	1	1.04069	0.321961	3.04068	4.17695e-08	1.05328	1	1.4205	0.268739	1.0591	1	1.22738	0.674933	0.355493	1	-0.25766	0.712122	-0.609937	0.163759	0.917825	0.000709381	0.138605	0.739879	-0.0294123	0.94164
	3588	PBANKA_1232900	PBANKA_123290	"RAP protein, putative"	255.969	0.548234	0.0662944	0.210363	0.60023	-0.22219	0.623601	-0.22306	0.945417	-0.203954	1	0.31043	0.622367	-0.339252	0.417515	-0.241757	1	-0.0836508	1	-0.308554	1	0.204711	1	0.0099917	1	-0.231138	0.695612	-0.134239	0.776279	-0.180811	0.576035	0.105257	0.808191	-0.913362	0.00132139
	1116	PBANKA_0602300	PBANKA_060230	"conserved Plasmodium protein, unknown function"	255.939	0.458097	0.153921	-0.398622	0.299148	-0.102534	0.850357	-0.413263	0.845663	-0.0620048	1	-0.119827	0.871546	-0.251359	0.594908	-0.67658	1	-0.553138	0.766136	-0.504573	1	-0.23061	1	-0.0612181	1	0.311961	0.760556	0.249506	0.782301	0.508566	0.0258259	0.284714	0.340799	0.0899725	0.750851
	4777	PBANKA_1438200	PBANKA_143820	"DNA GyrAse a-subunit, putative"	255.733	0.669157	0.0419322	0.103616	0.831319	-0.133402	0.812994	-0.122137	0.967803	0.20087	1	-0.208247	0.784964	-0.325768	0.5004	-0.353031	1	-0.326451	1	-0.537683	1	-0.0354969	1	0.0312653	1	-0.065554	0.913118	0.326026	0.555075	0.84189	0.00140413	0.444155	0.191594	-0.259114	0.400433
	3318	PBANKA_1205900	PBANKA_120590	"transcription factor with AP2 domain(s), putative (ApiAP2)"	255.01	1.44699	0.000993394	1.01428	0.04989	0.951734	0.0784598	-0.0344559	0.992977	0.428538	1	0.454576	0.633867	-0.596444	0.33007	-0.0623004	1	0.104724	1	-0.0352065	1	0.409156	1	0.33533	1	0.35716	0.73599	0.578499	0.464722	1.50501	1.74535e-09	1.15175	0.000154547	-0.843172	0.00212415
	1652	PBANKA_0808700	PBANKA_080870	"GTPase activator, putative"	254.968	0.9242	0.0309846	-0.273029	0.648397	0.252385	0.717559	-0.0999275	0.983196	0.0430633	1	0.220902	0.82143	-0.329322	0.615386	-0.385764	1	-0.375865	1	-0.0540053	1	-0.0695822	1	0.202858	1	0.404313	0.723243	0.334812	0.709065	0.584912	0.0609333	0.337026	0.40856	-0.840278	0.00752507
	4406	PBANKA_1401300	PBANKA_140130	"40S ribosomal protein S7, putative"	254.934	1.77782	0.00083691	0.465971	0.521706	0.539046	0.488928	0.252991	0.956563	0.402557	1	0.00864875	1	-0.386534	0.64888	-0.246712	1	-0.264882	1	0.0494787	1	-0.280798	1	-0.175206	1	-0.160033	0.769393	-0.163645	0.735754	0.666398	0.0208822	0.537099	0.130425	0.217069	0.518299
	2747	PBANKA_1036300	PBANKA_103630	"RNA-binding protein, putative"	253.555	2.43814	2.27955e-06	0.726621	0.278276	1.28071	0.0463297	-0.227374	0.96366	0.108844	1	0.731946	0.498792	-0.0742603	0.943079	-0.888185	1	-0.613582	1	-0.145317	1	-0.54378	1	-0.274812	1	0.430834	0.661249	0.324524	0.673819	-2.82845	2.38788e-12	-0.579369	0.29828	-0.918134	0.045125
	3841	PBANKA_1310800	PBANKA_131080	"40S ribosomal protein S2, putative"	253.548	1.64282	3.59055e-05	0.588573	0.245637	0.716973	0.162985	0.532966	0.860579	0.37624	1	0.0535117	0.96093	-0.226555	0.728049	0.0394562	1	0.0372883	1	0.222285	1	-0.0759967	1	0.15366	1	0.223156	0.718684	0.365105	0.410597	0.336025	0.184171	-0.129817	0.712813	-0.125753	0.661887
	2092	PBANKA_0915000	PBANKA_091500	apical membrane antigen 1 (AMA1)	253.152	2.36149	4.39351e-05	1.72881	0.00897214	1.26714	0.078459	-0.0827858	0.99175	0.477182	1	0.576336	0.657712	-0.947066	0.217886	-0.00290849	1	0.0517041	1	-0.0418166	1	0.126455	1	0.683306	1	1.71235	0.00021268	1.65842	0.00015057	-0.764183	0.0393371	2.17382	6.13309e-08	-0.0768242	0.871448
	1315	PBANKA_0622100	PBANKA_062210	"protein kinase, putative"	253.002	0.717995	0.245296	0.446138	0.571072	0.4957	0.573496	-0.128404	0.983196	0.251717	1	0.147752	0.923002	-0.0289758	0.985171	-0.012304	1	0.0935951	1	-0.466956	1	0.288848	1	0.160655	1	0.431901	0.718684	0.589703	0.507034	0.442359	0.103476	0.520353	0.104129	-0.722861	0.00730782
	749	PBANKA_0409300	PBANKA_040930	"phosphatidylinositol 3- and 4-kinase, putative"	252.997	-1.11503	0.00137563	-0.541762	0.211514	-0.956693	0.020994	-0.163078	0.957921	0.00930843	1	-0.22429	0.788701	0.231121	0.677693	0.201387	1	0.186397	1	0.302783	1	0.256523	1	0.0899424	1	0.122848	0.88105	0.206124	0.798909	1.30862	1.23804e-05	0.416264	0.30647	-0.0339489	0.939716
	2686	PBANKA_1030200	PBANKA_103020	"conserved Plasmodium protein, unknown function"	252.957	0.8216	0.117667	-0.021453	0.978823	0.0452658	0.969552	-0.263145	0.954199	0.0542262	1	0.150063	0.907565	-0.767336	0.247385	-0.503106	1	-0.358488	1	-0.030844	1	-0.00918736	1	0.0451825	1	0.461111	0.705717	0.550813	0.543055	-0.184096	0.62914	0.48903	0.237735	-1.38913	1.90868e-05
	5027	PBANKA_1463100	PBANKA_146310	"conserved Plasmodium protein, unknown function"	252.865	0.985313	0.0568827	0.225532	0.760642	0.410233	0.597319	-0.0610381	0.991823	0.173848	1	0.445761	0.692771	-0.0717924	0.941877	-0.276592	1	-0.336812	1	-0.230003	1	-0.10693	1	-0.0400918	1	0.202368	0.806392	0.204204	0.790733	-0.756178	0.00275644	-0.559536	0.0716773	-0.341971	0.226642
	3756	PBANKA_1302300	PBANKA_130230	metacaspase-like protein	252.212	0.937944	0.102216	1.00429	0.128953	0.945377	0.174926	0.203967	0.968428	0.638781	1	0.541647	0.653496	-0.117172	0.905817	0.0161982	1	0.109739	1	0.0554332	1	0.429387	1	-0.0323171	1	0.447285	0.658535	0.463256	0.546529	0.641914	0.0414021	1.3563	0.000104373	0.0316893	0.943269
	2272	PBANKA_0933000	PBANKA_093300	"serine/threonine protein kinase, puative"	251.824	-0.0586746	0.872293	0.0154171	0.975215	-0.126802	0.804071	0.0283229	0.992619	0.436274	1	-0.211256	0.751902	-0.17715	0.704174	0.000107624	1	-0.090022	1	-0.271543	1	0.00724209	1	0.0196638	1	0.271025	0.728465	0.566993	0.28519	0.225012	0.341803	-0.173669	0.569188	-0.426279	0.0609251
	3753	PBANKA_1302000	PBANKA_130200	"conserved Plasmodium protein, unknown function"	251.304	-0.599495	0.397002	-0.507552	0.559624	0.414035	0.691101	-0.643231	0.911105	-0.391674	1	0.620879	0.659706	0.702163	0.455575	0.0847334	1	0.181721	1	0.013329	1	0.537488	1	0.198468	1	0.409943	0.739244	0.49419	0.608903	1.69779	1.06021e-05	1.87264	3.37795e-05	-1.15388	0.00567219
	4222	PBANKA_1348800	PBANKA_134880	"conserved Plasmodium protein, unknown function"	251.216	-0.418506	0.235841	-0.339147	0.429741	-0.0125722	0.987792	-0.12267	0.967803	0.0388346	1	0.105699	0.898948	0.245273	0.635218	-0.0659607	1	-0.128337	1	-0.163406	1	0.0794931	1	0.01178	1	0.361902	0.736273	0.627619	0.429706	0.317509	0.22282	0.655873	0.0211128	-0.329763	0.214384
	2569	PBANKA_1018600	PBANKA_101860	"60S ribosomal protein L21e, putative"	250.738	1.74025	1.64095e-07	0.606012	0.1461	0.848239	0.0412688	0.148155	0.96366	0.169334	1	0.212844	0.791576	-0.343493	0.508681	-0.0707019	1	-0.0765477	1	0.2949	1	-0.142789	1	-0.0216828	1	0.0733559	0.870635	0.304338	0.431123	0.109357	0.738656	-0.189444	0.634846	0.281176	0.366798
	1123	PBANKA_0603000	PBANKA_060300	"conserved Plasmodium protein, unknown function"	250.621	-1.79084	2.90479e-06	-1.97414	8.72238e-07	-0.0150491	0.987792	-0.183385	0.956839	0.0293997	1	0.338658	0.698465	0.793538	0.097406	-0.0725675	1	0.0437805	1	0.146984	1	0.0462196	1	-0.0448644	1	0.279589	0.797145	0.293158	0.768253	-1.05547	0.00566607	-0.0816918	0.899471	-0.734286	0.0728763
	495	PBANKA_0301300	PBANKA_030130	"conserved Plasmodium protein, unknown function"	250.58	-1.93613	1.2544e-05	-1.584	0.00147133	-0.263268	0.731507	-0.239488	0.954199	-0.255966	1	0.257224	0.811303	1.26457	0.0118933	0.319213	1	0.243682	1	0.277341	1	0.0199124	1	-0.203661	1	-0.0235968	0.969999	0.547582	0.283134	-0.528886	0.0911665	0.0441325	0.932274	0.821364	0.00836711
	1967	PBANKA_0902500	PBANKA_090260	"CCAAT-box DNA binding protein subunit B, putative (NFYB)"	250.494	0.0303312	0.958769	0.20519	0.738584	0.339685	0.605482	-0.373051	0.931726	0.203685	1	1.21166	0.0698908	0.513144	0.396879	-0.0319625	1	0.198556	1	-0.110134	1	0.426499	1	0.0174978	1	-0.00113102	1	0.126166	0.875936	1.02089	0.00206387	-0.271991	0.568087	-0.613163	0.0898754
	1249	PBANKA_0615500	PBANKA_061550	"conserved Plasmodium protein, unknown function"	250.483	0.50243	0.413356	0.253881	0.755031	0.276902	0.774274	-1.66647	0.0468494	-0.22273	1	0.347524	0.791315	1.34166	0.0350316	0.384834	1	0.70133	0.99835	0.129164	1	0.754676	1	0.137642	1	-1.88214	5.04904e-05	-0.857983	0.120009	0.740931	0.0364251	-0.184093	0.722439	-0.414909	0.2853
	3009	PBANKA_1121800	PBANKA_112180	"transcription factor with AP2 domain(s), putative (ApiAP2)"	250.475	0.903905	0.0664773	0.632736	0.292117	0.309774	0.690289	0.0282058	0.994362	-0.0120906	1	0.432167	0.685691	-0.264977	0.728892	-0.375592	1	-0.314212	1	-0.108097	1	-0.0897905	1	0.058072	1	0.211496	0.844678	-0.0204308	0.988776	1.92593	1.17242e-08	1.21472	0.00325299	-0.406426	0.314153
	2517	PBANKA_1013400	PBANKA_101340	"conserved Plasmodium protein, unknown function"	250.076	1.61733	0.00166252	1.09204	0.074203	0.703127	0.314694	-0.165145	0.97671	0.541439	1	0.478013	0.67945	-0.392243	0.630562	-0.164062	1	-0.209309	1	-0.427566	1	-0.116621	1	-0.241738	1	-0.447576	0.477601	-0.510405	0.277913	0.481769	0.170033	-0.0398834	0.946274	-0.521635	0.145453
	2076	PBANKA_0913400	PBANKA_091340	"protein phosphatase 2C, putative"	250.01	2.78434	9.40023e-10	1.47171	0.00543755	0.948925	0.103366	0.529169	0.900884	0.554382	1	1.0277	0.249862	-0.296022	0.695146	0.0106041	1	-0.0367215	1	-0.305173	1	0.0659325	1	-0.0778394	1	-0.0325585	0.958508	0.425789	0.452435	-0.151012	0.755434	0.0203258	0.980598	0.668479	0.124676
	4601	PBANKA_1420800	PBANKA_142080	"conserved Plasmodium protein, unknown function"	249.861	0.16787	0.668049	-0.0161915	0.977228	0.592374	0.159703	-0.524816	0.792778	0.0868005	1	0.400863	0.574126	1.5297	5.77033e-06	0.0116888	1	0.388675	1	-0.00728794	1	0.360296	1	0.0806332	1	0.012661	0.984963	-0.374707	0.526548	-0.617943	0.00112002	-0.280554	0.262107	-0.567386	0.00439648
	3106	PBANKA_1131500	PBANKA_113150	"conserved Plasmodium protein, unknown function"	249.43	-1.17974	1.37648e-10	-0.950855	9.95908e-07	-0.892004	1.67743e-05	-0.430184	0.321407	-0.356987	0.993748	-0.286333	0.45394	0.376628	0.105908	-0.236108	1	-0.147355	1	-0.384026	1	-0.0624131	1	-0.132842	1	-0.180274	0.791507	-0.305894	0.597329	0.536898	0.134566	-0.384146	0.397615	-0.103697	0.81282
	1544	PBANKA_0720900	PBANKA_072090	"conserved Plasmodium protein, unknown function"	249.394	0.15763	0.832504	0.190944	0.83672	0.621799	0.47872	-0.417787	0.947442	-0.52578	1	0.31179	0.825857	2.23373	0.000423759	0.501946	1	0.868191	0.964806	0.667341	1	0.359041	1	-0.551916	NA	-0.615639	NA	-0.703236	NA	-0.517195	0.0438856	-0.468576	0.134823	1.24515	4.44589e-07
	3627	PBANKA_1236800	PBANKA_123680	"conserved Plasmodium protein, unknown function"	249.144	1.81951	2.09183e-05	0.489021	0.38581	1.31708	0.0109224	-0.426155	0.917658	0.117701	1	0.563163	0.536426	-0.57766	0.342123	-0.55329	1	-0.617154	0.973553	-0.523587	1	-0.302978	1	-0.0951213	1	0.211421	0.706291	0.359892	0.355983	0.724169	0.014326	0.256034	0.535071	-0.318858	0.338069
	2733	PBANKA_1034900	PBANKA_103490	"pre-mRNA splicing factor, putative"	248.849	1.72053	2.31697e-09	0.835801	0.0133904	1.28579	0.000119542	0.00844515	0.995087	0.258203	1	0.206109	0.765993	-0.4013	0.332632	0.0855982	1	0.0391277	1	-0.201177	1	0.0626546	1	-0.101627	1	0.200794	0.628802	0.34533	0.210892	0.0598024	0.84639	0.0232678	0.961552	-0.0124875	0.974315
	4794	PBANKA_1439900	PBANKA_143990	"conserved Plasmodium protein, unknown function"	248.811	0.683683	0.164994	0.157529	0.821613	0.400206	0.573857	0.00457839	0.999256	-0.070972	1	0.263525	0.811303	-0.230839	0.76123	-0.134796	1	-0.14874	1	0.0538081	1	0.0834838	1	0.0447735	1	0.283783	0.76729	0.243521	0.773289	0.7442	0.0042547	0.0444289	0.921308	-0.428657	0.132312
	3488	PBANKA_1222900	PBANKA_122290	"proteasome subunit alpha type 5, putative"	248.647	-0.023155	0.958367	0.267645	0.528037	-0.139215	0.799753	0.413667	0.859685	0.219589	1	-0.198264	0.789692	-0.152284	0.763903	-0.0208226	1	-0.126621	1	-0.207948	1	-0.155778	1	-0.049743	1	0.0675552	0.907516	0.218514	0.694007	-1.84351	1.1217e-11	-0.760308	0.0273359	-0.594945	0.0538152
	3148	PBANKA_1135700	PBANKA_113570	"RNA-binding protein, putative"	248.138	2.53012	1.32184e-09	1.24354	0.0108701	1.76001	0.000334548	0.426736	0.917658	1.06977	0.38134	0.496917	0.595209	-0.225207	0.749194	-0.0532491	1	-0.043154	1	0.0903563	1	0.0103526	1	0.172143	1	0.0480046	0.943797	0.236329	0.717906	0.433917	0.155628	-0.231435	0.571214	-0.911922	0.00196652
	1291	PBANKA_0619700	PBANKA_061970	"rhoptry-associated leucine zipper-like protein 1, putative (RALP1)"	247.893	1.54446	0.0188151	0.475975	0.595762	1.36008	0.0848693	0.10947	0.990014	0.506927	1	0.854934	0.523318	-0.461802	0.650276	-0.0833772	1	-0.0634636	1	-0.425911	1	0.322554	1	0.087781	1	0.822246	0.273605	0.479002	0.505233	0.273307	0.496218	1.00913	0.0133652	-0.17369	0.68778
	3593	PBANKA_1233400	PBANKA_123340	"conserved Plasmodium protein, unknown function"	247.499	-0.569115	0.095063	-0.163965	0.730125	0.150115	0.793363	0.044522	0.991823	0.100758	1	0.454668	0.494366	0.976947	0.0058948	0.228718	1	0.351667	1	0.261056	1	0.438329	1	0.239493	1	0.335745	0.766637	0.457908	0.626665	1.07806	3.78075e-05	0.534969	0.11048	-0.527743	0.0689061
	415	PBANKA_0209700	PBANKA_020970	"zinc carboxy peptidase, putative"	247.416	-1.2791	3.22322e-05	-0.308591	0.45392	-0.305891	0.499302	-0.613527	0.518106	-0.465534	1	0.552165	0.363967	1.71502	3.96981e-08	0.28976	1	0.690675	0.501123	0.4316	1	0.938201	0.117073	0.218904	1	-0.0801135	0.90716	-1.04157	0.0229519	0.373112	0.280854	-0.0962846	0.850082	-1.59423	2.79226e-07
	3527	PBANKA_1226800	PBANKA_122680	"DNA repair protein RAD54, putative"	247.311	-0.388917	0.488156	-0.0194591	0.980778	-0.25621	0.769073	-0.414006	0.941155	0.10603	1	-0.138391	0.912485	-0.00854265	0.996693	-0.293013	1	-0.142601	1	-0.487979	1	0.0412342	1	-0.246568	1	-0.484716	0.460684	-0.152469	0.803367	-1.05481	4.29302e-05	-1.05599	0.000574996	-0.48773	0.0892006
	810	PBANKA_0415300	PBANKA_041530	"RNB-like protein, putative"	247.304	-0.0643031	0.878837	-0.436416	0.299733	-0.352853	0.460012	-0.294958	0.931726	-0.185249	1	0.125332	0.8781	0.027335	0.974048	-0.183435	1	-0.0166013	1	-0.0276212	1	0.355284	1	0.162308	1	-0.165247	0.849655	-0.967547	0.122552	0.848105	0.00648341	0.124491	0.796072	-0.866553	0.00755
	2326	PBANKA_0938400	PBANKA_093840	"endoplasmic reticulum-resident calcium binding protein, putative"	246.825	-0.694287	0.0658957	-0.597919	0.179463	-0.521496	0.284624	0.376576	0.910444	0.0974166	1	-0.545101	0.456902	-0.440442	0.399751	0.0752369	1	-0.0831862	1	0.0359096	1	-0.108018	1	-0.282128	1	-0.277449	0.73963	0.419839	0.513878	0.534764	0.173755	0.397941	0.420947	0.910642	0.0179256
	1094	PBANKA_0524800	PBANKA_052480	early transcribed membrane protein (SEP1)	246.306	1.50424	0.00497935	0.708552	0.293401	0.198843	0.835575	0.264068	0.956563	0.485661	1	-0.153841	0.910346	-0.600133	0.443107	-0.143095	1	-0.335703	1	-0.0861921	1	-0.312189	1	-0.245956	1	-0.385546	0.657395	-0.0625248	0.937813	0.452874	0.2567	0.757733	0.0878413	1.27918	0.000562492
	4105	PBANKA_1337100	PBANKA_133710	"splicing factor, putative"	246.216	0.201872	0.682115	-0.0515901	0.938728	-0.476141	0.419183	-0.158744	0.967803	0.363843	1	-0.201034	0.836365	-0.586977	0.307521	-0.505589	1	-0.377081	1	0.074102	1	-0.182658	1	-0.103369	1	0.332603	0.745239	0.396943	0.627797	0.819812	0.00557861	0.231487	0.584306	-0.426027	0.193711
	4189	PBANKA_1345500	PBANKA_134550	"conserved Plasmodium protein, unknown function"	245.772	0.344829	0.141258	0.235625	0.414982	0.0923825	0.812994	-0.326759	0.807145	-0.167155	1	-0.0160797	0.982282	0.921877	4.78867e-05	-0.0523006	1	-0.0224735	1	0.454762	1	0.120896	1	-0.115606	1	-0.115293	0.757321	-0.0825994	0.797361	-0.496083	0.102742	-0.2315	0.574893	-0.0548429	0.884016
	3877	PBANKA_1314400	PBANKA_131440	"conserved Plasmodium protein, unknown function"	245.555	1.12378	0.00159033	0.629196	0.146913	0.299116	0.588201	-0.291903	0.941384	0.534382	1	0.10521	0.909341	-0.360932	0.50324	-0.318298	1	-0.244998	1	-0.399212	1	-0.0326255	1	-0.284284	1	0.0185796	0.975786	0.0598723	0.930916	0.165907	0.712665	-0.145769	0.802697	-0.557047	0.180999
	1971	PBANKA_0902900	PBANKA_090300	"conserved Plasmodium protein, unknown function"	245.348	-1.15571	0.0663679	-0.968316	0.194374	-0.0813707	0.951955	-0.425347	0.94605	-0.545855	1	0.103785	0.95321	2.04482	0.0015431	0.348361	1	0.632898	1	0.473389	1	0.0716064	1	-0.580256	NA	-0.72751	NA	-0.591074	NA	-0.755595	0.00250608	-0.0704646	0.867122	1.43663	4.98297e-09
	2541	PBANKA_1015800	PBANKA_101580	"conserved Plasmodium protein, unknown function"	245.33	-0.281464	0.481959	-0.42089	0.357314	-0.363799	0.479187	-0.216583	0.948161	-0.103519	1	-0.114658	0.899131	-0.607879	0.184396	-0.460915	1	-0.32999	1	-0.567073	1	-0.0277639	1	0.184921	1	-0.460636	0.306694	0.0689336	0.891798	-1.34736	7.78521e-07	-0.430818	0.240278	-1.16568	4.92613e-05
	1592	PBANKA_0802700	PBANKA_080270	"conserved Plasmodium protein, unknown function"	245.294	0.192564	0.767932	-0.766432	0.26161	-0.25154	0.792969	-0.123482	0.983196	0.0403956	1	-0.132629	0.925042	-0.513453	0.533921	-0.448873	1	-0.469286	1	-0.221192	1	-0.19193	1	-0.09171	1	0.450259	0.689046	0.582569	0.472179	0.804274	0.00279629	0.575701	0.0834404	-0.0973259	0.777649
	2916	PBANKA_1112500	PBANKA_111250	"conserved Plasmodium protein, unknown function"	245.25	-0.47896	0.16573	-0.677784	0.0789188	-0.0122468	0.987792	0.228375	0.94605	0.0777851	1	0.245653	0.740811	0.394286	0.398755	0.158635	1	0.136783	1	0.113271	1	0.205292	1	0.0888258	1	0.2426	0.80304	0.483647	0.563917	-0.838417	0.000231903	-0.517648	0.0695041	-1.15661	5.48474e-07
	3384	PBANKA_1212500	PBANKA_121250	"conserved Plasmodium protein, unknown function"	245.162	1.69937	0.00451395	0.556382	0.48545	1.34953	0.0634012	-0.238635	0.967803	0.324965	1	0.722746	0.571622	-0.478315	0.607591	-0.294442	1	-0.203751	1	-0.47566	1	0.157235	1	0.127928	1	-0.00646046	0.993769	-0.956337	0.0235948	0.787647	0.0103144	0.326489	0.432063	-0.616281	0.0595339
	458	PBANKA_0214000	PBANKA_021400	"dynein heavy chain, putative"	244.936	-0.429092	0.562273	-0.103224	0.920101	0.149736	0.906124	-1.01234	0.795648	-0.259262	1	1.09975	0.387318	1.75995	0.0147113	0.641963	1	1.08185	0.825843	0.583723	1	1.33114	0.857672	0.486213	1	-0.247207	0.811443	-0.232069	0.808682	2.37907	4.30326e-11	0.853685	0.0649082	-1.08776	0.00656808
	4576	PBANKA_1418300	PBANKA_141830	"rhoptry protein 2, putative (PRP2)"	244.345	1.98019	2.85549e-06	1.02477	0.0422685	1.31675	0.0104982	-0.147486	0.972875	-0.0451899	1	0.451826	0.632167	-0.382319	0.569722	0.155596	1	0.182673	1	-0.148624	1	0.277944	1	0.164333	1	0.49268	0.32515	0.631794	0.0876561	0.39106	0.192289	0.455201	0.197057	0.0541615	0.88187
	2062	PBANKA_0912000	PBANKA_091200	"conserved Plasmodium protein, unknown function"	244.133	2.6918	1.31517e-10	0.891961	0.0857674	1.24708	0.0156921	-0.427966	0.917658	0.339194	1	0.980441	0.231836	-0.289424	0.676928	-0.711801	1	-0.460365	1	0.238807	1	-0.127486	1	-0.0119232	1	0.358159	0.570891	0.155631	0.776279	-0.276703	0.454879	-0.209227	0.660246	-0.335025	0.366798
	1120	PBANKA_0602700	PBANKA_060270	"nucleosome assembly protein 1, putative (NAPL)"	243.986	-0.798125	0.00775593	-0.5636	0.113874	-0.781507	0.0271264	0.343108	0.900884	0.0822754	1	-0.465536	0.433133	-0.254486	0.579525	0.028809	1	-0.113146	1	0.0426276	1	-0.107118	1	-0.262594	1	-0.170901	0.769393	0.0561126	0.922883	0.132799	0.646327	0.0933509	0.807193	0.422686	0.110448
	1580	PBANKA_0801500	PBANKA_080150	"conserved Plasmodium protein, unknown function"	243.581	-2.01654	9.02355e-06	-1.96537	5.67492e-05	0.173178	0.835375	-0.647059	0.839062	-0.0373796	1	0.876829	0.320735	1.10646	0.0404915	0.00482228	1	0.221991	1	0.0444943	1	0.284793	1	-0.236393	1	0.307984	0.782941	0.225351	0.827666	-0.19876	0.672438	0.552696	0.279188	-1.0412	0.012076
	5094	PBANKA_MIT01100	PBANKA_MIT0001	cytochrome c oxidase subunit 3	243.01	0.479193	0.585827	0.292035	0.799101	-0.4953	0.691414	-0.418408	0.952674	-0.333203	1	0.271958	0.883264	0.728333	0.530207	0.283843	1	0.216436	1	0.220911	1	0.143387	1	0.149117	1	-0.835026	0.204932	-1.49756	0.00102973	-0.534409	0.125202	-0.44151	0.305309	-0.634189	0.072538
	4832	PBANKA_1443700	PBANKA_144370	"conserved Plasmodium protein, unknown function"	242.49	-0.347662	0.413377	0.393956	0.429741	-0.317493	0.589587	-0.291184	0.945417	-0.297728	1	0.0817295	0.934597	0.656016	0.180486	0.054798	1	0.156813	1	0.12254	1	0.18018	1	-0.296233	1	-0.335512	0.365143	-0.228842	0.487525	-0.62017	0.00322198	-0.571948	0.0237149	-0.38793	0.0893621
	1217	PBANKA_0612300	PBANKA_061230	"conserved Plasmodium protein, unknown function"	242.064	-1.21669	0.00131237	-1.1509	0.00674353	-0.328005	0.573857	-0.240675	0.947442	-0.000947757	1	0.133092	0.886752	0.211773	0.72894	-0.0157243	1	0.0277671	1	0.0100309	1	0.188923	1	-0.0511149	1	0.289033	0.791507	0.368078	0.705363	1.03514	0.00262146	0.860282	0.0378256	-0.653718	0.079906
	4926	PBANKA_1453100	PBANKA_145310	"sphingomyelin phosphodiesterase, putative"	242.052	0.571662	0.379643	0.0443068	0.964657	0.138952	0.904687	-0.560999	0.923515	-0.15862	1	0.098212	0.95366	0.997942	0.189728	-0.053301	1	0.0175893	1	0.00499869	1	-0.168194	1	-0.401453	1	-0.793267	0.359941	-0.655182	0.37528	0.353895	0.129414	-0.150111	0.643079	0.818213	0.000242782
	2088	PBANKA_0914600	PBANKA_091460	"RNA (uracil-5-)methyltransferase, putative"	241.967	-0.977761	0.00897206	-0.728141	0.10046	-0.139696	0.832817	-0.481208	0.864924	-0.215871	1	0.568853	0.441803	1.47758	0.00010273	0.290087	1	0.47333	0.99835	0.0916525	1	0.509543	1	-0.155971	1	-0.287691	0.728465	-0.0686586	0.927991	0.471613	0.020328	0.229884	0.397086	1.04042	1.32028e-07
	3934	PBANKA_1320100	PBANKA_132010	"conserved Plasmodium protein, unknown function (UIS25)"	241.763	-2.63891	6.99763e-08	-1.69352	0.00240751	0.406108	0.605233	-0.724085	0.823938	0.0585843	1	1.01276	0.280424	2.19409	1.88851e-05	0.607692	1	0.845226	0.825843	0.76929	1	0.783955	1	0.132397	1	0.190335	0.837361	0.673329	0.368115	0.456266	0.223348	0.630093	0.141344	0.200044	0.630964
	4271	PBANKA_1353700	PBANKA_135370	"nucleolar complex protein 2, putative"	241.149	2.71093	1.06781e-08	0.969539	0.0989919	1.56095	0.00707958	-0.156801	0.97671	0.277989	1	0.898366	0.34104	-0.322525	0.679333	-0.717074	1	-0.457379	1	-0.126208	1	-0.279868	1	-0.143696	1	0.27645	0.601356	-0.793803	0.0076887	0.251423	0.476913	0.253246	0.564542	0.0650974	0.872109
	3439	PBANKA_1218000	PBANKA_121800	"conserved Plasmodium protein, unknown function,pyrazinamidase/nicotinamidase, putative"	240.979	2.05902	9.40227e-06	0.854506	0.138383	1.10075	0.0575692	-0.308165	0.947442	0.187259	1	1.1739	0.164307	1.10793	0.0471	-0.0557675	1	0.215196	1	0.202988	1	0.0781063	1	-0.469449	1	-0.752388	0.411026	-0.861196	0.212673	0.0763572	0.800635	0.488067	0.108633	0.773324	0.00216611
	226	PBANKA_0104400	PBANKA_010440	"nucleoside diphosphate kinase, putative"	240.842	-0.842457	0.0857153	-1.52568	0.00349738	0.110886	0.904687	-0.286697	0.948161	-0.214562	1	0.390588	0.710135	0.722276	0.24672	-0.1277	1	-0.0887579	1	-0.066701	1	-0.0643936	1	0.1371	1	0.334878	0.765515	0.514681	0.573066	0.642393	0.0589788	1.17011	0.00205172	-0.531407	0.139707
	1309	PBANKA_0621500	PBANKA_062150	"Rab GTPase activator and protein kinase, putative"	240.797	-0.0956965	0.828782	-0.444313	0.336529	-0.188179	0.766153	0.0554059	0.991008	-0.0594965	1	-0.225697	0.791576	-0.399653	0.454068	-0.289181	1	-0.478045	0.99835	-0.297929	1	-0.212309	1	0.0830874	1	0.262606	0.80272	0.279025	0.775202	0.399027	0.225607	0.0953484	0.845599	-0.149296	0.690106
	4470	PBANKA_1407700	PBANKA_140770	"protein phosphatase 2c-like protein, putative"	240.664	1.43747	1.13307e-12	0.938774	1.90274e-05	0.871616	0.000238915	0.188564	0.931726	0.219586	1	0.472743	0.231836	0.0277052	0.948231	0.320992	1	0.203007	1	0.300986	1	0.266983	1	-0.0287319	1	-0.028765	0.95266	0.00139416	1	0.659546	0.00119051	0.238583	0.393028	-0.126967	0.611679
	4370	PBANKA_1363600	PBANKA_136360	"conserved Plasmodium protein, unknown function"	240.58	-4.69035	5.57807e-18	-3.01812	9.22448e-08	-0.479108	0.575184	-1.38537	0.198479	-0.937921	1	1.08482	0.299222	2.74487	1.06908e-06	0.632774	1	1.15173	0.601054	0.84562	1	0.588977	1	-0.643493	1	-1.12376	0.170203	-0.574297	0.495648	-1.34725	1.57137e-05	-0.847622	0.0272274	0.981007	0.00322479
	4293	PBANKA_1355900	PBANKA_135590	"phosphoenolpyruvate carboxykinase, putative (PEPCK)"	240.32	-0.801427	0.311466	0.186313	0.870212	0.302742	0.812994	-0.351931	0.956563	0.254403	1	0.143166	0.941018	1.83552	0.0274516	0.357855	1	0.629203	1	0.397599	1	0.208521	1	-0.13271	1	-0.623242	0.538335	-0.806084	0.272365	0.0227764	0.953679	-0.666029	0.0682789	-0.297651	0.387891
	1729	PBANKA_0816400	PBANKA_081640	"6-phosphofructokinase, putative (PFK9)"	240.197	1.84931	1.3057e-07	0.872514	0.0378086	0.567198	0.233204	0.107993	0.977314	0.40718	1	0.324151	0.691152	-0.0403303	0.959371	0.00482292	1	0.112797	1	0.355397	1	0.13026	1	0.456742	1	0.213606	0.769097	0.110933	0.873824	-1.14328	3.80794e-07	-0.420931	0.158018	-1.35139	4.78038e-09
	907	PBANKA_0506200	PBANKA_050620	"conserved Plasmodium protein, unknown function (UIS12)"	239.924	2.66036	1.66197e-06	1.59144	0.0138981	1.65318	0.014517	0.1501	0.980099	0.643785	1	0.743961	0.531895	-0.694932	0.398755	-0.538134	1	-0.348355	1	-0.227837	1	-0.207327	1	0.2497	1	1.05503	0.109336	0.886814	0.139793	-0.879117	0.000640058	-0.513987	0.115321	-2.46043	2.228e-23
	1832	PBANKA_0826700	PBANKA_082670	"conserved Plasmodium protein, unknown function"	239.817	1.53081	0.000156393	0.221281	0.711265	0.636092	0.240193	0.272394	0.947442	-0.0442428	1	-0.00985516	0.99934	-0.908893	0.0636657	-0.403198	1	-0.453158	1	0.442049	1	-0.387196	1	0.0745594	1	0.376822	0.536452	0.625111	0.124971	0.264709	0.554051	0.930834	0.0422159	0.927566	0.0223848
	204	PBANKA_0102200	PBANKA_010220	"trophozoite exported protein 1, putative (TEX1)"	239.695	1.78544	5.31244e-07	0.621729	0.16504	0.699078	0.126388	-0.158678	0.96366	0.263594	1	0.380523	0.632338	-0.382791	0.490163	-0.530085	1	-0.419735	1	0.0271708	1	-0.228497	1	-0.0811131	1	-0.0245683	0.971161	-0.58116	0.310732	0.720731	0.0177437	0.216934	0.618055	-0.966691	0.0017698
	4413	PBANKA_1402000	PBANKA_140200	"sodium/hydrogen exchanger, Na , H antiporter, putative"	239.615	1.14931	0.0419322	0.831966	0.223813	0.64193	0.404734	0.189651	0.972875	0.505591	1	0.463342	0.707684	-0.235073	0.793683	0.11173	1	0.196915	1	-0.175414	1	0.486977	1	0.481504	1	-0.0040597	0.996791	-0.967982	0.0786922	1.2323	4.18884e-06	0.554161	0.108754	-1.01233	0.0003746
	3833	PBANKA_1310000	PBANKA_131000	"conserved Plasmodium protein, unknown function"	239.415	1.72182	2.52448e-05	0.624324	0.23023	1.45009	0.00297535	-0.0703985	0.990014	-0.151276	1	0.740831	0.363967	0.391793	0.538192	-0.124476	1	0.0284674	1	0.082718	1	0.269699	1	0.185723	1	0.337032	0.662866	0.123681	0.851392	0.48368	0.0890519	-0.0499905	0.915704	-0.108093	0.752547
	3283	PBANKA_1202500	PBANKA_120250	"conserved Plasmodium protein, unknown function"	239.261	0.00245175	0.999032	-0.109194	0.876352	-0.203699	0.794468	0.106991	0.983196	0.0615922	1	0.42221	0.671101	-0.504462	0.439375	-0.0926021	1	0.140457	1	0.0160682	1	0.430068	1	0.132826	1	0.269992	0.808372	0.275936	0.790733	1.34492	2.6186e-05	1.53897	4.33912e-05	-1.10039	0.00123115
	4610	PBANKA_1421700	PBANKA_142170	"secreted ookinete protein, putative (PSOP20)"	239.087	-1.61436	0.0514423	-1.0599	0.297431	0.0140441	0.99454	-0.449057	0.950789	-0.0232703	1	0.180111	0.930658	1.90275	0.0424286	0.376721	1	0.748306	1	0.555873	1	0.262598	1	-0.655544	1	-0.775281	0.465942	-0.304617	0.759006	-1.06678	4.06945e-05	-0.496347	0.138871	2.14107	2.59368e-17
	4418	PBANKA_1402500	PBANKA_140250	"conserved Plasmodium protein, unknown function"	238.998	-0.287895	0.543934	-0.348812	0.53537	0.275757	0.683984	-0.157779	0.967803	-0.012484	1	0.201583	0.834095	0.661779	0.221834	0.100681	1	0.288399	1	-0.14207	1	0.454697	1	0.00146346	1	0.220624	0.679651	-0.262527	0.502762	1.0488	1.63846e-05	0.981362	0.000755229	-0.00522041	0.990945
	4355	PBANKA_1362100	PBANKA_136210	"serine/threonine protein kinase, putative (TKL3)"	238.635	-0.229767	0.699086	-0.0684441	0.932317	0.0263305	0.985578	-0.190749	0.967803	-0.0278491	1	0.404235	0.72004	0.366326	0.644308	0.074034	1	0.302494	1	-0.0645887	1	0.534527	1	0.273066	1	0.18446	0.847782	0.224092	0.807223	1.54486	2.16446e-07	0.917925	0.0127511	-0.810507	0.013767
	2655	PBANKA_1027100	PBANKA_102710	"conserved Plasmodium protein, unknown function"	238.617	-0.184521	0.725091	-0.488654	0.39115	-0.341641	0.622382	-0.397805	0.931726	-0.176294	1	0.276917	0.791576	-0.145671	0.843734	-0.421426	1	-0.301544	1	-0.49442	1	-0.180006	1	-0.03039	1	0.220267	0.818681	0.156768	0.869702	0.747841	0.00331661	0.529502	0.0938044	-0.111235	0.730911
	1234	PBANKA_0614000	PBANKA_061400	"conserved Plasmodium protein, unknown function"	237.951	-0.0769759	0.919822	0.179954	0.842545	-0.0714148	0.955988	0.426139	0.945417	0.387665	1	-0.210914	0.883264	-0.430271	0.644308	0.16947	1	0.0340862	1	-0.213829	1	0.0321441	1	0.0989501	1	0.404061	0.366933	0.541931	0.0908988	0.770298	0.0655174	1.10956	0.0189195	0.730606	0.0931
	2470	PBANKA_1008700	PBANKA_100870	"conserved Plasmodium protein, unknown function"	237.857	0.607444	0.243999	0.569767	0.359877	0.270536	0.743802	-0.119977	0.983196	0.0810413	1	0.376304	0.730127	0.0017887	1	0.0569698	1	0.25236	1	-0.275335	1	0.4245	1	0.238409	1	-0.0901927	0.912735	-0.790399	0.216112	1.5633	2.5386e-11	1.09078	0.000140057	-0.00317004	0.995703
	393	PBANKA_0207500	PBANKA_020750	"conserved Plasmodium protein, unknown function"	237.825	0.452147	0.338221	0.615193	0.255824	0.361561	0.587013	-0.00974614	0.996804	0.178877	1	-0.252044	0.806758	-0.18927	0.787948	-0.17287	1	-0.199756	1	-0.55174	1	-0.0386748	1	0.066005	1	-0.19658	0.718684	0.128552	0.771265	1.09862	5.22304e-06	0.667431	0.025757	0.214286	0.464433
	4297	PBANKA_1356300	PBANKA_135630	"conserved Plasmodium protein, unknown function"	237.684	0.0358957	0.956604	0.0903825	0.906748	0.144774	0.866388	-0.0343869	0.992977	0.211503	1	0.221407	0.840335	0.18142	0.814548	0.221142	1	0.173307	1	-0.256963	1	0.256752	1	0.14515	1	0.414673	0.639599	0.682003	0.249498	0.603038	0.00576662	0.70617	0.00581757	0.241886	0.32943
	2182	PBANKA_0924000	PBANKA_092400	"conserved Plasmodium protein, unknown function"	237.226	2.4621	2.24506e-08	0.926752	0.0875406	1.23816	0.0218499	0.055694	0.991823	0.486012	1	0.981869	0.253139	0.0780713	0.928727	-0.228206	1	-0.072515	1	-0.0170727	1	-0.00368227	1	0.0688898	1	0.139637	0.769432	0.196812	0.625006	0.171678	0.584	-0.583574	0.0753324	-0.386753	0.19323
	1814	PBANKA_0824900	PBANKA_082490	"patatin-like phospholipase, putative"	236.757	1.12007	1.1518e-06	0.339741	0.254021	0.309898	0.340653	-0.163155	0.947442	-0.0458716	1	0.483716	0.275267	-0.0135638	0.982157	-0.0884161	1	-0.0727403	1	-0.118235	1	0.146	1	0.305909	1	0.215116	0.771512	0.225453	0.735082	0.717252	0.00595728	0.223235	0.546165	-0.783434	0.00365373
	4639	PBANKA_1424600	PBANKA_142460	"conserved Plasmodium protein, unknown function"	236.612	2.59641	9.01866e-11	0.974098	0.0443554	1.48358	0.00215762	0.150335	0.970376	0.35661	1	0.515247	0.558226	-0.28913	0.659733	-0.291304	1	-0.349368	1	-0.283007	1	-0.292221	1	-0.0383565	1	0.254545	0.362028	0.381522	0.0458236	0.419196	0.0894006	-0.225833	0.492635	-0.106808	0.717379
	2158	PBANKA_0921600	PBANKA_092160	"RNA binding protein, putative"	236.291	0.319364	0.267278	0.0628344	0.881553	0.120561	0.796774	-0.580425	0.384965	0.151329	1	0.349743	0.527025	0.41658	0.233907	0.128711	1	0.129411	1	-0.0115545	1	0.291676	1	-0.258967	1	0.325224	0.756943	0.297808	0.739303	-0.152977	0.762956	-0.594781	0.265879	-0.905992	0.0412062
	3512	PBANKA_1225300	PBANKA_122530	"conserved Plasmodium protein, unknown function"	236.022	-3.11889	1.40911e-11	-2.49628	2.96018e-07	-0.0689202	0.947297	-1.02825	0.402075	-1.03627	0.668434	0.96632	0.27709	2.5252	1.42982e-07	0.404707	1	0.735163	0.909243	0.472716	1	0.871916	1	-0.0141083	1	0.120725	0.834218	-0.53379	0.208876	0.178598	0.674662	0.655583	0.14216	-0.0971708	0.83409
	4135	PBANKA_1340100	PBANKA_134010	L-lactate dehydrogenase (LDH)	235.927	-0.502059	0.1946	-0.00962495	0.988734	-0.681348	0.132037	0.40324	0.900884	0.0924455	1	-0.846343	0.205409	-0.661494	0.148717	0.121521	1	-4.13341e-05	1	0.426956	1	-0.325337	1	0.0865965	1	0.375408	0.583408	1.3179	0.000312361	-0.328013	0.352688	-0.129374	0.79064	0.87705	0.00773557
	1140	PBANKA_0604600	PBANKA_060460	"conserved protein, unknown function"	235.847	0.0279986	0.946697	0.0557535	0.912996	0.142991	0.796001	-0.354689	0.900884	0.319759	1	0.352737	0.606153	0.664565	0.0795615	0.0194569	1	0.154797	1	-0.0604203	1	0.262765	1	-0.0719179	1	-0.131663	0.848877	-0.137413	0.841815	-0.886667	0.00268696	-0.764993	0.0312329	-1.20123	6.06358e-05
	2940	PBANKA_1114900	PBANKA_111490	"phosphatidylinositol 3-kinase, putative (PI3K)"	235.842	-0.587434	0.0343667	-0.640596	0.0415345	-0.581669	0.0785693	-0.229484	0.937126	-0.128389	1	-0.135921	0.831664	0.124609	0.780402	-0.19777	1	-0.153374	1	-0.239817	1	0.0975384	1	0.109476	1	0.17487	0.855879	0.222453	0.809825	0.433335	0.155989	0.143342	0.739879	-0.707776	0.0186479
	2625	PBANKA_1024100	PBANKA_102410	"ATP-dependent RNA helicase, putative"	234.942	2.55406	2.54558e-10	1.08246	0.0244811	1.22912	0.0132911	-0.283889	0.947442	0.181053	1	0.974086	0.211581	-0.46374	0.455346	-0.703125	1	-0.523501	0.999886	-0.332145	1	-0.146303	1	0.209853	1	0.662731	0.170422	-0.120253	0.830219	0.0467746	0.886729	0.141383	0.721751	-1.13604	1.8727e-05
	3912	PBANKA_1317900	PBANKA_131790	"conserved Plasmodium protein, unknown function"	234.34	2.03046	7.44127e-06	0.572386	0.335267	0.947431	0.0964103	-0.184981	0.967803	0.324784	1	0.436053	0.673912	-0.488318	0.484612	-0.441849	1	-0.329286	1	0.10737	1	-0.0580576	1	0.258784	1	0.281737	0.741723	0.19007	0.793792	0.536997	0.0381576	-0.15416	0.680988	-1.02099	6.35195e-05
	1794	PBANKA_0822900	PBANKA_082290	"conserved Plasmodium protein, unknown function"	234.177	0.336836	0.378931	-1.0213	0.00884231	0.344835	0.493348	-0.699317	0.492848	0.00266058	1	1.08421	0.0339647	1.71233	1.02136e-06	0.380292	1	0.564577	0.858432	0.467214	1	0.284956	1	-0.0623511	1	0.332683	0.759912	0.488271	0.573066	-1.46563	1.53335e-07	-0.481193	0.197057	-0.854422	0.00500557
	2587	PBANKA_1020300	PBANKA_102030	"ankyrin, putative"	234.012	-0.506879	0.186322	-1.15796	0.00385428	0.143914	0.822754	-0.685327	0.560503	-0.667896	1	0.80055	0.236917	2.362	2.82827e-11	0.583537	1	0.923906	0.268739	0.472336	1	0.55229	1	-0.343517	1	-0.196983	0.827317	-0.822349	0.212698	0.888094	0.00325256	-0.21338	0.628592	0.425958	0.20584
	1694	PBANKA_0812900	PBANKA_081290	"conserved Plasmodium protein, unknown function"	233.946	-3.00311	7.79501e-08	-2.14844	0.00057314	0.101322	0.933214	-0.842188	0.812165	-0.312573	1	0.315586	0.813696	2.34306	6.86848e-05	0.535135	1	0.932414	0.858432	0.623715	1	0.375871	1	-0.243372	1	-0.584886	0.578486	-0.35657	0.681159	-0.00496354	0.989207	-0.351442	0.313861	0.842828	0.00195956
	4972	PBANKA_1457700	PBANKA_145770	"conserved Plasmodium protein, unknown function"	233.814	0.873655	0.133179	1.7358	0.00464604	-0.783487	0.294014	-1.19536	0.402075	-0.215432	1	0.399531	0.751902	0.912227	0.201101	-0.0677395	1	0.137274	1	0.725766	1	-0.0585695	1	0.130746	1	0.230516	0.792062	0.223977	0.778088	-5.65946	1.973e-138	-1.03987	0.000328509	-1.80291	8.41185e-14
	635	PBANKA_0315300	PBANKA_031530	"conserved Plasmodium protein, unknown function"	233.276	0.696933	0.0861834	0.0664102	0.916075	-0.165285	0.809179	-0.440403	0.900884	-0.112586	1	0.174334	0.84887	-0.467626	0.407019	-0.565465	1	-0.431656	1	0.0778511	1	-0.0699001	1	0.0590723	1	0.43252	0.699185	0.208946	0.819634	0.225729	0.562822	0.536912	0.20603	-0.527709	0.15095
	4339	PBANKA_1360500	PBANKA_136050	ethanolamine-phosphate cytidylyltransferase (ECT)	233.224	1.04691	0.0855527	0.336484	0.689496	0.039522	0.978589	0.347674	0.948253	0.384265	1	0.238306	0.864791	-0.391901	0.674247	0.0759778	1	-0.0713483	1	-0.132481	1	0.056623	1	0.17723	1	0.718514	0.0667154	0.156332	0.75419	0.92436	0.00110816	1.6512	3.32226e-07	0.746247	0.0133799
	3548	PBANKA_1228900	PBANKA_122890	von willebrand factor a-domain-related protein (WARP)	232.968	-2.12433	0.00239578	-0.844231	0.342249	0.14214	0.91971	-0.859371	0.888729	1.14569	1	0.47079	0.771083	2.33534	0.00156683	0.515255	1	0.993517	0.964806	0.543173	1	0.477156	1	-0.104705	1	-0.523701	0.5666	0.543119	0.44672	-3.42311	2.2812e-46	-0.792066	0.010741	-0.727092	0.00817241
	797	PBANKA_0414000	PBANKA_041400	"conserved Plasmodium protein, unknown function"	232.938	-0.720343	0.0336809	-0.68745	0.0799313	-0.182011	0.747972	0.221132	0.947442	-0.0169511	1	0.19721	0.801941	-0.110079	0.842199	0.0553533	1	0.12	1	-0.0575046	1	0.370526	1	0.0389072	1	0.337935	0.766739	0.306852	0.76163	0.828732	0.00286378	0.453741	0.202794	-0.559636	0.0618436
	3024	PBANKA_1123300	PBANKA_112330	"conserved Plasmodium protein, unknown function"	232.933	-0.621782	0.0764673	-0.674649	0.0933807	-0.277555	0.594123	0.28728	0.937126	-0.0426442	1	-0.00015104	1	0.305757	0.554628	0.115298	1	0.241192	1	-0.0623284	1	0.236332	1	-0.0558059	1	-0.211891	0.517151	-0.36421	0.0893829	-1.2091	1.163e-06	-0.742962	0.015882	-0.875632	0.000993526
	864	PBANKA_0502000	PBANKA_050200	"conserved Plasmodium protein, unknown function"	232.001	-3.24255	8.11547e-08	-2.08883	0.00250317	-0.605051	0.509133	-1.06595	0.692435	-0.858315	1	0.687384	0.615005	2.42322	0.000171137	0.502721	1	1.09724	0.809595	0.443268	1	0.703677	1	-0.573553	1	-0.583985	0.575538	-0.635102	0.427603	-0.316007	0.519928	-0.263772	0.667184	0.893975	0.0476799
	2528	PBANKA_1014500	PBANKA_101450	"plasmepsin IX, putative"	231.486	1.78348	0.00383109	1.05042	0.16073	0.985672	0.219768	0.358367	0.949344	0.803549	1	0.27547	0.84887	-0.156135	0.884377	0.183397	1	-0.00814488	1	-0.373564	1	0.0420697	1	-0.478227	1	-0.460045	0.542451	-3.10193	1.03864e-16	-0.830264	0.00247744	-0.372324	0.305309	-0.885111	0.00186402
	3558	PBANKA_1229900	PBANKA_122990	"conserved Plasmodium protein, unknown function"	231.381	-2.94691	3.50438e-10	-1.55238	0.00412395	-0.293566	0.716072	-1.07889	0.356134	-0.686557	1	0.72268	0.458739	2.61414	8.62496e-08	0.635019	1	1.17215	0.370586	0.710987	1	0.66237	1	-0.487803	1	-0.713901	0.431736	-0.474547	0.546815	0.174974	0.620766	-0.817708	0.0219432	0.372431	0.267863
	3011	PBANKA_1122000	PBANKA_112200	"coronin binding protein, putative"	231.073	1.78923	0.000369432	0.763988	0.227724	1.09347	0.0785693	0.136317	0.979292	0.440753	1	-0.146957	0.910346	-0.414898	0.601848	-0.147568	1	-0.250677	1	-0.132847	1	-0.249611	1	0.00425151	1	0.00257543	0.994183	-0.0771059	0.771265	0.40189	0.0616987	0.181191	0.539293	0.0894485	0.733492
	265	PBANKA_0108200	PBANKA_010820	"conserved Plasmodium protein, unknown function"	230.69	1.51104	0.00117677	0.453693	0.467305	0.700291	0.258964	-0.141799	0.977314	0.0972138	1	0.333959	0.755648	-0.657823	0.306419	-0.563196	1	-0.551923	1	0.00465577	1	-0.209277	1	0.0551434	1	0.451455	0.629079	0.211245	0.790733	0.764173	0.00959345	0.72665	0.0389883	-0.375552	0.251986
	2287	PBANKA_0934500	PBANKA_093450	"protein tyrosine phosphatase, putative"	230.342	2.11595	2.37534e-16	0.879306	0.00330748	1.36758	2.09884e-06	0.162036	0.948237	0.182005	1	0.290888	0.622036	-0.309188	0.431951	-0.134929	1	-0.165407	1	-0.320519	1	-0.148209	1	-0.0273433	1	0.156608	0.756216	0.369277	0.295121	-0.332293	0.187152	-0.1805	0.591087	-0.485141	0.0512914
	3658	PBANKA_1239900	PBANKA_123990	"acyl-CoA synthetase, putative"	230.018	0.608744	0.0516251	0.407144	0.288409	0.172915	0.737705	0.246128	0.941384	0.17969	1	-0.0876567	0.910346	-0.314358	0.491051	0.057563	1	-0.110403	1	-0.127628	1	-0.0971458	1	-0.0882974	1	-0.13317	0.798535	-0.0151304	0.982013	0.192071	0.391739	-0.213817	0.434754	0.24048	0.281791
	2419	PBANKA_1003600	PBANKA_100360	"apical sushi protein, putative (ASP)"	229.583	1.72	0.00285529	1.024	0.143822	1.12611	0.115659	0.0307729	0.994362	0.890105	1	0.740677	0.537893	-0.480561	0.593027	-0.0569977	1	-0.0619584	1	-0.487788	1	0.297068	1	-0.0460048	1	0.416917	0.580812	0.452757	0.437447	0.262096	0.438026	0.370148	0.349417	-0.666578	0.0351935
	2148	PBANKA_0920600	PBANKA_092060	"conserved Plasmodium protein, unknown function"	228.959	0.848223	0.19337	0.140224	0.8851	-0.0287046	0.986604	-0.12527	0.983537	0.120153	1	-0.484477	0.724125	-0.781628	0.363119	-1.0038	1	-1.10613	0.768838	-0.979982	1	-1.03753	1	-0.298693	1	0.334431	0.640755	0.372341	0.491249	-1.02527	0.0107159	-0.410041	0.448573	-0.742199	0.083795
	2973	PBANKA_1118200	PBANKA_111820	"conserved Plasmodium protein, unknown function"	228.956	0.846442	0.0146647	0.29031	0.531556	0.649798	0.126388	0.155285	0.959572	0.0271758	1	0.437254	0.539129	0.199847	0.715307	-0.0271065	1	0.0365782	1	-0.0488749	1	0.275544	1	0.0808593	1	0.104214	0.870521	0.0560416	0.935871	0.473964	0.0686696	-0.153877	0.678024	-0.856919	0.000823243
	196	PBANKA_0101400	PBANKA_010140	"conserved Plasmodium protein, unknown function"	228.915	0.329651	0.483054	0.0716741	0.916075	0.10771	0.892712	-0.0545006	0.991823	0.187781	1	-0.0448679	0.968872	0.107069	0.88285	0.0500639	1	0.185037	1	-0.12867	1	0.280974	1	0.164592	1	0.0699115	0.861937	0.0907521	0.815793	0.866384	9.27881e-05	-0.00518066	0.994578	-0.149951	0.586146
	2334	PBANKA_0939200	PBANKA_093920	"nucleolar rRNA processing protein, putative"	228.678	2.21278	0.000111181	0.679232	0.364519	1.00846	0.172639	-0.114746	0.983967	0.313426	1	0.55992	0.664917	-0.402328	0.66186	-0.579883	1	-0.466604	1	-0.0981982	1	-0.413172	1	-0.124415	1	0.346575	0.675341	0.276756	0.664869	-0.810249	0.00894415	-0.499159	0.202651	-1.02037	0.00125306
	4854	PBANKA_1445900	PBANKA_144590	"conserved Plasmodium protein, unknown function"	228.091	1.64446	1.91481e-07	0.862999	0.020546	-0.0112695	0.988719	-0.375027	0.900884	-0.152463	1	0.563152	0.380592	0.47201	0.286119	-0.245217	1	-0.193378	1	-0.00430668	1	-0.233292	1	-0.278506	1	-0.100199	0.883059	0.525625	0.361339	-1.63896	4.66998e-14	-0.865591	0.00134402	-0.354787	0.165286
	4278	PBANKA_1354400	PBANKA_135440	"60S ribosomal protein L18, putative"	227.913	0.843645	0.137163	0.546345	0.439025	0.128197	0.904521	0.25686	0.956563	0.385441	1	-0.192495	0.883264	-0.32572	0.705626	-0.46282	1	-0.411193	1	-0.0833835	1	-0.496624	1	-0.42702	1	-0.568364	0.480436	0.0783598	0.923817	-0.35062	0.0461629	-0.390519	0.0616245	0.380956	0.035633
	3706	PBANKA_1244700	PBANKA_124470	"conserved Plasmodium protein, unknown function"	227.402	0.849676	0.16415	0.432182	0.586085	0.387518	0.679062	-0.0740774	0.991823	0.326869	1	0.409752	0.755793	-0.0513069	0.97135	-0.0415598	1	-0.0532774	1	-0.200351	1	0.195828	1	0.206297	1	0.101794	0.912807	0.0555947	0.959506	1.29939	3.03455e-06	0.98603	0.00344053	-0.354915	0.276548
	3310	PBANKA_1205100	PBANKA_120510	"PPPDE peptidase, putative"	227.127	0.612376	0.349547	0.176688	0.846942	0.708592	0.396102	-0.0657912	0.991823	-0.123415	1	0.261349	0.852187	1.26342	0.0788533	0.358727	1	0.434688	1	0.49171	1	0.216496	1	-0.507221	NA	-0.859003	NA	-0.344767	NA	-0.753227	0.00519806	-0.0702304	0.876726	1.44904	3.95533e-08
	2190	PBANKA_0924800	PBANKA_092480	"conserved Plasmodium protein, unknown function"	226.248	1.14323	0.000493587	0.993202	0.00741002	0.834149	0.0368088	-0.0417589	0.991823	0.308154	1	-0.076128	0.928822	-0.478575	0.286119	-0.167272	1	-0.086301	1	-0.440186	1	-0.0258717	1	0.122342	1	0.238211	0.577621	0.318244	0.295557	-0.175446	0.508661	-0.562863	0.0422785	-0.196238	0.464196
	1532	PBANKA_0719700	PBANKA_071970	"conserved Plasmodium protein, unknown function"	225.826	-2.07751	1.47489e-05	-1.43138	0.00921312	0.0263415	0.985016	-1.00204	0.472479	-0.0755902	1	0.884502	0.3523	1.79974	0.000424026	0.144031	1	0.391948	1	0.296462	1	0.423439	1	-0.399881	1	0.26931	0.759994	0.0655701	0.938096	-0.948806	0.0141924	-0.751237	0.110194	-0.700434	0.089885
	2886	PBANKA_1109400	PBANKA_110940	"phosphatidylinositol 4-kinase, putative"	225.506	-0.0590435	0.926433	-0.285941	0.685739	0.0502681	0.962085	-0.0568352	0.991823	0.0677306	1	0.247551	0.829289	0.513243	0.484781	0.168456	1	0.324551	1	0.0827429	1	0.445745	1	0.177158	1	0.0672573	0.942565	0.0671306	0.95007	1.62532	2.01468e-09	0.943343	0.00492579	-0.490938	0.117348
	2457	PBANKA_1007400	PBANKA_100740	"zinc finger protein, putative"	225.473	2.31331	9.52177e-06	1.04722	0.102583	1.44246	0.0230275	0.0393568	0.992977	0.618607	1	0.599057	0.608294	-0.229836	0.793349	-0.168021	1	-0.124779	1	-0.0843012	1	0.00769654	1	0.03799	1	0.234567	0.618644	0.382269	0.225362	-0.346473	0.258174	-0.397688	0.273786	-0.663505	0.0244831
	625	PBANKA_0314300	PBANKA_031430	"conserved Plasmodium protein, unknown function"	224.991	1.41143	0.000130262	0.628023	0.169876	-0.208601	0.744845	-0.161992	0.96366	-0.314655	1	0.583253	0.435307	-0.726785	0.119208	-0.224292	1	-0.270656	1	-0.415954	1	0.0837746	1	0.201073	1	0.506195	0.579153	0.133378	0.876278	0.178028	0.587025	0.543124	0.119605	-0.87753	0.00236468
	4513	PBANKA_1412000	PBANKA_141200	"conserved Plasmodium protein, unknown function"	224.938	1.21928	0.0855402	0.87225	0.311385	0.803041	0.398874	-0.20243	0.977314	0.311379	1	0.766576	0.604971	0.332855	0.763636	0.0126941	1	0.280998	1	-0.238434	1	0.521982	1	0.335369	1	-0.253405	0.795146	-0.251799	0.776279	1.89298	2.79322e-08	0.463449	0.326342	-0.669077	0.0846022
	1921	PBANKA_0835500	PBANKA_083550	"conserved Plasmodium protein, unknown function"	224.856	0.404306	0.335691	0.126855	0.827494	0.237934	0.707863	-0.149568	0.967803	0.19668	1	0.382863	0.648429	0.748131	0.115913	-0.0663685	1	-0.0428908	1	-0.126278	1	0.0961042	1	-0.309116	1	-0.247826	0.769393	0.243403	0.747966	-0.0473425	0.902528	-0.242103	0.582759	0.493453	0.143471
	3270	PBANKA_1201200	PBANKA_120120	"DnaJ protein, putative"	224.389	-0.235638	0.57986	-0.17614	0.744864	0.227873	0.708961	-0.0431419	0.991823	0.0497571	1	0.373922	0.638805	0.39405	0.474344	0.301125	1	0.313683	1	-0.00987348	1	0.541552	1	0.186033	1	0.275705	0.760525	0.123706	0.884823	1.67014	4.97708e-10	1.15583	0.000423502	-0.405341	0.200919
	1292	PBANKA_0619800	PBANKA_061980	"zinc finger protein, putative"	223.783	0.528072	0.212706	-0.158198	0.789473	0.168843	0.808314	-0.305594	0.945417	-0.126896	1	0.319197	0.719329	-0.024298	0.979982	-0.307225	1	-0.16508	1	0.00817167	1	0.0944563	1	-0.00184561	1	0.264997	0.779258	0.188995	0.828424	0.0815083	0.847331	-0.137695	0.796072	-0.745013	0.0423846
	3406	PBANKA_1214700	PBANKA_121470	"conserved Plasmodium protein, unknown function"	223.32	-0.680177	0.0950508	0.196084	0.729723	-0.105335	0.885128	-0.24751	0.947442	0.229769	1	-0.176158	0.84634	0.59659	0.246521	-0.0823965	1	0.0760762	1	-0.294174	1	0.0420431	1	0.411596	1	-0.328672	0.570891	0.23391	0.620542	0.689264	0.00128436	-0.0146731	0.972864	0.126691	0.63051
	4883	PBANKA_1448800	PBANKA_144880	"conserved Plasmodium protein, unknown function"	223.166	0.191906	0.760119	0.364002	0.622636	0.0375971	0.976929	-0.488851	0.925597	-0.173674	1	0.395775	0.741322	0.0359141	0.978037	-0.113235	1	0.211348	1	-0.23969	1	0.478475	1	0.364945	1	-0.681957	0.490765	-0.453884	0.589464	1.27684	6.72552e-05	-0.574702	0.166026	-0.86407	0.0124404
	4387	PBANKA_1365300	PBANKA_136530	"conserved Plasmodium protein, unknown function"	223.066	0.533658	0.338722	-0.000261658	1	0.393247	0.623601	0.076345	0.991008	0.110169	1	0.448474	0.695068	-0.355874	0.657993	-0.0876145	1	0.169389	1	0.171858	1	0.478133	1	0.390769	1	0.448233	0.6955	0.429031	0.619516	1.38985	7.62508e-09	0.899591	0.00236144	-0.418278	0.132783
	1719	PBANKA_0815400	PBANKA_081540	"conserved Plasmodium protein, unknown function"	222.786	0.0370997	0.967437	-0.102203	0.919732	0.542144	0.578815	-0.44232	0.94708	-0.242831	1	0.395595	0.791576	1.47979	0.0461881	0.176024	1	0.370682	1	0.16694	1	0.104427	1	-0.571007	1	-0.603515	0.601356	-0.623192	0.489643	-1.26815	6.87896e-07	-0.729184	0.0216705	0.680113	0.0149753
	2591	PBANKA_1020700	PBANKA_102070	"conserved Plasmodium protein, unknown function"	222.683	0.186671	0.762286	0.032841	0.969756	-0.583653	0.419183	-0.0935015	0.987309	0.0145894	1	-0.527438	0.634126	-0.634442	0.388703	-0.460411	1	-0.549218	1	-0.256527	1	-0.439857	1	-0.123728	1	0.242361	0.774889	0.260362	0.731095	-0.268142	0.533882	-0.408482	0.41588	-0.976725	0.0122243
	693	PBANKA_0403800	PBANKA_040380	"conserved Plasmodium protein, unknown function"	222.422	1.3775	1.05611e-14	0.431924	0.0466659	0.410578	0.0706478	-0.0750719	0.967803	-0.106879	1	-0.271844	0.465678	-0.617095	0.0019494	-0.213394	1	-0.308422	0.845021	0.237095	1	-0.446958	0.47791	0.100244	1	0.449039	0.0155083	0.556661	0.000455824	-0.390555	0.180709	-0.484109	0.155535	-0.683332	0.0163425
	2983	PBANKA_1119200	PBANKA_111920	"conserved Plasmodium protein, unknown function"	222.354	-0.716306	0.260766	0.203218	0.816491	0.268462	0.792969	-0.55639	0.922125	-0.531658	1	-0.0837886	0.958851	1.86679	0.00231148	0.389709	1	0.768208	0.99835	0.165898	1	0.332199	1	-0.456112	1	-0.22992	0.812562	-0.894164	0.205284	-6.85691	1.56756e-135	-1.3588	0.000102439	-1.02322	0.00111319
	2594	PBANKA_1021000	PBANKA_102100	"conserved Plasmodium protein, unknown function"	222.148	1.2315	0.0154141	-0.108759	0.891815	0.428256	0.578689	2.22249e-06	1	0.0133402	1	0.321762	0.788695	-0.292275	0.71589	-0.294911	1	-0.2932	1	0.112632	1	-0.156429	1	0.226624	1	0.19387	0.803924	0.166491	0.821836	-0.306322	0.278579	-0.275323	0.432926	-1.08899	2.4124e-05
	2975	PBANKA_1118400	PBANKA_111840	"conserved Plasmodium protein, unknown function"	222.068	-0.156426	0.670513	-0.339383	0.403873	-0.348156	0.431204	-0.0728478	0.983196	-0.178179	1	-0.428213	0.502212	-0.730386	0.0459106	-0.40195	1	-0.581567	0.745006	-0.315973	1	-0.146151	1	0.178451	1	-0.0556382	0.948891	-0.235983	0.782959	-0.032972	0.941536	-0.0656068	0.915087	-0.818855	0.0296058
	2027	PBANKA_0908500	PBANKA_090850	"myosin heavy chain subunit, putative"	221.711	-3.24015	1.42499e-12	-1.82415	0.000329922	0.18721	0.824348	-0.868056	0.608585	-0.268696	1	1.50919	0.0276494	2.3882	5.68413e-07	0.854842	1	1.21052	0.269069	0.857905	1	1.28978	0.270173	0.111612	1	0.261168	0.808728	0.304866	0.762341	1.17865	0.000778965	1.03497	0.0134257	-0.768989	0.0432331
	3403	PBANKA_1214400	PBANKA_121440	"conserved Plasmodium protein, unknown function"	221.232	0.519489	0.143456	-0.312073	0.487842	0.340919	0.482485	-0.843431	0.18842	-0.788239	0.475346	0.753103	0.233886	1.57077	4.16066e-06	0.175213	1	0.501041	0.940526	0.0474256	1	0.349073	1	-0.228449	1	-0.310613	0.717591	-1.36457	0.00207108	0.260362	0.546949	-0.0183653	0.981407	-0.0589871	0.906837
	1310	PBANKA_0621600	PBANKA_062160	"conserved Plasmodium protein, unknown function"	221.157	0.891131	0.0236599	0.819829	0.0723624	0.406494	0.463076	0.219185	0.949344	0.681634	1	0.416633	0.622121	0.00214931	1	0.217115	1	0.221374	1	0.154444	1	0.527786	1	0.20103	1	0.309	0.751374	0.808123	0.218331	1.45934	6.84649e-06	0.493356	0.25496	-0.631522	0.0819708
	3605	PBANKA_1234600	PBANKA_123460	"conserved Plasmodium protein, unknown function"	220.204	-0.184023	0.666439	0.102038	0.856797	-0.171754	0.790266	0.136968	0.967803	0.469892	1	0.150182	0.862642	-0.226031	0.697364	0.343923	1	0.380903	1	0.262418	1	0.447541	1	0.0958894	1	0.52707	0.65359	0.797331	0.324396	-1.92456	2.93222e-08	-0.555508	0.234502	-1.47455	6.35195e-05
	1086	PBANKA_0524000	PBANKA_052400	"conserved Plasmodium protein, unknown function"	219.999	0.0327608	0.943835	-0.486316	0.267723	0.00402374	0.997514	-0.0160027	0.994362	-0.0448333	1	-0.0221639	0.98524	-0.419109	0.405314	-0.191343	1	-0.191309	1	-0.360401	1	0.145179	1	0.0932239	1	0.306952	0.760525	0.305603	0.717529	-0.313044	0.323952	-0.134773	0.757585	-1.04809	0.000318254
	3592	PBANKA_1233300	PBANKA_123330	"ATP-dependent RNA helicase DDX23, putative (DDX23)"	219.801	-0.250745	0.532799	0.275682	0.567573	-0.64828	0.142711	0.0502535	0.991334	0.334992	1	-0.250048	0.75644	-0.633969	0.155669	-0.264552	1	-0.253846	1	-0.365039	1	-0.137267	1	-0.145891	1	0.0764555	0.903944	-0.0625927	0.926774	0.288958	0.484985	-0.877101	0.0416826	-0.683444	0.0782925
	3894	PBANKA_1316100	PBANKA_131610	"conserved Plasmodium protein, unknown function"	219.525	0.184102	0.677961	-0.252393	0.637617	0.296982	0.617246	-0.463961	0.890034	-0.208783	1	0.231971	0.793317	1.06479	0.0106089	-0.027996	1	0.181992	1	-0.0628026	1	0.180546	1	-0.177569	1	-0.329712	0.727515	-0.404237	0.57354	-0.14633	0.546376	-0.208283	0.472071	-0.0577046	0.83094
	4428	PBANKA_1403500	PBANKA_140350	"conserved Plasmodium protein, unknown function"	219.274	0.180884	0.732678	0.00896449	0.991921	-0.0106809	0.992267	0.132875	0.977314	0.102783	1	-0.0473575	0.968872	-0.530934	0.408723	-0.164979	1	-0.16049	1	-0.528969	1	0.108256	1	0.243395	1	0.514418	0.582298	0.321252	0.678008	1.43043	1.14466e-09	1.32627	2.84313e-06	0.0276295	0.939716
	4221	PBANKA_1348700	PBANKA_134870	"conserved Plasmodium protein, unknown function"	219.2	0.237997	0.639527	0.137685	0.83605	0.27364	0.703151	-0.287615	0.947442	0.33944	1	0.205896	0.839062	0.591001	0.324615	0.00550294	1	0.0807478	1	-0.267951	1	0.178193	1	-0.0366894	1	0.132646	0.867075	0.168774	0.827508	-0.122646	0.770468	-0.381368	0.413886	-0.422658	0.275024
	4100	PBANKA_1336600	PBANKA_133660	"conserved Plasmodium protein, unknown function"	219.189	1.59824	0.00142497	0.758466	0.226088	0.354543	0.661256	-0.730968	0.814585	0.244095	1	0.623487	0.558226	0.158625	0.852588	-0.462073	1	-0.477143	1	-0.390038	1	-0.230743	1	-0.218375	1	0.360941	0.230137	0.527705	0.0142422	-2.28902	1.16129e-29	-0.758442	0.0032844	-0.135548	0.611679
	4545	PBANKA_1415200	PBANKA_141520	"conserved Plasmodium protein, unknown function"	218.94	-1.15725	0.112015	-0.527465	0.579857	0.51278	0.642506	-1.04113	0.801179	0.149672	1	0.460036	0.77872	2.34963	0.0014319	0.396792	1	0.805812	1	0.531395	1	0.398506	1	-0.242618	1	-0.653384	0.52464	0.0389027	0.97458	-0.163892	0.575449	-0.73562	0.0134435	1.50463	6.23227e-10
	3110	PBANKA_1131900	PBANKA_113190	"serine/threonine protein phosphatase, putative"	218.883	1.35359	5.59437e-05	0.272663	0.56052	-0.289721	0.582797	-0.277059	0.941384	-0.142558	1	0.198559	0.807978	-0.153933	0.784955	-0.286271	1	-0.31995	1	0.802605	0.646459	-0.11866	1	0.097578	1	0.323145	0.728465	0.450527	0.523307	-1.64733	7.01553e-13	-0.66589	0.0225826	-0.861986	0.000562492
	4385	PBANKA_1365100	PBANKA_136510	"conserved Plasmodium protein, unknown function"	218.85	0.262168	0.57459	0.173224	0.771597	0.240603	0.722816	0.0530478	0.991823	0.313694	1	-0.0435155	0.968872	-0.345837	0.582057	-0.148287	1	-0.118139	1	-0.338915	1	0.115321	1	0.204643	1	0.394925	0.725679	0.520994	0.535806	1.04983	4.14169e-05	0.98044	0.00134969	-0.214615	0.4883
	4457	PBANKA_1406400	PBANKA_140640	"tripartite motif protein, putative"	217.42	1.27514	0.0027913	0.774479	0.134106	0.561696	0.336658	-0.0584642	0.991823	0.609458	1	0.109595	0.923002	0.0384185	0.97093	0.0290177	1	-0.0498127	1	-0.45688	1	0.0158584	1	-0.233255	1	-0.317961	0.577621	-0.37451	0.381849	0.642549	0.0189822	0.144941	0.721538	-0.0628544	0.858719
	4213	PBANKA_1347900	PBANKA_134790	"ubiquitin activating enzyme, putative"	217.35	0.208703	0.721612	-0.109837	0.88839	-0.0891127	0.931249	-0.0987543	0.983537	-0.0915615	1	0.0360906	0.981971	-0.633303	0.359552	-0.323316	1	-0.151243	1	-0.371691	1	0.23862	1	0.455387	1	0.299666	0.740508	0.385245	0.589027	0.919764	0.000843719	0.392808	0.282815	-0.29322	0.360018
	2030	PBANKA_0908800	PBANKA_090880	"conserved Plasmodium protein, unknown function"	217.186	-0.308281	0.244224	-0.278197	0.378322	-0.0508096	0.9188	-0.287849	0.900884	0.0855551	1	0.175533	0.753753	0.368414	0.260746	-0.0328719	1	-0.0253187	1	-0.0301628	1	0.00315493	1	-0.213502	1	0.198417	0.834604	0.380447	0.648944	-0.535069	0.199572	-0.393663	0.45154	0.0849632	0.866842
	3808	PBANKA_1307500	PBANKA_130750	"conserved Plasmodium protein, unknown function"	216.801	-1.2589	0.00120749	-0.8201	0.0761151	-0.089739	0.906663	0.0937323	0.983196	0.0663305	1	0.1159	0.908168	0.122448	0.853279	0.0341538	1	0.217803	1	0.122337	1	0.36787	1	0.09591	1	0.350886	0.76206	0.376075	0.705363	1.63591	4.22173e-11	1.31107	1.25156e-05	-0.793128	0.00384451
	1191	PBANKA_0609700	PBANKA_060970	"conserved Plasmodium protein, unknown function"	216.19	-0.308821	0.391143	-0.76594	0.0421494	-0.574042	0.162752	0.0486972	0.991008	-0.0461638	1	-0.119402	0.879741	-0.538494	0.199908	-0.307716	1	-0.331695	1	0.0320164	1	0.0121588	1	0.0812094	1	0.184291	0.846509	0.111173	0.912986	1.17394	3.9189e-07	1.10911	6.70789e-05	-0.510002	0.0495958
	981	PBANKA_0513600	PBANKA_051360	"adenosine deaminase, putative (ADA)"	215.855	-0.838676	0.102216	-1.57489	0.00386596	-1.6154	0.00502446	0.420802	0.937126	-0.0526963	1	-1.24929	0.141494	-0.951175	0.117905	-0.116874	1	-0.642605	0.99835	0.406884	1	-0.465378	1	-0.316762	1	-0.277874	0.763953	-0.238233	0.770254	1.07264	0.000115563	0.972636	0.00344053	0.637315	0.0357184
	1833	PBANKA_0826800	PBANKA_082680	"protein kinase, putative"	215.839	1.26953	9.41876e-06	0.378258	0.30964	0.498736	0.183255	-0.272988	0.926601	0.0821508	1	0.840146	0.0727592	1.30312	1.3057e-05	0.396442	1	0.58301	0.66292	0.451725	1	0.503525	1	0.00655	1	0.29581	0.769393	0.189123	0.838862	-1.18061	0.000125021	-0.849847	0.0235091	-0.905656	0.00589786
	1959	PBANKA_0901800	PBANKA_090180	"conserved Plasmodium protein, unknown function"	215.833	0.524957	0.203321	0.15334	0.791229	-0.236701	0.712103	-0.222381	0.949344	0.355548	1	-0.219204	0.811303	-0.738175	0.125241	-0.358639	1	-0.227056	1	-0.381481	1	0.148742	1	0.281215	1	-0.310792	0.751782	-1.21969	0.0340455	1.76609	8.64911e-09	0.390765	0.366259	-0.909457	0.00734377
	733	PBANKA_0407700	PBANKA_040770	"60S acidic ribosomal protein P2, putative"	215.71	1.58148	7.08984e-07	0.365159	0.390773	0.230892	0.662466	0.190236	0.949344	0.233501	1	-0.259461	0.725468	-0.42517	0.358874	-0.111084	1	-0.31891	1	0.134745	1	-0.257044	1	0.278768	1	-0.0431309	0.946284	0.508431	0.338093	0.515613	0.0505586	0.0402282	0.928783	0.535932	0.0495625
	465	PBANKA_0214600	PBANKA_021460	"Plasmodium exported protein, unknown function, fragment"	215.558	2.45911	2.41709e-12	1.50893	9.27828e-05	0.759623	0.0898536	-0.175442	0.956563	0.348386	1	0.649474	0.363967	-0.698392	0.125778	-0.310137	1	-0.424346	1	-0.381408	1	-0.360883	1	0.199687	1	1.31676	0.00664609	0.66265	0.233402	0.796923	0.0511795	1.36316	0.00275766	0.456482	0.307639
	4717	PBANKA_1432200	PBANKA_143220	male development gene 1 (MDV1)	215.379	-1.8395	0.0077038	-0.150705	0.889481	0.793341	0.407044	-0.703302	0.910444	-0.00325863	1	0.923015	0.51176	2.65479	0.0001677	0.863886	1	1.02822	0.940302	0.807132	1	0.597051	1	-0.268764	1	-0.200587	0.786345	0.229013	0.729393	-0.932352	0.000370375	-0.204707	0.595681	0.782271	0.00478945
	3494	PBANKA_1223500	PBANKA_122350	"RNA helicase, putative"	215.365	1.10317	7.54784e-05	0.0714121	0.872477	-0.595698	0.0863255	0.0485908	0.990014	0.128332	1	-0.0510612	0.949073	-0.72506	0.0251722	-0.47089	1	-0.549764	0.698548	-0.570361	1	-0.379024	1	-0.191728	1	0.804338	0.246559	2.07533	2.25047e-06	-0.863427	0.00243896	-0.0472364	0.924074	-0.324658	0.31696
	4226	PBANKA_1349200	PBANKA_134920	MSP7-like protein (MSRP1)	215.126	1.52578	0.000361404	0.296363	0.629984	0.982568	0.0625487	0.232031	0.954199	-0.0736115	1	0.240456	0.813696	-0.155692	0.82851	-0.264867	1	-0.338007	1	-0.114704	1	-0.328534	1	-0.348551	1	-0.243259	0.769977	0.0645372	0.938399	-0.354945	0.332065	0.463299	0.277914	0.921417	0.0071179
	4989	PBANKA_1459400	PBANKA_145940	"conserved Plasmodium protein, unknown function"	215.106	1.62357	8.2075e-08	0.353856	0.380889	0.926767	0.0123811	-0.239828	0.945417	0.0334882	1	0.228138	0.751902	-0.542725	0.177577	-0.607209	1	-0.563154	0.770652	-0.408475	1	-0.273564	1	0.00331209	1	0.496611	0.52348	0.403635	0.528704	0.637539	0.0178289	1.13686	0.000193791	0.10964	0.743825
	2559	PBANKA_1017600	PBANKA_101760	"conserved Plasmodium protein, unknown function"	215.063	0.0881502	0.887225	0.220307	0.758945	-0.128936	0.888303	-0.430838	0.931726	-0.0691392	1	0.432104	0.693202	0.155071	0.85046	-0.204693	1	0.0767859	1	-0.109836	1	0.267364	1	0.20606	1	-0.00784298	0.994183	-0.206988	0.79998	-0.296436	0.405676	-0.609538	0.120177	-0.973987	0.00279526
	2436	PBANKA_1005300	PBANKA_100530	"conserved Plasmodium protein, unknown function"	215.06	-0.0594863	0.908472	0.072416	0.912996	0.0063804	0.994894	0.161941	0.967803	0.329229	1	0.104076	0.923002	0.0125257	0.990917	0.232217	1	0.235236	1	0.0449126	1	0.4481	1	0.305917	1	-0.0869711	0.914223	0.0223505	0.983731	1.53791	7.74787e-11	1.07709	0.000200412	-0.18362	0.540694
	2132	PBANKA_0918900	PBANKA_091890	"conserved Plasmodium protein, unknown function"	214.961	1.02674	0.0335035	0.591225	0.325826	0.223949	0.78946	-0.318942	0.947442	0.315288	1	-0.00731615	1	-0.313706	0.676239	-0.269081	1	-0.158961	1	-0.528636	1	0.0808115	1	0.152784	1	-0.107531	0.892014	-0.304079	0.681474	1.26629	6.70533e-05	0.892295	0.0212209	-0.518036	0.149413
	2086	PBANKA_0914400	PBANKA_091440	"heat shock protein hsp70 homologue, putative (UIS24)"	214.889	0.062105	0.890043	-0.0437509	0.938728	-0.48041	0.315995	0.333205	0.924733	0.250035	1	-0.39178	0.615005	-0.427131	0.403475	-0.0330537	1	-0.0655802	1	0.198416	1	0.00371519	1	0.328728	1	-0.0453504	0.913116	-0.10423	0.801348	-0.0493628	0.858579	-0.999355	9.69715e-05	-0.926005	3.72141e-05
	1280	PBANKA_0618600	PBANKA_061860	"conserved Plasmodium protein, unknown function"	214.829	-0.258617	0.470639	-0.243594	0.578997	-0.47086	0.267044	0.46129	0.815048	0.328167	1	-0.447473	0.491341	-0.604389	0.129177	-0.0124522	1	-0.24481	1	-0.100671	1	-0.117344	1	0.104273	1	0.241039	0.68984	0.715241	0.0306698	0.619734	0.0248557	0.335702	0.354509	0.539652	0.0638119
	251	PBANKA_0106900	PBANKA_010690	"conserved Plasmodium protein, unknown function"	214.574	-0.40553	0.204416	-0.482926	0.187491	-0.253884	0.580517	0.296999	0.91459	0.0149377	1	-0.284169	0.669082	-0.17532	0.712885	-0.20308	1	-0.310755	1	-0.152706	1	-0.0785247	1	0.0574024	1	0.39109	0.576894	-0.00531439	0.997919	0.69985	0.00507952	0.453224	0.149941	-0.916749	0.000318254
	3158	PBANKA_1136700	PBANKA_113670	guanylyl cyclase beta (GCbeta)	214.303	-0.976515	0.0273736	-0.387029	0.506268	0.0332781	0.975706	-1.38203	0.0266073	-0.458988	1	0.900648	0.270051	1.88776	1.83215e-05	0.400658	1	0.724111	0.825843	0.416796	1	0.87304	0.889347	0.298544	1	-0.0842181	0.927826	-0.128509	0.897745	1.12916	0.000180119	0.465815	0.241018	-0.744029	0.0230035
	2924	PBANKA_1113300	PBANKA_111330	"deoxyribodipyrimidine photo-lyase, putative"	213.823	-0.425414	0.433241	0.0789951	0.91871	-0.194328	0.822754	-0.100654	0.983537	0.103828	1	-0.02546	0.988205	0.272604	0.726383	0.153796	1	0.122528	1	-0.263681	1	0.195345	1	0.346394	1	0.0916803	0.870635	1.00761	0.004498	0.774415	0.00579792	-0.0265713	0.960502	0.437359	0.155871
	4808	PBANKA_1441300	PBANKA_144130	"RAP protein, putative"	213.733	0.794631	0.190236	0.0833218	0.926714	0.479526	0.584709	-0.0514762	0.992977	0.0231889	1	0.0310308	0.988014	-0.19033	0.842199	-0.104062	1	-0.0515055	1	-0.353389	1	0.241948	1	0.146704	1	0.247981	0.800308	0.142608	0.884768	0.483106	0.131269	0.809392	0.0238128	-0.714071	0.0252792
	2889	PBANKA_1109700	PBANKA_110970	"conserved Plasmodium protein, unknown function"	213.642	-0.0278423	0.95837	0.658351	0.157384	0.164824	0.80673	-0.0448422	0.991823	0.29043	1	0.535272	0.492922	-0.000232775	1	0.136075	1	0.337452	1	-0.148955	1	0.487145	1	0.301871	1	0.382008	0.708555	0.67856	0.334327	1.47514	4.76448e-12	0.612219	0.0243457	-0.570237	0.017796
	4569	PBANKA_1417600	PBANKA_141760	"conserved protein, unknown function"	213.518	1.65159	4.58915e-05	0.865994	0.0766093	0.754079	0.145996	0.00509397	0.999256	0.360573	1	0.32883	0.723788	-0.277262	0.674247	0.220806	1	0.120491	1	-0.0771197	1	0.248828	1	0.204639	1	0.111914	0.849942	0.473242	0.322215	0.383692	0.0824192	0.187599	0.530325	-0.455245	0.043901
	2103	PBANKA_0916100	PBANKA_091610	"nucleic acid binding protein, putative"	213.109	-1.00801	0.00697641	-1.17826	0.00435666	0.0368231	0.964311	-0.259323	0.94605	0.0279244	1	0.124535	0.890964	0.442229	0.407655	-0.0900182	1	-0.186743	1	0.0211156	1	-0.140354	1	0.0380967	1	0.327944	0.760937	0.553338	0.525854	-0.33051	0.134365	0.101448	0.750021	0.13147	0.600804
	2331	PBANKA_0938900	PBANKA_093890	"IWS1-like protein, putative"	212.84	1.4318	0.000185938	0.601237	0.212145	0.580998	0.258994	-0.470023	0.894368	0.131736	1	0.500324	0.537419	-0.123871	0.850803	-0.225185	1	-0.204278	1	-0.367323	1	-0.0891326	1	-0.20438	1	0.147816	0.846294	0.224753	0.75483	-0.488893	0.237391	-0.472699	0.342219	-0.311858	0.480069
	2564	PBANKA_1018100	PBANKA_101810	"ATP-binding cassette sub-family G member 2, putative (ABCG2)"	212.745	-0.16702	0.751338	-0.937244	0.0735842	0.404545	0.543313	-0.765612	0.672705	-0.665036	1	0.457555	0.632167	2.50627	1.4417e-08	0.518701	1	0.971766	0.501492	0.805686	1	0.46244	1	-0.149987	1	-0.439878	0.682089	-0.504987	0.525854	-0.0994352	0.713638	-0.295644	0.325766	0.249416	0.332738
	2065	PBANKA_0912300	PBANKA_091230	"tudor staphylococcal nuclease, putative (TSN)"	212.583	0.822401	0.0153367	0.073049	0.891435	-0.095485	0.877202	-0.19132	0.949344	0.233681	1	0.107247	0.899693	-0.261305	0.617177	-0.229887	1	-0.0523147	1	0.0354765	1	0.085533	1	0.119049	1	-0.0951287	0.875013	-0.0524543	0.937608	0.171583	0.495863	-0.806399	0.00150488	-0.664706	0.00322479
	4074	PBANKA_1334000	PBANKA_133400	"conserved Plasmodium protein, unknown function"	212.327	-0.401795	0.355881	-0.729321	0.127378	-0.523223	0.334291	-0.211747	0.954199	-0.0698771	1	0.066218	0.95366	-0.614605	0.240763	-0.280105	1	-0.195838	1	-0.367074	1	0.128371	1	0.00906131	1	0.470029	0.703632	0.533165	0.560812	1.37302	9.98131e-06	1.32329	0.000337329	-0.354923	0.333307
	4025	PBANKA_1329100	PBANKA_132910	"plasmepsin VIII, putative"	212.248	-1.57624	0.00468992	-0.995194	0.137777	0.0103247	0.993929	-0.211553	0.967803	-0.2904	1	0.0296345	0.988174	2.06114	0.000345814	0.343505	1	0.806187	0.955431	0.530892	1	0.230092	1	-0.585602	1	-0.661708	0.565372	-0.678194	0.452435	-0.849554	0.00390565	0.140028	0.75472	2.13567	2.80016e-14
	2579	PBANKA_1019500	PBANKA_101950	"60S ribosomal protein L5, putative"	211.993	1.99941	9.19966e-16	0.774211	0.00770582	0.699299	0.0230322	0.24251	0.925597	0.141455	1	0.0581755	0.930658	-0.263305	0.500972	-0.0824259	1	-0.0672084	1	0.243822	1	-0.178707	1	-0.482511	1	-0.52982	0.5666	-0.432676	0.561235	-0.668466	0.0193033	-0.62812	0.0668672	-0.129924	0.713047
	3750	PBANKA_1301700	PBANKA_130170	"splicing factor 3A subunit 1, putative (SF3A1)"	211.896	1.48803	3.70096e-06	0.567848	0.157658	0.620702	0.13222	0.0360361	0.991823	0.480439	1	0.18671	0.811461	-0.486582	0.275323	0.0663765	1	0.0127146	1	-0.181586	1	0.193185	1	0.0719914	1	0.485898	0.623609	0.54299	0.471454	0.889511	0.00134356	0.952916	0.00358761	-0.0127529	0.976291
	2627	PBANKA_1024300	PBANKA_102430	"RNA helicase, putative"	211.588	2.4879	1.35763e-06	0.788325	0.233485	1.12954	0.0813086	-0.559525	0.908102	0.245975	1	1.01987	0.307085	-0.203054	0.815844	-0.787329	1	-0.45889	1	0.0448806	1	-0.141537	1	0.124324	1	-0.240354	0.651401	0.241347	0.549169	-0.242857	0.402065	-0.740765	0.015071	-0.817079	0.00202973
	3425	PBANKA_1216600	PBANKA_121660	"cyclic amine resistance locus protein, putative (CARL)"	211.316	1.26747	5.31999e-06	0.870309	0.00640693	0.847089	0.0121442	0.0512424	0.988148	0.145985	1	-0.0407438	0.958851	-0.582629	0.0956291	-0.139527	1	-0.149949	1	-0.373109	1	-0.0734569	1	0.240648	1	-0.0845003	0.905548	-0.00221107	1	-0.0059717	0.984335	-0.217689	0.4966	-1.16126	3.02714e-07
	2193	PBANKA_0925100	PBANKA_092510	leucine-rich repeat protein (LRR11)	211.12	-1.36983	0.00922277	-1.16755	0.0560811	0.363581	0.663316	-0.308122	0.948253	-0.013155	1	0.421247	0.718149	0.838073	0.216524	0.385756	1	0.280423	1	0.143111	1	0.257251	1	0.00170555	1	0.288568	0.792476	0.475973	0.610946	0.0658577	0.879705	0.563559	0.202772	-0.946781	0.00960501
	4897	PBANKA_1450200	PBANKA_145020	"serine hydroxymethyltransferase, putative (SHMT)"	211.026	-0.436572	0.116597	-0.206842	0.567479	-0.127351	0.786369	0.0289564	0.991823	0.0286496	1	-0.195979	0.745488	-0.0708109	0.877256	0.0360791	1	-0.124839	1	-0.108344	1	-0.157394	1	-0.0375135	1	0.37909	0.512468	0.737001	0.0419664	0.0627493	0.868279	0.604503	0.106058	0.775157	0.0145453
	3415	PBANKA_1215600	PBANKA_121560	"40S ribosomal protein S3A, putative"	210.994	1.361	0.000619166	0.258323	0.65252	0.504449	0.364567	0.276184	0.947442	0.0771129	1	-0.0296554	0.981888	-0.36851	0.550421	0.070645	1	0.0219908	1	0.307379	1	-0.0424168	1	-0.0678702	1	-0.141461	0.797303	0.0474841	0.932514	0.574355	0.080586	0.206534	0.655714	0.481336	0.164915
	3486	PBANKA_1222700	PBANKA_122270	"conserved Plasmodium protein, unknown function"	210.818	1.54211	0.00767179	0.525203	0.495183	-1.12055	0.115271	-0.5429	0.924251	-0.196585	1	0.74324	0.533557	-1.09659	0.125628	-0.522358	1	-0.316107	1	-0.167875	1	-0.0118736	1	0.270595	1	0.396304	0.731236	0.478231	0.593333	-2.05853	1.11444e-18	-0.251655	0.469245	-1.19258	1.75316e-06
	3325	PBANKA_1206600	PBANKA_120660	"26S proteasome regulatory subunit 4, putative"	210.794	-0.34158	0.318533	0.148305	0.747365	-0.452238	0.281356	0.333173	0.908102	0.572721	1	-0.494984	0.429505	-0.31155	0.510868	0.0887153	1	-0.0297446	1	-0.0268953	1	-0.053476	1	-0.250286	1	0.0424878	0.93889	-0.173154	0.748206	0.927726	0.000363845	0.760312	0.015882	0.226291	0.466399
	1691	PBANKA_0812600	PBANKA_081260	"conserved Plasmodium protein, unknown function"	210.645	-3.86612	2.56263e-14	-3.18643	1.3974e-09	-0.545995	0.471992	-0.380776	0.945417	-0.159622	1	0.641218	0.568035	2.46307	3.85175e-06	0.480038	1	0.828563	0.906058	0.459614	1	0.330701	1	-0.492686	1	-0.169303	0.85006	0.000874711	1	-0.880562	0.0150575	-0.0104458	0.991486	1.42546	7.60758e-05
	3584	PBANKA_1232500	PBANKA_123250	"eukaryotic translation initiation factor 3 subunit, putative"	210.359	0.737429	0.0548878	-0.104469	0.856797	-0.0935481	0.897121	0.130916	0.972794	0.138463	1	-0.208717	0.812143	-0.434002	0.422817	-0.285932	1	-0.249804	1	-0.0143585	1	-0.166511	1	0.284174	1	-0.0833332	0.882216	-0.415454	0.389237	0.769873	0.00204957	-0.530398	0.0882822	-0.586846	0.0278944
	703	PBANKA_0404800	PBANKA_040480	"FAD-dependent glycerol-3-phosphate dehydrogenase, putative"	210.181	0.501089	0.0839499	0.702323	0.0278966	0.214229	0.623601	0.196495	0.94605	0.230324	1	-0.297251	0.625539	-0.244171	0.569722	-0.112166	1	-0.175851	1	-0.377678	1	-0.215739	1	-0.247567	1	-0.517654	0.596894	-0.0909675	0.922883	-0.484688	0.0478164	-0.557052	0.0535527	0.0955124	0.750485
	1602	PBANKA_0803700	PBANKA_080370	"conserved Plasmodium protein, unknown function"	210.139	0.60495	0.186682	0.239075	0.700367	0.230332	0.757159	-0.140682	0.976104	0.0565778	1	0.0731014	0.953593	-0.130813	0.858864	0.133062	1	0.254514	1	-0.089395	1	0.547984	1	0.400338	1	-0.0394084	0.954123	-0.547457	0.347588	1.63676	2.10637e-09	1.01275	0.00261236	-0.107321	0.770703
	3506	PBANKA_1224700	PBANKA_122470	"AAA family ATPase, putative"	209.918	-0.499946	0.18106	-0.715771	0.0867168	-0.954418	0.0216305	-0.0290183	0.992977	-0.0680444	1	-0.61645	0.371793	-0.950151	0.0155658	-0.710385	1	-0.802803	0.45335	-0.411581	1	-0.687285	0.961635	0.107128	1	0.500732	0.658292	0.574948	0.495102	-1.03502	4.82681e-07	0.0551053	0.880133	-0.829462	0.000143174
	1744	PBANKA_0817900	PBANKA_081790	"conserved Plasmodium protein, unknown function"	209.854	2.52374	2.28475e-06	1.01011	0.127586	1.12935	0.0931947	0.0613712	0.991823	0.342242	1	0.662117	0.574126	-0.522491	0.531545	-0.287948	1	-0.402124	1	-0.309251	1	-0.128095	1	0.669551	1	0.619202	0.37731	0.82484	0.0982799	-0.318816	0.182802	-0.54844	0.040532	-0.365027	0.131297
	1224	PBANKA_0613000	PBANKA_061300	"conserved Plasmodium protein, unknown function"	209.842	0.294661	0.663704	-0.125073	0.892327	-0.118644	0.91971	-0.198281	0.972875	-0.218997	1	-0.093085	0.956264	-0.549775	0.531545	-0.0697007	1	-0.145131	1	-0.258398	1	0.202191	1	0.220585	1	0.250481	0.791507	0.592088	0.443589	0.0386023	0.923543	-0.00327219	0.998868	-0.88384	0.00831639
	3827	PBANKA_1309400	PBANKA_130940	"RNA binding protein, putative"	209.814	2.18173	9.27135e-15	0.659095	0.056496	1.18554	0.000393241	0.0879937	0.977314	0.225442	1	0.216619	0.748526	-0.130543	0.786839	0.0232642	1	-0.172573	1	-0.208296	1	-0.127185	1	0.0391832	1	0.258104	0.561336	0.490827	0.081255	-0.131747	0.641994	-0.328514	0.296918	-0.581583	0.0213308
	3099	PBANKA_1130800	PBANKA_113080	"inositol-polyphosphate 5-phosphatase, putative"	209.713	1.30241	0.000261717	0.88044	0.0355331	0.443448	0.376941	-0.335694	0.926601	-0.165453	1	-0.0562924	0.958299	-0.504637	0.309305	-0.0435339	1	-0.0538874	1	-0.242873	1	0.198971	1	0.397866	1	0.216707	0.639514	0.423061	0.147754	0.0246257	0.933587	-0.391579	0.188084	-0.332866	0.198291
	3134	PBANKA_1134300	PBANKA_113430	"patatin-like phospholipase, putative"	209.665	0.750994	0.147697	-0.271283	0.702239	0.183917	0.834629	-0.284924	0.949344	0.0414328	1	0.357118	0.751902	-0.146458	0.860838	-0.177221	1	0.061397	1	-0.194967	1	0.372465	1	0.0658285	1	0.233367	0.826737	0.224748	0.823225	1.93499	1.07577e-11	1.55688	5.94987e-06	-0.584473	0.0743246
	3523	PBANKA_1226400	PBANKA_122640	"cactin homolog, putative"	209.309	1.18884	0.000468518	0.396308	0.36961	-0.265605	0.623601	0.154977	0.959572	0.164861	1	-0.161207	0.840777	-0.651158	0.130022	-0.475185	1	-0.61277	0.787924	-0.0449176	1	-0.457645	1	-0.164923	1	0.175513	0.757212	0.0819112	0.876278	-0.891653	0.00136703	-0.40065	0.275807	-0.387569	0.216608
	3461	PBANKA_1220200	PBANKA_122020	"lysophospholipase, putative"	209.277	2.41042	4.07046e-11	1.38281	0.000806948	1.17701	0.00884046	-0.239698	0.947442	0.702947	1	0.225615	0.803162	-0.740125	0.11642	-0.617678	1	-0.651001	0.825843	0.0695599	1	-0.622584	1	0.170551	1	0.954434	1.40374e-05	1.92559	4.9319e-24	0.598918	0.112191	1.15056	0.00546155	0.953993	0.0105863
	670	PBANKA_0401500	PBANKA_040150	"exportin 1, putative"	208.824	0.177914	0.461878	0.404997	0.114812	0.158414	0.642445	0.219503	0.910444	0.201191	1	-0.116465	0.813696	-0.336136	0.228496	-0.0804132	1	-0.103965	1	-0.36547	1	0.00968116	1	0.337574	1	0.288627	0.624899	0.512639	0.186419	0.851647	0.0131142	1.1101	0.00492579	0.340541	0.382592
	2270	PBANKA_0932800	PBANKA_093280	"conserved Plasmodium protein, unknown function"	208.773	0.742193	0.256439	0.4603	0.580818	0.173278	0.877202	-0.11652	0.985558	0.309679	1	0.315397	0.822299	-0.291523	0.767376	-0.337343	1	-0.211471	1	-0.463246	1	0.0231425	1	0.248795	1	0.361412	0.756606	0.223424	0.8261	1.40073	1.5427e-05	1.61254	2.27579e-05	-0.790731	0.0270578
	3296	PBANKA_1203700	PBANKA_120370	"regulator of nonsense transcripts, putative"	208.768	-1.29784	4.87913e-07	-0.147721	0.699435	-0.282948	0.453575	-0.530487	0.501602	-0.0179639	1	0.491911	0.329465	1.44551	5.34262e-08	0.260095	1	0.643188	0.352158	0.391615	1	0.667954	0.415805	0.111349	1	-0.0992065	0.895158	-0.112592	0.887842	1.39223	1.26677e-07	0.983969	0.00222174	-0.279521	0.380646
	1282	PBANKA_0618800	PBANKA_061880	"DEAD box helicase, putative"	208.56	1.77247	0.000308544	0.571075	0.372391	0.649334	0.340653	-0.460903	0.926601	-0.0790183	1	0.628685	0.549068	-0.577091	0.426196	-0.352139	1	-0.289531	1	-0.299315	1	-0.0104512	1	0.434615	1	1.34533	0.00361829	0.521111	0.376785	-1.91329	2.86916e-13	-0.188103	0.648041	-1.17898	2.73941e-05
	1135	PBANKA_0604100	PBANKA_060410	"conserved Plasmodium protein, unknown function"	208.062	0.472028	0.162985	-0.151741	0.74566	-0.255159	0.610277	0.032399	0.991823	-0.14959	1	-0.0195354	0.9864	-0.477951	0.263541	-0.15785	1	-0.312757	1	-0.215333	1	-0.0112178	1	0.115005	1	0.350417	0.701024	0.375539	0.581522	0.0194648	0.945814	0.00470573	0.995563	0.189586	0.473147
	777	PBANKA_0411950	PBANKA_041195	"conserved Plasmodium protein, unknown function"	207.975	-0.518545	0.278734	-0.603558	0.279988	0.171663	0.826181	-0.0527814	0.991823	-0.178215	1	0.385644	0.69685	0.0933926	0.907639	0.206051	1	0.278452	1	0.0904648	1	0.596102	1	0.120516	1	0.309819	0.782941	0.437459	0.649238	1.15992	0.000242992	0.827018	0.0321327	-0.343566	0.35273
	1246	PBANKA_0615200	PBANKA_061520	calcium-dependent protein kinase 4 (CDPK4)	207.86	0.488425	0.317993	0.794838	0.144366	1.0237	0.060281	-0.0988228	0.983196	0.650115	1	0.393368	0.695068	0.576637	0.359552	0.350904	1	0.269732	1	0.110483	1	0.242288	1	-0.0757888	1	0.49567	0.366219	0.938626	0.00775586	-0.0731426	0.785026	0.0395462	0.917571	0.200478	0.430097
	2620	PBANKA_1023600	PBANKA_102360	"conserved Plasmodium protein, unknown function"	207.662	1.01602	0.000124683	0.302928	0.382573	0.189294	0.661545	-0.314222	0.900884	0.250436	1	0.309549	0.594482	0.291872	0.466507	-0.0566091	1	-0.0659427	1	-0.105206	1	0.0724024	1	-0.234494	1	-0.297265	0.657353	-0.114488	0.841005	0.288467	0.387683	-0.250038	0.553692	-0.0353016	0.933963
	3776	PBANKA_1304300	PBANKA_130430	"conserved Plasmodium protein, unknown function"	207.523	0.065316	0.913048	-0.0544933	0.940822	-0.111143	0.904521	-0.360543	0.945417	0.0303083	1	-0.130723	0.911565	-0.0401486	0.972338	-0.272863	1	-0.217683	1	-0.429264	1	0.0329805	1	0.176444	1	0.138408	0.870388	0.117918	0.895107	1.22341	1.531e-06	0.955656	0.00194788	-0.196839	0.533162
	2894	PBANKA_1110200	PBANKA_111020	"conserved Plasmodium protein, unknown function"	207.509	-2.72434	5.9692e-07	-1.93467	0.00168185	-0.0761715	0.950376	-0.623118	0.900884	0.0453624	1	0.408757	0.749739	2.39745	2.30504e-05	0.350962	1	0.826538	0.940526	0.630476	1	0.35588	1	-0.60955	1	-0.693528	0.517151	-0.271137	0.777731	-0.45078	0.0245415	-0.118982	0.685407	1.55829	8.86386e-17
	452	PBANKA_0213400	PBANKA_021340	"60S ribosomal subunit export protein, putative"	207.299	2.39227	1.07601e-05	0.992214	0.142059	1.37125	0.0418975	0.00454745	0.999556	0.380355	1	0.867234	0.435307	-0.437558	0.615688	-0.261179	1	-0.147226	1	0.172501	1	0.0700278	1	0.301415	1	0.0135144	0.978496	-0.142723	0.776279	-0.385757	0.138265	-0.615401	0.0366107	-1.114	5.07627e-06
	1836	PBANKA_0827100	PBANKA_082710	"protein kinase, putative"	207.254	0.294635	0.451227	0.165656	0.745612	0.733394	0.0843203	-0.446172	0.881047	0.0670222	1	0.616461	0.363967	1.12934	0.00243834	0.305572	1	0.280175	1	0.374135	1	0.270906	1	0.0598727	1	0.402103	0.698644	0.701723	0.314853	0.27133	0.35871	0.247962	0.503353	-0.39991	0.171343
	4110	PBANKA_1337600	PBANKA_133760	"translation initiation factor EIF-2B subunit, putative"	207.166	-0.13258	0.762354	-0.170338	0.752709	-0.0577512	0.94328	-0.0569977	0.991008	-0.0332214	1	0.287312	0.725468	0.300215	0.598152	-0.169907	1	-0.119482	1	-0.183157	1	-0.092206	1	0.072587	1	0.461536	0.691545	0.606425	0.469409	0.440023	0.124405	-0.00742612	0.992143	-0.452888	0.124302
	3860	PBANKA_1312700	PBANKA_131270	gamete egress and sporozoite traversal protein (GEST)	207.116	-2.95899	1.81487e-07	-1.31401	0.0526715	0.0645265	0.959503	-0.989217	0.692435	-0.300752	1	1.21552	0.26661	2.95416	3.78097e-07	1.05046	1	1.24787	0.530969	0.983949	1	0.842003	1	-0.238994	1	-0.512612	0.580812	0.357989	0.63743	-1.82606	2.09364e-14	-0.788083	0.00878302	0.444801	0.108845
	2358	PBANKA_0941600	PBANKA_094160	"conserved Plasmodium protein, unknown function"	207.027	1.26337	0.00208387	0.938966	0.051388	1.15974	0.0173465	0.298591	0.945417	0.494469	1	0.0831629	0.93875	-0.0927321	0.899211	0.0747448	1	-0.0876062	1	-0.43651	1	-0.0427251	1	-0.0499128	1	0.256863	0.512468	0.53816	0.0240512	-0.481528	0.101924	0.207118	0.608917	0.290684	0.363589
	502	PBANKA_0302000	PBANKA_030200	"conserved Plasmodium protein, unknown function"	206.988	1.72903	0.000365232	0.568363	0.368358	0.982676	0.104618	-0.236099	0.956563	-0.443061	1	0.370469	0.741885	0.274776	0.727814	0.0478075	1	0.00586627	1	-0.0572451	1	0.0285047	1	-0.0100206	1	-0.287124	0.705717	0.0894792	0.89394	0.555759	0.0286654	-0.151008	0.683833	0.435907	0.107076
	1067	PBANKA_0522100	PBANKA_052210	"conserved Plasmodium protein, unknown function"	206.845	-2.15926	1.13797e-06	-2.16207	4.34045e-06	0.152773	0.851769	-0.561793	0.888729	-0.31234	1	1.33284	0.0626788	1.72909	0.000262628	0.336983	1	0.620699	0.996231	0.476997	1	0.682815	1	-0.109323	1	0.423151	0.728	0.34508	0.726284	-0.835707	0.0204299	0.195039	0.712453	-1.40087	9.41855e-05
	3574	PBANKA_1231500	PBANKA_123150	"ubiquitin carboxyl-terminal hydrolase 2, putative"	206.766	-0.818249	0.00490373	-0.490265	0.162875	-0.301054	0.468114	0.181059	0.947442	0.0970642	1	-0.0652791	0.929794	0.446106	0.238603	0.0856181	1	0.226398	1	0.00220711	1	0.208707	1	0.22926	1	0.414857	0.453993	-0.469829	0.25814	-0.0255186	0.941536	0.443689	0.20603	-0.344954	0.263507
	2669	PBANKA_1028500	PBANKA_102850	"conserved Plasmodium protein, unknown function"	206.704	2.07887	8.62731e-08	0.696086	0.153904	1.2119	0.0109224	-0.134606	0.972875	0.297429	1	0.465792	0.590828	-0.609771	0.255703	-0.233108	1	-0.345505	1	-0.220641	1	-0.277906	1	-0.109309	1	-0.302761	0.494715	-0.0599691	0.891735	-0.508051	0.146936	-0.889925	0.0222544	-0.747242	0.0315753
	1198	PBANKA_0610400	PBANKA_061040	"ATPase, putative"	206.665	1.30924	0.00178734	0.590126	0.265077	0.89973	0.0797287	-0.272301	0.947442	0.227657	1	0.362239	0.701283	-0.0968908	0.896544	-0.124929	1	0.0464132	1	0.32367	1	0.168441	1	0.385145	1	0.330813	0.683686	0.442373	0.452435	-0.361821	0.146514	-0.0153055	0.973546	-1.01618	1.43713e-05
	2822	PBANKA_1103000	PBANKA_110300	"Ser/Arg-rich splicing factor, putative"	206.611	2.01237	3.33509e-08	1.28713	0.00201836	1.13411	0.0110253	-0.041273	0.991823	0.57985	1	0.399006	0.629532	-0.323704	0.580082	-0.244286	1	-0.204215	1	0.332363	1	-0.146614	1	0.0455013	1	0.0623581	0.921621	0.0854004	0.898959	0.852197	0.000917852	0.617341	0.0508122	0.0536575	0.875928
	4054	PBANKA_1332000	PBANKA_133200	"U2 snRNP auxiliary factor, putative"	206.601	0.756005	0.0160692	0.545088	0.1461	-0.245261	0.615657	0.0186914	0.994362	0.542692	1	-0.253526	0.715088	-0.752481	0.0350908	-0.241688	1	-0.363075	1	-0.260348	1	-0.171257	1	0.0101513	1	0.103903	0.891237	0.329897	0.640249	0.731519	0.00466848	0.0192066	0.970278	-0.848018	0.00147949
	3105	PBANKA_1131400	PBANKA_113140	metacaspase 1 (MCA1)	206.553	-2.01678	0.000765232	-0.690833	0.372994	0.434858	0.651242	-0.685703	0.900884	-0.103409	1	0.75102	0.556664	2.58701	2.44583e-05	0.647453	1	0.931329	0.909243	0.445598	1	0.590967	1	-0.230179	1	-0.313121	0.757321	0.197271	0.823676	-0.406799	0.113592	-1.0079	0.00033248	-0.35423	0.188987
	2571	PBANKA_1018800	PBANKA_101880	"conserved Plasmodium protein, unknown function"	206.501	-0.535035	0.0798589	-0.568271	0.105397	-0.107141	0.838244	-0.548252	0.58678	-0.185397	1	0.521134	0.363508	0.816098	0.0118632	-0.0486806	1	0.141978	1	0.194543	1	0.402171	1	-0.140834	1	0.114455	0.842851	0.355056	0.467831	0.418654	0.221779	-0.332255	0.437663	-0.336055	0.347055
	2403	PBANKA_1002000	PBANKA_100200	"conserved Plasmodium protein, unknown function"	206.258	-0.729037	0.0558925	-0.311631	0.533564	-0.765884	0.0898536	-0.235655	0.947442	0.29746	1	-0.276614	0.742458	-0.338632	0.549288	-0.460392	1	-0.423769	1	-0.333045	1	-0.274125	1	-0.445183	1	0.0995565	0.868572	0.0391207	0.954712	-0.0597401	0.885104	-0.0925012	0.866555	0.121252	0.772344
	4815	PBANKA_1442000	PBANKA_144200	potassium channel (Kch1)	206.011	1.07733	0.0921845	0.571922	0.484756	0.436381	0.655142	0.236622	0.967803	0.457136	1	0.29058	0.838858	-0.376077	0.70162	-0.0348058	1	0.0667316	1	-0.263749	1	0.446207	1	0.30027	1	0.286967	0.797555	-0.164305	0.883095	2.07917	6.94813e-10	1.84103	5.14207e-06	-0.664221	0.0879702
	603	PBANKA_0312100	PBANKA_031210	"conserved Plasmodium protein, unknown function"	205.918	0.950109	0.00760131	0.757989	0.0694123	0.151975	0.80673	-0.0893859	0.982801	0.349527	1	0.154143	0.85234	-0.0258584	0.976507	0.0197173	1	-0.0326782	1	-0.258106	1	-0.00887066	1	-0.0244126	1	-0.305589	0.585305	-0.270777	0.543256	0.521609	0.0983383	-0.340183	0.401492	-0.042205	0.918393
	2971	PBANKA_1118000	PBANKA_111800	"conserved Plasmodium protein, unknown function"	205.838	-0.188906	0.689682	-0.363244	0.500797	0.287584	0.652937	-0.0712859	0.98829	-0.12763	1	0.225737	0.812039	0.432559	0.469124	-0.025982	1	-0.101126	1	0.0620293	1	0.0135099	1	0.126907	1	0.317363	0.725126	0.741986	0.195871	-0.869649	1.81336e-05	-0.354703	0.184803	-0.24554	0.297801
	515	PBANKA_0303300	PBANKA_030330	"conserved Plasmodium protein, unknown function"	205.772	-0.209022	0.628392	-0.564426	0.220062	0.139832	0.832942	0.175661	0.956563	0.0791476	1	-0.313668	0.706921	0.211103	0.722615	0.102704	1	-0.0884862	1	-0.033612	1	-0.0773904	1	0.142067	1	0.513188	0.639514	0.683553	0.389237	0.0758782	0.782117	0.718434	0.0063714	-0.637906	0.0063794
	3346	PBANKA_1208700	PBANKA_120870	"succinate dehydrogenase subunit 4, putative (SDH4)"	205.77	2.37554	4.8761e-05	0.681006	0.375128	1.03965	0.170245	-0.0245642	0.994881	0.470749	1	0.616141	0.632638	-0.0254007	0.986941	-0.384946	1	-0.311888	1	0.0721389	1	-0.338084	1	0.0629832	1	0.312488	0.728465	0.410136	0.55063	-0.131688	0.649455	0.247359	0.462318	0.19803	0.487692
	1377	PBANKA_0704100	PBANKA_070410	"ubiquitin conjugation factor E4 B, putative (UBE4B)"	205.389	0.253256	0.288294	-0.0451296	0.898906	-0.20568	0.529849	-0.0755446	0.972875	0.138135	1	-0.199616	0.684916	-0.383829	0.169464	-0.14893	1	-0.166394	1	-0.0982106	1	0.0771249	1	0.298774	1	-0.0845582	0.876926	-0.00366875	0.999672	1.22687	5.74674e-09	0.252571	0.404942	-0.121028	0.658101
	2320	PBANKA_0937800	PBANKA_093780	"U3/U14 snoRNA-associated small subunit rRNA processing protein, putative"	205.343	2.41135	1.76773e-06	1.53279	0.00849845	1.19932	0.0576383	0.0328116	0.994362	0.564704	1	0.642384	0.558226	-0.0213497	0.986941	-0.419967	1	-0.242737	1	0.492184	1	-0.292881	1	-0.240172	1	-0.385337	0.144092	-0.453949	0.0297714	-1.30699	2.15379e-08	-0.865138	0.00255179	-1.06754	1.52218e-05
	2678	PBANKA_1029400	PBANKA_102940	"conserved Plasmodium protein, unknown function"	205.332	-0.77548	0.255438	-0.732644	0.367071	-0.494221	0.619687	-0.669402	0.908102	0.0907246	1	0.834506	0.523788	1.7001	0.0163445	0.0466317	1	0.209586	1	0.0892828	1	-0.106354	1	-0.585828	1	0.169344	0.870635	0.453175	0.636037	-2.06391	0.00105838	-0.638817	0.443083	0.0587163	0.95015
	4748	PBANKA_1435300	PBANKA_143530	"pre-mRNA splicing factor, putative"	205.141	1.22678	0.00091558	0.683674	0.128951	0.185002	0.778613	-0.0812989	0.983196	0.23171	1	-0.117268	0.902598	-0.683215	0.147588	-0.228065	1	-0.338518	1	-0.14791	1	-0.163705	1	0.186075	1	-0.0644236	0.925377	-0.242902	0.706691	0.278277	0.363435	-0.307605	0.408185	-1.36326	5.19046e-07
	4663	PBANKA_1426900	PBANKA_142690	"RNA helicase, putative"	205.074	1.3028	0.00183482	0.779608	0.123602	0.86777	0.0911172	-0.223288	0.954199	0.379496	1	0.09459	0.930178	0.480545	0.433377	-0.0994954	1	0.142534	1	0.105633	1	0.1357	1	0.0182376	1	0.176117	0.769683	0.0629905	0.917989	0.237569	0.397024	-0.220196	0.531765	-0.586498	0.0258913
	2921	PBANKA_1113000	PBANKA_111300	"purine nucleoside phosphorylase, putative (PNP)"	204.978	-1.51598	0.00193398	-1.65208	0.00235478	-2.28622	2.03582e-05	0.301428	0.947442	-0.290603	1	-1.76098	0.00595663	-1.3011	0.0184208	-0.587101	1	-1.20216	0.342888	0.114061	1	-0.908242	1	-0.252504	1	-0.167533	0.847029	-0.311746	0.695095	-0.338662	0.404261	-0.187234	0.727888	0.521501	0.190668
	3297	PBANKA_1203800	PBANKA_120380	"DnaJ protein, putative"	204.761	0.820211	0.155603	0.0589163	0.946428	0.193056	0.84516	-0.222786	0.967029	-0.586547	1	0.262623	0.836143	0.491925	0.558131	-0.193634	1	0.0269732	1	-0.196323	1	-0.0379489	1	-0.589656	1	0.110181	0.869094	-1.30133	0.0015296	-0.79433	0.0266608	-0.534054	0.235474	-0.982944	0.00741001
	4489	PBANKA_1409600	PBANKA_140960	"conserved Plasmodium protein, unknown function"	204.546	-2.07203	0.0013564	-1.4709	0.0534329	-0.235304	0.840024	-0.426632	0.947442	0.184032	1	0.7161	0.615005	1.60311	0.0319508	0.0154275	1	0.118838	1	0.257774	1	0.0270203	1	-0.657628	1	0.678364	0.348801	0.471212	0.467199	-1.59083	0.00857356	-0.285555	0.744401	-0.423632	0.554808
	2262	PBANKA_0932000	PBANKA_093200	"rhoptry neck protein 4, putative (RON4)"	204.545	1.96459	0.00217336	1.74338	0.0169676	1.95674	0.0100854	0.302762	0.956563	1.0757	1	0.474154	0.747671	-0.4399	0.66542	-0.0883547	1	-0.0807143	1	-0.652265	1	0.0181281	1	-0.0355665	1	-1.94175	2.09325e-09	-1.36479	3.70581e-05	0.41741	0.0769937	0.281481	0.351319	-0.0532459	0.857411
	1458	PBANKA_0712300	PBANKA_071230	"zinc finger protein, putative"	204.297	1.68388	5.20078e-08	0.678517	0.0735625	1.13266	0.00236451	-0.0692858	0.983196	0.176943	1	0.651997	0.275267	0.0977003	0.858864	0.3634	1	0.171197	1	-0.116765	1	0.28519	1	-0.0383805	1	0.170624	0.705717	0.519159	0.0386829	0.137726	0.696001	-0.446473	0.239747	0.26657	0.435837
	3563	PBANKA_1230300	PBANKA_123030	"conserved Plasmodium protein, unknown function"	204.254	0.105958	0.852417	-0.156812	0.820969	0.0668003	0.947297	-0.0116362	0.995472	-0.17768	1	0.286198	0.791576	-0.230027	0.760313	-0.0300502	1	0.0447736	1	0.0131022	1	0.257166	1	0.189333	1	0.353121	0.760612	0.348909	0.728864	1.1695	0.000153816	1.14704	0.00173447	-0.665876	0.0498018
	3131	PBANKA_1134000	PBANKA_113400	"U3 snoRNA-associated small subunit rRNA processing protein, putative"	203.925	2.23632	8.68291e-06	1.09645	0.0723034	1.2632	0.0428547	0.00844783	0.999256	0.473607	1	0.611019	0.583892	-0.557614	0.467899	-0.295812	1	-0.165073	1	0.0456455	1	0.0626851	1	0.200186	1	0.094234	0.907516	0.402206	0.590504	1.06319	0.000421784	0.79254	0.0308252	-0.672583	0.0408516
	1902	PBANKA_0833600	PBANKA_083360	"conserved Plasmodium protein, unknown function"	203.894	0.561618	0.127579	0.398767	0.375619	0.542266	0.238946	0.213117	0.948161	0.0611811	1	0.124585	0.883264	-0.258529	0.641236	0.0381066	1	-0.0260444	1	-0.231038	1	0.1073	1	0.203255	1	0.363448	0.641107	0.392565	0.507034	0.954939	3.75509e-06	0.798026	0.00138987	0.140578	0.58886
	3433	PBANKA_1217400	PBANKA_121740	"conserved Plasmodium protein, unknown function"	203.867	0.74695	0.14375	0.792814	0.181012	-0.0508252	0.961117	-0.155045	0.97671	0.0872787	1	-0.380725	0.725685	-1.00178	0.0892075	-0.511078	1	-0.605783	0.999116	-0.775683	1	-0.355427	1	0.101002	1	0.0556395	0.933342	-0.826135	0.0786922	1.63258	2.36136e-08	0.519534	0.184072	-1.44466	2.83653e-06
	2830	PBANKA_1103800	PBANKA_110380	"ATP-dependent helicase, putative"	203.714	2.14978	1.04244e-08	1.1386	0.00919717	1.51409	0.000660259	0.0506222	0.991823	-0.0152137	1	0.384337	0.653496	-0.170028	0.78862	0.00316975	1	-0.171837	1	-0.478535	1	-0.108947	1	-0.177751	1	-0.236882	0.756538	0.644182	0.21009	-0.329698	0.137486	-0.273221	0.323129	0.413556	0.0640886
	2808	PBANKA_1101600	PBANKA_110160	"chromosome assembly factor 1, putative"	203.183	-0.710934	0.0349301	-0.699723	0.0721152	-0.300235	0.543833	-0.347014	0.908102	-0.106127	1	0.0873598	0.918672	0.31944	0.520252	0.052142	1	0.070502	1	-0.254449	1	0.101847	1	-0.048422	1	0.251172	0.698644	0.345897	0.462498	0.428719	0.0675324	0.554501	0.0414495	0.338315	0.174661
	4574	PBANKA_1418100	PBANKA_141810	"conserved Plasmodium protein, unknown function"	203.035	-2.18746	3.80376e-06	-0.483507	0.450117	-0.194032	0.822754	-0.969948	0.501602	0.0302384	1	1.05977	0.247176	2.29674	3.02227e-06	0.748265	1	1.18762	0.343637	0.555204	1	1.15984	0.478707	0.0796991	1	0.36533	0.732117	0.43591	0.597782	1.51431	2.11834e-06	0.606147	0.145748	-0.066442	0.879616
	3547	PBANKA_1228800	PBANKA_122880	"protein kinase, putative"	202.998	2.46514	3.71588e-07	1.55404	0.00561875	1.62699	0.00578552	0.0241552	0.994362	0.763461	1	0.685094	0.502657	-0.759129	0.256459	-0.31075	1	-0.367422	1	-0.216065	1	-0.0961233	1	0.348672	1	4.56758	3.37219e-20	1.0467	0.11596	0.901935	0.0111816	2.37796	6.90771e-10	0.418626	0.291202
	4549	PBANKA_1415600	PBANKA_141560	"DNA replication licensing factor MCM4, putative (MCM4)"	202.819	-0.479496	0.116892	0.387428	0.289311	0.152911	0.760342	0.0859144	0.977314	0.323308	1	-0.186267	0.785611	0.13052	0.783485	0.175813	1	0.0365302	1	-0.272181	1	-0.0136845	1	0.0258652	1	0.43486	0.561136	0.815074	0.0871873	0.147608	0.573848	0.366954	0.201625	0.0279458	0.929859
	2583	PBANKA_1019900	PBANKA_101990	"conserved Plasmodium protein, unknown function"	202.769	1.13105	0.0260981	0.370226	0.591288	0.207273	0.812994	-0.724494	0.812775	0.0693161	1	0.108729	0.932721	-1.07236	0.0726687	-0.472531	1	-0.37764	1	-0.630841	1	-0.038384	1	-0.186456	1	0.570658	0.58841	0.882149	0.220963	-0.0921094	0.845644	0.415517	0.424082	-1.3018	0.000953471
	3034	PBANKA_1124300	PBANKA_112430	"conserved Plasmodium protein, unknown function"	202.721	1.82696	1.5243e-06	0.658364	0.167539	1.25403	0.00652185	-0.097264	0.983196	0.08281	1	0.297345	0.739238	-0.751632	0.123552	-0.385128	1	-0.605834	0.909243	-0.264238	1	-0.295487	1	0.365561	1	0.484874	0.48752	0.655367	0.186455	0.292747	0.275263	-0.307015	0.345498	-0.100376	0.744297
	1667	PBANKA_0810200	PBANKA_081020	"conserved Plasmodium protein, unknown function"	202.632	-0.717434	0.107946	-0.302998	0.610303	-0.144823	0.849176	-0.0394295	0.992977	0.0389264	1	0.223019	0.821735	0.425424	0.506152	-0.00865033	1	0.13065	1	0.0332594	1	0.163703	1	0.134964	1	-0.0664704	0.911558	0.00780623	0.99367	-3.00487	9.16092e-41	-0.838996	0.00359964	-1.19929	9.49169e-07
	2753	PBANKA_1036900	PBANKA_103690	"conserved Plasmodium protein, unknown function"	201.531	-0.472583	0.120788	-0.483093	0.171295	-0.389417	0.321949	0.264678	0.927851	0.0860909	1	-0.159066	0.813696	-0.500707	0.176396	-0.0205725	1	-0.0864777	1	-0.124396	1	0.298012	1	0.0938507	1	0.365532	0.723457	0.401609	0.608903	0.0429745	0.887108	-0.0238668	0.959118	-1.21025	5.78134e-07
	231	PBANKA_0104900	PBANKA_010490	"RNA-binding protein, putative"	201.437	0.504379	0.0212167	0.217252	0.441264	-0.055555	0.892181	0.0902664	0.964496	0.185147	1	-0.28063	0.529421	-0.385266	0.157796	-0.203675	1	-0.273045	0.99835	0.0667941	1	-0.248272	1	-0.0709973	1	0.232343	0.706101	0.127682	0.799351	0.444884	0.209348	0.0262212	0.966538	-0.0886426	0.833601
	2212	PBANKA_0927000	PBANKA_092700	"protein kinase, putative (TKL2)"	201.019	-0.0192596	0.982648	0.518539	0.47321	0.514052	0.524723	0.236815	0.96366	-0.03281	1	0.444259	0.715695	0.291711	0.739871	0.329487	1	0.436051	1	-0.18311	1	0.724792	1	0.380106	1	-0.0259423	0.975786	-0.189911	0.82828	1.22992	4.67615e-06	0.448123	0.208068	-0.798844	0.00611457
	2192	PBANKA_0925000	PBANKA_092500	"RING zinc finger protein, putative"	200.896	0.716191	0.108415	0.128843	0.843385	0.226993	0.758175	-0.175089	0.965212	0.221104	1	0.418109	0.655247	0.150037	0.832871	-0.125575	1	-0.206238	1	-0.160998	1	-0.0291708	1	-0.197992	1	0.466181	0.428609	0.591507	0.166262	-0.20558	0.527292	0.0562035	0.907283	0.0180346	0.967765
	4037	PBANKA_1330300	PBANKA_133030	"rhoptry protein, putative"	200.775	-0.170629	0.702988	-0.439755	0.365158	-0.319717	0.58238	-0.202632	0.954199	0.0294135	1	0.0692464	0.947592	-0.323292	0.580095	-0.322093	1	-0.280947	1	-0.388861	1	0.107152	1	0.0278829	1	0.184837	0.846294	0.191791	0.836066	1.18059	7.41338e-05	0.550725	0.152814	-0.63537	0.052709
	1849	PBANKA_0828400	PBANKA_082840	"conserved Plasmodium protein, unknown function"	200.7	0.998613	0.0120905	0.996189	0.0273503	0.741082	0.130196	0.0803001	0.983537	0.655218	1	0.210359	0.818443	0.285406	0.644308	-0.0404018	1	-0.060621	1	-0.350842	1	-0.0427904	1	-0.171284	1	-0.341819	0.673981	-0.0855485	0.90605	0.418593	0.190372	0.215896	0.614388	0.488979	0.129585
	2688	PBANKA_1030400	PBANKA_103040	"conserved Plasmodium protein, unknown function"	200.599	-2.62266	2.5034e-13	-2.24406	1.30752e-09	0.161214	0.801285	-0.429364	0.900884	0.276314	1	1.21563	0.0176748	1.64531	1.00642e-05	0.42228	1	0.57093	0.906058	0.446174	1	0.435873	1	-0.160751	1	0.338897	0.760525	0.288693	0.768084	-0.738937	0.041181	0.222931	0.665098	-0.956627	0.00947799
	938	PBANKA_0509300	PBANKA_050930	"glucosamine--fructose-6-phosphate aminotransferase, putative"	200.413	0.394051	0.373332	0.197257	0.735649	-0.191444	0.78858	-0.11148	0.978232	0.347191	1	-0.598564	0.457788	-0.284297	0.653395	-0.196233	1	-0.394754	1	-0.403627	1	-0.284645	1	0.189355	1	-0.139776	0.833423	-0.156935	0.799362	0.136034	0.638112	-0.355936	0.263098	-0.652505	0.0109375
	4543	PBANKA_1415000	PBANKA_141500	"conserved Plasmodium protein, unknown function"	200.257	0.668787	0.0640424	0.341529	0.460766	0.100688	0.876253	0.0451818	0.991823	0.334521	1	-0.171848	0.834095	-0.562421	0.215991	-0.169639	1	-0.243235	1	-0.20632	1	-0.0516643	1	0.0950521	1	0.208093	0.799924	0.506336	0.456351	0.150358	0.645771	-0.595413	0.0781093	-0.806748	0.00482878
	1839	PBANKA_0827400	PBANKA_082740	"conserved Plasmodium protein, unknown function"	199.967	-4.2541	1.75483e-13	-2.34708	0.000243724	-0.102257	0.936513	-1.3827	0.296533	-1.63335	0.183476	0.987281	0.403523	2.71314	8.31489e-06	0.706055	1	1.16112	0.698548	0.67865	1	1.01423	1	0.400543	1	-0.16334	0.833423	-1.59196	0.000321455	0.0913945	0.817947	-0.0851715	0.874089	-1.13338	0.000547883
	2444	PBANKA_1006100	PBANKA_100610	"flap endonuclease 1, putative"	199.829	-0.128182	0.80146	-0.158698	0.801519	0.071142	0.936943	0.123277	0.977314	0.322126	1	-0.075488	0.949073	-0.0288108	0.977961	-0.072696	1	-0.116613	1	-0.320124	1	-0.064318	1	0.0365114	1	0.418156	0.718708	0.582039	0.49884	-0.997871	0.00119577	-0.0368896	0.948734	-0.887838	0.00629519
	2966	PBANKA_1117500	PBANKA_111750	"ribosomal protein L27a, putative"	199.679	1.17351	0.00538733	0.271509	0.650623	0.169428	0.822139	0.219806	0.954199	0.165906	1	-0.0355977	0.977513	-0.0497449	0.954606	0.0338424	1	-0.0525513	1	0.357308	1	-0.0573406	1	-0.00686823	1	-0.100284	0.85667	0.282996	0.566353	0.0995728	0.707461	0.0407825	0.915776	0.400463	0.0935464
	1671	PBANKA_0810600	PBANKA_081060	"exoribonuclease, putative"	199.633	1.67595	1.95305e-05	0.644314	0.191018	0.655342	0.206368	0.155634	0.967803	0.46564	1	0.0927153	0.928528	-0.274928	0.66542	0.0902236	1	0.0630804	1	-0.0957894	1	0.167687	1	0.267945	1	0.281018	0.782941	0.26718	0.771265	0.403368	0.143917	0.396038	0.234682	-1.13647	1.28236e-05
	957	PBANKA_0511200	PBANKA_051120	"small subunit rRNA processing stabilizing factor, putative"	199.544	2.60909	7.54371e-07	0.691749	0.31682	0.853344	0.232447	-0.344509	0.947442	0.229516	1	0.72433	0.519977	-0.268758	0.761495	-0.739557	1	-0.506231	1	-0.364764	1	-0.298425	1	-0.515142	1	-0.443666	0.6574	-1.26764	0.0229815	-0.693275	0.0665413	-0.626355	0.170291	-0.505457	0.210844
	4257	PBANKA_1352300	PBANKA_135230	"conserved Plasmodium protein, unknown function"	199.437	-0.717913	0.0507083	-0.710858	0.0945044	-0.559354	0.231092	-0.12703	0.971074	-0.0461404	1	-0.238055	0.776084	-0.176605	0.761495	-0.125755	1	-0.138571	1	-0.0899798	1	0.0986178	1	0.0829594	1	0.159222	0.854942	0.226305	0.788383	-0.276535	0.37664	-0.140504	0.739302	-0.507824	0.0916856
	3168	PBANKA_1137800	PBANKA_113780	"conserved Plasmodium protein, unknown function"	199.436	0.41994	0.289057	0.985265	0.0174184	0.40622	0.4305	0.436536	0.894368	0.426591	1	-0.0893886	0.925042	-0.661307	0.151132	0.088536	1	0.0727418	1	-0.434292	1	0.143649	1	0.53057	1	0.24049	0.65417	0.476469	0.157999	1.12485	0.00697331	1.37187	0.00418889	0.263198	0.600804
	2614	PBANKA_1023000	PBANKA_102300	"conserved Plasmodium protein, unknown function"	199.435	0.663993	0.238468	0.374937	0.609032	0.717362	0.31071	0.416835	0.941436	0.227763	1	-0.000259819	1	-0.0958966	0.922139	0.0541108	1	-0.00947074	1	-0.267598	1	0.19148	1	0.11066	1	0.113666	0.820739	0.154295	0.739517	0.913109	4.69551e-05	0.62659	0.0231785	0.343589	0.179236
	4796	PBANKA_1440100	PBANKA_144010	"conserved Plasmodium protein, unknown function"	199.346	2.01799	1.76702e-05	0.609709	0.318384	0.994912	0.0909516	-0.0479313	0.992196	0.272447	1	0.307666	0.789284	-0.458571	0.530882	-0.489189	1	-0.507395	1	-0.151736	1	-0.30518	1	0.0948985	1	0.343837	0.739423	0.443143	0.585222	0.342414	0.232456	0.376107	0.270034	-0.298243	0.314777
	4628	PBANKA_1423500	PBANKA_142350	"60S ribosomal protein L13-2, putative"	199.268	1.62186	7.70291e-08	0.720938	0.0480064	0.465221	0.260577	0.278161	0.931726	0.344928	1	0.138824	0.850045	-0.381379	0.396166	0.0173039	1	0.00977653	1	0.413516	1	-0.0402736	1	0.062977	1	-0.253414	0.691481	0.148209	0.771201	-0.178625	0.586505	-0.6775	0.0448926	-0.165977	0.626547
	4947	PBANKA_1455200	PBANKA_145520	"DEAD/DEAH helicase, putative"	199.227	2.44328	7.86904e-07	1.38028	0.0174184	1.14579	0.0659683	-0.153465	0.977314	0.461246	1	0.793783	0.435665	-0.625042	0.394727	-0.252431	1	-0.243899	1	-0.204238	1	-0.170088	1	0.333762	1	0.144871	0.844678	0.108952	0.884819	0.0242387	0.939837	-0.382837	0.242308	-1.56458	3.39721e-10
	1877	PBANKA_0831100	PBANKA_083110	"conserved Plasmodium protein, unknown function"	198.829	-0.0820863	0.847896	-0.0736648	0.894241	-0.241743	0.662336	-0.149856	0.96366	0.0976394	1	0.161492	0.840777	0.0891975	0.881244	-0.38703	1	-0.335795	1	0.0785815	1	-0.270644	1	-0.0949311	1	0.129874	0.847782	0.359904	0.546529	-0.16445	0.674662	-0.698061	0.0839271	-0.693975	0.0489861
	1809	PBANKA_0824400	PBANKA_082440	"cyclin-dependent kinase, putative"	198.724	-0.477561	0.238538	-0.10531	0.856894	0.004279	0.997514	-0.920091	0.215806	0.479304	1	0.6355	0.391455	2.0025	1.09561e-07	0.51403	1	0.566658	0.939478	0.302539	1	0.437635	1	-0.0416847	1	0.0119709	0.980919	0.846426	0.0114733	0.0715329	0.867447	-0.0776205	0.894095	0.974676	0.00618829
	3862	PBANKA_1312900	PBANKA_131290	"conserved Plasmodium protein, unknown function"	198.577	1.49268	0.00519717	0.560387	0.420202	1.17143	0.0709097	-0.150838	0.97804	0.539677	1	0.911687	0.385423	0.354263	0.67604	0.207196	1	0.161776	1	-0.185516	1	0.293975	1	-0.552268	1	-0.55016	0.601356	0.0849876	0.932514	-0.494115	0.17026	-0.568759	0.178974	1.54719	3.19422e-06
	2546	PBANKA_1016300	PBANKA_101630	"proliferation-associated protein 2g4, putative"	198.526	0.953158	0.00569216	0.382214	0.388287	0.34016	0.49631	0.171184	0.955414	0.2112	1	-0.086682	0.923634	-0.676827	0.111175	-0.16434	1	-0.284732	1	-0.045034	1	-0.149818	1	-0.0567364	1	0.0691741	0.858778	0.0984834	0.791661	0.54088	0.0131194	0.00534177	0.99378	-0.294381	0.221063
	672	PBANKA_0401700	PBANKA_040170	"conserved Plasmodium protein, unknown function"	198.407	-0.791365	0.055983	-0.977186	0.0352252	-0.445778	0.430746	-0.137334	0.972875	-0.103183	1	-0.179821	0.8484	-0.173306	0.790813	-0.297995	1	-0.227429	1	0.476602	1	0.0276913	1	0.227555	1	0.0837976	0.92862	0.159027	0.873213	0.794663	0.0118785	0.264549	0.551097	-1.02839	0.00138781
	3531	PBANKA_1227200	PBANKA_122720	"peptidyl-prolyl cis-trans isomerase, putative (CYP81)"	198.027	0.186954	0.543915	-0.110481	0.78347	-0.692951	0.032138	-0.402427	0.802563	-0.213249	1	-0.35507	0.524642	-0.29727	0.455572	-0.420617	1	-0.468055	0.809595	0.300643	1	-0.238032	1	-0.206235	1	-0.0741103	0.887332	-0.034241	0.955379	-0.735044	0.0263192	-0.526604	0.202314	-0.807824	0.0184111
	2255	PBANKA_0931300	PBANKA_093130	"dipeptidyl aminopeptidase, putative"	197.797	1.05277	0.00269636	0.297542	0.532793	-0.00132143	0.999607	0.188485	0.954199	0.0483072	1	-0.2063	0.805936	0.0856943	0.888513	-0.0119821	1	-0.0672765	1	0.45723	1	-0.282885	1	0.0316328	1	0.256694	0.579153	0.61418	0.0237886	-2.07946	4.99033e-18	-0.762185	0.0127662	-0.913538	0.000544283
	874	PBANKA_0502900	PBANKA_050290	"conserved Plasmodium protein, unknown function"	197.51	2.03154	4.11032e-05	0.92954	0.127501	1.59732	0.0074714	0.210082	0.964861	0.391076	1	0.414979	0.714784	-0.0740169	0.939396	0.033642	1	0.0264501	1	0.604145	1	0.175025	1	0.0935583	1	0.477763	0.674833	0.559513	0.502657	0.0284446	0.934575	0.262194	0.494153	-0.76435	0.00789319
	4703	PBANKA_1430900	PBANKA_143090	"conserved Plasmodium protein, unknown function"	197.157	-1.72186	4.61751e-05	-0.802188	0.120446	0.321138	0.637387	-0.107963	0.983196	0.0182975	1	0.667262	0.4354	1.40904	0.00213713	0.544241	1	0.703091	0.857374	0.423962	1	0.603526	1	0.121643	1	0.447746	0.699185	0.619563	0.461179	0.850479	0.00186797	0.498209	0.151879	0.135385	0.693102
	941	PBANKA_0509600	PBANKA_050960	"conserved Plasmodium protein, unknown function"	196.985	1.74291	0.000748811	1.04668	0.0924208	1.33063	0.0335231	-0.0437332	0.992977	0.166609	1	0.315677	0.798093	-0.711921	0.322025	0.0989082	1	-0.0622731	1	-0.509712	1	0.125034	1	-0.168711	1	-0.193625	0.745239	-0.822922	0.0143739	-0.703995	0.00222379	-0.471352	0.10158	-0.0877588	0.765177
	2654	PBANKA_1027000	PBANKA_102700	"serine C-palmitoyltransferase, putative"	196.912	0.31654	0.546938	0.700015	0.218893	0.914462	0.105923	-0.104235	0.983196	0.501928	1	0.303967	0.77872	1.55386	0.00142494	0.293689	1	0.523096	1	0.0892956	1	0.277132	1	-0.153938	1	-0.373438	0.728492	-0.109238	0.914563	0.530341	0.0632572	-0.317273	0.392886	0.417069	0.169656
	923	PBANKA_0507800	PBANKA_050780	"conserved Plasmodium protein, unknown function"	196.72	-2.66151	1.70314e-13	-2.71701	2.21277e-13	-0.057411	0.945252	-0.518927	0.839062	0.0839627	1	0.952975	0.140891	1.70473	6.3638e-06	0.242031	1	0.313465	1	0.342036	1	0.190938	1	-0.289693	1	0.416307	0.710312	0.374747	0.667205	-1.21255	0.00295275	-0.168449	0.787348	-0.74892	0.0909269
	1359	PBANKA_0702400	PBANKA_070240	"conserved Plasmodium protein, unknown function"	196.633	0.645418	0.133627	0.262744	0.65208	-0.129118	0.862757	-0.187722	0.959572	0.406577	1	-0.516292	0.548722	-0.486303	0.410065	-0.686765	1	-0.802522	0.67394	-0.673542	1	-0.76098	1	-0.182214	1	0.273033	0.606099	0.268053	0.520613	0.105952	0.746884	-0.189877	0.631324	-0.259302	0.406886
	3535	PBANKA_1227600	PBANKA_122760	"adenylyl cyclase beta, putative (ACbeta)"	196.565	1.46683	0.00550519	1.0066	0.11054	0.644794	0.376941	-0.28951	0.952591	0.252687	1	0.563439	0.625539	-0.371242	0.654077	-0.213978	1	-0.126361	1	-0.418342	1	0.0927907	1	0.233833	1	-0.195638	0.824198	-1.13031	0.0478709	1.12733	0.000249575	-0.207058	0.655714	-1.45794	3.69426e-06
	2063	PBANKA_0912100	PBANKA_091210	casein kinase 1 (CK1)	196.518	0.313711	0.322743	0.142508	0.737249	-0.0209545	0.976929	0.2265	0.945417	0.11973	1	-0.319192	0.615005	-0.253431	0.571485	0.0229228	1	-0.134526	1	-0.271604	1	-0.200734	1	-0.178918	1	0.152755	0.77458	0.329195	0.443589	-0.606817	0.00464876	-0.534552	0.0390509	0.657422	0.00296886
	3555	PBANKA_1229600	PBANKA_122960	"conserved Plasmodium protein, unknown function"	196.429	0.796597	0.0626367	0.482689	0.364303	0.422979	0.479151	0.181572	0.963251	0.284861	1	0.013061	0.996187	-0.0138222	0.989488	0.00157618	1	-0.0340663	1	-0.0846805	1	0.168604	1	0.10932	1	0.1956	0.832424	0.215163	0.8019	0.10701	0.730885	-0.144105	0.709612	-0.786096	0.00322322
	1767	PBANKA_0820200	PBANKA_082020	"thioredoxin, putative"	196.423	0.798122	0.120093	1.63073	0.00225726	-0.159397	0.856592	-0.552371	0.900884	-0.203341	1	-0.438157	0.686016	-0.260394	0.738758	-0.157672	1	-0.320116	1	-0.566782	1	-0.509932	1	0.445893	1	-0.839664	0.253018	0.662626	0.298602	-2.03683	1.73532e-18	-0.903903	0.00191033	-0.101676	0.747865
[truncated: 3,754 more rows]

## Sheet: Enriched biological processes
	ID	Name	Total count	DE count	Adj p-value	UP/DOWN
	ap2-o schizonts
	GO:0016072	rRNA metabolic process	25	4	0.034314	UP
	GO:0006364	rRNA processing	25	4	0.034314	UP
[truncated: 182 more rows]
