# Supplementary material for: A Knockout Screen of ApiAP2 Genes Reveals Networks of Interacting Transcriptional Regulators Controlling the Plasmodium Life Cycle
Source: Cell Host Microbe. 2017 Jan 11;21(1):11–22. doi: 10.1016/j.chom.2016.12.003 (PMC5241200; doi:10.1016/j.chom.2016.12.003)
Supplement: Data S3. Groups of Genes Co-expressed across Different apiAP2 Mutants — Related to Figures 4 and 5. [file mmc4.zip]

Archive with 3 entries (2 files):
- Data_S3.xlsx
- __MACOSX/
- __MACOSX/._Data_S3.xlsx
