# Supplementary material for: A Knockout Screen of ApiAP2 Genes Reveals Networks of Interacting Transcriptional Regulators Controlling the Plasmodium Life Cycle
Source: Cell Host Microbe. 2017 Jan 11;21(1):11–22. doi: 10.1016/j.chom.2016.12.003 (PMC5241200; doi:10.1016/j.chom.2016.12.003)
Supplement: Data S3. Groups of Genes Co-expressed across Different apiAP2 Mutants — Related to Figures 4 and 5. [file mmc4.zip › Data_S3.xlsx]

## Sheet: Cluster assignment
	Genes clustered by co-expression across apiAP2 knock-out mutants and stages.
	Genes were ordered using unsupervised Ward hierarchical clustering of the percentage of total corrected reads assigned to each library type.
	Order	Gene_ID (previous)	Gene_ID (new)	Gene Description	Cluster
	1	PBANKA_090050	PBANKA_1400081	BIR protein	1
	2	PBANKA_093120	PBANKA_0931200	"heat shock protein 101, putative"	1
	3	PBANKA_140190	PBANKA_1401900	"conserved Plasmodium protein, unknown function"	1
	4	PBANKA_134450	PBANKA_1344500	"conserved Plasmodium protein, unknown function"	1
	5	PBANKA_140120	PBANKA_1401200	"ATP-dependent DEAD box helicase, putative"	1
	6	PBANKA_070100	PBANKA_0701000	"tryptophan-rich antigen, putative, pseudogene"	1
	7	PBANKA_110110	PBANKA_1101100	"Plasmodium exported protein, unknown function"	1
	8	PBANKA_010040	PBANKA_0100400,PBANKA_0216761	"rhoptry protein, putative"	1
	9	PBANKA_070770	PBANKA_0707700	"conserved Plasmodium protein, unknown function"	1
	10	PBANKA_000378	PBANKA_0600061	"Plasmodium exported protein, unknown function"	1
	11	PBANKA_020080	PBANKA_0100021	"Plasmodium exported protein, unknown function"	1
	12	PBANKA_112270	PBANKA_1122700	"protein kinase, putative (TKL4)"	1
	13	PBANKA_041470	PBANKA_0414700	"zinc finger protein, putative"	1
	14	PBANKA_132140	PBANKA_1321400	"large ribosomal subunit nuclear export factor, putative (UIS20)"	1
	15	PBANKA_090080	PBANKA_0900900,PBANKA_1000011	"reticulocyte binding protein, putative (Pb235)"	1
	16	PBANKA_052410	PBANKA_0524100	"conserved Plasmodium protein, unknown function"	1
	17	PBANKA_052130	PBANKA_0521300	"zinc finger protein, putative"	1
	18	PBANKA_091420	PBANKA_0914200	"conserved Plasmodium protein, unknown function"	1
	19	PBANKA_103430	PBANKA_1034300	"transcription factor with AP2 domain(s), putative"	1
	20	PBANKA_021350	PBANKA_0213500	"BRIX protein, putative"	1
	21	PBANKA_072040	PBANKA_0720400	"conserved Plasmodium protein, unknown function"	1
	22	PBANKA_142890	PBANKA_1428900	"bromodomain protein, putative"	1
	23	PBANKA_081140	PBANKA_0811400	"conserved Plasmodium protein, unknown function"	1
	24	PBANKA_090830	PBANKA_0908300	"conserved Plasmodium protein, unknown function"	1
	25	PBANKA_142050	PBANKA_1420500	"conserved Plasmodium protein, unknown function"	1
	26	PBANKA_020500	PBANKA_0205000	"conserved Plasmodium protein, unknown function"	1
	27	PBANKA_081790	PBANKA_0817900	"conserved Plasmodium protein, unknown function"	1
	28	PBANKA_102410	PBANKA_1024100	"ATP-dependent RNA helicase, putative"	1
	29	PBANKA_061380	PBANKA_0613800	"large ribosomal subunit assembling factor, putative"	1
	30	PBANKA_100680	PBANKA_1006800	"40S ribosomal processing protein, putative"	1
	31	PBANKA_072080	PBANKA_0720800	"RNA-binding protein NOB1, putative"	1
	32	PBANKA_144250	PBANKA_1442500	"histone acetyltransferase, putative"	1
	33	PBANKA_020660	PBANKA_0206600	"asparagine and aspartate rich protein 2, putative"	1
	34	PBANKA_093920	PBANKA_0939200	"nucleolar rRNA processing protein, putative"	1
	35	PBANKA_031120	PBANKA_0311200	"conserved Plasmodium protein, unknown function"	1
	36	PBANKA_120700	PBANKA_1207000	"nucleolar protein 5, putative (NOP5)"	1
	37	PBANKA_061390	PBANKA_0613900	"conserved Plasmodium protein, unknown function"	1
	38	PBANKA_050620	PBANKA_0506200	"conserved Plasmodium protein, unknown function (UIS12)"	1
	39	PBANKA_122790	PBANKA_1227900	"conserved Plasmodium protein, unknown function"	1
	40	PBANKA_090020	PBANKA_1400051	BIR protein	1
	41	PBANKA_090030	PBANKA_1040561,PBANKA_1400061	BIR protein	1
	42	PBANKA_000280		"reticulocyte binding protein, putative, fragment (Pb235)"	1
	43	PBANKA_100010	PBANKA_0501000,PBANKA_0524841,PBANKA_1000100	"reticulocyte binding protein, putative (Pb235)"	1
	44	PBANKA_020125	PBANKA_0201250	"BIR protein, pseudogene"	1
	45	PBANKA_040660	PBANKA_0406600	"conserved Plasmodium protein, unknown function"	1
	46	PBANKA_133430	PBANKA_1334300	"exported protein 2, putative (EXP2)"	1
	47	PBANKA_094130	PBANKA_0941300	"translocon component PTEX88, putative"	1
	48	PBANKA_135150	PBANKA_1351500	calcium-dependent protein kinase 5 (CDPK5)	1
	49	PBANKA_145520	PBANKA_1455200	"DEAD/DEAH helicase, putative"	1
	50	PBANKA_146450	PBANKA_1464500	"DEAD/DEAH helicase, putative"	1
	51	PBANKA_100850	PBANKA_1008500	translocon component PTEX150 (PTEX150)	1
	52	PBANKA_132370	PBANKA_1323700	"zinc finger protein, putative"	1
	53	PBANKA_113400	PBANKA_1134000	"U3 snoRNA-associated small subunit rRNA processing protein, putative"	1
	54	PBANKA_143250	PBANKA_1432500	"DNA-binding chaperone, putative"	1
	55	PBANKA_070940	PBANKA_0709400	"conserved Plasmodium protein, unknown function"	1
	56	PBANKA_146380	PBANKA_1463800	"conserved Plasmodium protein, unknown function"	1
	57	PBANKA_052170	PBANKA_0521700	"transcription factor with AP2 domain, putative (ApiAP2)"	1
	58	PBANKA_132980	PBANKA_1329800	transcription factor with AP2 domain(s) (ApiAP2)	1
	59	PBANKA_122020	PBANKA_1220200	"lysophospholipase, putative"	1
	60	PBANKA_122880	PBANKA_1228800	"protein kinase, putative"	1
	61	PBANKA_113530	PBANKA_1135300	"conserved Plasmodium protein, unknown function"	1
	62	PBANKA_060660	PBANKA_0606600	"conserved Plasmodium protein, unknown function"	1
	63	PBANKA_122420	PBANKA_1224200	"DnaJ protein, putative"	1
	64	PBANKA_021200	PBANKA_0212000	"conserved Plasmodium protein, unknown function"	1
	65	PBANKA_143710	PBANKA_1437100	"conserved Plasmodium protein, unknown function"	1
	66	PBANKA_030060	PBANKA_0300600	"Plasmodium exported protein, unknown function"	1
	67	PBANKA_122900	PBANKA_1229000	"Plasmodium exported protein, unknown function"	1
	68	PBANKA_000160	PBANKA_0944041	"reticulocyte binding protein, putative, fragment"	1
	69	PBANKA_090090	PBANKA_0900900	"reticulocyte binding protein, putative, fragment (Pb235)"	1
	70	PBANKA_124610	PBANKA_0112661.1,PBANKA_0112661.2,PBANKA_1246100.2,PBANKA_1246100.1	NA	1
	71	PBANKA_020890	PBANKA_0208900	"conserved Plasmodium protein, unknown function"	1
	72	PBANKA_134280	PBANKA_1342800	nicotinic acid mononucleotide adenyltransferase	1
	73	PBANKA_070090	PBANKA_0700900	"reticulocyte-binding protein, putative"	1
	74	PBANKA_132800	PBANKA_1328000	"serine/threonine protein phosphatase, putative (UIS2)"	1
	75	PBANKA_030950	PBANKA_0309500	"secreted protein with altered thrombospondin repeat domain, putative (SPATR)"	1
	76	PBANKA_062290	PBANKA_0622900	"conserved Plasmodium protein, unknown function"	1
	77	PBANKA_031180	PBANKA_0311800	"long-chain acyl-CoA synthase, putative"	1
	78	PBANKA_103740	PBANKA_1037400	"conserved Plasmodium protein, unknown function"	1
	79	PBANKA_113440	PBANKA_1134400	"conserved Plasmodium protein, unknown function"	2
	80	PBANKA_092530	PBANKA_0925300	"conserved Plasmodium protein, unknown function"	2
	81	PBANKA_113090	PBANKA_1130900	"methyltransferase, putative"	2
	82	PBANKA_030150	PBANKA_0301500	"nucleolar preribosomal assembly protein, putative"	2
	83	PBANKA_051120	PBANKA_0511200	"small subunit rRNA processing stabilizing factor, putative"	2
	84	PBANKA_102040	PBANKA_1020400	"GTPase, putative"	2
	85	PBANKA_030530	PBANKA_0305300	"small ribosomal subunit assembling protein, putative"	2
	86	PBANKA_092350	PBANKA_0923500	"nuclear preribosomal assembly protein, putative"	2
	87	PBANKA_061510	PBANKA_0615100	"queuine tRNA-ribosyltransferase, putative"	2
	88	PBANKA_122870	PBANKA_1228700	"conserved Plasmodium protein, unknown function"	2
	89	PBANKA_091200	PBANKA_0912000	"conserved Plasmodium protein, unknown function"	2
	90	PBANKA_142320	PBANKA_1423200	"ATPase, putative"	2
	91	PBANKA_011120	PBANKA_0111200	"nucleolar GTP-binding protein 1, putative"	2
	92	PBANKA_143280	PBANKA_1432800	"snoRNA-associated small subunit rRNA processing protein, putative"	2
	93	PBANKA_091530	PBANKA_0915300	"conserved Plasmodium protein, unknown function"	2
	94	PBANKA_102430	PBANKA_1024300	"RNA helicase, putative"	2
	95	PBANKA_051080	PBANKA_0510800	"conserved Plasmodium protein, unknown function"	2
	96	PBANKA_102900	PBANKA_1029000	"conserved Plasmodium protein, unknown function"	2
	97	PBANKA_031340	PBANKA_0313400	"conserved Plasmodium protein, unknown function"	2
	98	PBANKA_071280	PBANKA_0712800	"conserved protein, unknown function"	2
	99	PBANKA_133420	PBANKA_1334200	"RNA 3'-terminal phosphate cyclase-like protein, putative"	2
	100	PBANKA_134580	PBANKA_1345800	"conserved Plasmodium protein, unknown function"	2
	101	PBANKA_050180	PBANKA_0501800	"conserved Plasmodium protein, unknown function"	2
	102	PBANKA_090400	PBANKA_0904000	"conserved Plasmodium protein, unknown function"	2
	103	PBANKA_144040	PBANKA_1440400	"small subunit rRNA processing factor, putative"	2
	104	PBANKA_091770	PBANKA_0917700	"conserved Plasmodium protein, unknown function"	2
	105	PBANKA_122780	PBANKA_1227800	"conserved Plasmodium protein, unknown function"	2
	106	PBANKA_083280	PBANKA_0832800	"conserved Plasmodium protein, unknown function"	2
	107	PBANKA_132430	PBANKA_1324300	"inner membrane complex protein, putative"	2
	108	PBANKA_081480	PBANKA_0814800	"conserved Plasmodium protein, unknown function"	2
	109	PBANKA_145340	PBANKA_1453400	protein kinase 2 (PK2)	2
	110	PBANKA_091290	PBANKA_0912900	"conserved Plasmodium protein, unknown function"	2
	111	PBANKA_101020	PBANKA_1010200	"methionine aminopeptidase, type II, putative"	2
	112	PBANKA_081400	PBANKA_0814000	"conserved Plasmodium protein, unknown function"	2
	113	PBANKA_142300	PBANKA_1423000	"conserved Plasmodium protein, unknown function"	2
	114	PBANKA_071240	PBANKA_0712400	"nucleolar preribosomal assembly protein, putative"	2
	115	PBANKA_146290	PBANKA_1462900	"rRNA-processing protein, putative"	2
	116	PBANKA_060170	PBANKA_0601700	"conserved Plasmodium protein, unknown function"	2
	117	PBANKA_144150	PBANKA_1441500	"conserved Plasmodium protein, unknown function"	2
	118	PBANKA_081960	PBANKA_0819600	"conserved Plasmodium protein, unknown function"	2
	119	PBANKA_143360	PBANKA_1433600	thrombospondin-related apical membrane protein (TRAMP)	2
	120	PBANKA_124340	PBANKA_1243400	"nucleolar preribosomal GTPase, putative"	2
	121	PBANKA_131180	PBANKA_1311800	"U3 snoRNA-associated small subunit rRNA processing protein, putative"	2
	122	PBANKA_134830	PBANKA_1348300	"U3 snoRNA-associated small subunit rRNA processing associated protein, putative"	2
	123	PBANKA_113480	PBANKA_1134800	"zinc finger protein, putative"	2
	124	PBANKA_123700	PBANKA_1237000	"S-adenosylmethionine-dependent methyltransferase, putative"	2
	125	PBANKA_100370	PBANKA_1003700	"conserved Plasmodium protein, unknown function"	2
	126	PBANKA_133250	PBANKA_1332500	"small subunit rRNA processing KH domain protein, putative"	2
	127	PBANKA_133340	PBANKA_1333400	"conserved Plasmodium protein, unknown function"	2
	128	PBANKA_081660	PBANKA_0816600	"conserved Plasmodium protein, unknown function"	2
	129	PBANKA_144550	PBANKA_1445500	"conserved Plasmodium protein, unknown function"	2
	130	PBANKA_050420	PBANKA_0504200	"large subunit rRNA processing RRM protein, putative"	2
	131	PBANKA_134610	PBANKA_1346100	"conserved Plasmodium protein, unknown function"	2
	132	PBANKA_110580	PBANKA_1105800	"TATA-box binding protein, putative,transcription initiation factor tfiid, putative (TBP)"	2
	133	PBANKA_112030	PBANKA_1120300	"conserved Plasmodium protein, unknown function"	2
	134	PBANKA_101350	PBANKA_1013500	"cytosolic preribosomal GTPase, putative"	2
	135	PBANKA_080510	PBANKA_0805100	"TGF beta-inducible nuclear protein, putative"	2
	136	PBANKA_113120	PBANKA_1131200	"60S ribosomal protein L7-2, putative"	2
	137	PBANKA_010920	PBANKA_0109200	"trancription factor, putative"	2
	138	PBANKA_093720	PBANKA_0937200.2,PBANKA_0937200.1	NA	2
	139	PBANKA_030450	PBANKA_0304500	"conserved Plasmodium protein, unknown function"	2
	140	PBANKA_110460	PBANKA_1104600	"conserved Plasmodium protein, unknown function"	2
	141	PBANKA_092400	PBANKA_0924000	"conserved Plasmodium protein, unknown function"	2
	142	PBANKA_062010	PBANKA_0620100	"U3 snoRNA-associated small subunit rRNA processing protein, putative"	2
	143	PBANKA_070510	PBANKA_0705100	"conserved Plasmodium protein, unknown function"	2
	144	PBANKA_122630	PBANKA_1226300	"conserved Plasmodium protein, unknown function"	2
	145	PBANKA_132270	PBANKA_1322700	"ATP-dependent RNA helicase DBP5, putative"	2
	146	PBANKA_060910	PBANKA_0609100	"conserved Plasmodium protein, unknown function"	2
	147	PBANKA_050490	PBANKA_0504900	"conserved Plasmodium protein, unknown function"	2
	148	PBANKA_114330	PBANKA_1143300	"conserved Plasmodium protein, unknown function"	2
	149	PBANKA_130900	PBANKA_1309000	"RNA helicase, putative"	2
	150	PBANKA_123890	PBANKA_1238900	"conserved Plasmodium protein, unknown function"	2
	151	PBANKA_051410	PBANKA_0514100	"pre-mRNA-splicing factor ATP-dependent RNA helicase PRP22, putative (PRP22)"	2
	152	PBANKA_100670	PBANKA_1006700	"U4/U6 small nuclear ribonucleoprotein PRP31, putative (PRPF31)"	2
	153	PBANKA_114590	PBANKA_1145900	"conserved rodent malaria protein, unknown function"	3
	154	PBANKA_091340	PBANKA_0913400	"protein phosphatase 2C, putative"	3
	155	PBANKA_021460	PBANKA_0214600	"Plasmodium exported protein, unknown function, fragment"	3
	156	PBANKA_083620	PBANKA_0836200	"conserved Plasmodium protein, unknown function"	3
	157	PBANKA_124710	PBANKA_0500741,PBANKA_1000071,PBANKA_1146781	"Plasmodium exported protein, unknown function"	3
	158	PBANKA_112700	PBANKA_1127000	choline/ethanolaminephosphotransferase (CEPT)	3
	159	PBANKA_133460	PBANKA_1334600	"diacylglycerol kinase, putative"	3
	160	PBANKA_062350	PBANKA_0623500	Pb-fam-1 protein	3
	161	PBANKA_132050	PBANKA_1320500	"V-type H( )-translocating pyrophosphatase, putative (VP1)"	3
	162	PBANKA_020040	PBANKA_0200400	"Plasmodium exported protein, unknown function"	3
	163	PBANKA_051280	PBANKA_0512800	"merozoite TRAP-like protein, putative (MTRAP)"	3
	164	PBANKA_091500	PBANKA_0915000	apical membrane antigen 1 (AMA1)	3
	165	PBANKA_146500	PBANKA_1465000	"Plasmodium exported protein, unknown function"	3
	166	PBANKA_120790	PBANKA_1207900	"protein phosphatase, putative"	3
	167	PBANKA_062300	PBANKA_0623000	"Plasmodium exported protein, unknown function"	3
	168	PBANKA_114540	PBANKA_1145400	"Plasmodium exported protein, unknown function"	3
	169	PBANKA_011250	PBANKA_0112500	"organic anion transporter, putative"	3
	170	PBANKA_100260	PBANKA_1002600	6-cysteine protein (P41)	3
	171	PBANKA_062330	PBANKA_0623300	"tryptophan-rich antigen, putative"	3
	172	PBANKA_083660	PBANKA_0836600	"conserved rodent malaria protein, unknown function"	3
	173	PBANKA_010070	PBANKA_0100700	"Plasmodium exported protein, unknown function"	3
	174	PBANKA_020130	PBANKA_0201300	"lysophospholipase, putative"	3
	175	PBANKA_040280	PBANKA_0402800	"EH (Eps15 homology) protein, putative"	3
	176	PBANKA_092140	PBANKA_0921400	"conserved Plasmodium protein, unknown function"	3
	177	PBANKA_000450	PBANKA_1400091	"reticulocyte binding protein, putative, fragment (Pb235)"	3
	178	PBANKA_041850	PBANKA_0418500	"Plasmodium exported protein, unknown function, fragment"	3
	179	PBANKA_133270	PBANKA_1332700	duffy-binding protein	3
	180	PBANKA_092670	PBANKA_0926700	circumsporozoite-related antigen (EXP1)	3
	181	PBANKA_140080	PBANKA_1400800	early transcribed membrane protein 13 (UIS3)	3
	182	PBANKA_144560	PBANKA_1445600	"protein kinase, putative"	3
	183	PBANKA_135800	PBANKA_1358000	"thioredoxin, putative (TRX2)"	3
	184	PBANKA_136450	PBANKA_1364500	"conserved Plasmodium protein, unknown function"	3
	185	PBANKA_100060	PBANKA_1000600	erythrocyte membrane antigen 1	3
	186	PBANKA_070070	PBANKA_0700700	"Plasmodium exported protein, unknown function"	3
	187	PBANKA_135620	PBANKA_1356200	"tRNA guanosine-2'-O-methyltransferase, putative"	3
	188	PBANKA_060365	PBANKA_0603650	"conserved Plasmodium protein, unknown function"	3
	189	PBANKA_090310	PBANKA_0903000	"nucleolar preribosomal assembly protein, putative"	3
	190	PBANKA_120710	PBANKA_1207100	"Plasmodium exported protein, unknown function"	3
	191	PBANKA_100560	PBANKA_1005600	"conserved Plasmodium protein, unknown function"	3
	192	PBANKA_110120	PBANKA_1101200	"Plasmodium exported protein, unknown function"	3
	193	PBANKA_083540	PBANKA_0835400	"conserved Plasmodium protein, unknown function"	3
	194	PBANKA_140560	PBANKA_1405600	"U3 small nucleolar RNA-associated protein 6, putative"	3
	195	PBANKA_000520	PBANKA_0100061	"conserved rodent malaria protein, unknown function"	3
	196	PBANKA_082010	PBANKA_0820100	"PPPDE peptidase, putative"	3
	197	PBANKA_144580	PBANKA_1445800	"small GTPase Rab2, putative"	3
	198	PBANKA_092720	PBANKA_0927200	"conserved Plasmodium protein, unknown function"	3
	199	PBANKA_120630	PBANKA_1206300	"conserved Plasmodium protein, unknown function (UIS11)"	3
	200	PBANKA_050590	PBANKA_0505900	"conserved Plasmodium protein, unknown function"	3
	201	PBANKA_103600	PBANKA_1036000	"conserved Plasmodium protein, unknown function"	3
	202	PBANKA_124580	PBANKA_1245800	"conserved Plasmodium protein, unknown function"	3
	203	PBANKA_135670	PBANKA_1356700	"conserved Plasmodium protein, unknown function"	3
	204	PBANKA_144240	PBANKA_1442400	"conserved Plasmodium protein, unknown function"	3
	205	PBANKA_102530	PBANKA_1025300	"cyclic nucleotide-binding protein, putative (cNBP)"	3
	206	PBANKA_010480	PBANKA_0104800	"conserved Plasmodium protein, unknown function"	3
	207	PBANKA_142500	PBANKA_1425000	"RNA-binding protein, putative"	3
	208	PBANKA_050810	PBANKA_0508100	"chromodomain-helicase-DNA-binding protein 1, putative (CHD1)"	3
	209	PBANKA_060570	PBANKA_0605700	"small subunit rRNA processing factor, putative"	3
	210	PBANKA_120870	PBANKA_1208700	"succinate dehydrogenase subunit 4, putative (SDH4)"	3
	211	PBANKA_144380	PBANKA_1443800	multidrug resistance-associated protein 1 (MRP)	3
	212	PBANKA_041620	PBANKA_0416200	"mitochondrial carrier protein, putative"	3
	213	PBANKA_051990	PBANKA_0519900	"conserved Plasmodium protein, unknown function"	3
	214	PBANKA_110570	PBANKA_1105700	"60S ribosomal subunit protein L24, putative"	3
	215	PBANKA_134640	PBANKA_1346400	"conserved Plasmodium protein, unknown function"	3
	216	PBANKA_146480	PBANKA_1464800	"conserved Plasmodium protein, unknown function"	3
	217	PBANKA_093910	PBANKA_0939100	"transcription factor with AP2 domain(s), putative (ApiAP2)"	3
	218	PBANKA_131340	PBANKA_1313400	"exosome complex exonuclease RRP6, putative (RRP6)"	3
	219	PBANKA_101030	PBANKA_1010300	"dynein-related AAA-type ATPase, putative"	3
	220	PBANKA_135600	PBANKA_1356000	"transcription factor with AP2 domain(s), putative (ApiAP2)"	3
	221	PBANKA_123160	PBANKA_1231600	"transcription factor with AP2 domain(s), putative (ApiAP2)"	3
	222	PBANKA_011220	PBANKA_0112200	"myosin-like protein, putative"	3
	223	PBANKA_010090	PBANKA_0100900	"ATP dependent RNA helicase, putative"	3
	224	PBANKA_031620	PBANKA_0316200	"Plasmodium exported protein, unknown function, fragment"	3
	225	PBANKA_052140	PBANKA_0521400	"RIO-like serine/threonine kinase, putative"	3
	226	PBANKA_072070	PBANKA_0720700	"regulator of chromosome condensation, putative"	3
	227	PBANKA_020880	PBANKA_0208800	"ubiquitin carboxyl-terminal hydrolase 1, putative (UBP1)"	3
	228	PBANKA_121150	PBANKA_1211500	"U3 snoRNA-associated small subunit rRNA processing protein, putative"	3
	229	PBANKA_130920	PBANKA_1309200	"serine/threonine kinase-1, putative"	3
	230	PBANKA_131560	PBANKA_1315600	"ribosome biogenesis protein tsr1, putative"	3
	231	PBANKA_100740	PBANKA_1007400	"zinc finger protein, putative"	3
	232	PBANKA_146460	PBANKA_1464600	"conserved Plasmodium protein, unknown function"	3
	233	PBANKA_114110	PBANKA_1141100	"conserved Plasmodium protein, unknown function"	3
	234	PBANKA_135370	PBANKA_1353700	"nucleolar complex protein 2, putative"	3
	235	PBANKA_100270	PBANKA_1002700	"ATP-dependent RNA helicase, putative"	3
	236	PBANKA_100510	PBANKA_1005100	"mitochondrial carrier protein, putative"	3
	237	PBANKA_021340	PBANKA_0213400	"60S ribosomal subunit export protein, putative"	3
	238	PBANKA_112930	PBANKA_1129300	"microtubule-associated protein ytm1 homologue, putative"	3
	239	PBANKA_092340	PBANKA_0923400	"60S ribosomal protein L35, putative"	3
	240	PBANKA_133860	PBANKA_1338600	"60S ribosomal protein L23a, putative"	3
	241	PBANKA_123170	PBANKA_1231700	"60S ribosomal protein L8, putative"	3
	242	PBANKA_135510	PBANKA_1355100	"40S ribosomal protein S6, putative"	3
	243	PBANKA_140130	PBANKA_1401300	"40S ribosomal protein S7, putative"	3
	244	PBANKA_103940	PBANKA_1039400	"40S ribosomal protein S31/UBI, putative"	3
	245	PBANKA_130950	PBANKA_1309500	"conserved Plasmodium protein, unknown function"	3
	246	PBANKA_145650	PBANKA_1456500	"zinc finger protein, putative"	3
	247	PBANKA_040550	PBANKA_0405500	"60S ribosomal protein L7, putative"	3
	248	PBANKA_061090	PBANKA_0610900	"HSP40, subfamily A, putative"	3
	249	PBANKA_091880	PBANKA_0918800	"RNA methyltransferase, putative"	3
	250	PBANKA_103760	PBANKA_1037600	"U3 small nucleolar ribonucleoprotein, putative"	3
	251	PBANKA_110670	PBANKA_1106700	"60S ribosomal protein L4, putative"	3
	252	PBANKA_060480	PBANKA_0604800	"eukaryotic translation initiation factor 3 subunit 8, putative"	3
	253	PBANKA_146080	PBANKA_1460800	"nucleolar rRNA processing protein, putative"	3
	254	PBANKA_030860	PBANKA_0308600	"asparagine--tRNA ligase, putative"	3
	255	PBANKA_121610	PBANKA_1216100	"regulator of initiation factor 2, putative"	3
	256	PBANKA_070120	PBANKA_0701200	"conserved Plasmodium protein, unknown function"	3
	257	PBANKA_122760	PBANKA_1227600	"adenylyl cyclase beta, putative (ACbeta)"	3
	258	PBANKA_100690	PBANKA_1006900	"conserved Plasmodium protein, unknown function"	3
	259	PBANKA_145270	PBANKA_1452700	"conserved Plasmodium protein, unknown function"	3
	260	PBANKA_020320	PBANKA_0203200	"bromodomain protein, putative"	3
	261	PBANKA_052420	PBANKA_0524200	early transcribed membrane protein (SEP2)	3
	262	PBANKA_114580	PBANKA_1145800	"conserved rodent malaria protein, unknown function"	3
	263	PBANKA_050270	PBANKA_0502700	"PHF5-like protein, putative"	3
	264	PBANKA_110640	PBANKA_1106400	"transcription factor 25, putative (TCF25)"	3
	265	PBANKA_060520	PBANKA_0605200	"DNA-directed RNA polymerase III subunit, putative"	3
	266	PBANKA_080610	PBANKA_0806100	"conserved Plasmodium protein, unknown function"	3
	267	PBANKA_011260	PBANKA_0112600	"Plasmodium exported protein, unknown function"	3
	268	PBANKA_070290	PBANKA_0702900	"SET domain protein, putative"	3
	269	PBANKA_143920	PBANKA_1439200	"polyadenylate-binding protein, putative (PABP)"	3
	270	PBANKA_021470	PBANKA_0214700	"Plasmodium exported protein, unknown function"	3
	271	PBANKA_080410	PBANKA_0804100	"conserved Plasmodium protein, unknown function"	3
	272	PBANKA_102850	PBANKA_1028500	"conserved Plasmodium protein, unknown function"	3
	273	PBANKA_112430	PBANKA_1124300	"conserved Plasmodium protein, unknown function"	3
	274	PBANKA_082700	PBANKA_0827000	"conserved Plasmodium protein, unknown function"	3
	275	PBANKA_103490	PBANKA_1034900	"pre-mRNA splicing factor, putative"	3
	276	PBANKA_070570	PBANKA_0705700	"conserved Plasmodium protein, unknown function"	3
	277	PBANKA_092180	PBANKA_0921800	"steryl ester hydrolase, putative"	3
	278	PBANKA_121690	PBANKA_1216900	"ATP-dependent RNA helicase, putative"	3
	279	PBANKA_144170	PBANKA_1441700	"conserved Plasmodium protein, unknown function"	3
	280	PBANKA_031610	PBANKA_0316100	"Plasmodium exported protein, unknown function"	3
	281	PBANKA_031160	PBANKA_0311600	"conserved Plasmodium protein, unknown function"	3
	282	PBANKA_132300	PBANKA_1323000	"conserved Plasmodium protein, unknown function"	3
	283	PBANKA_101970	PBANKA_1019700	"conserved Plasmodium protein, unknown function"	3
	284	PBANKA_131790	PBANKA_1317900	"conserved Plasmodium protein, unknown function"	3
	285	PBANKA_060450	PBANKA_0604500	"high mobility group protein B3, putative (HMGB3)"	3
	286	PBANKA_110740	PBANKA_1107400	"conserved Plasmodium protein, unknown function"	3
	287	PBANKA_140670	PBANKA_1406700	"carbamoyl phosphate synthetase, putative"	3
	288	PBANKA_142460	PBANKA_1424600	"conserved Plasmodium protein, unknown function"	3
	289	PBANKA_070060	PBANKA_0700600	"Plasmodium exported protein, unknown function"	3
	290	PBANKA_134300	PBANKA_1343000	"ribose-phosphate pyrophosphokinase, putative"	3
	291	PBANKA_030200	PBANKA_0302000	"conserved Plasmodium protein, unknown function"	3
	292	PBANKA_060780	PBANKA_0607800	"conserved Plasmodium protein, unknown function"	3
	293	PBANKA_102800	PBANKA_1028000	"ubiquitin C-terminal hydrolase, putative"	3
	294	PBANKA_144660	PBANKA_1446600	"conserved Plasmodium protein, unknown function"	3
	295	PBANKA_080180	PBANKA_0801800	"conserved Plasmodium protein, unknown function"	4
	296	PBANKA_143460	PBANKA_1434600	"formin 2, putative"	4
	297	PBANKA_050250	PBANKA_0502500	"serine/threonine protein phosphatase, putative"	4
	298	PBANKA_130520	PBANKA_1305200	"serine/threonine protein kinase, putative"	4
	299	PBANKA_050330	PBANKA_0503300	"conserved Plasmodium protein, unknown function"	4
	300	PBANKA_070560	PBANKA_0705600	"conserved Plasmodium protein, unknown function"	4
	301	PBANKA_145300	PBANKA_1453000	"conserved Plasmodium protein, unknown function"	4
	302	PBANKA_010630	PBANKA_0106300	"conserved Plasmodium protein, unknown function"	4
	303	PBANKA_120180	PBANKA_1201800	"conserved Plasmodium protein, unknown function"	4
	304	PBANKA_112680	PBANKA_1126800	"HECT-domain (ubiquitin-transferase), putative"	4
	305	PBANKA_100920	PBANKA_1009200	"conserved Plasmodium protein, unknown function"	4
	306	PBANKA_121330	PBANKA_1213300	"conserved Plasmodium protein, unknown function"	4
	307	PBANKA_011050	PBANKA_0110500	leucine-rich repeat protein (LRR6)	4
	308	PBANKA_113310	PBANKA_1133100	"serine/threonine protein kinase, putative (ARK3)"	4
	309	PBANKA_104020	PBANKA_1040200	BIR protein	4
	310	PBANKA_135390	PBANKA_1353900	"conserved Plasmodium protein, unknown function"	4
	311	PBANKA_060460	PBANKA_0604600	"conserved protein, unknown function"	4
	312	PBANKA_112980	PBANKA_1129800	"Tetratricopeptide repeat protein, putative"	4
	313	PBANKA_124010	PBANKA_1240100	"conserved Plasmodium protein, unknown function"	4
	314	PBANKA_082310	PBANKA_0823100	"S-adenosylmethionine synthetase, putative"	4
	315	PBANKA_141010	PBANKA_1410100	"conserved Plasmodium protein, unknown function"	4
	316	PBANKA_020060	PBANKA_0200600	Pb-fam-1 protein	4
	317	PBANKA_124600	PBANKA_0112641	"Plasmodium exported protein, unknown function"	4
	318	PBANKA_090590	PBANKA_0905900	transcription factor with AP2 domain(s) (AP2-O)	4
	319	PBANKA_083650	PBANKA_0836500	"conserved rodent malaria protein, unknown function"	4
	320	PBANKA_021480	PBANKA_0214800	"heat shock protein, putative"	4
	321	PBANKA_103360	PBANKA_1033600	"tRNA-dihydrouridine synthase, putative"	4
	322	PBANKA_010990	PBANKA_0109900	"conserved Plasmodium protein, unknown function"	4
	323	PBANKA_093150	PBANKA_0931500	"folate transporter 2, putative (FT2)"	4
	324	PBANKA_090430	PBANKA_0904300	"apicoplast import protein Tic20, putative (TIC20)"	4
	325	PBANKA_092110	PBANKA_0921100	"methyltransferase, putative"	4
	326	PBANKA_112020	PBANKA_1120200	"pyridoxine biosynthesis protein PDX1, putative (PDX1)"	4
	327	PBANKA_134060	PBANKA_1340600	"conserved Plasmodium protein, unknown function"	4
	328	PBANKA_081630	PBANKA_0816300	"conserved Plasmodium protein, unknown function"	4
	329	PBANKA_140370	PBANKA_1403700	"transcription factor with AP2 domain(s), putative (ApiAP2)"	4
	330	PBANKA_142250	PBANKA_1422500	"RAP protein, putative"	4
	331	PBANKA_071850	PBANKA_0718500	"repressor of RNA polymerase III transcription MAF1, putative"	4
	332	PBANKA_136000	PBANKA_1360000	"DNA topoisomerase III, putative"	4
	333	PBANKA_113950	PBANKA_1139500	"conserved Plasmodium protein, unknown function"	4
	334	PBANKA_131220	PBANKA_1312200	"SEL-1 protein, putative"	4
	335	PBANKA_120750	PBANKA_1207500	"conserved Plasmodium protein, unknown function"	4
	336	PBANKA_100140	PBANKA_1001400	"splicing factor, putative"	4
	337	PBANKA_050660	PBANKA_0506600	"pre-mRNA splicing factor, putative"	4
	338	PBANKA_121820	PBANKA_1218200	"T-complex protein 1 epsilon subunit, putative"	4
	339	PBANKA_010970	PBANKA_0109700	SWI/SNF-related matrix-associated actin- dependent regulator of chromatin	4
	340	PBANKA_092640	PBANKA_0926400	"serine/threonine protein kinase, puative"	4
	341	PBANKA_094030	PBANKA_0940300	"DEAD/DEAH helicase, putative"	4
	342	PBANKA_122090	PBANKA_1220900	"conserved Plasmodium protein, unknown function"	4
	343	PBANKA_112750	PBANKA_1127500	"glutamyl-tRNA(Gln) amidotransferase subunit B, putative"	4
	344	PBANKA_124510	PBANKA_1245100	"conserved Plasmodium protein, unknown function"	4
	345	PBANKA_040600	PBANKA_0406000	"conserved Plasmodium protein, unknown function"	5
	346	PBANKA_124390	PBANKA_1243900	"conserved Plasmodium protein, unknown function"	5
	347	PBANKA_122410	PBANKA_1224100	"kinesin-like protein, putative"	5
	348	PBANKA_145460	PBANKA_1454600	"conserved Plasmodium protein, unknown function"	5
	349	PBANKA_101140	PBANKA_1011400	"DNA topoisomerase II, putative"	5
	350	PBANKA_111010	PBANKA_1110100	"topoisomerase I, putative"	5
	351	PBANKA_103890	PBANKA_1038900	"conserved Plasmodium protein, unknown function"	5
	352	PBANKA_110510	PBANKA_1105100	"DNA repair protein, putative"	5
	353	PBANKA_130430	PBANKA_1304300	"conserved Plasmodium protein, unknown function"	5
	354	PBANKA_136510	PBANKA_1365100	"conserved Plasmodium protein, unknown function"	5
	355	PBANKA_145720	PBANKA_1457200	"double C2-like domain-containing protein, putative (DOC2)"	5
	356	PBANKA_083120	PBANKA_0831200	"diacylglycerol kinase, putative"	5
	357	PBANKA_094200	PBANKA_0942000	"calcium/calmodulin-dependent protein kinase, putative"	5
	358	PBANKA_041250	PBANKA_0412500	"conserved Plasmodium protein, unknown function"	5
	359	PBANKA_030830	PBANKA_0308300	"GAF domain-related protein, putative"	5
	360	PBANKA_113730	PBANKA_1137300	"conserved Plasmodium protein, unknown function"	5
	361	PBANKA_102710	PBANKA_1027100	"conserved Plasmodium protein, unknown function"	5
	362	PBANKA_134100	PBANKA_1341000	"conserved Plasmodium protein, unknown function"	5
	363	PBANKA_114030	PBANKA_1140300	"conserved Plasmodium protein, unknown function"	5
	364	PBANKA_132160	PBANKA_1321600	"conserved Plasmodium protein, unknown function"	5
	365	PBANKA_113610	PBANKA_1136100	"conserved Plasmodium protein, unknown function"	5
	366	PBANKA_123030	PBANKA_1230300	"conserved Plasmodium protein, unknown function"	5
	367	PBANKA_141220	PBANKA_1412200	"conserved Plasmodium protein, unknown function"	5
	368	PBANKA_142780	PBANKA_1427800	"peptidase family C50, putative"	5
	369	PBANKA_083150	PBANKA_0831500	"conserved Plasmodium protein, unknown function"	5
	370	PBANKA_052150	PBANKA_0521500	"conserved Plasmodium protein, unknown function"	5
	371	PBANKA_133330	PBANKA_1333300	"conserved Plasmodium protein, unknown function"	5
	372	PBANKA_113900	PBANKA_1139000	"conserved Plasmodium protein, unknown function"	5
	373	PBANKA_091470	PBANKA_0914700	"conserved Plasmodium protein, unknown function"	5
	374	PBANKA_111240	PBANKA_1112400	"orotate phosphoribosyltransferase, putative (OPRT)"	5
	375	PBANKA_030710	PBANKA_0307100	"conserved Plasmodium protein, unknown function"	5
	376	PBANKA_113270	PBANKA_1132700	"phosphatase 2A regulatory subunit-related protein, putative"	5
	377	PBANKA_071730	PBANKA_0717300	cdc2-related protein kinase 3 (CRK3)	5
	378	PBANKA_120220	PBANKA_1202200	"U5 small nuclear ribonuclear protein, putative"	5
	379	PBANKA_081120	PBANKA_0811200	"SET domain protein, putative"	5
	380	PBANKA_093790	PBANKA_0937900	"pre-mRNA splicing factor, putative"	5
	381	PBANKA_132760	PBANKA_1327600	"conserved Plasmodium protein, unknown function"	5
	382	PBANKA_140780	PBANKA_1407800	"U4/U6 small nuclear ribonucleoprotein PRP3, putative (PRPF3)"	5
	383	PBANKA_020710	PBANKA_0207100	"conserved Plasmodium protein, unknown function"	5
	384	PBANKA_041660	PBANKA_0416600	"replication protein A1, small fragment"	5
	385	PBANKA_141360	PBANKA_1413600	"serine/threonine protein kinase, putative"	5
	386	PBANKA_092570	PBANKA_0925700	"conserved Plasmodium protein, unknown function"	5
	387	PBANKA_031600	PBANKA_0316000	"replication factor C subunit 1, putative"	5
	388	PBANKA_081850	PBANKA_0818500	"conserved Plasmodium protein, unknown function"	5
	389	PBANKA_133450	PBANKA_1334500	"conserved Plasmodium protein, unknown function"	5
	390	PBANKA_060200	PBANKA_0602000	"origin recognition complex 1 protein, putative (ORC1)"	5
	391	PBANKA_144890	PBANKA_1448900	"DNA polymerase epsilon subunit b, putative"	5
	392	PBANKA_020250	PBANKA_0202500	"replication factor c protein, putative"	5
	393	PBANKA_030330	PBANKA_0303300	"conserved Plasmodium protein, unknown function"	5
	394	PBANKA_081700	PBANKA_0817000	"sugar transporter, putative"	5
	395	PBANKA_130700	PBANKA_1307000	"conserved Plasmodium protein, unknown function"	5
	396	PBANKA_134880	PBANKA_1348800	"conserved Plasmodium protein, unknown function"	5
	397	PBANKA_102270	PBANKA_1022700	"conserved Plasmodium protein, unknown function"	5
	398	PBANKA_132290	PBANKA_1322900	"OPA3-like protein, putative"	5
	399	PBANKA_041020	PBANKA_0410200	"conserved Plasmodium protein, unknown function"	5
	400	PBANKA_093480	PBANKA_0934800	"conserved Plasmodium protein, unknown function"	5
	401	PBANKA_131360	PBANKA_1313600	"conserved Plasmodium protein, unknown function"	5
	402	PBANKA_144700	PBANKA_1447000	"cytochrome b5, putative"	5
	403	PBANKA_130540	PBANKA_1305400	"conserved Plasmodium protein, unknown function"	5
	404	PBANKA_141850	PBANKA_1418500	"TBC domain protein, putative"	5
	405	PBANKA_070210	PBANKA_0702100	"folate transporter 1, putative (FT1)"	5
	406	PBANKA_101600	PBANKA_1016000	"conserved Plasmodium protein, unknown function"	5
	407	PBANKA_083550	PBANKA_0835500	"conserved Plasmodium protein, unknown function"	5
	408	PBANKA_145890	PBANKA_1458900	"clathrin coat assembly protein AP180, putative"	5
	409	PBANKA_070010	PBANKA_0700100	BIR protein	5
	410	PBANKA_072240	PBANKA_1300091	BIR protein	5
	411	PBANKA_140260	PBANKA_1402600	"DNA ligase I, putative"	5
	412	PBANKA_040410	PBANKA_0404100	"AP endonuclease (DNA-[apurinic or apyrimidinic site] lyase), putative"	5
	413	PBANKA_110160	PBANKA_1101600	"chromosome assembly factor 1, putative"	5
	414	PBANKA_113170	PBANKA_1131700	"RAP protein, putative"	5
	415	PBANKA_135880	PBANKA_1358800	"conserved Plasmodium protein, unknown function"	5
	416	PBANKA_142820	PBANKA_1428200	"conserved Plasmodium protein, unknown function"	5
	417	PBANKA_145050	PBANKA_1450500	"pre-mRNA-splicing factor SYF1, putative (XAB2)"	5
	418	PBANKA_050130	PBANKA_0501300	"DNA polymerase delta catalytic subunit, putative"	5
	419	PBANKA_113160	PBANKA_1131600	"DNA replication licensing factor MCM6, putative (MCM6)"	5
	420	PBANKA_141560	PBANKA_1415600	"DNA replication licensing factor MCM4, putative (MCM4)"	5
	421	PBANKA_102490	PBANKA_1024900	"DNA replication licensing factor MCM2, putative (MCM2)"	5
	422	PBANKA_132690	PBANKA_1326900	"DNA polymerase alpha subunit, putative"	5
	423	PBANKA_130530	PBANKA_1305300	"FACT complex subunit SSRP1, putative (FACT-S)"	5
	424	PBANKA_141710	PBANKA_1417100	"conserved Plasmodium protein, unknown function"	5
	425	PBANKA_060980	PBANKA_0609800	"DNA helicase MCM8, putative (MCM8)"	5
	426	PBANKA_114530	PBANKA_1145300	"conserved Plasmodium protein, unknown function"	5
	427	PBANKA_123150	PBANKA_1231500	"ubiquitin carboxyl-terminal hydrolase 2, putative"	5
	428	PBANKA_123780	PBANKA_1237800	"multidrug resistance protein, putative (MDR1)"	5
	429	PBANKA_092580	PBANKA_0925800	"conserved Plasmodium protein, unknown function"	5
	430	PBANKA_121990	PBANKA_1219900	"Cg7 protein, putative"	5
	431	PBANKA_093710	PBANKA_0937100	"vacuolar sorting protein 35, putative"	5
	432	PBANKA_122510	PBANKA_1225100	"conserved Plasmodium protein, unknown function"	5
	433	PBANKA_123760	PBANKA_1237600	"zinc finger protein, putative, fragment"	6
	434	PBANKA_123770	PBANKA_1237600	"zinc finger protein, putative, fragment"	6
	435	PBANKA_082800	PBANKA_0828000	"zinc finger protein, putative"	6
	436	PBANKA_112100	PBANKA_1121000	"conserved Plasmodium protein, unknown function"	6
	437	PBANKA_132550	PBANKA_1325500	"conserved Plasmodium protein, unknown function"	6
	438	PBANKA_146300	PBANKA_1463000	osmiophilic body protein (G377)	6
	439	PBANKA_111850	PBANKA_1118500	"conserved Plasmodium protein, unknown function"	6
	440	PBANKA_122830	PBANKA_1228300	"conserved Plasmodium protein, unknown function"	6
	441	PBANKA_134170	PBANKA_1341700	"conserved Plasmodium protein, unknown function"	6
	442	PBANKA_040740	PBANKA_0407400	"serine/threonine protein kinase, putative (ARK2)"	6
	443	PBANKA_020760	PBANKA_0207600	"asparagine-rich antigen, putative"	6
	444	PBANKA_040940	PBANKA_0409400	"protein kinase, putative (PKRP)"	6
	445	PBANKA_050280	PBANKA_0502800	"conserved Plasmodium protein, unknown function"	6
	446	PBANKA_090320	PBANKA_0903200	"conserved Plasmodium protein, unknown function"	6
	447	PBANKA_061980	PBANKA_0619800	"zinc finger protein, putative"	6
	448	PBANKA_093810	PBANKA_0938100	"conserved Plasmodium protein, unknown function"	6
	449	PBANKA_031140	PBANKA_0311400	"serine/threonine protein kinase, putative"	6
	450	PBANKA_134250	PBANKA_1342500	"conserved Plasmodium protein, unknown function"	6
	451	PBANKA_050680	PBANKA_0506800	"conserved Plasmodium protein, unknown function"	6
	452	PBANKA_030550	PBANKA_0305500	"conserved Plasmodium protein, unknown function"	6
	453	PBANKA_040170	PBANKA_0401700	"conserved Plasmodium protein, unknown function"	6
	454	PBANKA_122610	PBANKA_1226100	"conserved Plasmodium protein, unknown function"	6
	455	PBANKA_052260	PBANKA_0522600	"erythrocyte membrane-associated antigen, putative"	6
	456	PBANKA_070170	PBANKA_0701700	"conserved Plasmodium protein, unknown function"	6
	457	PBANKA_080330	PBANKA_0803300	"RNA helicase, putative"	6
	458	PBANKA_030920	PBANKA_0309200	"conserved Plasmodium protein, unknown function, fragment"	6
	459	PBANKA_133950	PBANKA_1339500	"conserved Plasmodium protein, unknown function"	6
	460	PBANKA_134180	PBANKA_1341800	"conserved Plasmodium protein, unknown function"	6
	461	PBANKA_082810	PBANKA_0828100	"fumarate hydratase, putative"	6
	462	PBANKA_100950	PBANKA_1009500	"NAD(P)H-dependent glutamate synthase, putative"	6
	463	PBANKA_040840	PBANKA_0408400	"phosphoglycerate mutase, putative"	6
	464	PBANKA_141460	PBANKA_1414600	"inositol polyphosphate kinase, putative (IPK2)"	6
	465	PBANKA_092870	PBANKA_0928700	"ubiquitin-protein ligase, putative"	6
	466	PBANKA_061480	PBANKA_0614800	"conserved Plasmodium protein, unknown function"	6
	467	PBANKA_082160	PBANKA_0821600	"conserved Plasmodium protein, unknown function"	6
	468	PBANKA_090380	PBANKA_0903800	"serine/threonine protein kinase, putative"	6
	469	PBANKA_102820	PBANKA_1028200	"atypical protein kinase, ABC-1 family, putative"	6
	470	PBANKA_020580	PBANKA_0205800	"serine/threonine protein kinase, putative (IK2)"	6
	471	PBANKA_100410	PBANKA_1004100	"conserved Plasmodium protein, unknown function"	6
	472	PBANKA_142800	PBANKA_1428000	"conserved Plasmodium protein, unknown function"	6
	473	PBANKA_011010	PBANKA_0110100	"conserved Plasmodium protein, unknown function"	6
	474	PBANKA_083410	PBANKA_0834100	"conserved Plasmodium protein, unknown function"	6
	475	PBANKA_021370	PBANKA_0213700	"conserved Plasmodium protein, unknown function"	6
	476	PBANKA_142950	PBANKA_1429500	"RNA polymerase subunit 8c, putative"	6
	477	PBANKA_090280	PBANKA_0902700	"conserved Plasmodium protein, unknown function"	6
	478	PBANKA_132510	PBANKA_1325100	"conserved Plasmodium protein, unknown function"	6
	479	PBANKA_080030	PBANKA_0800300	"conserved Plasmodium protein, unknown function"	6
	480	PBANKA_130980	PBANKA_1309800	"conserved Plasmodium protein, unknown function"	6
	481	PBANKA_101750	PBANKA_1017500	"lipase, putative (UIS28)"	6
	482	PBANKA_030070	PBANKA_0300700	"conserved Plasmodium protein, unknown function"	6
	483	PBANKA_130690	PBANKA_1306900	"serine/threonine protein kinase, putative (SRPK2)"	6
	484	PBANKA_114500	PBANKA_1145000	"conserved Plasmodium protein, unknown function"	6
	485	PBANKA_121630	PBANKA_1216300	"conserved Plasmodium protein, unknown function"	6
	486	PBANKA_123240	PBANKA_1232400	f-actin capping protein beta subunit (CPbeta)	6
	487	PBANKA_010110	PBANKA_0101100	liver merozoite formation protein (PALM)	6
	488	PBANKA_030170	PBANKA_0301700	"5'-3' exonuclease, putative"	6
	489	PBANKA_130550	PBANKA_1305500	"acid cluster protein 33 homologue, putative"	6
	490	PBANKA_146050	PBANKA_1460500	"serine/threonine protein kinase, putative"	6
	491	PBANKA_122490	PBANKA_1224900	"conserved Plasmodium protein, unknown function"	6
	492	PBANKA_140610	PBANKA_1406100	"DNA-directed RNA polymerase alpha chain, putative"	6
	493	PBANKA_144220	PBANKA_1442200	"cyclin-related protein, putative"	6
	494	PBANKA_080280	PBANKA_0802800	"conserved Plasmodium protein, unknown function"	6
	495	PBANKA_111440	PBANKA_1114400	"kinase, putative"	6
	496	PBANKA_134090	PBANKA_1340900	"conserved Plasmodium protein, unknown function"	6
	497	PBANKA_071350	PBANKA_0713500	"asparagine-rich antigen, putative, fragment"	6
	498	PBANKA_090260	PBANKA_0902500	"CCAAT-box DNA binding protein subunit B, putative (NFYB)"	6
	499	PBANKA_070300	PBANKA_0703000	"conserved Plasmodium protein, unknown function"	6
	500	PBANKA_091660	PBANKA_0916600	"oxysterol-binding protein, putative"	6
	501	PBANKA_021380	PBANKA_0213800	"conserved Plasmodium protein, unknown function"	7
	502	PBANKA_070670	PBANKA_0706700	"dicarboxylate/tricarboxylate carrier, putative (DTC)"	7
	503	PBANKA_093750	PBANKA_0937500	"conserved Plasmodium protein, unknown function"	7
	504	PBANKA_100900	PBANKA_1009000	"GTPase, putative"	7
	505	PBANKA_052360	PBANKA_0523600	"BSD-domain protein, putative"	7
	506	PBANKA_060640	PBANKA_0606400	"conserved Plasmodium protein, unknown function"	7
	507	PBANKA_101540	PBANKA_1015400	"conserved Plasmodium protein, unknown function"	7
	508	PBANKA_122560	PBANKA_1225600	"alpha/beta hydrolase, putative"	7
	509	PBANKA_101480	PBANKA_1014800	"ATP-dependent DNA helicase, putative"	7
	510	PBANKA_010180	PBANKA_0101800	"conserved Plasmodium protein, unknown function"	7
	511	PBANKA_092680	PBANKA_0926800	"conserved Plasmodium protein, unknown function"	7
	512	PBANKA_102030	PBANKA_1020300	"ankyrin, putative"	7
	513	PBANKA_120600	PBANKA_1206000	"conserved Plasmodium protein, unknown function"	7
	514	PBANKA_136130	PBANKA_1361300	"TBC domain protein, putative"	7
	515	PBANKA_122450	PBANKA_1224500	"conserved Plasmodium protein, unknown function"	7
	516	PBANKA_111280	PBANKA_1112800	"conserved Plasmodium protein, unknown function"	7
	517	PBANKA_120130	PBANKA_1201300	"conserved Plasmodium protein, unknown function"	7
	518	PBANKA_121770	PBANKA_1217700	ATP-dependent RNA Helicase (DOZI)	7
	519	PBANKA_130130	PBANKA_1301300	"trailer hitch homolog, putative (CITH)"	7
	520	PBANKA_081000	PBANKA_0810000	"transporter, putative"	7
	521	PBANKA_130880	PBANKA_1308800	"conserved Plasmodium protein, unknown function"	7
	522	PBANKA_050170	PBANKA_0501700	"phosphomannomutase, putative"	7
	523	PBANKA_050670	PBANKA_0506700	"citrate synthase, mitochondrial precursor, putative"	7
	524	PBANKA_090100	PBANKA_0901000	Pb-fam-1 protein	7
	525	PBANKA_111070	PBANKA_1110700	"stearoyl-CoA desaturase, putative (SCP)"	7
	526	PBANKA_131680	PBANKA_1316800	"dynactin subunit 4, putative"	7
	527	PBANKA_136430	PBANKA_1364300	"glycerol kinase, putative"	7
	528	PBANKA_110780	PBANKA_1107800	"longevity-assurance (LAG1) protein, putative"	7
	529	PBANKA_131430	PBANKA_1314300	"conserved Plasmodium protein, unknown function"	7
	530	PBANKA_040720	PBANKA_0407200	"dual-specificity protein phosphatase, putative (YVH1)"	7
	531	PBANKA_103470	PBANKA_1034700	"nucleolar preribosomal GTPase, putative"	7
	532	PBANKA_102680	PBANKA_1026800	"conserved Plasmodium protein, unknown function"	7
	533	PBANKA_141300	PBANKA_1413000	"cop-coated vesicle membrane protein p24 precursor, putative"	7
	534	PBANKA_111540	PBANKA_1115400	"BolA-like protein, putative"	7
	535	PBANKA_121140	PBANKA_1211400	"zinc finger protein, putative"	7
	536	PBANKA_120830	PBANKA_1208300	"conserved Plasmodium protein, unknown function"	7
	537	PBANKA_081150	PBANKA_0811500	"conserved Plasmodium protein, unknown function"	7
	538	PBANKA_091850	PBANKA_0918500	"conserved Plasmodium protein, unknown function"	7
	539	PBANKA_010210	PBANKA_0102100	"dihydroorotate dehydrogenase, putative (DHODH)"	7
	540	PBANKA_130090	PBANKA_1300900	"cytochrome c oxidase assembly protein COX11, putative (COX11)"	7
	541	PBANKA_060110	PBANKA_0601100	"mitochondrial phosphate carrier protein, putative"	7
	542	PBANKA_135770	PBANKA_1357700	"aspartate carbamoyltransferase, putative"	7
	543	PBANKA_141410	PBANKA_1414100	"phosphatidylinositol synthase, putative (PIS)"	7
	544	PBANKA_051480	PBANKA_0514800	"calmodulin, putative"	7
	545	PBANKA_124240	PBANKA_1242400	"conserved Plasmodium protein, unknown function"	7
	546	PBANKA_050400	PBANKA_0504000	"tRNA methyltransferase, putative"	8
	547	PBANKA_136470	PBANKA_1364700	"conserved Plasmodium protein, unknown function"	8
	548	PBANKA_110870	PBANKA_1108700	"chromosome condensation protein, putative"	8
	549	PBANKA_070200	PBANKA_0702000	"conserved Plasmodium protein, unknown function"	8
	550	PBANKA_100580	PBANKA_1005800	"conserved Plasmodium protein, unknown function"	8
	551	PBANKA_132220	PBANKA_1322200	"conserved Plasmodium protein, unknown function"	8
	552	PBANKA_141690	PBANKA_1416900	"chromosome segregation protein, putative"	8
	553	PBANKA_060560	PBANKA_0605600	"conserved Plasmodium protein, unknown function"	8
	554	PBANKA_091760	PBANKA_0917500	"structural maintenance of chromosome protein, putative, fragment"	8
	555	PBANKA_090920	PBANKA_0909200	"conserved Plasmodium protein, unknown function"	8
	556	PBANKA_121680	PBANKA_1216800	"conserved Plasmodium protein, unknown function"	8
	557	PBANKA_091150	PBANKA_0911500	"conserved Plasmodium membrane protein, unknown function"	8
	558	PBANKA_145830	PBANKA_1458300	"kinesin-13, putative"	8
	559	PBANKA_021040	PBANKA_0210400	"mismatch repair protein PMS1, putative"	8
	560	PBANKA_080770	PBANKA_0807700	"kinesin-5, putative"	8
	561	PBANKA_010170	PBANKA_0101700	"conserved Plasmodium protein, unknown function"	8
	562	PBANKA_040210	PBANKA_0402100	"spindle pole body protein, putative"	8
	563	PBANKA_100610	PBANKA_1006100	"flap endonuclease 1, putative"	8
	564	PBANKA_132240	PBANKA_1322400	"exonuclease V, mitochondrial, putative"	8
	565	PBANKA_091160	PBANKA_0911600	"mitochondrial ribosomal protein S9 precursor, putative"	8
	566	PBANKA_130380	PBANKA_1303800	"triose-phosphate isomerase, putative (TIM)"	8
	567	PBANKA_136320	PBANKA_1363200	"ubiquitin-activating enzyme e1, putative"	8
	568	PBANKA_092070	PBANKA_0920700	"conserved Plasmodium protein, unknown function"	8
	569	PBANKA_142720	PBANKA_1427200	"protein phosphatase 2C, putative"	8
	570	PBANKA_082900	PBANKA_0829000	"conserved Plasmodium protein, unknown function"	8
	571	PBANKA_092500	PBANKA_0925000	"RING zinc finger protein, putative"	8
	572	PBANKA_060230	PBANKA_0602300	"conserved Plasmodium protein, unknown function"	8
	573	PBANKA_071670	PBANKA_0716700	"GTP-binding protein, putative"	8
	574	PBANKA_093360	PBANKA_0933600	"dynein light chain 2, putative"	8
	575	PBANKA_146550	PBANKA_1465500	BIR protein	8
	576	PBANKA_124630	PBANKA_1246300	BIR protein	8
	577	PBANKA_140590	PBANKA_1405900	"conserved Plasmodium protein, unknown function"	8
	578	PBANKA_030140	PBANKA_0301400	"conserved Plasmodium protein, unknown function"	8
	579	PBANKA_104000	PBANKA_1040000	"conserved Plasmodium protein, unknown function"	8
	580	PBANKA_124080	PBANKA_1240800	"RAP protein, putative"	8
	581	PBANKA_133560	PBANKA_1335600	"M1-family aminopeptidase, putative"	8
	582	PBANKA_145820	PBANKA_1458200	"conserved Plasmodium protein, unknown function"	8
	583	PBANKA_090880	PBANKA_0908800	"conserved Plasmodium protein, unknown function"	8
	584	PBANKA_133520	PBANKA_1335200	"pre-mRNA-splicing factor, putative"	8
	585	PBANKA_111800	PBANKA_1118000	"conserved Plasmodium protein, unknown function"	8
	586	PBANKA_112280	PBANKA_1122800	"ribonuclease H2 subunit A, putative"	8
	587	PBANKA_081970	PBANKA_0819700	"dihydrouridine synthase, putative"	8
	588	PBANKA_135540	PBANKA_1355400	"conserved Plasmodium protein, unknown function"	8
	589	PBANKA_050540	PBANKA_0505400	"conserved Plasmodium protein, unknown function"	8
	590	PBANKA_111250	PBANKA_1112500	"conserved Plasmodium protein, unknown function"	8
	591	PBANKA_123850	PBANKA_1238500	"conserved Plasmodium protein, unknown function"	8
	592	PBANKA_071020	PBANKA_0710200	"conserved Plasmodium protein, unknown function"	8
	593	PBANKA_120780	PBANKA_1207800	"metallopeptidase, putative"	8
	594	PBANKA_093680	PBANKA_0936800	"conserved Plasmodium protein, unknown function"	8
	595	PBANKA_103750	PBANKA_1037500	adenylyl cyclase alpha (ACalpha)	8
	596	PBANKA_132900	PBANKA_1329000	"conserved Plasmodium protein, unknown function"	8
	597	PBANKA_144790	PBANKA_1447900	"conserved Plasmodium protein, unknown function"	8
	598	PBANKA_082440	PBANKA_0824400	"cyclin-dependent kinase, putative"	8
	599	PBANKA_080110	PBANKA_0801100	"conserved Plasmodium protein, unknown function"	8
	600	PBANKA_111460	PBANKA_1114600	"RNA binding protein, putative"	8
	601	PBANKA_092750	PBANKA_0927500	"conserved Plasmodium protein, unknown function"	8
	602	PBANKA_135480	PBANKA_1354800	"conserved Plasmodium protein, unknown function"	8
	603	PBANKA_072120	PBANKA_0721200	"conserved Plasmodium protein, unknown function"	8
	604	PBANKA_123490	PBANKA_1234900	"protein phosphatase 2C, putative"	8
	605	PBANKA_094050	PBANKA_0940500	"conserved Plasmodium protein, unknown function"	8
	606	PBANKA_133850	PBANKA_1338500	"acetyltransferase, (GNAT) family, putative"	8
	607	PBANKA_082970	PBANKA_0829700	"guanylate kinase, putative (GK)"	8
	608	PBANKA_143320	PBANKA_1433200	"anaphase promoting complex subunit 10, putative"	8
	609	PBANKA_094140	PBANKA_0941400	"caltractin (centrin), putative (CEN4)"	8
	610	PBANKA_135020	PBANKA_1350200	"conserved Plasmodium protein, unknown function"	8
	611	PBANKA_060090	PBANKA_0600900	"conserved Plasmodium protein, unknown function"	8
	612	PBANKA_132820	PBANKA_1328200	"conserved Plasmodium protein, unknown function"	8
	613	PBANKA_092010	PBANKA_0920100	"cochaperone prefoldin complex subunit, putative"	8
	614	PBANKA_122370	PBANKA_1223700	"conserved Plasmodium protein, unknown function"	8
	615	PBANKA_010680	PBANKA_0106800	"conserved Plasmodium protein, unknown function"	8
	616	PBANKA_120210	PBANKA_1202100	"conserved Plasmodium protein, unknown function"	8
	617	PBANKA_061440	PBANKA_0614400	"conserved Plasmodium protein, unknown function"	8
	618	PBANKA_110730	PBANKA_1107300	"nuclear protein localization protein 4, putative (NPL4)"	8
	619	PBANKA_120490	PBANKA_1204900	"conserved Plasmodium protein, unknown function"	8
	620	PBANKA_060840	PBANKA_0608400	"mitochondrial ribosomal protein L1-2 precursor, putative"	8
	621	PBANKA_120480	PBANKA_1204800	"phosducin-like protein, putative (PhLP1)"	8
	622	PBANKA_061610	PBANKA_0616100	"prefoldin subunit 3, putative"	8
	623	PBANKA_090490	PBANKA_0904900	"mitochondrial large subunit ribosomal protein, putative"	8
	624	PBANKA_093330	PBANKA_0933300	"conserved Plasmodium protein, unknown function"	8
	625	PBANKA_031250	PBANKA_0312500	"origin recognition complex subunit 5, putative (ORC5)"	8
	626	PBANKA_060850	PBANKA_0608500	"SNARE protein, putative"	8
	627	PBANKA_102370	PBANKA_1023700	"conserved Plasmodium protein, unknown function"	8
	628	PBANKA_133690	PBANKA_1336900	"conserved Plasmodium protein, unknown function"	8
	629	PBANKA_133230	PBANKA_1332300	"conserved Plasmodium protein, unknown function"	8
	630	PBANKA_144440	PBANKA_1444400	"conserved Plasmodium protein, unknown function"	8
	631	PBANKA_112300	PBANKA_1123000	"conserved Plasmodium protein, unknown function"	8
	632	PBANKA_113210	PBANKA_1132100	"splicing factor 3B subunit 5, putative (SF3B5)"	8
	633	PBANKA_020740	PBANKA_0207400	"DNA binding protein, putative"	8
	634	PBANKA_051540	PBANKA_0515400	"conserved Plasmodium protein, unknown function"	8
	635	PBANKA_083010	PBANKA_0830100	"conserved Plasmodium protein, unknown function"	8
	636	PBANKA_061000	PBANKA_0610000	"mitochondrial ribosomal protein S18 precursor, putative"	8
	637	PBANKA_111650	PBANKA_1116500	"mitochondrial import receptor subunit tom40, putative (TOM40)"	8
	638	PBANKA_130770	PBANKA_1307700	"zinc finger protein, putative"	8
	639	PBANKA_133640	PBANKA_1336400	"DnaJ protein, putative"	8
	640	PBANKA_135230	PBANKA_1352300	"conserved Plasmodium protein, unknown function"	8
	641	PBANKA_140220	PBANKA_1402200	"conserved Plasmodium protein, unknown function"	8
	642	PBANKA_020560	PBANKA_0205600	"DNA repair exonuclease, putative"	8
	643	PBANKA_080290	PBANKA_0802900	"conserved Plasmodium protein, unknown function"	8
	644	PBANKA_112860	PBANKA_1128600	"cullin-like protein, putative"	8
	645	PBANKA_103580	PBANKA_1035800	"conserved Plasmodium protein, unknown function"	8
	646	PBANKA_111150	PBANKA_1111500	"conserved Plasmodium protein, unknown function"	8
	647	PBANKA_062150	PBANKA_0621500	"Rab GTPase activator and protein kinase, putative"	8
	648	PBANKA_093530	PBANKA_0935300	"conserved Plasmodium protein, unknown function"	8
	649	PBANKA_145160	PBANKA_1451600	"ubiquitin activating enzyme, putative"	8
	650	PBANKA_145440	PBANKA_1454400	"3-hydroxyisobutyryl-coenzyme A hydrolase, putative"	8
	651	PBANKA_010950	PBANKA_0109500	"transcription factor with AP2 domain(s), putative (ApiAP2)"	8
	652	PBANKA_121960	PBANKA_1219600	"cg1 protein, putative"	8
	653	PBANKA_145840	PBANKA_1458400	"conserved Plasmodium protein, unknown function"	8
	654	PBANKA_051350	PBANKA_0513500	"conserved Plasmodium protein, unknown function"	8
	655	PBANKA_135950	PBANKA_1359500	"conserved Plasmodium protein, unknown function"	8
	656	PBANKA_051710	PBANKA_0517100	"conserved Plasmodium protein, unknown function"	8
	657	PBANKA_134890	PBANKA_1348900	"chaperone binding protein, putative"	8
	658	PBANKA_091310	PBANKA_0913100	"conserved Plasmodium protein, unknown function"	8
	659	PBANKA_111160	PBANKA_1111600	"prefoldin subunit, putative"	8
	660	PBANKA_060430	PBANKA_0604300	"conserved Plasmodium protein, unknown function"	8
	661	PBANKA_120920	PBANKA_1209200	"50S ribosomal protein L22, mitochondrial, putative"	8
	662	PBANKA_114260	PBANKA_1142600	"conserved Plasmodium protein, unknown function"	8
	663	PBANKA_121790	PBANKA_1217900	"conserved Plasmodium protein, unknown function"	8
	664	PBANKA_133300	PBANKA_1333000	"conserved Plasmodium protein, unknown function"	8
	665	PBANKA_121520	PBANKA_1215200	"conserved protein, unknown function"	8
	666	PBANKA_100440	PBANKA_1004400	"conserved Plasmodium protein, unknown function"	8
	667	PBANKA_141910	PBANKA_1419100	"dihydrolipamide succinyltransferase component of 2-oxoglutarate dehydrogenase, putative"	8
	668	PBANKA_131060	PBANKA_1310600	"heme detoxification protein, putative"	8
	669	PBANKA_145380	PBANKA_1453800	"conserved Plasmodium protein, unknown function"	8
	670	PBANKA_021170	PBANKA_0211700	"conserved Plasmodium protein, unknown function"	8
	671	PBANKA_061600	PBANKA_0616000	"mitochondrial ribosomal protein S8 precursor, putative"	8
	672	PBANKA_130870	PBANKA_1308700	"conserved Plasmodium protein, unknown function"	8
	673	PBANKA_071460	PBANKA_0714600	"vacuolar sorting protein, putative"	8
	674	PBANKA_060280	PBANKA_0602800	"ubiquitin-conjugating enzyme e2, putative (UBC)"	8
	675	PBANKA_131050	PBANKA_1310500	"conserved Plasmodium protein, unknown function"	8
	676	PBANKA_132880	PBANKA_1328800	"conserved Plasmodium protein, unknown function"	8
	677	PBANKA_083170	PBANKA_0831700	"NifU-like protein, putative"	8
	678	PBANKA_142490	PBANKA_1424900	"ubiquitin-conjugating enzyme, putative"	8
	679	PBANKA_083230	PBANKA_0832300	"conserved Plasmodium protein, unknown function"	8
	680	PBANKA_120280	PBANKA_1202800	"conserved Plasmodium protein, unknown function"	8
	681	PBANKA_052270	PBANKA_0522700	alpha tubulin 2	8
	682	PBANKA_041210	PBANKA_0412100	"serine/threonine protein phosphatase, putative"	8
	683	PBANKA_061470	PBANKA_0614700	"conserved Plasmodium protein, unknown function"	8
	684	PBANKA_050240	PBANKA_0502400	"conserved Plasmodium protein, unknown function"	8
	685	PBANKA_142130	PBANKA_1421300	"4-nitrophenylphosphatase, putative (PNPase)"	8
	686	PBANKA_145510	PBANKA_1455100	"replication factor C subunit 4, putative"	8
	687	PBANKA_113790	PBANKA_1137900	"proliferating cell nuclear antigen, putative (PCNA)"	8
	688	PBANKA_131890	PBANKA_1318900	"methyltransferase, putative"	8
	689	PBANKA_081610	PBANKA_0816100	"ubiquitin conjugating enzyme, putative"	8
	690	PBANKA_092080	PBANKA_0920800	"CRAL/TRIO domain-containing protein, putative"	8
	691	PBANKA_120690	PBANKA_1206900	"tubulin beta chain, putative"	8
	692	PBANKA_040200	PBANKA_0402000	"binding protein, putative"	8
	693	PBANKA_061020	PBANKA_0610200	"DNA replication licensing factor MCM5, putative (MCM5)"	8
	694	PBANKA_113380	PBANKA_1133800	"DNA helicase, putative"	8
	695	PBANKA_123020	PBANKA_1230200	cdc2-related protein kinase 5 (CRK5)	8
	696	PBANKA_060370	PBANKA_0603700	"conserved Plasmodium protein, unknown function"	8
	697	PBANKA_122660	PBANKA_1226600	"tubulin gamma chain, putative"	8
	698	PBANKA_061520	PBANKA_0615200	calcium-dependent protein kinase 4 (CDPK4)	8
	699	PBANKA_100880	PBANKA_1008800	"glucose-6-phosphate isomerase, putative"	8
	700	PBANKA_130710	PBANKA_1307100	"conserved Plasmodium protein, unknown function"	8
	701	PBANKA_123570	PBANKA_1235700	"conserved Plasmodium protein, unknown function"	8
	702	PBANKA_051660	PBANKA_0516600	leucine-rich repeat protein (LRR1)	8
	703	PBANKA_121410	PBANKA_1214100	"tubulin binding cofactor c, putative"	8
	704	PBANKA_040630	PBANKA_0406300	"DNA polymerase epsilon subunit b, putative"	8
	705	PBANKA_135330	PBANKA_1353300	"ABC transporter, putative"	8
	706	PBANKA_141530	PBANKA_1415300	"sec20 homolog, putative"	8
	707	PBANKA_090330	PBANKA_0903300	"conserved Plasmodium protein, unknown function"	8
	708	PBANKA_103850	PBANKA_1038500	"conserved Plasmodium protein, unknown function"	8
	709	PBANKA_142940	PBANKA_1429400	"dynein light chain 1, putative"	8
	710	PBANKA_051890	PBANKA_0518900	"conserved Plasmodium membrane protein, unknown function"	9
	711	PBANKA_051950	PBANKA_0519500	"conserved Plasmodium protein, unknown function"	9
	712	PBANKA_100300	PBANKA_1003000	liver specific protein 2 (LISP2)	9
	713	PBANKA_102460	PBANKA_1024600	liver specific protein 1 (LISP1)	9
	714	PBANKA_021490	PBANKA_0214900	Pb-fam-1 protein	9
	715	PBANKA_100390	PBANKA_1003900	"sexual stage-specific protein precursor, putative"	9
	716	PBANKA_071490	PBANKA_0714900	"lipoamide dehydrogenase, putative"	9
	717	PBANKA_100230	PBANKA_1002300	"conserved Plasmodium protein, unknown function"	9
	718	PBANKA_146260	PBANKA_1462600	"conserved Plasmodium protein, unknown function"	9
	719	PBANKA_132420	PBANKA_1324200	"conserved Plasmodium protein, unknown function"	9
	720	PBANKA_090210	PBANKA_0902100	sporozoite asparagine-rich protein (SLARP)	9
	721	PBANKA_130650	PBANKA_1306500	TRAP-like protein (TREP)	9
	722	PBANKA_092380	PBANKA_0923800	"pyruvate dehydrogenase E1 component, alpha subunit, putative"	9
	723	PBANKA_101400	PBANKA_1014000	"NADP-specific glutamate dehydrogenase, putative (GDH2)"	9
	724	PBANKA_083210	PBANKA_0832100	"conserved Plasmodium protein, unknown function"	9
	725	PBANKA_131010	PBANKA_1310100	"pyruvate dehydrogenase E1 beta subunit, putative"	9
	726	PBANKA_000220	PBANKA_0800021	"reticulocyte binding protein, putative, fragment (Pb235)"	10
	727	PBANKA_000510	PBANKA_0600351	"reticulocyte binding protein, putative, fragment (Pb235)"	10
	728	PBANKA_000110	PBANKA_1200041,PBANKA_1246961	"Plasmodium exported protein, unknown function"	10
	729	PBANKA_072280	PBANKA_1200096	"Plasmodium exported protein, unknown function"	10
	730	PBANKA_124660	PBANKA_1246600	"Plasmodium exported protein, unknown function"	10
	731	PBANKA_140040	PBANKA_1400400	"Plasmodium exported protein, unknown function"	10
	732	PBANKA_124700	PBANKA_1146761	BIR protein	10
	733	PBANKA_050020	PBANKA_0500200	BIR protein	10
	734	PBANKA_050070	PBANKA_0500700,PBANKA_1000051	Pb-fam-1 protein	10
	735	PBANKA_122400	PBANKA_1224000	"conserved Plasmodium protein, unknown function"	11
	736	PBANKA_031380	PBANKA_0313800	"ATP synthase F1, alpha subunit, putative"	11
	737	PBANKA_123440	PBANKA_1234400	"zinc finger protein, putative"	11
	738	PBANKA_000210	PBANKA_0837141	"BIR protein, fragment"	11
	739	PBANKA_000340	PBANKA_1466121	BIR protein	11
	740	PBANKA_082520	PBANKA_0825200	"thiamin pyrophosphokinase, putative"	11
	741	PBANKA_123410	PBANKA_1234100	"cytochrome c oxidase assembly protein, putative"	11
	742	PBANKA_083180	PBANKA_0831800	"elongation factor Tu, putative"	11
	743	PBANKA_142310	PBANKA_1423100	"phospholipase, putative"	11
	744	PBANKA_146200	PBANKA_1462000	"conserved Plasmodium protein, unknown function"	11
	745	PBANKA_010300	PBANKA_0103000	"mitochondrial ribosomal protein L41 precursor, putative"	11
	746	PBANKA_142440	PBANKA_1424400	"CS domain protein, putative"	11
	747	PBANKA_092610	PBANKA_0926100	"cupin-like protein, putative"	11
	748	PBANKA_102090	PBANKA_1020900	"ERAD-associated E3 ubiquitin-protein ligase HRD1, putative (HRD1)"	11
	749	PBANKA_081990	PBANKA_0819900	nucleosome assembly protein (NAPS)	11
	750	PBANKA_102120	PBANKA_1021200	"conserved Plasmodium protein, unknown function"	11
	751	PBANKA_110490	PBANKA_1104900	"UDP-N-acetyl glucosamine:UMP antiporter, putative"	11
	752	PBANKA_132490	PBANKA_1324900	"U3 small nucleolar ribonucleoprotein protein IMP3, putative (IMP3)"	11
	753	PBANKA_010260	PBANKA_0102600	"conserved Plasmodium protein, unknown function"	11
	754	PBANKA_130400	PBANKA_1304000	"conserved Plasmodium protein, unknown function"	11
	755	PBANKA_083320	PBANKA_0833200	"peptide release factor, putative"	11
	756	PBANKA_083330	PBANKA_0833300	"zinc finger protein, putative"	11
	757	PBANKA_111120	PBANKA_1111200	"conserved Plasmodium protein, unknown function"	11
	758	PBANKA_124300	PBANKA_1243000	"cell cycle regulator with zn-finger domain, putative"	11
	759	PBANKA_061150	PBANKA_0611500	"conserved Plasmodium protein, unknown function"	11
	760	PBANKA_103730	PBANKA_1037300	"conserved Plasmodium protein, unknown function"	11
	761	PBANKA_061140	PBANKA_0611400	"pantothenate kinase, putative"	11
	762	PBANKA_010880	PBANKA_0108800	"histone H3, putative"	11
	763	PBANKA_110820	PBANKA_1108200	"conserved Plasmodium protein, unknown function"	11
	764	PBANKA_061130	PBANKA_0611300	"conserved Plasmodium protein, unknown function"	11
	765	PBANKA_100320	PBANKA_1003200	"conserved Plasmodium protein, unknown function"	11
	766	PBANKA_070740	PBANKA_0707400	"RNA-binding protein, putative"	11
	767	PBANKA_120080	PBANKA_1200800	"RNA-binding protein, putative"	11
	768	PBANKA_110370	PBANKA_1103700	"zinc finger protein, putative"	11
	769	PBANKA_131350	PBANKA_1313500	"conserved Plasmodium protein, unknown function"	11
	770	PBANKA_135050	PBANKA_1350500	"conserved Plasmodium protein, unknown function"	11
	771	PBANKA_123820	PBANKA_1238200	"DnaJ protein, putative"	11
	772	PBANKA_143300	PBANKA_1433000	"conserved Plasmodium protein, unknown function"	11
	773	PBANKA_112520	PBANKA_1125200	"Sec14 protein, putative"	11
	774	PBANKA_145280	PBANKA_1452800	"cell cycle control protein, putative"	11
	775	PBANKA_093010	PBANKA_0930100	"conserved Plasmodium protein, unknown function"	11
	776	PBANKA_040110	PBANKA_0401100	"serine/threonine protein kinase, putative (SRPK1)"	11
	777	PBANKA_101120	PBANKA_1011200	"conserved Plasmodium protein, unknown function"	11
	778	PBANKA_092060	PBANKA_0920600	"conserved Plasmodium protein, unknown function"	11
	779	PBANKA_100800	PBANKA_1008000	"conserved Plasmodium protein, unknown function"	11
	780	PBANKA_060150	PBANKA_0601500	"trimethylguanosine synthase, putative"	11
	781	PBANKA_111990	PBANKA_1119900	"DnaJ protein, putative"	11
	782	PBANKA_071390	PBANKA_0713900	"adenylate kinase 2, putative (AK2)"	11
	783	PBANKA_140520	PBANKA_1405200	"conserved Plasmodium protein, unknown function"	11
	784	PBANKA_146205	PBANKA_1462100	"conserved Plasmodium protein, unknown function"	11
	785	PBANKA_070600	PBANKA_0706000	"conserved protein, unknown function"	11
	786	PBANKA_146020	PBANKA_1460200	"conserved Plasmodium protein, unknown function"	11
	787	PBANKA_082330	PBANKA_0823300	"para-aminobenzoic acid synthetase, putative"	11
	788	PBANKA_141320	PBANKA_1413200	"conserved Plasmodium protein, unknown function"	11
	789	PBANKA_122970	PBANKA_1229700	"conserved Plasmodium protein, unknown function"	11
	790	PBANKA_090660	PBANKA_0906600	"coproporphyrinogen oxidase, putative"	11
	791	PBANKA_131240	PBANKA_1312400	"conserved Plasmodium protein, unknown function"	11
	792	PBANKA_061100	PBANKA_0611000	"transport protein particle (TRAPP) component, putative"	11
	793	PBANKA_092480	PBANKA_0924800	"conserved Plasmodium protein, unknown function"	11
	794	PBANKA_093350	PBANKA_0933500	rhomboid protease ROM1 (ROM1)	11
	795	PBANKA_020610	PBANKA_0206100	"carbon catabolite repressor protein 4, putative"	11
	796	PBANKA_092940	PBANKA_0929400	"conserved Plasmodium protein, unknown function"	11
	797	PBANKA_020290	PBANKA_0202900	"transcription initiation factor TFIIB, putative"	11
	798	PBANKA_083380	PBANKA_0833800	"mRNA processing protein, putative"	11
	799	PBANKA_080840	PBANKA_0808380,PBANKA_0808420	NA	11
	800	PBANKA_146110	PBANKA_1461100	"RNA-binding protein, putative"	11
	801	PBANKA_011110	PBANKA_0111100	6-cysteine protein (P12p)	11
	802	PBANKA_082930	PBANKA_0829300	"conserved Plasmodium protein, unknown function"	11
	803	PBANKA_051320	PBANKA_0513200	"conserved Plasmodium protein, unknown function"	11
	804	PBANKA_102110	PBANKA_1021100	"DnaJ protein, putative"	11
	805	PBANKA_010770	PBANKA_0107700	"permease, putative"	11
	806	PBANKA_136100	PBANKA_1361000	"step II splicing factor, putative"	11
	807	PBANKA_050570	PBANKA_0505700	"RNA helicase, putative"	11
	808	PBANKA_050630	PBANKA_0506300	"conserved Plasmodium protein, unknown function"	11
	809	PBANKA_050300	PBANKA_0503000	"conserved Plasmodium protein, unknown function"	11
	810	PBANKA_071200	PBANKA_0712000	"U3 small nucleolar ribonucleoprotein, putative"	11
	811	PBANKA_134390	PBANKA_1343900	"conserved Plasmodium protein, unknown function"	11
	812	PBANKA_092880	PBANKA_0928800	"U2 snRNP auxiliary factor, small subunit, putative"	11
	813	PBANKA_131090	PBANKA_1310900	"conserved Plasmodium protein, unknown function"	11
	814	PBANKA_091710	PBANKA_0917100	"conserved Plasmodium protein, unknown function"	11
	815	PBANKA_040370	PBANKA_0403700	"conserved Plasmodium protein, unknown function"	11
	816	PBANKA_111570	PBANKA_1115700	"Ndc80 homolog, putative"	11
	817	PBANKA_132780	PBANKA_1327800	"conserved Plasmodium protein, unknown function"	11
	818	PBANKA_060210	PBANKA_0602100	"conserved Plasmodium protein, unknown function"	11
	819	PBANKA_083530	PBANKA_0835300	"vacuolar ATP synthase subunit e, putative"	11
	820	PBANKA_136260	PBANKA_1362600	"nucleolar preribosomal associated cytoplasmic ATPase, putative"	11
	821	PBANKA_083130	PBANKA_0831300	"peptidyl-prolyl cis-trans isomerase, putative (CYP72)"	11
	822	PBANKA_100500	PBANKA_1005000	"conserved Plasmodium protein, unknown function"	11
	823	PBANKA_082600	PBANKA_0826000	"methyltransferase, putative"	11
	824	PBANKA_091810	PBANKA_0918100	"60S ribosomal protein L38e, putative"	11
	825	PBANKA_093870	PBANKA_0938700	"D-tyrosyl-tRNA(Tyr) deacylase, putative (DTD)"	11
	826	PBANKA_122170	PBANKA_1221700	"conserved Plasmodium protein, unknown function"	11
	827	PBANKA_135850	PBANKA_1358500	"inner membrane complex protein, putative"	11
	828	PBANKA_102620	PBANKA_1026200	"NADP-specific glutamate dehydrogenase, putative (GDH1)"	11
	829	PBANKA_145900	PBANKA_1459000	"conserved Plasmodium protein, unknown function"	11
	830	PBANKA_102690	PBANKA_1026900	"dimethyladenosine transferase, putative"	11
	831	PBANKA_133020	PBANKA_1330200	"conserved Plasmodium protein, unknwon function"	11
	832	PBANKA_062280	PBANKA_0622800	"conserved Plasmodium protein, unknown function"	11
	833	PBANKA_092890	PBANKA_0928900	"conserved protein, unknown function"	11
	834	PBANKA_134490	PBANKA_1344900	"conserved Plasmodium protein, unknown function"	11
	835	PBANKA_071500	PBANKA_0715000	"vacuolar sorting protein VPS9, putative"	11
	836	PBANKA_102070	PBANKA_1020700	"conserved Plasmodium protein, unknown function"	11
	837	PBANKA_122720	PBANKA_1227200	"peptidyl-prolyl cis-trans isomerase, putative (CYP81)"	11
	838	PBANKA_111390	PBANKA_1113900	"conserved Plasmodium protein, unknown function"	11
	839	PBANKA_131100	PBANKA_1311000	"conserved Plasmodium protein, unknown function (UIS21)"	11
	840	PBANKA_010460	PBANKA_0104600	"DNA repair protein RAD50, putative"	11
	841	PBANKA_010870	PBANKA_0108700	"conserved Plasmodium protein, unknown function"	11
	842	PBANKA_071190	PBANKA_0711900	"heat shock protein, putative (HSP70)"	11
	843	PBANKA_111820	PBANKA_1118200	"conserved Plasmodium protein, unknown function"	11
	844	PBANKA_010790	PBANKA_0107900	"conserved Plasmodium protein, unknown function"	11
	845	PBANKA_020480	PBANKA_0204800	"secreted ookinete protein, putative (PSOP24)"	11
	846	PBANKA_030390	PBANKA_0303900	"metabolite/drug transporter, putative"	11
	847	PBANKA_071320	PBANKA_0713200	"conserved Plasmodium protein, unknown function"	11
	848	PBANKA_101620	PBANKA_1016200	"protein kinase, putative"	11
	849	PBANKA_051530	PBANKA_0515300	"conserved Plasmodium protein, unknown function"	11
	850	PBANKA_101760	PBANKA_1017600	"conserved Plasmodium protein, unknown function"	11
	851	PBANKA_021020	PBANKA_0210200	"aspartate--tRNA ligase, putative"	11
	852	PBANKA_100490	PBANKA_1004900	"transcription factor, putative"	11
	853	PBANKA_145220	PBANKA_1452200	"conserved Plasmodium protein, unknown function"	11
	854	PBANKA_122640	PBANKA_1226400	"cactin homolog, putative"	11
	855	PBANKA_146280	PBANKA_1462800	"apicoplast dimethyladenosine synthase, putative"	11
	856	PBANKA_040340	PBANKA_0403400	"conserved Plasmodium protein, unknown function"	11
	857	PBANKA_051260	PBANKA_0512600	"conserved Plasmodium protein, unknown function"	11
	858	PBANKA_081380	PBANKA_0813800	"conserved Plasmodium protein, unknown function"	11
	859	PBANKA_081640	PBANKA_0816400	"6-phosphofructokinase, putative (PFK9)"	11
	860	PBANKA_121290	PBANKA_1212900	"conserved Plasmodium protein, unknown function"	11
	861	PBANKA_122380	PBANKA_1223800	"vacuolar proton-translocating ATPase subunit A, putative"	11
	862	PBANKA_041540	PBANKA_0415400	"conserved Plasmodium protein, unknown function, pseudogene"	11
	863	PBANKA_110770	PBANKA_1107700	"SET domain protein, putative"	11
	864	PBANKA_051330	PBANKA_0513300	"conserved Plasmodium protein, unknown function"	11
	865	PBANKA_030850	PBANKA_0308500	"protein kinase, putative (TKL1)"	11
	866	PBANKA_103160	PBANKA_1031600	"ribosome maturation protein SBDS, putative"	11
	867	PBANKA_082530	PBANKA_0825300	"conserved Plasmodium protein, unknown function"	11
	868	PBANKA_010530	PBANKA_0105300	"conserved Plasmodium protein, unknown function"	11
	869	PBANKA_102100	PBANKA_1021000	"conserved Plasmodium protein, unknown function"	11
	870	PBANKA_142430	PBANKA_1424300	"conserved Plasmodium protein, unknown function"	12
	871	PBANKA_102250	PBANKA_1022500	"surface protein, putative"	12
	872	PBANKA_131760	PBANKA_1317600	"conserved Plasmodium protein, unknown function"	12
	873	PBANKA_122270	PBANKA_1222700	"conserved Plasmodium protein, unknown function"	12
	874	PBANKA_112970	PBANKA_1129700	"DEAD/DEAH box ATP-dependent RNA helicase, putative"	12
	875	PBANKA_061880	PBANKA_0618800	"DEAD box helicase, putative"	12
	876	PBANKA_103630	PBANKA_1036300	"RNA-binding protein, putative"	12
	877	PBANKA_103640	PBANKA_1036400	"BOP1-like protein, putative"	12
	878	PBANKA_030430	PBANKA_0304300	"adenylosuccinate lyase, putative"	12
	879	PBANKA_092190	PBANKA_0921900	"conserved Plasmodium protein, unknown function"	12
	880	PBANKA_031330	PBANKA_0313300	MtN3-like protein	12
	881	PBANKA_122130	PBANKA_1221300	"conserved Plasmodium protein, unknown function"	12
	882	PBANKA_011240	PBANKA_0112400	"conserved Plasmodium protein, unknown function"	12
	883	PBANKA_121500	PBANKA_1215000	SMN-like protein	12
	884	PBANKA_031540	PBANKA_0315400	"pre-mRNA-processing protein 45, putative (PRP45)"	12
	885	PBANKA_144030	PBANKA_1440300	"conserved Plasmodium protein, unknown function"	12
	886	PBANKA_062000	PBANKA_0620000	"cell cycle control protein cwf15, putative"	12
	887	PBANKA_083190	PBANKA_0831900	"nucleolar protein Nop52, putative"	12
	888	PBANKA_136310	PBANKA_1363100	"conserved Plasmodium protein, unknown function"	12
	889	PBANKA_144520	PBANKA_1445200	"conserved Plasmodium protein, unknown function"	12
	890	PBANKA_071270	PBANKA_0712700	"zinc finger protein, putative"	12
	891	PBANKA_110330	PBANKA_1103300	"myosin pfm-b, putative"	12
	892	PBANKA_062090	PBANKA_0620900	"conserved Plasmodium protein, unknown function"	12
	893	PBANKA_112410	PBANKA_1124100	"conserved Plasmodium protein, unknown function"	12
	894	PBANKA_134700	PBANKA_1347000	"conserved Plasmodium protein, unknown function"	12
	895	PBANKA_050160	PBANKA_0501600	"golgi re-assembly stacking protein, putative (GRASP)"	12
	896	PBANKA_134590	PBANKA_1345900	"protein kinase, putative"	12
	897	PBANKA_020460	PBANKA_0204600	"photosensitized INA-labeled protein 1, putative"	12
	898	PBANKA_102260	PBANKA_1022600	"pantothenate kinase, putative (PANK)"	12
	899	PBANKA_124060	PBANKA_1240600	"membrane skeletal protein, putative"	12
	900	PBANKA_102890	PBANKA_1028900	"diphthamide synthesis protein, putative"	12
	901	PBANKA_124320	PBANKA_1243200	"conserved Plasmodium protein, unknown function"	12
	902	PBANKA_061760	PBANKA_0617600	"small subunit rRNA processing protein, putative"	12
	903	PBANKA_114160	PBANKA_1141600	"conserved Plasmodium protein, unknown function"	12
	904	PBANKA_093780	PBANKA_0937800	"U3/U14 snoRNA-associated small subunit rRNA processing protein, putative"	12
	905	PBANKA_031510	PBANKA_0315100	"DEAD/DEAH helicase, putative"	12
	906	PBANKA_092960	PBANKA_0929600	"pre-RNA processing ribonucleoprotein, putative"	12
	907	PBANKA_051240	PBANKA_0512400	"nucleolar preribosomal assembly protein, putative"	12
	908	PBANKA_051250	PBANKA_0512500	"nucleolar preribosomal assembly protein, putative"	12
	909	PBANKA_092820	PBANKA_0928200	"conserved Plasmodium protein, unknown function"	12
	910	PBANKA_070370	PBANKA_0703700	"ATP-dependent RNA helicase DBP10, putative (DBP10)"	12
	911	PBANKA_122710	PBANKA_1227100	"conserved Plasmodium protein, unknown function"	12
	912	PBANKA_071120	PBANKA_0711200	"conserved Plasmodium protein, unknown function"	13
	913	PBANKA_102290	PBANKA_1022900	"zinc finger protein, putative"	13
	914	PBANKA_120960	PBANKA_1209600	"conserved Plasmodium protein, unknown function"	13
	915	PBANKA_051020	PBANKA_0510200	"conserved Plasmodium protein, unknown function"	13
	916	PBANKA_051400	PBANKA_0514000	"transcription factor, putative"	13
	917	PBANKA_123050	PBANKA_1230500	"RNA-binding protein, putative"	13
	918	PBANKA_132500	PBANKA_1325000	"40S ribosomal protein S28e, putative"	13
	919	PBANKA_141350	PBANKA_1413500	"conserved Plasmodium protein, unknown function"	13
	920	PBANKA_141020	PBANKA_1410200	"cytochrome c2 precursor,putative"	13
	921	PBANKA_041180	PBANKA_0411800	"vesicle transport v-SNARE protein, putative"	13
	922	PBANKA_130500	PBANKA_1305000	"conserved Plasmodium protein, unknown function"	13
	923	PBANKA_030100	PBANKA_0301000	"conserved Plasmodium protein, unknown function"	13
	924	PBANKA_133940	PBANKA_1339400	"microfibril-associated protein homologue, putative"	13
	925	PBANKA_144710	PBANKA_1447100	"conserved Plasmodium protein, unknown function"	13
	926	PBANKA_031230	PBANKA_0312300	"conserved Plasmodium protein, unknown function"	13
	927	PBANKA_146310	PBANKA_1463100	"conserved Plasmodium protein, unknown function"	13
	928	PBANKA_051010	PBANKA_0510100	"conserved Plasmodium protein, unknown function"	13
	929	PBANKA_093890	PBANKA_0938900	"IWS1-like protein, putative"	13
	930	PBANKA_101240	PBANKA_1012400	"RNA methyltransferase, putative"	13
	931	PBANKA_131280	PBANKA_1312800	"conserved Plasmodium protein, unknown function"	13
	932	PBANKA_090520	PBANKA_0905200	"conserved Plasmodium protein, unknown function"	13
	933	PBANKA_112250	PBANKA_1122500	"conserved Plasmodium protein, unknown function"	13
	934	PBANKA_114350	PBANKA_1143500	"ribosome biogenesis protein MRT4, putative"	13
	935	PBANKA_135570	PBANKA_1355700	myosin A (MyoA)	13
	936	PBANKA_144590	PBANKA_1445900	"conserved Plasmodium protein, unknown function"	13
	937	PBANKA_144970	PBANKA_1449700	"conserved Plasmodium protein, unknown function"	13
	938	PBANKA_081920	PBANKA_0819200	"50S ribosomal protein L3, apicoplast, putative"	13
	939	PBANKA_111550	PBANKA_1115500	"nif-like protein, putative"	13
	940	PBANKA_040880	PBANKA_0408800	"conserved Plasmodium protein, unknown function"	13
	941	PBANKA_130940	PBANKA_1309400	"RNA binding protein, putative"	13
	942	PBANKA_145690	PBANKA_1456900	"translation initiation factor SUI1, putative"	13
	943	PBANKA_011180	PBANKA_0111800	"adapter-related protein, putative"	13
	944	PBANKA_112200	PBANKA_1122000	"coronin binding protein, putative"	13
	945	PBANKA_140770	PBANKA_1407700	"protein phosphatase 2c-like protein, putative"	13
	946	PBANKA_052460	PBANKA_0524600	BIR protein	13
	947	PBANKA_110380	PBANKA_1103800	"ATP-dependent helicase, putative"	13
	948	PBANKA_135140	PBANKA_1351400	"conserved Plasmodium protein, unknown function"	13
	949	PBANKA_071230	PBANKA_0712300	"zinc finger protein, putative"	13
	950	PBANKA_082210	PBANKA_0822100	"conserved Plasmodium protein, unknown function"	13
	951	PBANKA_061040	PBANKA_0610400	"ATPase, putative"	13
	952	PBANKA_062260	PBANKA_0622600	"conserved Plasmodium protein, unknown function"	13
	953	PBANKA_143330	PBANKA_1433300	"conserved Plasmodium protein, unknown function"	13
	954	PBANKA_135100	PBANKA_1351000	"1-deoxy-D-xylulose 5-phosphate synthase, putative"	13
	955	PBANKA_130930	PBANKA_1309300	"conserved Plasmodium protein, unknown function"	13
	956	PBANKA_143780	PBANKA_1437800	"conserved Plasmodium protein, unknown function"	13
	957	PBANKA_092170	PBANKA_0921700	"conserved Plasmodium protein, unknown function"	13
	958	PBANKA_144450	PBANKA_1444500	"myosin D, putative (MyoD)"	13
	959	PBANKA_131000	PBANKA_1310000	"conserved Plasmodium protein, unknown function"	13
	960	PBANKA_132100	PBANKA_1321000	"conserved Plasmodium protein, unknown function"	13
	961	PBANKA_141780	PBANKA_1417800	"N2,N2-dimethylguanosine tRNA methyltransferase, putative"	13
	962	PBANKA_143340	PBANKA_1433400	"zinc finger protein, putative"	13
	963	PBANKA_092440	PBANKA_0924400	"splicing factor, putative"	13
	964	PBANKA_103510	PBANKA_1035100	"fibrillarin, putative (NOP1)"	13
	965	PBANKA_131300	PBANKA_1313000	"transcription factor IIIb subunit, putative"	13
	966	PBANKA_051690	PBANKA_0516900	"S-adenosylmethionine decarboxylase, putative"	13
	967	PBANKA_133900	PBANKA_1339000	"vacuolar protein sorting protein 52, putative"	13
	968	PBANKA_030230	PBANKA_0302300	"aspartate aminotransferase, putative"	13
	969	PBANKA_141640	PBANKA_1416400	"conserved Plasmodium protein, unknown function"	13
	970	PBANKA_082280	PBANKA_0822800	"conserved Plasmodium protein, unknown function"	13
	971	PBANKA_123690	PBANKA_1236900	"conserved Plasmodium protein, unknown function"	13
	972	PBANKA_082270	PBANKA_0822700	"conserved Plasmodium protein, unknown function"	13
	973	PBANKA_133700	PBANKA_1337000	"conserved Plasmodium protein, unknown function"	13
	974	PBANKA_041220	PBANKA_0412200	"conserved Plasmodium protein, unknown function"	13
	975	PBANKA_093730	PBANKA_0937300	"conserved Plasmodium protein, unknown function"	13
	976	PBANKA_120390	PBANKA_1203900	"DnaJ protein, putative"	13
	977	PBANKA_081560	PBANKA_0815600	"zinc binding protein, putative"	13
	978	PBANKA_134480	PBANKA_1344800	"conserved Plasmodium protein, unknown function"	13
	979	PBANKA_133350	PBANKA_1333500	"conserved Plasmodium protein, unknown function"	13
	980	PBANKA_140600	PBANKA_1406000	"conserved Plasmodium protein, unknown function"	13
	981	PBANKA_011190	PBANKA_0111900	"conserved Plasmodium protein, unknown function"	13
	982	PBANKA_120340	PBANKA_1203400	"conserved protein, unknown function"	13
	983	PBANKA_100350	PBANKA_1003500	"conserved Plasmodium protein, unknown function"	14
	984	PBANKA_011170	PBANKA_0111700	"apicoplast ribosomal protein L18 precursor, putative"	14
	985	PBANKA_100730	PBANKA_1007300	"peptide chain release factor 2, putative"	14
	986	PBANKA_142860	PBANKA_1428600	"conserved protein, unknown function"	14
	987	PBANKA_080620	PBANKA_0806200	"ubiquitin protein ligase, putative"	14
	988	PBANKA_130280	PBANKA_1302800	thioredoxin peroxidase 1 (TPx1)	14
	989	PBANKA_040420	PBANKA_0404200	"ubiquitin-conjugating enzyme e2, putative"	14
	990	PBANKA_080260	PBANKA_0802600	"peptide chain release factor, putative"	14
	991	PBANKA_080560	PBANKA_0805600	"O-sialoglycoprotein endopeptidase, putative"	14
	992	PBANKA_142900	PBANKA_1429000	"conserved Plasmodium protein, unknown function"	14
	993	PBANKA_101870	PBANKA_1018700	"conserved Plasmodium protein, unknown function"	14
	994	PBANKA_140340	PBANKA_1403400	"DNA-directed RNA polymerase II, putative"	14
	995	PBANKA_112620	PBANKA_1126200	"4-methyl-5(B-hydroxyethyl)-thiazol monophosphate biosynthesis enzyme, putative"	14
	996	PBANKA_140750	PBANKA_1407500	"conserved Plasmodium protein, unknown function"	14
	997	PBANKA_132870	PBANKA_1328700	"tRNA 3'-trailer sequence RNase, putative"	14
	998	PBANKA_040650	PBANKA_0406500	"TCP-1/cpn60 chaperonin, putative"	14
	999	PBANKA_082340	PBANKA_0823400	"phosphoglycerate kinase, putative (PGK)"	14
	1000	PBANKA_020720	PBANKA_0207200	"vacuolar ATP synthase subunit c, putative"	14
	1001	PBANKA_145600	PBANKA_1456000	"protein geranylgeranyltransferase type II, alpha subunit, putative"	14
	1002	PBANKA_101130	PBANKA_1011300	"nicrosomal signal peptidase, putative"	14
	1003	PBANKA_132640	PBANKA_1326400	"glyceraldehyde-3-phosphate dehydrogenase, putative"	14
	1004	PBANKA_093380	PBANKA_0933800	"conserved Plasmodium protein, unknown function"	14
	1005	PBANKA_094060	PBANKA_0940600	"exonuclease, putative"	14
	1006	PBANKA_041070	PBANKA_0410700	"conserved Plasmodium protein, unknown function"	14
	1007	PBANKA_080710	PBANKA_0807100	stomatin-like protein	14
	1008	PBANKA_142390	PBANKA_1423900	"translation initiation factor SUI1, putative"	14
	1009	PBANKA_030340	PBANKA_0303400	"conserved Plasmodium protein, unknown function"	14
	1010	PBANKA_121350	PBANKA_1213500	"conserved Plasmodium protein, unknown function"	14
	1011	PBANKA_070840	PBANKA_0708400	"small nuclear ribonucleoprotein G, putative (SNRPG)"	14
	1012	PBANKA_143200	PBANKA_1432000	"signal recognition particle 19 kD protein, putative"	14
	1013	PBANKA_021420	PBANKA_0214200	"tRNA pseudouridine synthase D, putative"	14
	1014	PBANKA_102400	PBANKA_1024000	"conserved Plasmodium protein, unknown function"	14
	1015	PBANKA_145200	PBANKA_1452000	"conserved Plasmodium protein, unknown function"	14
	1016	PBANKA_081930	PBANKA_0819300	"eukaryotic translation initiation factor 3 subunit 5, putative"	14
	1017	PBANKA_092210	PBANKA_0922100	"40S ribosomal protein S18, putative"	14
	1018	PBANKA_122580	PBANKA_1225800	"peptidyl-prolyl cis-trans isomerase, putative (CYP24)"	14
	1019	PBANKA_101590	PBANKA_1015900	"transcription initiation TFIID-like, putative"	14
	1020	PBANKA_112560	PBANKA_1125600	"pyruvate kinase, putative"	14
	1021	PBANKA_131830	PBANKA_1318300	"mitochondrial ribosomal protein S11 precursor, putative"	14
	1022	PBANKA_051440	PBANKA_0514400	"conserved Plasmodium protein, unknown function"	14
	1023	PBANKA_091550	PBANKA_0915500	"glycine cleavage system H protein, putative"	14
	1024	PBANKA_030730	PBANKA_0307300	"50S ribosomal protein L33, putative"	14
	1025	PBANKA_020230	PBANKA_0202300	"UMP-CMP kinase, putative"	14
	1026	PBANKA_051450	PBANKA_0514500	"26S proteasome regulatory subunit, putative"	14
	1027	PBANKA_110240	PBANKA_1102400	"conserved Plasmodium protein, unknown function"	14
	1028	PBANKA_094080	PBANKA_0940800	"apicoplast ribosomal protein S15 precursor, putative"	14
	1029	PBANKA_133630	PBANKA_1336300	"GTPase activator, putative"	14
	1030	PBANKA_052250	PBANKA_0522500	"transmembrane emp24 domain-containing protein, putative"	14
	1031	PBANKA_021230	PBANKA_0212300	"actin-like protein, putative (ALP3)"	14
	1032	PBANKA_136350	PBANKA_1363500	"N6-adenine-specific methylase, putative"	14
	1033	PBANKA_080500	PBANKA_0805000	"RAP protein, putative"	14
	1034	PBANKA_133980	PBANKA_1339800	"conserved Plasmodium protein, unknown function"	14
	1035	PBANKA_060900	PBANKA_0609000	"conserved Plasmodium protein, unknown function"	14
	1036	PBANKA_134120	PBANKA_1341200	"conserved Plasmodium protein, unknown function"	14
	1037	PBANKA_080660	PBANKA_0806600	"cleavage and polyadenylation specificity factor, putative"	14
	1038	PBANKA_100070	PBANKA_1000700	"regulator of chromosome condensation, putative"	14
	1039	PBANKA_112120	PBANKA_1121200	"vacuolar transporter chaperone, putative"	14
	1040	PBANKA_122070	PBANKA_1220700	"conserved Plasmodium protein, unknown function"	14
	1041	PBANKA_124480	PBANKA_1244800	"conserved Plasmodium protein, unknown function"	14
	1042	PBANKA_121400	PBANKA_1214000	"heat shock protein 60, putative"	14
	1043	PBANKA_131740	PBANKA_1317400	"co-chaperone p23, putative"	14
	1044	PBANKA_134660	PBANKA_1346600	"glutamine--tRNA ligase, putative"	14
	1045	PBANKA_100720	PBANKA_1007200	"replication protein A1, large subunit, putative (RPA1)"	14
	1046	PBANKA_132130	PBANKA_1321300	"conserved Plasmodium protein, unknown function"	14
	1047	PBANKA_060650	PBANKA_0606500	"50S ribosomal protein L29, putative"	14
	1048	PBANKA_103910	PBANKA_1039100	"conserved Plasmodium protein, unknown function"	14
	1049	PBANKA_080120	PBANKA_0801200	"erythrocyte membrane-associated antigen, putative"	14
	1050	PBANKA_142690	PBANKA_1426900	"RNA helicase, putative"	14
	1051	PBANKA_142650	PBANKA_1426500	"cullin-like protein, putative"	14
	1052	PBANKA_143110	PBANKA_1431100	"conserved Plasmodium protein, unknown function"	14
	1053	PBANKA_010390	PBANKA_0103900	"RNA-binding protein, putative"	14
	1054	PBANKA_123000	PBANKA_1230000	"GPI-anchored wall transfer protein 1, putative (GWT1)"	14
	1055	PBANKA_144910	PBANKA_1449100	"conserved Plasmodium protein, unknown function"	14
	1056	PBANKA_061190	PBANKA_0611900	"histidine triad protein, putative"	14
	1057	PBANKA_142880	PBANKA_1428800	"iron-sulfur subunit of succinate dehydrogenase, putative"	14
	1058	PBANKA_060100	PBANKA_0601000	"ATP dependent RNA helicase, putative"	14
	1059	PBANKA_100910	PBANKA_1009100	"ataxin-2 like protein, putative"	14
	1060	PBANKA_070680	PBANKA_0706800	"DnaJ protein, putative"	14
	1061	PBANKA_112870	PBANKA_1128700	"phosphatidylinositol/phosphatidylcholine transfer protein, putative"	14
	1062	PBANKA_121340	PBANKA_1213400	"FAD synthetase, putative"	14
	1063	PBANKA_112610	PBANKA_1126100	"mitochondrial import inner membrane translocase subunit TIM22, putative (TIM22)"	14
	1064	PBANKA_132580	PBANKA_1325800	"conserved Plasmodium protein, unknown function"	14
	1065	PBANKA_145060	PBANKA_1450600	"conserved Plasmodium protein, unknown function"	14
	1066	PBANKA_010610	PBANKA_0106100	"para-hydroxybenzoate--polyprenyltransferase, putative"	14
	1067	PBANKA_072030	PBANKA_0720300	"proteasome regulatory component, putative"	14
	1068	PBANKA_143810	PBANKA_1438100	"nucleus export protein BRR6, putative"	14
	1069	PBANKA_031090	PBANKA_0310900	"T-complex protein 1, putative"	14
	1070	PBANKA_121100	PBANKA_1211000	"GMP synthetase, putative (GMPS)"	14
	1071	PBANKA_080420	PBANKA_0804200	"conserved Plasmodium protein, unknown function"	14
	1072	PBANKA_041090	PBANKA_0410900	"conserved Plasmodium protein, unknown function"	14
	1073	PBANKA_081250	PBANKA_0812500	"conserved Plasmodium protein, unknown function"	14
	1074	PBANKA_030970	PBANKA_0309700	"multidrug efflux pump, putative"	14
	1075	PBANKA_130910	PBANKA_1309100	"mitochondrial ribosomal protein S29 precursor, putative"	14
	1076	PBANKA_030790	PBANKA_0307900	"conserved Plasmodium protein, unknown function"	14
	1077	PBANKA_092100	PBANKA_0921000	"conserved Plasmodium protein, unknown function"	14
	1078	PBANKA_141160	PBANKA_1411600	"methionyl-tRNA formyltransferase, putative"	14
	1079	PBANKA_051800	PBANKA_0518000	"apicoplast ribosomal protein L27 precursor, putative"	14
	1080	PBANKA_051820	PBANKA_0518200	"flavoprotein subunit of succinate dehydrogenase, putative"	14
	1081	PBANKA_120410	PBANKA_1204100	"conserved Plasmodium protein, unknown function"	14
	1082	PBANKA_140860	PBANKA_1408600	"conserved Plasmodium protein, unknown function"	14
	1083	PBANKA_131730	PBANKA_1317300	"RAP protein, putative"	14
	1084	PBANKA_082170	PBANKA_0821700	"inosine-5'-monophosphate dehydrogenase, putative"	14
	1085	PBANKA_141240	PBANKA_1412400	"conserved Plasmodium protein, unknown function"	14
	1086	PBANKA_092710	PBANKA_0927100	"conserved Plasmodium protein, unknown function"	14
	1087	PBANKA_112480	PBANKA_1124800	"conserved Plasmodium protein, unknown function"	14
	1088	PBANKA_020530	PBANKA_0205300	"conserved Plasmodium protein, unknown function"	14
	1089	PBANKA_100420	PBANKA_1004200	"conserved Plasmodium protein, unknown function"	14
	1090	PBANKA_080380	PBANKA_0803800	"conserved Plasmodium protein, unknown function"	14
	1091	PBANKA_131260	PBANKA_1312600	"conserved Plasmodium protein, unknown function"	14
	1092	PBANKA_140900	PBANKA_1409000	"conserved protein, unknown function"	14
	1093	PBANKA_132330	PBANKA_1323300	"pyridoxal 5'-phosphate synthase, putative"	14
	1094	PBANKA_041700	PBANKA_0417000	"signal peptidase complex subunit 3, putative (SPC3)"	14
	1095	PBANKA_111350	PBANKA_1113500	"Rab1a, putative"	14
	1096	PBANKA_071620	PBANKA_0716200	"calmodulin-like protein, putative"	14
	1097	PBANKA_093210	PBANKA_0932100	"DHHC-type zinc finger protein, putative"	14
	1098	PBANKA_114320	PBANKA_1143200	"conserved Plasmodium protein, unknown function"	14
	1099	PBANKA_110190	PBANKA_1101900	"HCNGP-like protein, putative"	14
	1100	PBANKA_113660	PBANKA_1136600	"conserved Plasmodium protein, unknown function"	14
	1101	PBANKA_120090	PBANKA_1200900	"conserved Plasmodium protein, unknown function"	14
	1102	PBANKA_072050	PBANKA_0720500	"conserved Plasmodium protein, unknown function"	14
	1103	PBANKA_141880	PBANKA_1418800	"SNARE protein, putative"	14
	1104	PBANKA_020860	PBANKA_0208600	"conserved protein, unknown function"	14
	1105	PBANKA_101370	PBANKA_1013700	"mitochondrial ribosomal protein L17-2 precursor, putative"	14
	1106	PBANKA_131780	PBANKA_1317800	"tRNA intron endonuclease, putative"	14
	1107	PBANKA_092790	PBANKA_0927900	"metal ion channel, putative"	14
	1108	PBANKA_061060	PBANKA_0610600	"peripheral plastid protein 1, putative (PPP1)"	14
	1109	PBANKA_093580	PBANKA_0935800	"peptidyl-prolyl cis-trans isomerase, putative"	14
	1110	PBANKA_130410	PBANKA_1304100	"delta-aminolevulinic acid dehydratase, putative (ALAD)"	14
	1111	PBANKA_081670	PBANKA_0816700	"conserved Plasmodium protein, unknown function"	14
	1112	PBANKA_146090	PBANKA_1460900	"conserved Plasmodium protein, unknown function"	14
	1113	PBANKA_010010	PBANKA_0100100	Pb-fam-1 protein	14
	1114	PBANKA_114070	PBANKA_1140700	"ferrochelatase, putative"	14
	1115	PBANKA_141490	PBANKA_1414900	"conserved Plasmodium protein, unknown function"	15
	1116	PBANKA_143940	PBANKA_1439400	"histone chaperone ASF1, putative (ASF1)"	15
	1117	PBANKA_144180	PBANKA_1441800	"conserved Plasmodium protein, unknown function"	15
	1118	PBANKA_081200	PBANKA_0812000	"DNA primase large subunit, putative"	15
	1119	PBANKA_123840	PBANKA_1238400	"conserved Plasmodium protein, unknown function"	15
	1120	PBANKA_135900	PBANKA_1359000	"sec61 alpha subunit, putative"	15
	1121	PBANKA_145150	PBANKA_1451500	"conserved Plasmodium protein, unknown function"	15
	1122	PBANKA_010590	PBANKA_0105900	"uroporphyrinogen III decarboxylase, putative (UROD)"	15
	1123	PBANKA_123810	PBANKA_1238100	"conserved Plasmodium protein, unknown function"	15
	1124	PBANKA_132340	PBANKA_1323400	"bax inhibitor 1, putative"	15
	1125	PBANKA_051770	PBANKA_0517700	"ubiquitin-conjugating enzyme, putative"	15
	1126	PBANKA_144980	PBANKA_1449800	"inorganic pyrophosphatase, putative"	15
	1127	PBANKA_113260	PBANKA_1132600	"ubiquitin conjugating enzyme, putative"	15
	1128	PBANKA_133180	PBANKA_1331800	"derlin-1, putative (DER1-1)"	15
	1129	PBANKA_091120	PBANKA_0911200	"apicoplast ribosomal protein S14p/S29e precursor, putative"	15
	1130	PBANKA_020600	PBANKA_0206000	"conserved Plasmodium protein, unknown function"	15
	1131	PBANKA_124120	PBANKA_1241200	"conserved Plasmodium protein, unknown function"	15
	1132	PBANKA_081210	PBANKA_0812100	"phosphatidylinositol N- acetylglucosaminyltransferase, putative"	15
	1133	PBANKA_123300	PBANKA_1233000	"SWIB/MDM2 domain-containing protein, putative"	15
	1134	PBANKA_113830	PBANKA_1138300	"conserved Plasmodium protein, unknown function"	15
	1135	PBANKA_121420	PBANKA_1214200	"ribonucleotide reductase small subunit, putative"	15
	1136	PBANKA_050850	PBANKA_0508500	"conserved Plasmodium protein, unknown function"	15
	1137	PBANKA_122860	PBANKA_1228600	"conserved Plasmodium protein, unknown function"	15
	1138	PBANKA_113770	PBANKA_1137700	"cytochrome c oxidase subunit 2, putative"	15
	1139	PBANKA_114270	PBANKA_1142700	"phosphatidyl serine syntase, putative"	15
	1140	PBANKA_102320	PBANKA_1023200	"splicing factor 3B subunit 4, putative (SF3B4)"	15
	1141	PBANKA_050650	PBANKA_0506500	"zinc transporter, putative"	15
	1142	PBANKA_081880	PBANKA_0818800	"conserved Plasmodium protein, unknown function"	15
	1143	PBANKA_141110	PBANKA_1411100	"branched-chain alpha keto-acid dehydrogenase, putative"	15
	1144	PBANKA_120150	PBANKA_1201500	"conserved Plasmodium protein, unknown function"	15
	1145	PBANKA_130350	PBANKA_1303500	"conserved Plasmodium protein, unknown function"	15
	1146	PBANKA_060040	PBANKA_0600400	Pb-fam-1 protein	15
	1147	PBANKA_141600	PBANKA_1416000	"conserved Plasmodium protein, unknown function"	15
	1148	PBANKA_090510	PBANKA_0905100	"carbohydrate kinase, putative"	15
	1149	PBANKA_143020	PBANKA_1430200	"conserved Plasmodium protein, unknown function"	15
	1150	PBANKA_122330	PBANKA_1223300	"GTPase, Rab18, putative"	15
	1151	PBANKA_083050	PBANKA_0830450,PBANKA_0830500	"conserved Plasmodium protein, unknown function"	15
	1152	PBANKA_103660	PBANKA_1036600	"ribonucleotide reductase small subunit, putative"	15
	1153	PBANKA_091620	PBANKA_0916200	"TCP-1/cpn60 chaperonin family, putative"	15
	1154	PBANKA_145070	PBANKA_1450700	"clustered-asparagine-rich protein, putative"	15
	1155	PBANKA_141820	PBANKA_1418200	"conserved Plasmodium protein, unknown function"	15
	1156	PBANKA_140510	PBANKA_1405100	"vacuolar ATP synthase subunit h, putative"	15
	1157	PBANKA_146420	PBANKA_1464200	"thymidylate kinase, putative (TMK)"	15
	1158	PBANKA_144140	PBANKA_1441400	"proliferating cell nuclear antigen 2, putative (PCNA2)"	15
	1159	PBANKA_145020	PBANKA_1450200	"serine hydroxymethyltransferase, putative (SHMT)"	15
	1160	PBANKA_092430	PBANKA_0924300	"endoplasmic reticulum oxidoreductin, putative"	15
	1161	PBANKA_132120	PBANKA_1321200	"vacuolar protein sorting-associated protein 4, putative (VPS4)"	15
	1162	PBANKA_100380	PBANKA_1003800	"vacuolar ATP synthase subunit b, putative"	15
	1163	PBANKA_100760	PBANKA_1007600	"conserved Plasmodium protein, unknown function"	15
	1164	PBANKA_111620	PBANKA_1116200	"ras GTPAse, putative"	15
	1165	PBANKA_141040	PBANKA_1410400	"vacuolar ATP synthase subunit a, putative"	15
	1166	PBANKA_143680	PBANKA_1436800	"conserved Plasmodium protein, unknown function"	15
	1167	PBANKA_020300	PBANKA_0203000	"chromatin assembly factor 1 protein WD40 domain, putative"	15
	1168	PBANKA_082030	PBANKA_0820300	"protein disulfide isomerase, putative"	15
	1169	PBANKA_081080	PBANKA_0810800	"conserved Plasmodium protein, unknown function"	15
	1170	PBANKA_093650	PBANKA_0936500	"replication factor C subunit 5, putative (RFC5)"	15
	1171	PBANKA_041280	PBANKA_0412800	"translation initiation factor E4, putative (eIF4E)"	15
	1172	PBANKA_082220	PBANKA_0822200	"conserved Plasmodium protein, unknown function"	15
	1173	PBANKA_071550	PBANKA_0715500	phosphoglucomutase-2 (PGM2)	15
	1174	PBANKA_080080	PBANKA_0800800	"conserved Plasmodium protein, unknown function"	15
	1175	PBANKA_142030	PBANKA_1420300	"conserved Plasmodium protein, unknown function"	15
	1176	PBANKA_102830	PBANKA_1028300	"serine/threonine protein phosphatase, putative"	15
	1177	PBANKA_121460	PBANKA_1214600	"conserved Plasmodium protein, unknown function"	15
	1178	PBANKA_131750	PBANKA_1317500	glucose-6-phosphate dehydrogenase-6- phosphogluconolactonase (G6PD-6PGL)	15
	1179	PBANKA_131380	PBANKA_1313800	"signal recognition particle 54 kDa protein, putative"	15
	1180	PBANKA_144070	PBANKA_1440700	"ubiquitin-activating enzyme e1, putative (UBA1)"	15
	1181	PBANKA_041260	PBANKA_0412600	"conserved Plasmodium protein, unknown function"	15
	1182	PBANKA_071000	PBANKA_0710000	"conserved Plasmodium protein, unknown function"	15
	1183	PBANKA_133440	PBANKA_1334400	"inorganic anion antiporter, putative"	15
	1184	PBANKA_052200	PBANKA_0522000	"conserved Plasmodium protein, unknown function"	15
	1185	PBANKA_114570	PBANKA_1145700	"U2 small nuclear ribonucleoprotein A, putative"	15
	1186	PBANKA_093090	PBANKA_0930900	"deubiquinating/deneddylating enzyme, putative (UCH54)"	15
	1187	PBANKA_134430	PBANKA_1344300	"chromatin assembly factor 1 subunit, putative"	15
	1188	PBANKA_070080	PBANKA_0700800	"conserved Plasmodium protein, unknown function"	15
	1189	PBANKA_070590	PBANKA_0705900	"conserved Plasmodium protein, unknown function"	15
	1190	PBANKA_145780	PBANKA_1457800	"ADP-ribosylation factor GTPase-activating protein, putative (ARFGAP)"	15
	1191	PBANKA_121470	PBANKA_1214700	"conserved Plasmodium protein, unknown function"	15
	1192	PBANKA_121860	PBANKA_1218600	"conserved Plasmodium protein, unknown function"	15
	1193	PBANKA_122820	PBANKA_1228200	"glutamate dehydrogenase, putative (GDH3)"	15
	1194	PBANKA_132830	PBANKA_1328300	"ATP-dependent protease la, putative"	15
	1195	PBANKA_133360	PBANKA_1333600	"mitochondrial pyruvate carrier protein 2, putative (MPC2)"	15
	1196	PBANKA_093850	PBANKA_0938500	"succinyl-CoA synthetase alpha subunit, putative"	15
	1197	PBANKA_112450	PBANKA_1124500	"poly(A) polymerase PAP, putative"	15
	1198	PBANKA_081340	PBANKA_0813400	"conserved Plasmodium protein, unknown function"	15
	1199	PBANKA_113640	PBANKA_1136400	"conserved Plasmodium protein, unknown function"	15
	1200	PBANKA_040980	PBANKA_0409800	"conserved protein, unknown function"	15
	1201	PBANKA_101490	PBANKA_1014900	"coatamer protein, beta subunit, putative"	15
	1202	PBANKA_020800	PBANKA_0208000	cyclase-associated protein (C-CAP)	15
	1203	PBANKA_030120	PBANKA_0301200	"ERCC1 nucleotide excision repair protein, putative"	15
	1204	PBANKA_082860	PBANKA_0828600	"cytochrome c oxidase subunit 5B, putative (COX5B)"	15
	1205	PBANKA_081600	PBANKA_0816000	type II NADH:ubiquinone oxidoreductase (NDH2)	15
	1206	PBANKA_041770	PBANKA_0417700	alpha tubulin 1	15
	1207	PBANKA_132070	PBANKA_1320700	"signal peptide peptidase, putative (SPP)"	15
	1208	PBANKA_010930	PBANKA_0109300	"SNARE associated Golgi protein, putative"	15
	1209	PBANKA_100280	PBANKA_1002800	"Sec24-like protein, putative"	15
	1210	PBANKA_111630	PBANKA_1116300	"malate:quinone oxidoreductase, putative"	15
	1211	PBANKA_090930	PBANKA_0909300	"adrenodoxin reductase, putative"	15
	1212	PBANKA_133240	PBANKA_1332400	shewanella-like protein phosphatase 1 (SHLP1)	15
	1213	PBANKA_050840	PBANKA_0508400	"RNA-binding protein, putative"	15
	1214	PBANKA_121070	PBANKA_1210700	"ubiquinol-cytochrome c reductase complex subunit, putative"	15
	1215	PBANKA_103330	PBANKA_1033300	"conserved Plasmodium protein, unknown function"	15
	1216	PBANKA_132950	PBANKA_1329500	protein phosphatase containing kelch-like domains (PPKL)	15
	1217	PBANKA_131040	PBANKA_1310400	"centrin, putative"	15
	1218	PBANKA_071300	PBANKA_0713000	"conserved Plasmodium protein, unknown function"	15
	1219	PBANKA_113470	PBANKA_1134700	"conserved Plasmodium protein, unknown function"	15
	1220	PBANKA_133720	PBANKA_1337200	"SFT2-like protein, putative"	15
	1221	PBANKA_083560	PBANKA_0835600	cAMP-dependent protein kinase catalytic subunit (PKAc)	15
	1222	PBANKA_132350	PBANKA_1323500	"conserved Plasmodium protein, unknown function"	15
	1223	PBANKA_040240	PBANKA_0402400	"IBR domain protein, putative"	15
	1224	PBANKA_094160	PBANKA_0941600	"conserved Plasmodium protein, unknown function"	15
	1225	PBANKA_050410	PBANKA_0504100	autophagy-related protein 8 (ATG8)	15
	1226	PBANKA_091940	PBANKA_0919400	"conserved Plasmodium protein, unknown function"	15
	1227	PBANKA_143070	PBANKA_1430700	"conserved Plasmodium protein, unknown function"	15
	1228	PBANKA_021450	PBANKA_0214500	"conserved Plasmodium protein, unknown function"	15
	1229	PBANKA_144390	PBANKA_1443900	"conserved Plasmodium protein, unknown function"	15
	1230	PBANKA_122940	PBANKA_1229400	"conserved Plasmodium protein, unknown function"	15
	1231	PBANKA_140650	PBANKA_1406500	"conserved Plasmodium protein, unknown function"	15
	1232	PBANKA_133870	PBANKA_1338700	"plasmepsin V, putative (PMV)"	15
	1233	PBANKA_062345	PBANKA_0623450	"Pb-fam-1 protein, pseudogene"	15
	1234	PBANKA_093570	PBANKA_0935700	"conserved Plasmodium protein, unknown function"	15
	1235	PBANKA_102230	PBANKA_1022300	"mannose-1-phosphate guanyltransferase, putative"	15
	1236	PBANKA_090170	PBANKA_0901700	"conserved Plasmodium protein, unknown function"	15
	1237	PBANKA_101740	PBANKA_1017400	"selenoprotein, putative (Sel4)"	15
	1238	PBANKA_113630	PBANKA_1136300	"RNA-binding protein, putative"	15
	1239	PBANKA_111330	PBANKA_1113300	"deoxyribodipyrimidine photo-lyase, putative"	16
	1240	PBANKA_040230	PBANKA_0402300	"dihydrolipoamide acyltransferase, putative"	16
	1241	PBANKA_052030	PBANKA_0520300	"conserved Plasmodium protein, unknown function"	16
	1242	PBANKA_144830	PBANKA_1448300	"homocysteine S-methyltransferase, putative"	16
	1243	PBANKA_061110	PBANKA_0611100	"succinyl CoA ligase, putative"	16
	1244	PBANKA_081950	PBANKA_0819500	"DNA helicase, putative"	16
	1245	PBANKA_072190	PBANKA_0721900	"60S ribosomal protein L7ae/L30e, putative"	16
	1246	PBANKA_101890	PBANKA_1018900	"conserved Plasmodium protein, unknown function"	16
	1247	PBANKA_090340	PBANKA_0903400	"conserved protein, unknown function"	16
	1248	PBANKA_145970	PBANKA_1459700	"pre-mRNA-splicing factor, putative"	16
	1249	PBANKA_020640	PBANKA_0206400	"2-C-methyl-D-erythritol 4-phosphate cytidylyltransferase, putative (IspD)"	16
	1250	PBANKA_103530	PBANKA_1035300	"radical SAM protein, putative"	16
	1251	PBANKA_136460	PBANKA_1364600	"conserved Plasmodium protein, unknown function"	16
	1252	PBANKA_070880	PBANKA_0708800	"mitochondrial ribosomal protein L4 precursor, putative"	16
	1253	PBANKA_133150	PBANKA_1331500	"conserved Plasmodium protein, unknown function"	16
	1254	PBANKA_091020	PBANKA_0910200	"protein phosphatase 2C, putative"	16
	1255	PBANKA_071010	PBANKA_0710100	"2-oxoglutarate dehydrogenase e1, putative"	16
	1256	PBANKA_144360	PBANKA_1443600	"conserved Plasmodium protein, unknown function"	16
	1257	PBANKA_020730	PBANKA_0207300	"conserved Plasmodium protein, unknown function"	16
	1258	PBANKA_145490	PBANKA_1454900	"conserved Plasmodium protein, unknown function (UIS8)"	16
	1259	PBANKA_124280	PBANKA_1242800	"eukaryotic translation initiation factor 3, subunit 6, putative"	16
	1260	PBANKA_061500	PBANKA_0615000	"transcription initiation factor IIE, alpha subunit, putative"	16
	1261	PBANKA_093590	PBANKA_0935900	"conserved Plasmodium protein, unknown function"	16
	1262	PBANKA_082260	PBANKA_0822600	"conserved Plasmodium protein, unknown function"	16
	1263	PBANKA_102020	PBANKA_1020200	"peptidyl-prolyl cis-trans isomerase, putative (CYP52)"	16
	1264	PBANKA_061490	PBANKA_0614900	"conserved Plasmodium protein, unknown function"	16
	1265	PBANKA_102500	PBANKA_1025000	"conserved Plasmodium protein, unknown function"	16
	1266	PBANKA_050820	PBANKA_0508200	"conserved Plasmodium protein, unknown function"	16
	1267	PBANKA_071740	PBANKA_0717400	"nonclathrin coat protein, putative"	16
	1268	PBANKA_094070	PBANKA_0940700	"conserved Plasmodium protein, unknown function"	16
	1269	PBANKA_010750	PBANKA_0107500	"conserved Plasmodium protein, unknown function"	16
	1270	PBANKA_083340	PBANKA_0833400	"apicoplast ribosomal protein S6, putative (RPS6)"	16
	1271	PBANKA_081490	PBANKA_0814900	"arginine--tRNA ligase, putative"	16
	1272	PBANKA_091440	PBANKA_0914400	"heat shock protein hsp70 homologue, putative (UIS24)"	16
	1273	PBANKA_080880	PBANKA_0808800	"conserved Plasmodium protein, unknown function"	16
	1274	PBANKA_082150	PBANKA_0821500	"conserved Plasmodium protein, unknown function"	16
	1275	PBANKA_083520	PBANKA_0835200	"transcription factor with AP2 domain(s), putative"	16
	1276	PBANKA_102930	PBANKA_1029300	"30S ribosomal protein S9, putative"	16
	1277	PBANKA_081190	PBANKA_0811900	"nucleotide binding protein, putative"	16
	1278	PBANKA_143950	PBANKA_1439500	"cytochrome c heme lyase, putative"	16
	1279	PBANKA_070150	PBANKA_0701500	"prohibitin, putative"	16
	1280	PBANKA_092000	PBANKA_0920000	"multiprotein bridging factor type 1, putative"	16
	1281	PBANKA_134530	PBANKA_1345300	"DNAJ like protein, putative"	16
	1282	PBANKA_031110	PBANKA_0311100	"mitochondrial large ribosomal subunit, putative"	16
	1283	PBANKA_121550	PBANKA_1215500	"translation machinery-associated protein 7, putative (TMA7)"	16
	1284	PBANKA_122910	PBANKA_1229100	"conserved protein, unknown function"	16
	1285	PBANKA_021160	PBANKA_0211600	"conserved Plasmodium protein, unknown function"	16
	1286	PBANKA_142120	PBANKA_1421200	"conserved Plasmodium protein, unknown function"	16
	1287	PBANKA_092390	PBANKA_0923900	"U6 snRNA-associated Sm-like protein LSm1, putative (LSM1)"	16
	1288	PBANKA_102840	PBANKA_1028400	"60S ribosomal protein L10, putative"	16
	1289	PBANKA_114060	PBANKA_1140600	"DNA-directed RNA polymerase II, putative"	16
	1290	PBANKA_120900	PBANKA_1209000	"eukaryotic translation initiation factor 2, beta, putative"	16
	1291	PBANKA_144950	PBANKA_1449500	"conserved Plasmodium protein, unknown function"	16
	1292	PBANKA_092840	PBANKA_0928400	"conserved Plasmodium protein, unknown function"	16
	1293	PBANKA_135430	PBANKA_1354300	"sodium-dependent phosphate transporter, putative (PiT)"	16
	1294	PBANKA_141290	PBANKA_1412900	"conserved Plasmodium protein, unknown function"	16
	1295	PBANKA_142990	PBANKA_1429900	"phosphatidylinositol-glycan, putative"	16
	1296	PBANKA_144430	PBANKA_1444300	"conserved Plasmodium protein, unknown function"	16
	1297	PBANKA_081010	PBANKA_0810100	"conserved Plasmodium protein, unknown function"	16
	1298	PBANKA_136220	PBANKA_1362200	"conserved Plasmodium protein, unknown function"	16
	1299	PBANKA_101190	PBANKA_1011900	"ribosome biogenesis protein, NOP10-like, putative"	16
	1300	PBANKA_031450	PBANKA_0314500	"40S ribosomal protein S26e, putative"	16
	1301	PBANKA_070910	PBANKA_0709100	"60S ribosomal protein L22, putative"	16
	1302	PBANKA_091580	PBANKA_0915800	"pre-mRNA splicing factor, putative"	16
	1303	PBANKA_123640	PBANKA_1236400	"nucleotide binding protein, putative"	16
	1304	PBANKA_052340	PBANKA_0523400	"conserved Plasmodium protein, unknown function"	16
	1305	PBANKA_143570	PBANKA_1435700	"ribosome biogenesis protein TSR3, putative (TSR3)"	16
	1306	PBANKA_050940	PBANKA_0509400	"conserved Plasmodium protein, unknown function"	16
	1307	PBANKA_134520	PBANKA_1345200	"conserved Plasmodium protein, unknown function"	16
	1308	PBANKA_145870	PBANKA_1458700	"conserved Plasmodium protein, unknown function"	16
	1309	PBANKA_140460	PBANKA_1404600	"conserved Plasmodium protein, unknown function"	16
	1310	PBANKA_061420	PBANKA_0614200	"conserved Plasmodium protein, unknown function"	16
	1311	PBANKA_060270	PBANKA_0602700	"nucleosome assembly protein 1, putative (NAPL)"	16
	1312	PBANKA_061810	PBANKA_0618100	"conserved Plasmodium protein, unknown function"	16
	1313	PBANKA_081410	PBANKA_0814100	"conserved Plasmodium protein, unknown function"	16
	1314	PBANKA_134810	PBANKA_1348100	"conserved Plasmodium protein, unknown function"	16
	1315	PBANKA_031500	PBANKA_0315000	"apicoplast RNA methyltransferase precursor, putative"	16
	1316	PBANKA_030620	PBANKA_0306200	"phospholipase A2, putative"	16
	1317	PBANKA_081390	PBANKA_0813900	"26S proteasome regulatory subunit, putative"	16
	1318	PBANKA_101290	PBANKA_1012900	"SNARE protein, putative"	16
	1319	PBANKA_131110	PBANKA_1311100	"mitochondrial ribosomal protein S14 precursor, putative"	16
	1320	PBANKA_071330	PBANKA_0713300	"protein kinase c inhibitor-like protein, putative"	16
	1321	PBANKA_144810	PBANKA_1448100	"conserved Plasmodium protein, unknown function"	16
	1322	PBANKA_124440	PBANKA_1244400	"conserved Plasmodium protein, unknown function"	16
	1323	PBANKA_133380	PBANKA_1333800	"RAP protein, putative"	16
	1324	PBANKA_081420	PBANKA_0814200	"elongation factor 1-beta, putative"	16
	1325	PBANKA_124230	PBANKA_1242300	"Hsc70-interacting protein,58 kDa phosphoprotein (HIP)"	16
	1326	PBANKA_081370	PBANKA_0813700	"conserved Plasmodium protein, unknown function"	16
	1327	PBANKA_041000	PBANKA_0410000	"conserved Plasmodium protein, unknown function"	16
	1328	PBANKA_114460	PBANKA_1144600	"mitochondrial carrier protein, putative"	16
	1329	PBANKA_021410	PBANKA_0214100	"conserved Plasmodium protein, unknown function"	16
	1330	PBANKA_123670	PBANKA_1236700	"conserved Plasmodium protein, unknown function"	16
	1331	PBANKA_135910	PBANKA_1359100	"MOG1 homologue, putative"	16
	1332	PBANKA_121430	PBANKA_1214300	"enolase, putative (ENO)"	16
	1333	PBANKA_122480	PBANKA_1224800	"conserved protein, unknown function"	16
	1334	PBANKA_021210	PBANKA_0212100	"eukaryotic translation initiation factor 2 alpha subunit, putative"	16
	1335	PBANKA_020490	PBANKA_0204900	"conserved Plasmodium protein, unknown function"	16
	1336	PBANKA_102130	PBANKA_1021300	"mitochondrial ribosomal protein L21 precursor, putative"	16
	1337	PBANKA_130890	PBANKA_1308900	"histidine--tRNA ligase, putative"	16
	1338	PBANKA_030520	PBANKA_0305200	"conserved Plasmodium protein, unknown function"	16
	1339	PBANKA_010130	PBANKA_0101300	"geranylgeranyltransferase, putative"	16
	1340	PBANKA_030320	PBANKA_0303200	"DNA-directed RNA polymerase II 16 kDa subunit, putative"	16
	1341	PBANKA_051580	PBANKA_0515800	"mitochondrial preribosomal assembly protein rimM precursor, putative"	16
	1342	PBANKA_123920	PBANKA_1239200	"cytosolic preribosomal GTP-binding protein, putative"	16
	1343	PBANKA_021110	PBANKA_0211100	"vacuolar protein sorting-associated protein 53, putative (VPS53)"	16
	1344	PBANKA_062250	PBANKA_0622500	"exonuclease I, putative"	16
	1345	PBANKA_020850	PBANKA_0208500	"conserved Plasmodium protein, unknown function"	16
	1346	PBANKA_020990	PBANKA_0209900	"nucleoside transporter 4, putative (NT4)"	16
	1347	PBANKA_134510	PBANKA_1345100	"conserved Plasmodium protein, unknown function"	16
	1348	PBANKA_143260	PBANKA_1432600	"conserved Plasmodium protein, unknown function"	16
	1349	PBANKA_030650	PBANKA_0306500	"conserved protein, unknown function"	16
	1350	PBANKA_122030	PBANKA_1220300	"lysophospholipase, putative"	16
	1351	PBANKA_083470	PBANKA_0834700	"conserved Plasmodium protein, unknown function"	16
	1352	PBANKA_143350	PBANKA_1433500	"conserved protein, unknown function"	16
	1353	PBANKA_121530	PBANKA_1215300	"conserved Plasmodium protein, unknown function"	16
	1354	PBANKA_146220	PBANKA_1462200	"protein phosphatase 2C, putative"	16
	1355	PBANKA_040590	PBANKA_0405900	"conserved Plasmodium protein, unknown function"	16
	1356	PBANKA_123400	PBANKA_1234000	"vacuolar ATP synthetase, putative"	16
	1357	PBANKA_092240	PBANKA_0922400	"conserved Plasmodium protein, unknown function"	16
	1358	PBANKA_123930	PBANKA_1239300	"conserved Plasmodium protein, unknown function"	16
	1359	PBANKA_092990	PBANKA_0929900	"heat shock protein 90, putative"	16
	1360	PBANKA_111840	PBANKA_1118400	"conserved Plasmodium protein, unknown function"	16
	1361	PBANKA_061680	PBANKA_0616800	"actin-related protein, putative (ARP6)"	16
	1362	PBANKA_101210	PBANKA_1012100	"conserved Plasmodium protein, unknown function"	16
	1363	PBANKA_124360	PBANKA_1243600	"conserved Plasmodium protein, unknown function"	16
	1364	PBANKA_121010	PBANKA_1210100	"DNA repair protein RAD23, putative"	16
	1365	PBANKA_134950	PBANKA_1349500	"conserved Plasmodium protein, unknown function"	16
	1366	PBANKA_071750	PBANKA_0717500	"nuclear cap-binding protein, putative"	16
	1367	PBANKA_120950	PBANKA_1209500	"conserved Plasmodium protein, unknown function"	16
	1368	PBANKA_051380	PBANKA_0513800	"RAP protein, putative"	16
	1369	PBANKA_080980	PBANKA_0809800	"ribosomal RNA methyltransferase, putative"	16
	1370	PBANKA_102920	PBANKA_1029200	"FeS assembly ATPase SufC, putative (SufC)"	16
	1371	PBANKA_146180	PBANKA_1461800	"26S protease regulatory subunit 8, putative"	16
	1372	PBANKA_041370	PBANKA_0413700	"conserved Plasmodium protein, unknown function"	16
	1373	PBANKA_051090	PBANKA_0510900	"40S ribosomal protein S2B, putative"	16
	1374	PBANKA_134600	PBANKA_1346000	"DEAD box helicase, putative"	16
	1375	PBANKA_010310	PBANKA_0103100	"conserved Plasmodium protein, unknown function"	16
	1376	PBANKA_092590	PBANKA_0925900	"conserved Plasmodium protein, unknown function"	16
	1377	PBANKA_030890	PBANKA_0308900	"conserved Plasmodium protein, unknown function"	16
	1378	PBANKA_144920	PBANKA_1449200	"conserved Plasmodium protein, unknown function"	16
	1379	PBANKA_114250	PBANKA_1142500	"signal recognition particle receptor alpha subunit, putative"	16
	1380	PBANKA_135280	PBANKA_1352800	"conserved Plasmodium protein, unknown function"	16
	1381	PBANKA_040960	PBANKA_0409600	"dolichyl-diphosphooligosaccharide--protein glycosyltransferase subunit 1, putative"	16
	1382	PBANKA_041170	PBANKA_0411700	"co-chaperone p23, putative"	16
	1383	PBANKA_135300	PBANKA_1353000	"conserved Plasmodium protein, unknown function"	16
	1384	PBANKA_060360	PBANKA_0603600	"conserved Plasmodium protein, unknown function"	16
	1385	PBANKA_071340	PBANKA_0713400	"conserved Plasmodium protein, unknown function"	16
	1386	PBANKA_122620	PBANKA_1226200	"methionine aminopeptidase, putative"	16
	1387	PBANKA_020620	PBANKA_0206200	"conserved Plasmodium protein, unknown function"	16
	1388	PBANKA_094040	PBANKA_0940400	"conserved Plasmodium protein, unknown function"	16
	1389	PBANKA_031040	PBANKA_0310400	"conserved Plasmodium protein, unknown function"	16
	1390	PBANKA_120320	PBANKA_1203200	"conserved Plasmodium protein, unknown function"	16
	1391	PBANKA_122040	PBANKA_1220400	"conserved Plasmodium protein, unknown function"	16
	1392	PBANKA_131190	PBANKA_1311900	"conserved Plasmodium protein, unknown function"	16
	1393	PBANKA_010860	PBANKA_0108600	"Pre-mRNA-splicing factor SLU7, putative (SLU7)"	16
	1394	PBANKA_136400	PBANKA_1364000	"conserved Plasmodium protein, unknown function"	16
	1395	PBANKA_100550	PBANKA_1005500	"AAA family ATPase, putative"	16
	1396	PBANKA_102910	PBANKA_1029100	"conserved Plasmodium protein, unknown function"	16
	1397	PBANKA_135580	PBANKA_1355800	"transcription activator, putative"	16
	1398	PBANKA_121900	PBANKA_1219000	"heat shock protein 90, putative"	16
	1399	PBANKA_144050	PBANKA_1440500	"conserved Plasmodium protein, unknown function"	16
	1400	PBANKA_030080	PBANKA_0300800	"polyprenyl synthetase, putative"	17
	1401	PBANKA_114480	PBANKA_1144800	"conserved Plasmodium protein, unknown function"	17
	1402	PBANKA_135410	PBANKA_1354100	Rab GTPase 11b	17
	1403	PBANKA_080210	PBANKA_0802100	"phosphoinositide-binding protein, putative"	17
	1404	PBANKA_133730	PBANKA_1337300	"conserved Plasmodium protein, unknown function"	17
	1405	PBANKA_010230	PBANKA_0102300	"cation/H antiporter, putative (CHA)"	17
	1406	PBANKA_020920	PBANKA_0209200	parasite-infected erythrocyte surface protein (PIESP15)	17
	1407	PBANKA_070400	PBANKA_0704000	"SNARE protein, putative"	17
	1408	PBANKA_103550	PBANKA_1035500	"vacuolar sorting protein 29, putative"	17
	1409	PBANKA_133100	PBANKA_1331000	"conserved Plasmodium protein, unknown function"	17
	1410	PBANKA_102390	PBANKA_1023900	"glutathione s-transferase, putative (GST)"	17
	1411	PBANKA_133800	PBANKA_1338000	"conserved Plasmodium protein, unknown function"	17
	1412	PBANKA_093540	PBANKA_0935400	"ubiquinone biosynthesis protein COQ4, putative (COQ4)"	17
	1413	PBANKA_135550	PBANKA_1355500	"casein kinase II beta chain, putative"	17
	1414	PBANKA_040440	PBANKA_0404400	"conserved Plasmodium protein, unknown function"	17
	1415	PBANKA_103830	PBANKA_1038300	"translocation associated membrane protein, putative (TRAM)"	17
	1416	PBANKA_031570	PBANKA_0315700	"conserved Plasmodium protein, unknown function"	17
	1417	PBANKA_083310	PBANKA_0833100	"aspartyl aminopeptidase, putative"	17
	1418	PBANKA_103270	PBANKA_1032700	"RNA binding protein Bruno, putative (HoBo)"	17
	1419	PBANKA_083000	PBANKA_0830000	"RNA-binding protein, putative"	17
	1420	PBANKA_113100	PBANKA_1131000	"V-type ATPase, putative"	17
	1421	PBANKA_133530	PBANKA_1335300	"Yip1 protein, putative"	17
	1422	PBANKA_133990	PBANKA_1339900	"SNARE protein, putative"	17
	1423	PBANKA_092310	PBANKA_0923100	"conserved Plasmodium protein, unknown function"	17
	1424	PBANKA_051230	PBANKA_0512300	"zinc finger, C3HC4 type, putative"	17
	1425	PBANKA_131250	PBANKA_1312500	Appr-1-p processing domain protein	17
	1426	PBANKA_121730	PBANKA_1217300	"N-acetylglucosamine-1-phosphate transferase, putative"	17
	1427	PBANKA_092270	PBANKA_0922700	"conserved Plasmodium protein, unknown function"	17
	1428	PBANKA_083440	PBANKA_0834400	"mitochondrial-processing peptidase subunit beta, putative (MAS1)"	17
	1429	PBANKA_092280	PBANKA_0922800	"small nuclear ribonucleoprotein D1, putative (SNRPD1)"	17
	1430	PBANKA_112160	PBANKA_1121600	"conserved Plasmodium protein, unknown function"	17
	1431	PBANKA_124430	PBANKA_1244300	"zinc finger protein, putative"	17
	1432	PBANKA_070970	PBANKA_0709700	protein kinase 1 (PK1)	17
	1433	PBANKA_111690	PBANKA_1116900	"conserved Plasmodium protein, unknown function"	17
	1434	PBANKA_082790	PBANKA_0827900	"conserved Plasmodium protein, unknown function"	17
	1435	PBANKA_141470	PBANKA_1414700	"ADP-ribosylation factor, putative"	17
	1436	PBANKA_041830	PBANKA_0418300	"retrieval receptor for endoplasmic reticulum membrane proteins, putative"	17
	1437	PBANKA_121840	PBANKA_1218400	"SNARE protein, putative"	17
	1438	PBANKA_144160	PBANKA_1441600	"ataxin-3, putative (ATX3)"	17
	1439	PBANKA_111130	PBANKA_1111300	"kinase binding protein CGI-121, putative"	17
	1440	PBANKA_081230	PBANKA_0812300	"conserved Plasmodium protein, unknown function"	17
	1441	PBANKA_120840	PBANKA_1208400	"ribosomal protein L43, mitochondrial, putative"	17
	1442	PBANKA_020630	PBANKA_0206300	"centrin, putative"	17
	1443	PBANKA_143510	PBANKA_1435100	"D-ribulose-5-phosphate 3-epimerase, putative"	17
	1444	PBANKA_071930	PBANKA_0719300	"bifunctional dihydrofolate reductase-thymidylate synthase, putative (DHFR-TS)"	17
	1445	PBANKA_093100	PBANKA_0931000	"conserved Plasmodium protein, unknown function"	17
	1446	PBANKA_101380	PBANKA_1013800	"cytochrome c oxidase subunit 2, putative"	17
	1447	PBANKA_135440	PBANKA_1354400	"60S ribosomal protein L18, putative"	17
	1448	PBANKA_123960	PBANKA_1239600	"ubiquitin fusion degradation protein UFD1, putative"	17
	1449	PBANKA_134070	PBANKA_1340700	"conserved Plasmodium protein, unknown function"	17
	1450	PBANKA_040470	PBANKA_0404700	"glutaredoxin 1, putative (GRX1)"	17
	1451	PBANKA_080990	PBANKA_0809900	"tRNA pseudouridine synthase, putative"	17
	1452	PBANKA_094320	PBANKA_0943200	"casein kinase II beta chain, putative"	17
	1453	PBANKA_052300	PBANKA_0523000	"conserved Plasmodium protein, unknown function"	17
	1454	PBANKA_133110	PBANKA_1331100	"conserved Plasmodium protein, unknown function"	17
	1455	PBANKA_020820	PBANKA_0208200	"conserved Plasmodium protein, unknown function"	17
	1456	PBANKA_040790	PBANKA_0407900	"YTH domain-containing protein, putative"	17
	1457	PBANKA_100110	PBANKA_1001100	"ubiquitin-specific protease, putative"	17
	1458	PBANKA_092320	PBANKA_0923200	"conserved Plasmodium protein, unknown function"	17
	1459	PBANKA_132840	PBANKA_1328400	"conserved Plasmodium protein, unknown function"	17
	1460	PBANKA_102560	PBANKA_1025600	"conserved Plasmodium protein, unknown function"	17
	1461	PBANKA_140850	PBANKA_1408500	"mitochondrial ATP synthase delta subunit, putative (OSCP)"	17
	1462	PBANKA_060820	PBANKA_0608200	"ATP synthase mitochondrial F1 complex assembly factor 1, putative (ATP11)"	17
	1463	PBANKA_145620	PBANKA_1456200	"rab specific GDP dissociation inhibitor, putative (rabGDI)"	17
	1464	PBANKA_030800	PBANKA_0308000	"Rab5a, GTPase, putative"	17
	1465	PBANKA_110450	PBANKA_1104500	"conserved protein, unknown function"	17
	1466	PBANKA_030880	PBANKA_0308800	"GDP-fructose:GMP antiporter, putative"	17
	1467	PBANKA_070420	PBANKA_0704200	"dehydrodolichyl diphosphate synthetase, putative"	17
	1468	PBANKA_111230	PBANKA_1112300	"Rab1b, putative"	17
	1469	PBANKA_111770	PBANKA_1117700	"malate dehydrogenase, putative (MDH)"	17
	1470	PBANKA_041640	PBANKA_0416400	"conserved Plasmodium protein, unknown function"	17
	1471	PBANKA_101690	PBANKA_1016900	"conserved Plasmodium protein, unknown function"	17
	1472	PBANKA_144530	PBANKA_1445300	"sun-family protein, putative"	17
	1473	PBANKA_111790	PBANKA_1117900	"transport protein particle (TRAPP) component, putative"	17
	1474	PBANKA_142180	PBANKA_1421800	"mitochondrial ATP synthase F1, epsilon subunit, putative"	17
	1475	PBANKA_100780	PBANKA_1007800	"exosome complex component RRP4, putative (RRP4)"	17
	1476	PBANKA_080350	PBANKA_0803500	"ATP synthase subunit C, putative"	17
	1477	PBANKA_093070	PBANKA_0930700	"conserved Plasmodium protein, unknown function"	17
	1478	PBANKA_083500	PBANKA_0835000	"conserved Plasmodium protein, unknown function"	17
	1479	PBANKA_090220	PBANKA_0902200	"conserved Plasmodium protein, unknown function"	17
	1480	PBANKA_030380	PBANKA_0303800	"iron-sulfur assembly protein, putative (SufE)"	17
	1481	PBANKA_113520	PBANKA_1135200	"GTP-binding protein, putative"	17
	1482	PBANKA_130580	PBANKA_1305800	"transcription factor TFIIH complex subunit Tfb5, putative"	17
	1483	PBANKA_135040	PBANKA_1350400	"conserved Plasmodium protein, unknown function"	17
	1484	PBANKA_110260	PBANKA_1102600	"zinc binding protein, putative"	17
	1485	PBANKA_133740	PBANKA_1337400	"adenosine-diphosphatase, putative"	17
	1486	PBANKA_090140	PBANKA_0901400	"mitochondrial ATP synthase delta subunit, putative"	17
	1487	PBANKA_145320	PBANKA_1453200.2,PBANKA_1453200.1	NA	17
	1488	PBANKA_021240	PBANKA_0212400	"conserved Plasmodium protein, unknown function"	17
	1489	PBANKA_093040	PBANKA_0930400	"conserved Plasmodium protein, unknown function"	17
	1490	PBANKA_123870	PBANKA_1238700	"conserved Plasmodium protein, unknown function"	17
	1491	PBANKA_142980	PBANKA_1429800	"conserved Plasmodium protein, unknown function"	17
	1492	PBANKA_132190	PBANKA_1321900	"conserved Plasmodium protein, unknown function"	17
	1493	PBANKA_120430	PBANKA_1204300	"CCR4-NOT transcription complex subunit 5, putative (NOT5)"	17
	1494	PBANKA_011130	PBANKA_0111300.1,PBANKA_0111300.2	NA	17
	1495	PBANKA_093520	PBANKA_0935200	"conserved Plasmodium protein, unknown function"	17
	1496	PBANKA_041270	PBANKA_0412700	"zinc finger protein, putative"	17
	1497	PBANKA_114290	PBANKA_1142900	"suppressor of kinetochore protein 1, putative"	17
	1498	PBANKA_060680	PBANKA_0606800	"mitochondrial ACP precursor, putative"	17
	1499	PBANKA_114450	PBANKA_1144500	"mitochondrial import inner membrane translocase subunit Tim9, putative (TIM9)"	17
	1500	PBANKA_093230	PBANKA_0932300	"transcription factor with AP2 domain(s), putative (ApiAP2)"	17
	1501	PBANKA_145570	PBANKA_1455700	"conserved Plasmodium protein, unknown function"	17
	1502	PBANKA_121780	PBANKA_1217800	"signal peptidase complex subunit 2, putative (SPC2)"	17
	1503	PBANKA_133320	PBANKA_1333200	"autophagy-related protein 12, putative (ATG12)"	17
	1504	PBANKA_051000	PBANKA_0510000	"conserved Plasmodium protein, unknown function"	17
	1505	PBANKA_090780	PBANKA_0907800	"conserved Plasmodium protein, unknown function"	17
	1506	PBANKA_132708	PBANKA_1327080	"conserved Plasmodium protein, unknown function"	17
	1507	PBANKA_102480	PBANKA_1024800	"conserved Plasmodium protein, unknown function"	17
	1508	PBANKA_143080	PBANKA_1430800	"thioredoxin peroxidase 2, putative (Trx-Px2)"	17
	1509	PBANKA_091060	PBANKA_0910600	"ubiquitin related modifier, putative"	17
	1510	PBANKA_093180	PBANKA_0931800	"pyridoxine biosynthesis protein PDX2, putative (PDX2)"	17
	1511	PBANKA_141170	PBANKA_1411700	"peptidyl-prolyl cis-trans isomerase, putative"	17
	1512	PBANKA_071540	PBANKA_0715400	"conserved Plasmodium protein, unknown function"	17
	1513	PBANKA_110310	PBANKA_1103100	actin-depolymerizing factor 1 (ADF1)	17
	1514	PBANKA_071260	PBANKA_0712600	"14-3-3 protein, putative (14-3-3I)"	17
	1515	PBANKA_110540	PBANKA_1105400	"small ubiquitin-related modifier, putative (SUMO)"	17
	1516	PBANKA_100940	PBANKA_1009400	"conserved protein, unknown function"	17
	1517	PBANKA_113500	PBANKA_1135000	"HVA22-like protein, putative"	17
	1518	PBANKA_123520	PBANKA_1235200	"conserved Plasmodium protein, unknown function"	17
	1519	PBANKA_130760	PBANKA_1307600	"dephospho-CoA kinase, putative (DPCK)"	17
	1520	PBANKA_130850	PBANKA_1308500	"conserved Plasmodium protein, unknown function"	17
	1521	PBANKA_052080	PBANKA_0520800	"conserved Plasmodium protein, unknown function"	17
	1522	PBANKA_146150	PBANKA_1461500	"conserved Plasmodium protein, unknown function"	17
	1523	PBANKA_091570	PBANKA_0915700	"mitochondrial ribosomal protein L2 precursor, putative"	17
	1524	PBANKA_124050	PBANKA_1240500	"conserved Plasmodium protein, unknown function"	17
	1525	PBANKA_081520	PBANKA_0815200	"phospholipid or glycerol acyltransferase, putative"	17
	1526	PBANKA_132260	PBANKA_1322600	"conserved Plasmodium protein, unknown function"	17
	1527	PBANKA_101770	PBANKA_1017700	"ubiquinol-cytochrome c reductase hinge protein, putative"	17
	1528	PBANKA_040480	PBANKA_0404800	"FAD-dependent glycerol-3-phosphate dehydrogenase, putative"	17
	1529	PBANKA_145030	PBANKA_1450300	"ATP synthase subunit beta, mitochondrial, putative"	17
	1530	PBANKA_071560	PBANKA_0715600	"26S proteasome AAA-ATPase subunit RPT3, putative"	17
	1531	PBANKA_080820	PBANKA_0808200	"proteasome component C8, putative"	17
	1532	PBANKA_124260	PBANKA_1242600	"conserved Plasmodium protein, unknown function"	17
	1533	PBANKA_101010	PBANKA_1010100	"mitochondrial import inner membrane translocase subunit TIM17, putative (TIM17)"	17
	1534	PBANKA_123510	PBANKA_1235100	"U6 snRNA-associated sm-like protein lsm2, putative (LSM2)"	17
	1535	PBANKA_131480	PBANKA_1314800	"elongation factor 2, putative"	17
	1536	PBANKA_113300	PBANKA_1133000	"DnaJ protein, putative"	17
	1537	PBANKA_051970	PBANKA_0519700	"phosducin-like protein, putative (PhLP2)"	17
	1538	PBANKA_124170	PBANKA_1241700	"transmembrane emp24 domain-containing protein, putative"	17
	1539	PBANKA_020440	PBANKA_0204400	"mRNA cleavage factor-like protein, putative"	17
	1540	PBANKA_145630	PBANKA_1456300	"mitochondrial import inner membrane translocase subunit TIM13, putative (TIM13)"	17
	1541	PBANKA_131640	PBANKA_1316400	"U1 snRNA associated protein, putative"	17
	1542	PBANKA_123530	PBANKA_1235300	"bis(5'-nucleosyl)-tetraphosphatase [asymmetrical], putative"	17
	1543	PBANKA_103030	PBANKA_1030300	"nuclear transport factor 2, putative"	17
	1544	PBANKA_111050	PBANKA_1110500	"translationally-controlled tumor protein homolog, putative (TCTP)"	17
	1545	PBANKA_134010	PBANKA_1340100	L-lactate dehydrogenase (LDH)	17
	1546	PBANKA_061410	PBANKA_0614100	"conserved Plasmodium protein, unknown function"	17
	1547	PBANKA_142470	PBANKA_1424700	"conserved Plasmodium protein, unknown function"	17
	1548	PBANKA_030810	PBANKA_0308100	"conserved Plasmodium protein, unknown function"	17
	1549	PBANKA_061360	PBANKA_0613600	"phosphopantothenoylcysteine synthetase, putative"	17
	1550	PBANKA_070870	PBANKA_0708700	"RNA polymerase II mediator complex protein MED7, putative"	17
	1551	PBANKA_113050	PBANKA_1130500	"proteasome subunit, putative"	17
	1552	PBANKA_083060	PBANKA_0830600	"conserved Plasmodium protein, unknown function"	17
	1553	PBANKA_010710	PBANKA_0107100	"proteasome subunit alpha type 2, putative"	17
	1554	PBANKA_113040	PBANKA_1130400	"proteasome subunit, putative"	17
	1555	PBANKA_070520	PBANKA_0705200	"conserved Plasmodium protein, unknown function"	17
	1556	PBANKA_141660	PBANKA_1416600	"ferredoxin, putative"	17
	1557	PBANKA_122310	PBANKA_1223100	"proteasome subunit alpha, putative"	17
	1558	PBANKA_133600	PBANKA_1336000	"conserved Plasmodium protein, unknown function"	17
	1559	PBANKA_021140	PBANKA_0211400	"DNA (cytosine-5)-methyltransferase, putative (DNMT2)"	17
	1560	PBANKA_061930	PBANKA_0619300	"conserved Plasmodium protein, unknown function"	17
	1561	PBANKA_010730	PBANKA_0107300	"chaperone, putative"	17
	1562	PBANKA_144410	PBANKA_1444100	"t-complex protein 1 gamma subunit, putative"	17
	1563	PBANKA_040520	PBANKA_0405200	"T-complex protein beta subunit, putative"	17
	1564	PBANKA_124560	PBANKA_1245600	"mitochondrial ribosomal protein S16 precursor, putative"	17
	1565	PBANKA_051550	PBANKA_0515500	"protein phosphatase inhibitor 3, putative (I3)"	17
	1566	PBANKA_143900	PBANKA_1439000	"conserved Plasmodium protein, unknown function"	17
	1567	PBANKA_141990	PBANKA_1419900	phosphodiesterase gamma (PDEgamma)	17
	1568	PBANKA_082920	PBANKA_0829200	"conserved Plasmodium protein, unknown function"	17
	1569	PBANKA_136190	PBANKA_1361900	"nucleoside diphosphate hydrolase, putative"	17
	1570	PBANKA_134540	PBANKA_1345400	"ER lumen protein retaining receptor 1, putative"	17
	1571	PBANKA_071030	PBANKA_0710300	"conserved Plasmodium protein, unknown function"	17
	1572	PBANKA_145680	PBANKA_1456800	"endosome sorting protein (SNF7 homologue), putative"	17
	1573	PBANKA_141100	PBANKA_1411000	"conserved Plasmodium protein, unknown function"	17
	1574	PBANKA_092250	PBANKA_0922500	"conserved Plasmodium protein, unknown function"	17
	1575	PBANKA_101470	PBANKA_1014700	"conserved Plasmodium protein, unknown function"	17
	1576	PBANKA_133780	PBANKA_1337800	"DHHC-type zinc finger protein, putative"	17
	1577	PBANKA_071580	PBANKA_0715800	"conserved Plasmodium protein, unknown function"	17
	1578	PBANKA_040580	PBANKA_0405800	"conserved Plasmodium protein, unknown function"	17
	1579	PBANKA_135170	PBANKA_1351700	"conserved Plasmodium protein, unknown function"	17
	1580	PBANKA_020370	PBANKA_0203650,PBANKA_0203750	"phosphatidate cytidylyltransferase, putative"	17
	1581	PBANKA_070180	PBANKA_0701800	"conserved Plasmodium protein, unknown function"	17
	1582	PBANKA_031542	PBANKA_0315420	Plasmodium RNA of unknown function RUF2	17
	1583	PBANKA_082240	PBANKA_0822400	"conserved Plasmodium protein, unknown function"	17
	1584	PBANKA_123270	PBANKA_1232700	"zinc finger protein, putative"	17
	1585	PBANKA_072170	PBANKA_0721700	"ran binding protein 1, putative"	17
	1586	PBANKA_136170	PBANKA_1361700	"conserved Plasmodium protein, unknown function"	17
	1587	PBANKA_146340	PBANKA_1463400	"adaptor-related protein complex 3, sigma 2 subunit, putative"	17
	1588	PBANKA_040670	PBANKA_0406700	"activator of Hsp90 ATPase, putative"	17
	1589	PBANKA_094220	PBANKA_0942200	"RNA polymerase subunit, putative"	17
	1590	PBANKA_113390	PBANKA_1133900	"conserved Plasmodium protein, unknown function"	17
	1591	PBANKA_132090	PBANKA_1320900	"thioredoxin, putative (TRX1)"	17
	1592	PBANKA_136390	PBANKA_1363900	"conserved Plasmodium protein, unknown function"	17
	1593	PBANKA_081440	PBANKA_0814400	"conserved Plasmodium protein, unknown function"	17
	1594	PBANKA_141400	PBANKA_1414000	"conserved Plasmodium protein, unknown function"	17
	1595	PBANKA_082390	PBANKA_0823900	"DNA-directed RNA polymerase II, putative"	17
	1596	PBANKA_083580	PBANKA_0835800	"small nuclear ribonucleoprotein (snRNP), putative"	17
	1597	PBANKA_135160	PBANKA_1351600	"conserved Plasmodium protein, unknown function"	17
	1598	PBANKA_120300	PBANKA_1203000	"conserved Plasmodium protein, unknown function"	17
	1599	PBANKA_120310	PBANKA_1203100	"ADP/ATP carrier protein, putative"	17
	1600	PBANKA_041510	PBANKA_0415100	"conserved Plasmodium protein, unknown function"	17
	1601	PBANKA_082230	PBANKA_0822300	"Fe-S-cluster redox enzyme, putative (NifU)"	17
	1602	PBANKA_020220	PBANKA_0202200	"conserved Plasmodium protein, unknown function"	17
	1603	PBANKA_081910	PBANKA_0819100	"cytochrome b5, putative"	17
	1604	PBANKA_110840	PBANKA_1108400	"single-stranded DNA-binding protein, putative (SSB)"	17
	1605	PBANKA_112660	PBANKA_1126600	"conserved Plasmodium protein, unknown function"	17
	1606	PBANKA_101280	PBANKA_1012800	"conserved Plasmodium protein, unknown function"	17
	1607	PBANKA_134800	PBANKA_1348000	"transmembrane protein Tmp21 homologue, putative"	17
	1608	PBANKA_130490	PBANKA_1304900	"conserved Plasmodium protein, unknown function"	18
	1609	PBANKA_093770	PBANKA_0937700	"apicoplast ribosomal protein L36e precursor, putative"	18
	1610	PBANKA_111750	PBANKA_1117500	"ribosomal protein L27a, putative"	18
	1611	PBANKA_094360	PBANKA_0943600	"60S acidic ribosomal protein P1, putative"	18
	1612	PBANKA_131080	PBANKA_1310800	"40S ribosomal protein S2, putative"	18
	1613	PBANKA_040300	PBANKA_0403000	"60S ribosomal protein L44, putative"	18
	1614	PBANKA_135190	PBANKA_1351900	"60S ribosomal protein L6-2, putative"	18
	1615	PBANKA_123180	PBANKA_1231800	"60S ribosomal protein L12, putative"	18
	1616	PBANKA_102200	PBANKA_1022000	"40S ribosomal protein S25, putative"	18
	1617	PBANKA_102350	PBANKA_1023500	"conserved Plasmodium protein, unknown function"	18
	1618	PBANKA_081810	PBANKA_0818100	"N-glycosylase/DNA lyase, putative"	18
	1619	PBANKA_142090	PBANKA_1420900	"ERF2 subunit of a palmitoyltransferase, putative"	18
	1620	PBANKA_135920	PBANKA_1359200	"DNA/RNA-binding protein Alba 2, putative (ALBA2)"	18
	1621	PBANKA_140760	PBANKA_1407600	"60S ribosomal protein L24, putative"	18
	1622	PBANKA_145610	PBANKA_1456100	"40S ribosomal protein S17, putative"	18
	1623	PBANKA_040380	PBANKA_0403800	"conserved Plasmodium protein, unknown function"	18
	1624	PBANKA_071520	PBANKA_0715200	"eukaryotic translation initiation factor, putative"	18
	1625	PBANKA_142350	PBANKA_1423500	"60S ribosomal protein L13-2, putative"	18
	1626	PBANKA_101850	PBANKA_1018500	"transcription factor 3b, putative"	18
	1627	PBANKA_052280	PBANKA_0522800	"40S ribosomal protein S19, putative"	18
	1628	PBANKA_122120	PBANKA_1221200	"60S ribosomal protein L34a, putative"	18
	1629	PBANKA_090470	PBANKA_0904700	"60S ribosomal protein L41, putative"	18
	1630	PBANKA_102750	PBANKA_1027500	"RNA polymerase small subunit, putative"	18
	1631	PBANKA_040770	PBANKA_0407700	"60S acidic ribosomal protein P2, putative"	18
	1632	PBANKA_123100	PBANKA_1231000	"40S ribosomal protein S14, putative"	18
	1633	PBANKA_101310	PBANKA_1013100	"60S ribosomal protein L14, putative"	18
	1634	PBANKA_080400	PBANKA_0804000	"ribosomal protein, L37e, putative"	18
	1635	PBANKA_122920	PBANKA_1229200	"60S ribosomal protein L19, putative"	18
	1636	PBANKA_143980	PBANKA_1439800	"splicing factor 3b subunit, putative (SF3B14)"	18
	1637	PBANKA_030700	PBANKA_0307000	"60S ribosomal protein L37ae, putative"	18
	1638	PBANKA_061710	PBANKA_0617100	"60S ribosomal protein L11a, putative"	18
	1639	PBANKA_031560	PBANKA_0315600	"40S ribosomal protein S30, putative"	18
	1640	PBANKA_011000	PBANKA_0110000	"60S ribosomal protein L39, putative"	18
	1641	PBANKA_132440	PBANKA_1324400	"60S ribosomal protein L27, putative"	18
	1642	PBANKA_114170	PBANKA_1141700	"60S ribosomal protein L40/UBI, putative"	18
	1643	PBANKA_101860	PBANKA_1018600	"60S ribosomal protein L21e, putative"	18
	1644	PBANKA_120240	PBANKA_1202400	"60S ribosomal protein L13, putative"	18
	1645	PBANKA_091280	PBANKA_0912800	"conserved Plasmodium protein, unknown function"	18
	1646	PBANKA_060050	PBANKA_0600500	"XPA binding protein 1, putative"	18
	1647	PBANKA_135270	PBANKA_1352700	"conserved Plasmodium protein, unknown function"	18
	1648	PBANKA_145250	PBANKA_1452500	"conserved Plasmodium protein, unknown function"	18
	1649	PBANKA_103390	PBANKA_1033900	"40S ribosomal protein S8e, putative"	18
	1650	PBANKA_101940	PBANKA_1019400	"60S ribosomal protein L7-3, putative"	18
	1651	PBANKA_071780	PBANKA_0717800	"60S ribosomal protein L15, putative"	18
	1652	PBANKA_123420	PBANKA_1234200	"40S ribosomal protein S24, putative"	18
	1653	PBANKA_122160	PBANKA_1221600	"cell division cycle ATPase, putative"	18
	1654	PBANKA_081740	PBANKA_0817400	"conserved Plasmodium protein, unknown function"	18
	1655	PBANKA_133920	PBANKA_1339200	"conserved Plasmodium protein, unknown function"	18
	1656	PBANKA_041840	PBANKA_0418400	"conserved Plasmodium protein, unknown function"	18
	1657	PBANKA_083655	PBANKA_0836550	"BIR protein, pseudogene"	18
	1658	PBANKA_051190	PBANKA_0511900	"60S ribosomal protein L3, putative"	18
	1659	PBANKA_121560	PBANKA_1215600	"40S ribosomal protein S3A, putative"	18
	1660	PBANKA_124220	PBANKA_1242200	"conserved Plasmodium protein, unknown function"	18
	1661	PBANKA_145230	PBANKA_1452300	"conserved Plasmodium protein, unknown function"	18
	1662	PBANKA_146440	PBANKA_1464400	"conserved Plasmodium protein, unknown function, fragment"	18
	1663	PBANKA_010820	PBANKA_0108200	"conserved Plasmodium protein, unknown function"	18
	1664	PBANKA_070730	PBANKA_0707300	"histone acetyltransferase GCN5, putative (GCN5)"	18
	1665	PBANKA_111660	PBANKA_1116700	"alpha adaptin-like protein, putative, fragment"	18
	1666	PBANKA_020380	PBANKA_0203800	"phenylalanine--tRNA ligase, putative"	18
	1667	PBANKA_103070	PBANKA_1030700	"conserved Plasmodium protein, unknown function"	18
	1668	PBANKA_061770	PBANKA_0617700	"conserved Plasmodium protein, unknown function"	18
	1669	PBANKA_103350	PBANKA_1033500	"conserved Plasmodium protein, unknown function"	18
	1670	PBANKA_020390	PBANKA_0203900	"conserved protein, unknown function"	18
	1671	PBANKA_140930	PBANKA_1409300	"conserved Plasmodium protein, unknown function"	18
	1672	PBANKA_081110	PBANKA_0811100	"helicase, putative"	18
	1673	PBANKA_143560	PBANKA_1435600	"debranching enzyme-associated ribonuclease, putative (DRN1)"	18
	1674	PBANKA_145530	PBANKA_1455300	"conserved Plasmodium protein, unknown function"	18
	1675	PBANKA_103000	PBANKA_1030000	"deoxyhypusine synthase, putative (DHS)"	18
	1676	PBANKA_051880	PBANKA_0518800	"tRNA pseudouridine synthase D, putative"	18
	1677	PBANKA_071820	PBANKA_0718200	"conserved protein, unknown function"	18
	1678	PBANKA_140020	PBANKA_1400200	BIR protein	18
	1679	PBANKA_062120	PBANKA_0621200	"metallo-hydrolase/oxidoreductase, putative"	18
	1680	PBANKA_072060	PBANKA_0720600	"Bet3 transport protein, putative"	18
	1681	PBANKA_112840	PBANKA_1128400	"conserved Plasmodium protein, unknown function"	18
	1682	PBANKA_090500	PBANKA_0905000	"40S ribosomal protein S21e, putative"	18
	1683	PBANKA_132400	PBANKA_1324000	"ribosomal protein L29, putative"	18
	1684	PBANKA_142360	PBANKA_1423600	"40S ribosomal protein S16, putative"	18
	1685	PBANKA_136230	PBANKA_1362300	"conserved Plasmodium protein, unknown function"	18
	1686	PBANKA_143820	PBANKA_1438200	"DNA GyrAse a-subunit, putative"	18
	1687	PBANKA_010800	PBANKA_0108000	"mitochondrial cardiolipin synthase, putative"	18
	1688	PBANKA_101630	PBANKA_1016300	"proliferation-associated protein 2g4, putative"	18
	1689	PBANKA_110980	PBANKA_1109800	"peptidyl-prolyl cis-trans isomerase, putative (CYP87)"	18
	1690	PBANKA_011060	PBANKA_0110600	"conserved protein, unknown function"	18
	1691	PBANKA_052180	PBANKA_0521800	"ribosome recycling factor, putative"	18
	1692	PBANKA_010760	PBANKA_0107600	"conserved Plasmodium protein, unknown function"	18
	1693	PBANKA_030940	PBANKA_0309400	"conserved Plasmodium protein, unknown function"	18
	1694	PBANKA_112850	PBANKA_1128500	"SET domain protein, putative"	18
	1695	PBANKA_094180	PBANKA_0941800	"histone H2B, putative (H2B)"	18
	1696	PBANKA_041810	PBANKA_0418100	"conserved Plasmodium protein, unknown function"	18
	1697	PBANKA_145370	PBANKA_1453700	"transcription factor with AP2 domain(s), putative (ApiAP2)"	18
	1698	PBANKA_040010	PBANKA_0400100	BIR protein	18
	1699	PBANKA_136050	PBANKA_1360500	ethanolamine-phosphate cytidylyltransferase (ECT)	18
	1700	PBANKA_091190	PBANKA_0911900	"conserved Plasmodium protein, unknown function"	18
	1701	PBANKA_114600	PBANKA_1146000	"conserved rodent malaria protein, unknown function"	18
	1702	PBANKA_144310	PBANKA_1443100	"conserved Plasmodium protein, unknown function"	18
	1703	PBANKA_092490	PBANKA_0924900	"translation elongation factor EF-1, subunit alpha, putative"	18
	1704	PBANKA_135940	PBANKA_1359400	"conserved Plasmodium protein, unknown function"	18
	1705	PBANKA_100540	PBANKA_1005400	"conserved Plasmodium protein, unknown function"	18
	1706	PBANKA_091380	PBANKA_0913800	"DNA-directed RNA polymerase 1, subunit 2, putative"	18
	1707	PBANKA_100310	PBANKA_1003100	"pre-mRNA-processing-splicing factor 8, putative (PRPF8)"	18
	1708	PBANKA_130170	PBANKA_1301700	"splicing factor 3A subunit 1, putative (SF3A1)"	18
	1709	PBANKA_130320	PBANKA_1303200	"conserved Plasmodium protein, unknown function"	18
	1710	PBANKA_100100	PBANKA_1001000	"conserved Plasmodium protein, unknown function"	18
	1711	PBANKA_144200	PBANKA_1442000	potassium channel (Kch1)	18
	1712	PBANKA_110810	PBANKA_1108100	"guanidine nucleotide exchange factor, putative"	18
	1713	PBANKA_140200	PBANKA_1402000	"sodium/hydrogen exchanger, Na , H antiporter, putative"	18
	1714	PBANKA_082080	PBANKA_0820800	"regulator of chromosome condensation, putative"	18
	1715	PBANKA_121050	PBANKA_1210500	"conserved Plasmodium protein, unknown function"	18
	1716	PBANKA_094350	PBANKA_0943500	"iron-sulfur assembly protein, sufD, putative"	18
	1717	PBANKA_114550	PBANKA_1145500	"conserved Plasmodium protein, unknown function"	18
	1718	PBANKA_122050	PBANKA_1220500	"conserved Plasmodium protein, unknown function"	18
	1719	PBANKA_060190	PBANKA_0601900	"high mobility group protein B1, putative (HMGB1)"	18
	1720	PBANKA_103130	PBANKA_1031300	"rhomboid protease, putative"	18
	1721	PBANKA_021280	PBANKA_0212800	"alpha/beta hydrolase, putative"	18
	1722	PBANKA_092050	PBANKA_0920500	"conserved Plasmodium protein, unknown function"	18
	1723	PBANKA_101200	PBANKA_1012000	"SF-assemblin, putative"	18
	1724	PBANKA_050390	PBANKA_0503900	"conserved Plasmodium protein, unknown function"	18
	1725	PBANKA_143610	PBANKA_1436100	"heterochromatin protein 1, putative (HP1)"	18
	1726	PBANKA_090720	PBANKA_0907200	"phd finger protein, putative"	18
	1727	PBANKA_094190	PBANKA_0941900	"histone H4, putative"	18
	1728	PBANKA_062140	PBANKA_0621400	"conserved Plasmodium protein, unknown function"	18
	1729	PBANKA_083600	PBANKA_0836000	"vesicle transport protein, putative"	18
	1730	PBANKA_101990	PBANKA_1019900	"conserved Plasmodium protein, unknown function"	18
	1731	PBANKA_123970	PBANKA_1239700	"conserved Plasmodium protein, unknown function"	18
	1732	PBANKA_112790	PBANKA_1127900	"RAP protein, putative"	18
	1733	PBANKA_091140	PBANKA_0911400	"conserved Plasmodium protein, unknown function"	18
	1734	PBANKA_100570	PBANKA_1005700	"conserved Plasmodium protein, unknown function"	18
	1735	PBANKA_124030	PBANKA_1240300	"conserved Plasmodium protein, unknown function"	18
	1736	PBANKA_130190	PBANKA_1301900	"DNA repair metallo-beta-lactamase protein, putative"	18
	1737	PBANKA_020310	PBANKA_0203100	"phosphatidylinositol-4-phosphate 5-kinase, putative (PIP5K)"	18
	1738	PBANKA_121660	PBANKA_1216600	"cyclic amine resistance locus protein, putative (CARL)"	18
	1739	PBANKA_080960	PBANKA_0809600	"conserved Plasmodium protein, unknown function"	18
	1740	PBANKA_010160	PBANKA_0101600	"conserved Plasmodium protein, unknown function"	18
	1741	PBANKA_103800	PBANKA_1038000	"cytochrome c, putative"	18
	1742	PBANKA_051340	PBANKA_0513400	"conserved Plasmodium protein, unknown function"	18
	1743	PBANKA_112110	PBANKA_1121100	"radical SAM protein, putative"	18
	1744	PBANKA_130240	PBANKA_1302400	"cleavage and polyadenylation specifity factor, putative"	19
	1745	PBANKA_113450	PBANKA_1134500	"conserved Plasmodium protein, unknown function"	19
	1746	PBANKA_144870	PBANKA_1448700	"conserved Plasmodium protein, unknown function"	19
	1747	PBANKA_092040	PBANKA_0920400	"conserved Plasmodium protein, unknown function"	19
	1748	PBANKA_093190	PBANKA_0931900	"serine esterase, putative"	19
	1749	PBANKA_102380	PBANKA_1023800	"conserved Plasmodium protein, unknown function"	19
	1750	PBANKA_041800	PBANKA_0418000	"DEAD/DEAH helicase, putative"	19
	1751	PBANKA_112350	PBANKA_1123500	"SNF2 helicase, putative (ISWI)"	19
	1752	PBANKA_091890	PBANKA_0918900	"conserved Plasmodium protein, unknown function"	19
	1753	PBANKA_102550	PBANKA_1025500	"NOT family protein, putative"	19
	1754	PBANKA_133140	PBANKA_1331400	"conserved Plasmodium protein, unknown function"	19
	1755	PBANKA_122810	PBANKA_1228100	"transcription factor with AP2 domain(s), putative (ApiAP2)"	19
	1756	PBANKA_040180	PBANKA_0401800	"HAD superfamily protein, putative"	19
	1757	PBANKA_061310	PBANKA_0613100	"conserved Plasmodium protein, unknown function"	19
	1758	PBANKA_114210	PBANKA_1142100	"conserved Plasmodium protein, unknown function"	19
	1759	PBANKA_101150	PBANKA_1011500	"conserved Plasmodium protein, unknown function"	19
	1760	PBANKA_112690	PBANKA_1126900	protein kinase PK4 (PK4)	19
	1761	PBANKA_080320	PBANKA_0803200	"inositol-phosphate phosphatase, putative"	19
	1762	PBANKA_143620	PBANKA_1436200	"histone-lysine N-methyltransferase, H3 lysine-4 specific, putative (SET10)"	19
	1763	PBANKA_143840	PBANKA_1438400	"conserved Plasmodium protein, unknown function"	19
	1764	PBANKA_132790	PBANKA_1327900	"conserved Plasmodium protein, unknown function"	19
	1765	PBANKA_131630	PBANKA_1316300	"conserved Plasmodium protein, unknown function"	19
	1766	PBANKA_143550	PBANKA_1435500	"conserved Plasmodium protein, unknown function"	19
	1767	PBANKA_145760	PBANKA_1457600	"conserved Plasmodium protein, unknown function"	19
	1768	PBANKA_110900	PBANKA_1109000	"RNA polymerase I, putative"	19
	1769	PBANKA_052290	PBANKA_0522900	"pre-mRNA-splicing helicase BRR2, putative (BRR2)"	19
	1770	PBANKA_143380	PBANKA_1433800	"conserved Plasmodium protein, unknown function"	19
	1771	PBANKA_131030	PBANKA_1310200	"conserved Plasmodium protein, unknown function, fragment"	19
	1772	PBANKA_131210	PBANKA_1312100	"conserved Plasmodium protein, unknown function"	19
	1773	PBANKA_136530	PBANKA_1365300	"conserved Plasmodium protein, unknown function"	19
	1774	PBANKA_144210	PBANKA_1442100	"conserved Plasmodium protein, unknown function"	19
	1775	PBANKA_134050	PBANKA_1340500	"conserved Plasmodium protein, unknown function"	19
	1776	PBANKA_130840	PBANKA_1308400	"GCN2 alpha-related protein kinase, putative"	19
	1777	PBANKA_050700	PBANKA_0507000	"4-hydroxy-3-methylbut-2-en-1-yl diphosphate synthase, putative (GcpE)"	19
	1778	PBANKA_094270	PBANKA_0942700	"chromatin remodeling protein, putative (SNF2L)"	19
	1779	PBANKA_081060	PBANKA_0810600	"exoribonuclease, putative"	19
	1780	PBANKA_121720	PBANKA_1217200	"conserved Plasmodium protein, unknown function"	19
	1781	PBANKA_091070	PBANKA_0910700	"conserved Plasmodium protein, unknown function"	19
	1782	PBANKA_121300	PBANKA_1213000	"transcriptional activator ADA2, putative"	19
	1783	PBANKA_122700	PBANKA_1227000	"SF-assemblin, putative"	19
	1784	PBANKA_091030	PBANKA_0910300	"guanylyl cyclase, putative (GCalpha)"	19
	1785	PBANKA_093280	PBANKA_0932800	"conserved Plasmodium protein, unknown function"	19
	1786	PBANKA_130230	PBANKA_1302300	metacaspase-like protein	19
	1787	PBANKA_124470	PBANKA_1244700	"conserved Plasmodium protein, unknown function"	19
	1788	PBANKA_141900	PBANKA_1419000	"conserved Plasmodium protein, unknown function"	19
	1789	PBANKA_124530	PBANKA_1245300	"formin 1, putative"	19
	1790	PBANKA_080670	PBANKA_0806700	"conserved Plasmodium protein, unknown function"	19
	1791	PBANKA_123710	PBANKA_1237100	"conserved Plasmodium protein, unknown function"	19
	1792	PBANKA_070450	PBANKA_0704500	"E3 ubiquitin-protein ligase, putative"	19
	1793	PBANKA_145420	PBANKA_1454200	"conserved Plasmodium protein, unknown function"	19
	1794	PBANKA_140230	PBANKA_1402300	"conserved Plasmodium protein, unknown function"	19
	1795	PBANKA_051390	PBANKA_0513900	"conserved Plasmodium protein, unknown function"	19
	1796	PBANKA_113590	PBANKA_1135900	"conserved Plasmodium protein, unknown function"	19
	1797	PBANKA_080250	PBANKA_0802500	"conserved Plasmodium protein, unknown function"	19
	1798	PBANKA_110850	PBANKA_1108500	"conserved Plasmodium protein, unknown function"	19
	1799	PBANKA_011210	PBANKA_0112100	"transcription factor with AP2 domain(s), putative (ApiAP2)"	19
	1800	PBANKA_135680	PBANKA_1356800	"conserved Plasmodium protein, unknown function"	19
	1801	PBANKA_103100	PBANKA_1031000	"conserved Plasmodium protein, unknown function"	19
	1802	PBANKA_040400	PBANKA_0404000	"conserved Plasmodium protein, unknown function"	19
	1803	PBANKA_082690	PBANKA_0826900	"protein kinase, putative"	19
	1804	PBANKA_093960	PBANKA_0939600	"polyadenylate-binding protein-interacting protein 1, putative (PAIP1)"	19
	1805	PBANKA_144610	PBANKA_1446100	"amino acid transporter, putative"	19
	1806	PBANKA_120860	PBANKA_1208600	"DNA2/NAM7 helicase, putative"	19
	1807	PBANKA_140740	PBANKA_1407400	"mRNA-decapping enzyme 2, putative (DCP2)"	19
	1808	PBANKA_111100	PBANKA_1111000	"RNA pseudouridylate synthase, putative, fragment"	19
	1809	PBANKA_010220	PBANKA_0102200	"trophozoite exported protein 1, putative (TEX1)"	19
	1810	PBANKA_092520	PBANKA_0925200	calcium-dependent protein kinase 7 (CDPK7)	19
	1811	PBANKA_121880	PBANKA_1218800	"ABC transporter, putative"	19
	1812	PBANKA_050290	PBANKA_0502900	"conserved Plasmodium protein, unknown function"	19
	1813	PBANKA_145740	PBANKA_1457400	"N-alpha-acetyltransferase 15, NatA auxiliary subunit, putative"	19
	1814	PBANKA_103020	PBANKA_1030200	"conserved Plasmodium protein, unknown function"	19
	1815	PBANKA_010330	PBANKA_0103300	"conserved Plasmodium protein, unknown function"	19
	1816	PBANKA_121670	PBANKA_1216700	"conserved Plasmodium protein, unknown function"	19
	1817	PBANKA_041560	PBANKA_0415600	"conserved Plasmodium protein, unknown function"	19
	1818	PBANKA_145940	PBANKA_1459400	"conserved Plasmodium protein, unknown function"	19
	1819	PBANKA_021360	PBANKA_0213600	"mRNA (N6-adenosine)-methyltransferase, putative"	19
	1820	PBANKA_071950	PBANKA_0719500	"conserved Plasmodium protein, unknown function"	19
	1821	PBANKA_131170	PBANKA_1311700	"multidrug resistance protein 2, putative"	19
	1822	PBANKA_131290	PBANKA_1312900	"conserved Plasmodium protein, unknown function"	19
	1823	PBANKA_050340	PBANKA_0503400	"conserved Plasmodium protein, unknown function"	19
	1824	PBANKA_060730	PBANKA_0607300	"conserved Plasmodium protein, unknown function"	19
	1825	PBANKA_103500	PBANKA_1035000	"conserved Plasmodium protein, unknown function"	19
	1826	PBANKA_110300	PBANKA_1103000	"Ser/Arg-rich splicing factor, putative"	19
	1827	PBANKA_135710	PBANKA_1357100	"conserved Plasmodium protein, unknown function, pseudogene"	19
	1828	PBANKA_144010	PBANKA_1440100	"conserved Plasmodium protein, unknown function"	19
	1829	PBANKA_052470	PBANKA_0524700	"Plasmodium exported protein, unknown function"	19
	1830	PBANKA_144020	PBANKA_1440200	"conserved Plasmodium protein, unknown function"	19
	1831	PBANKA_103590	PBANKA_1035900	"glycerophosphodiester phosphodiesterase, putative (GDPD)"	19
	1832	PBANKA_110710	PBANKA_1107100	"subtilisin-like protease 1, putative (SUB1)"	19
	1833	PBANKA_091000	PBANKA_0910000	"conserved Plasmodium protein, unknown function"	19
	1834	PBANKA_061370	PBANKA_0613700	"RNA binding protein, putative"	19
	1835	PBANKA_091170	PBANKA_0911700	subtilisin-like protease 2 (SUB2)	19
	1836	PBANKA_131900	PBANKA_1319000	"conserved Plasmodium protein, unknown function"	19
	1837	PBANKA_121800	PBANKA_1218000	"conserved Plasmodium protein, unknown function,pyrazinamidase/nicotinamidase, putative"	19
	1838	PBANKA_112590	PBANKA_1125900	"conserved Plasmodium protein, unknown function"	19
	1839	PBANKA_131490	PBANKA_1314900	"conserved Plasmodium protein, unknown function"	19
	1840	PBANKA_122670	PBANKA_1226700	"AAA family ATPase, putative"	19
	1841	PBANKA_132960	PBANKA_1329600	"conserved Plasmodium protein, unknown function"	19
	1842	PBANKA_110680	PBANKA_1106800	"subtilisin-like protease 3, putative (SUB3)"	19
	1843	PBANKA_051430	PBANKA_0514300	"conserved Plasmodium protein, unknown function"	19
	1844	PBANKA_080160	PBANKA_0801600	"conserved Plasmodium protein, unknown function"	19
	1845	PBANKA_081510	PBANKA_0815100	"conserved Plasmodium protein, unknown function"	19
	1846	PBANKA_103230	PBANKA_1032300	"cytidine triphosphate synthetase, putative"	19
	1847	PBANKA_121020	PBANKA_1210200	"QF122 antigen, putative"	19
	1848	PBANKA_141720	PBANKA_1417200	"conserved Plasmodium protein, unknown function"	19
	1849	PBANKA_090040	PBANKA_1400071	BIR protein	19
	1850	PBANKA_110086	PBANKA_1100860	"conserved rodent malaria protein, unknown function"	19
	1851	PBANKA_143930	PBANKA_1439300	"conserved Plasmodium protein, unknown function"	19
	1852	PBANKA_030780	PBANKA_0307800	"conserved Plasmodium protein, unknown function"	19
	1853	PBANKA_134240	PBANKA_1342400	"ribonuclease P protein subunit rpr, putative"	19
	1854	PBANKA_030050	PBANKA_0300500	"BIR protein, pseudogene"	19
	1855	PBANKA_103400	PBANKA_1034000	"conserved Plasmodium protein, unknown function"	19
	1856	PBANKA_130080	PBANKA_1300800	cysteine repeat modular protein 4 (CRMP4)	19
	1857	PBANKA_141200	PBANKA_1412000	"conserved Plasmodium protein, unknown function"	19
	1858	PBANKA_060670	PBANKA_0606700	cysteine repeat modular protein 3 (CRMP3)	19
	1859	PBANKA_136080	PBANKA_1360800	"conserved Plasmodium protein, unknwon function"	19
	1860	PBANKA_102610	PBANKA_1026100	"conserved Plasmodium protein, unknown function"	19
	1861	PBANKA_112810	PBANKA_1128100	phospholipase (PL)	19
	1862	PBANKA_121540	PBANKA_1215400	"conserved Plasmodium protein, unknown function"	20
	1863	PBANKA_070460	PBANKA_0704600	"conserved Plasmodium protein, unknown function"	20
	1864	PBANKA_080470	PBANKA_0804700	"conserved Plasmodium protein, unknown function"	20
	1865	PBANKA_100160	PBANKA_1001600	"SET domain protein, putative"	20
	1866	PBANKA_113840	PBANKA_1138400	"calpain, putative (Pcalp)"	20
	1867	PBANKA_060690	PBANKA_0606900	"amino acid transporter, putative"	20
	1868	PBANKA_142730	PBANKA_1427300	"ABC1 family, putative"	20
	1869	PBANKA_071420	PBANKA_0714200	"ClpB protein, putative (ClpB1)"	20
	1870	PBANKA_050210	PBANKA_0502100	"conserved Plasmodium protein, unknown function"	20
	1871	PBANKA_080630	PBANKA_0806300	"P-type ATPase, putative"	20
	1872	PBANKA_100530	PBANKA_1005300	"conserved Plasmodium protein, unknown function"	20
	1873	PBANKA_102660	PBANKA_1026600	"GTP-binding protein, putative"	20
	1874	PBANKA_120120	PBANKA_1201200	"DnaJ protein, putative"	20
	1875	PBANKA_131700	PBANKA_1317000	"conserved Plasmodium protein, unknown function"	20
	1876	PBANKA_131710	PBANKA_1317100	"conserved Plasmodium protein, unknown function"	20
	1877	PBANKA_120250	PBANKA_1202500	"conserved Plasmodium protein, unknown function"	20
	1878	PBANKA_132110	PBANKA_1321100	"conserved Plasmodium protein, unknown function"	20
	1879	PBANKA_103930	PBANKA_1039300	"pre-mRNA splicing factor, putative"	20
	1880	PBANKA_040610	PBANKA_0406100	"conserved Plasmodium protein, unknown function"	20
	1881	PBANKA_080440	PBANKA_0804400	"conserved Plasmodium protein, unknown function"	20
	1882	PBANKA_133400	PBANKA_1334000	"conserved Plasmodium protein, unknown function"	20
	1883	PBANKA_080070	PBANKA_0800700	"conserved Plasmodium protein, unknown function"	20
	1884	PBANKA_134960	PBANKA_1349600	"conserved Plasmodium protein, unknown function"	20
	1885	PBANKA_113910	PBANKA_1139100	"conserved Plasmodium protein, unknown function"	20
	1886	PBANKA_090810	PBANKA_0908100	"conserved Plasmodium protein, unknown function"	20
	1887	PBANKA_143540	PBANKA_1435400	"conserved Plasmodium protein, unknown function"	20
	1888	PBANKA_123910	PBANKA_1239100	"conserved Plasmodium protein, unknown function"	20
	1889	PBANKA_071210	PBANKA_0712100	"DNA helicase, putative"	20
	1890	PBANKA_142810	PBANKA_1428100	"asparagine-rich antigen, putative"	20
	1891	PBANKA_041230	PBANKA_0412300	"conserved Plasmodium protein, unknown function"	20
	1892	PBANKA_102360	PBANKA_1023600	"conserved Plasmodium protein, unknown function"	20
	1893	PBANKA_030540	PBANKA_0305400	"conserved Plasmodium protein, unknown function"	20
	1894	PBANKA_111290	PBANKA_1112900	"conserved Plasmodium protein, unknown function"	20
	1895	PBANKA_061320	PBANKA_0613200	"DNA polymerase alpha, putative"	20
	1896	PBANKA_090670	PBANKA_0906700	"conserved Plasmodium protein, unknown function"	20
	1897	PBANKA_101230	PBANKA_1012300	"conserved Plasmodium protein, unknown function"	20
	1898	PBANKA_123005	PBANKA_1230100	"ribonuclease, putative, fragment"	20
	1899	PBANKA_123010	PBANKA_1230100	"ribonuclease, putative, fragment"	20
	1900	PBANKA_061270	PBANKA_0612700	"conserved Plasmodium protein, unknown function"	20
	1901	PBANKA_082250	PBANKA_0822500	"conserved Plasmodium protein, unknown function"	20
	1902	PBANKA_091410	PBANKA_0914100	"conserved Plasmodium protein, unknown function"	20
	1903	PBANKA_112170	PBANKA_1121700	"leucine--tRNA ligase, putative"	20
	1904	PBANKA_121190	PBANKA_1211900	phosphoinositide-specific phospholipase C (PI-PLC)	20
	1905	PBANKA_144130	PBANKA_1441300	"RAP protein, putative"	20
	1906	PBANKA_062130	PBANKA_0621300	"conserved Plasmodium protein, unknown function"	20
	1907	PBANKA_113430	PBANKA_1134300	"patatin-like phospholipase, putative"	20
	1908	PBANKA_131410	PBANKA_1314100	"conserved Plasmodium protein, unknown function"	20
	1909	PBANKA_021050	PBANKA_0210500	"conserved Plasmodium protein, unknown function"	20
	1910	PBANKA_131020	PBANKA_1310200	"conserved Plasmodium protein, unknown function, fragment"	20
	1911	PBANKA_021320	PBANKA_0213200	"conserved Plasmodium protein, unknown function"	20
	1912	PBANKA_130660	PBANKA_1306600	"conserved Plasmodium protein, unknown function"	20
	1913	PBANKA_061580	PBANKA_0615800	exported serine/threonine protein kinase (EST)	20
	1914	PBANKA_124420	PBANKA_1244200	"conserved Plasmodium protein, unknown function"	20
	1915	PBANKA_110440	PBANKA_1104400	"conserved Plasmodium protein, unknown function"	20
	1916	PBANKA_124550	PBANKA_1245500	"conserved Plasmodium protein, unknown function"	20
	1917	PBANKA_141120	PBANKA_1411200	"conserved Plasmodium protein, unknown function"	20
	1918	PBANKA_110940	PBANKA_1109400	"phosphatidylinositol 4-kinase, putative"	20
	1919	PBANKA_121270	PBANKA_1212700	"conserved Plasmodium protein, unknown function"	20
	1920	PBANKA_123550	PBANKA_1235500	"conserved Plasmodium protein, unknown function"	20
	1921	PBANKA_134210	PBANKA_1342100	"conserved Plasmodium protein, unknown function"	20
	1922	PBANKA_135930	PBANKA_1359300	"conserved Plasmodium protein, unknown function"	20
	1923	PBANKA_021220	PBANKA_0212200	"conserved Plasmodium protein, unknown function"	20
	1924	PBANKA_130630	PBANKA_1306300	"conserved Plasmodium protein, unknown function"	20
	1925	PBANKA_120820	PBANKA_1208200	"conserved Plasmodium protein, unknown function"	20
	1926	PBANKA_121200	PBANKA_1212000	"conserved Plasmodium protein, unknown function"	20
	1927	PBANKA_141570	PBANKA_1415700	"transcription factor with AP2 domain(s), putative (ApiAP2)"	20
	1928	PBANKA_111900	PBANKA_1119000	"conserved Plasmodium protein, unknown function"	20
	1929	PBANKA_121580	PBANKA_1215800	"conserved Plasmodium protein, unknown function"	20
	1930	PBANKA_114510	PBANKA_1145100	"conserved Plasmodium protein, unknown function"	20
	1931	PBANKA_134410	PBANKA_1344100	"myosin, putative"	20
	1932	PBANKA_090960	PBANKA_0909600	"transcription factor with AP2 domain(s), putative (ApiAP2)"	20
	1933	PBANKA_140380	PBANKA_1403800	"conserved Plasmodium protein, unknown function"	20
	1934	PBANKA_103220	PBANKA_1032200	"conserved Plasmodium protein, unknown function"	20
	1935	PBANKA_144820	PBANKA_1448200	"asparagine/aspartate rich protein, putative"	20
	1936	PBANKA_103380	PBANKA_1033800	"conserved Plasmodium protein, unknown function"	20
	1937	PBANKA_132670	PBANKA_1326700	"conserved Plasmodium protein, unknown function"	20
	1938	PBANKA_031530	PBANKA_0315300	"conserved Plasmodium protein, unknown function"	20
	1939	PBANKA_081980	PBANKA_0819800	gamma-glutamylcysteine synthetase (gammaGCS)	20
	1940	PBANKA_103610	PBANKA_1036100	"conserved Plasmodium protein, unknown function"	20
	1941	PBANKA_060080	PBANKA_0600800	"cytochrome c oxidase assembly protein COX19, putative (COX19)"	20
	1942	PBANKA_060530	PBANKA_0605300	"eukaryotic translation initiation factor 5, putative"	20
	1943	PBANKA_080870	PBANKA_0808700	"GTPase activator, putative"	20
	1944	PBANKA_131160	PBANKA_1311600	"conserved Plasmodium protein, unknown function"	20
	1945	PBANKA_080230	PBANKA_0802300	"ubiquitin transferase, putative"	20
	1946	PBANKA_134290	PBANKA_1342900	"regulator of nonsense transcripts 3B, putative (UPF3B)"	20
	1947	PBANKA_031080	PBANKA_0310800	"conserved Plasmodium protein, unknown function"	20
	1948	PBANKA_021120	PBANKA_0211200	"conserved Plasmodium protein, unknown function"	20
	1949	PBANKA_143990	PBANKA_1439900	"conserved Plasmodium protein, unknown function"	20
	1950	PBANKA_112180	PBANKA_1121800	"transcription factor with AP2 domain(s), putative (ApiAP2)"	20
	1951	PBANKA_051610	PBANKA_0516100	"conserved Plasmodium protein, unknown function"	20
	1952	PBANKA_072200	PBANKA_0722000	"phosphatidylinositol 4-kinase, putative"	20
	1953	PBANKA_051590	PBANKA_0515900	"mRNA-decapping enzyme subunit 1, putative (DCP1)"	20
	1954	PBANKA_122060	PBANKA_1220600	"conserved Plasmodium protein, unknown function"	20
	1955	PBANKA_071360	PBANKA_0713600	"conserved Plasmodium protein, unknown function"	20
	1956	PBANKA_082370	PBANKA_0823700	"conserved Plasmodium protein, unknown function"	20
	1957	PBANKA_040830	PBANKA_0408300	"phd finger protein, putative"	20
	1958	PBANKA_145180	PBANKA_1451800	"conserved Plasmodium protein, unknown function"	20
	1959	PBANKA_132650	PBANKA_1326500	"conserved Plasmodium protein, unknown function"	20
	1960	PBANKA_061280	PBANKA_0612800	"DEAD box ATP-dependent RNA helicase, putative"	20
	1961	PBANKA_140710	PBANKA_1407100	"conserved Plasmodium protein, unknown function"	20
	1962	PBANKA_114300	PBANKA_1143000	"U1 small nuclear ribonucleoprotein, putative"	20
	1963	PBANKA_102980	PBANKA_1029800	"N-myristoyltransferase, putative (NMT)"	20
	1964	PBANKA_145590	PBANKA_1455900	"conserved Plasmodium protein, unknown function"	20
	1965	PBANKA_040930	PBANKA_0409300	"phosphatidylinositol 3- and 4-kinase, putative"	20
	1966	PBANKA_102590	PBANKA_1025900	"lysine--tRNA ligase, putative"	20
	1967	PBANKA_010690	PBANKA_0106900	"conserved Plasmodium protein, unknown function"	20
	1968	PBANKA_142970	PBANKA_1429700	"conserved Plasmodium protein, unknown function"	20
	1969	PBANKA_144490	PBANKA_1444900	"vacuolar transporter chaperone, putative"	20
	1970	PBANKA_120500	PBANKA_1205000	"RNA-binding protein, putative"	20
	1971	PBANKA_133710	PBANKA_1337100	"splicing factor, putative"	20
	1972	PBANKA_030370	PBANKA_0303700	"DNA repair endonuclease, putative"	20
	1973	PBANKA_102330	PBANKA_1023300	"YTH domain-containing protein, putative"	20
	1974	PBANKA_123220	PBANKA_1232200	FACT complex subunit SPT16 (FACT-L)	20
	1975	PBANKA_080270	PBANKA_0802700	"conserved Plasmodium protein, unknown function"	20
	1976	PBANKA_112080	PBANKA_1120800	"conserved Plasmodium protein, unknown function"	20
	1977	PBANKA_144090	PBANKA_1440900	"conserved Plasmodium protein, unknown function"	20
	1978	PBANKA_082050	PBANKA_0820500	"dolichyl-diphosphooligosaccharide--protein- glycosyltransferase, putative"	20
	1979	PBANKA_142110	PBANKA_1421100	"transcription elongation factor s-II, putative"	20
	1980	PBANKA_110170	PBANKA_1101700	"conserved protein, unknown function"	20
	1981	PBANKA_103250	PBANKA_1032500	"conserved Plasmodium protein, unknown function"	20
	1982	PBANKA_130670	PBANKA_1306700	"conserved Plasmodium protein, unknown function"	20
	1983	PBANKA_080690	PBANKA_0806900	"conserved Plasmodium protein, unknown function"	20
	1984	PBANKA_091480	PBANKA_0914800	"conserved Plasmodium protein, unknown function"	20
	1985	PBANKA_141790	PBANKA_1417900	"conserved Plasmodium protein, unknown function"	20
	1986	PBANKA_082300	PBANKA_0823000	"ubiquitin-like protein, putative"	20
	1987	PBANKA_093640	PBANKA_0936400	"conserved Plasmodium protein, unknown function"	20
	1988	PBANKA_122470	PBANKA_1224700	"AAA family ATPase, putative"	20
	1989	PBANKA_010280	PBANKA_0102800	"conserved Plasmodium protein, unknown function"	20
	1990	PBANKA_135120	PBANKA_1351200	"conserved Plasmodium protein, unknown function"	20
	1991	PBANKA_030090	PBANKA_0300900	"conserved Plasmodium protein, unknown function"	20
	1992	PBANKA_101670	PBANKA_1016700	"conserved Plasmodium protein, unknown function"	20
	1993	PBANKA_130620	PBANKA_1306200	"tRNA binding protein, putative"	20
	1994	PBANKA_100200	PBANKA_1002000	"conserved Plasmodium protein, unknown function"	20
	1995	PBANKA_021070	PBANKA_0210700	"conserved Plasmodium protein, unknown function"	20
	1996	PBANKA_134970	PBANKA_1349700	"conserved Plasmodium protein, unknown function"	20
	1997	PBANKA_071610	PBANKA_0716100	"conserved Plasmodium protein, unknown function"	20
[truncated: 2,754 more rows]

## Sheet: GO terms enrichment
	GO terms enrichment analysis of the co-expressed gene clusters
	Cluster Nr	ID	Process description	Ontology	Total count	Result count	Adj p-value	Gene_ids
	1	GO:0001071	nucleic acid binding transcription factor activity	MF	28	3	0.0216325	PBANKA_0521700,PBANKA_1034300,PBANKA_1329800
	1	GO:0003700	sequence-specific DNA binding transcription factor activity	MF	28	3	0.0216325	PBANKA_0521700,PBANKA_1034300,PBANKA_1329800
	1	GO:0005730	nucleolus	CC	26	5	0.00142887	PBANKA_0939200,PBANKA_1006800,PBANKA_1134000,PBANKA_1207000,PBANKA_1227900
	1	GO:0033655	host cell cytoplasm part	CC	45	5	0.00455837	PBANKA_0208900,PBANKA_0931200,PBANKA_1008500,PBANKA_1229000,PBANKA_1334300
	1	GO:0030430	host cell cytoplasm	CC	58	5	0.00455837	PBANKA_0208900,PBANKA_0931200,PBANKA_1008500,PBANKA_1229000,PBANKA_1334300
	1	GO:0033646	host intracellular part	CC	58	5	0.00455837	PBANKA_0208900,PBANKA_0931200,PBANKA_1008500,PBANKA_1229000,PBANKA_1334300
	1	GO:0043656	intracellular region of host	CC	59	5	0.00455837	PBANKA_0208900,PBANKA_0931200,PBANKA_1008500,PBANKA_1229000,PBANKA_1334300
	1	GO:0033643	host cell part	CC	65	5	0.00455837	PBANKA_0208900,PBANKA_0931200,PBANKA_1008500,PBANKA_1229000,PBANKA_1334300
	1	GO:0043657	host cell	CC	66	5	0.00455837	PBANKA_0208900,PBANKA_0931200,PBANKA_1008500,PBANKA_1229000,PBANKA_1334300
	1	GO:0044215	other organism	CC	66	5	0.00455837	PBANKA_0208900,PBANKA_0931200,PBANKA_1008500,PBANKA_1229000,PBANKA_1334300
	1	GO:0044217	other organism part	CC	66	5	0.00455837	PBANKA_0208900,PBANKA_0931200,PBANKA_1008500,PBANKA_1229000,PBANKA_1334300
	1	GO:0044216	other organism cell	CC	66	5	0.00455837	PBANKA_0208900,PBANKA_0931200,PBANKA_1008500,PBANKA_1229000,PBANKA_1334300
	1	GO:0043245	extraorganismal space	CC	66	5	0.00455837	PBANKA_0208900,PBANKA_0931200,PBANKA_1008500,PBANKA_1229000,PBANKA_1334300
	1	GO:0018995	host	CC	66	5	0.00455837	PBANKA_0208900,PBANKA_0931200,PBANKA_1008500,PBANKA_1229000,PBANKA_1334300
	1	GO:0044421	extracellular region part	CC	67	5	0.00456382	PBANKA_0208900,PBANKA_0931200,PBANKA_1008500,PBANKA_1229000,PBANKA_1334300
	1	GO:0005576	extracellular region	CC	68	5	0.00458046	PBANKA_0208900,PBANKA_0931200,PBANKA_1008500,PBANKA_1229000,PBANKA_1334300
	1	GO:0031981	nuclear lumen	CC	69	5	0.00460682	PBANKA_0939200,PBANKA_1006800,PBANKA_1134000,PBANKA_1207000,PBANKA_1227900
	1	GO:0043233	organelle lumen	CC	73	5	0.00500663	PBANKA_0939200,PBANKA_1006800,PBANKA_1134000,PBANKA_1207000,PBANKA_1227900
	1	GO:0070013	intracellular organelle lumen	CC	73	5	0.00500663	PBANKA_0939200,PBANKA_1006800,PBANKA_1134000,PBANKA_1207000,PBANKA_1227900
	1	GO:0031974	membrane-enclosed lumen	CC	76	5	0.00563782	PBANKA_0939200,PBANKA_1006800,PBANKA_1134000,PBANKA_1207000,PBANKA_1227900
	1	GO:0044428	nuclear part	CC	100	5	0.0159624	PBANKA_0939200,PBANKA_1006800,PBANKA_1134000,PBANKA_1207000,PBANKA_1227900
	1	GO:0043230	extracellular organelle	CC	29	4	0.00455837	PBANKA_0208900,PBANKA_0931200,PBANKA_1008500,PBANKA_1334300
	1	GO:0065010	extracellular membrane-bounded organelle	CC	29	4	0.00455837	PBANKA_0208900,PBANKA_0931200,PBANKA_1008500,PBANKA_1334300
	1	GO:0020003	symbiont-containing vacuole	CC	29	4	0.00455837	PBANKA_0208900,PBANKA_0931200,PBANKA_1008500,PBANKA_1334300
	1	GO:0032040	small-subunit processome	CC	13	3	0.00455837	PBANKA_1006800,PBANKA_1134000,PBANKA_1227900
	1	GO:0030684	preribosome	CC	20	3	0.00497038	PBANKA_1006800,PBANKA_1134000,PBANKA_1227900
	1	GO:0020005	symbiont-containing vacuole membrane	CC	15	2	0.023568	PBANKA_1008500,PBANKA_1334300
	1	GO:0044164	host cell cytosol	CC	15	2	0.023568	PBANKA_0208900,PBANKA_1229000
	1	GO:0042254	ribosome biogenesis	BP	47	4	0.00844278	PBANKA_0206600,PBANKA_0720800,PBANKA_0939200,PBANKA_1134000
	1	GO:0022613	ribonucleoprotein complex biogenesis	BP	54	4	0.0106478	PBANKA_0206600,PBANKA_0720800,PBANKA_0939200,PBANKA_1134000
	1	GO:0071843	cellular component biogenesis at cellular level	BP	55	4	0.0106478	PBANKA_0206600,PBANKA_0720800,PBANKA_0939200,PBANKA_1134000
	1	GO:0044085	cellular component biogenesis	BP	92	4	0.043061	PBANKA_0206600,PBANKA_0720800,PBANKA_0939200,PBANKA_1134000
	1	GO:0051808	translocation of peptides or proteins into other organism involved in symbiotic interaction	BP	3	2	0.0037094	PBANKA_0931200,PBANKA_1008500
	1	GO:0044053	translocation of peptides or proteins into host cell cytoplasm	BP	3	2	0.0037094	PBANKA_0931200,PBANKA_1008500
	1	GO:0042000	translocation of peptides or proteins into host	BP	3	2	0.0037094	PBANKA_0931200,PBANKA_1008500
	1	GO:0044417	translocation of molecules into host	BP	3	2	0.0037094	PBANKA_0931200,PBANKA_1008500
	1	GO:0051836	translocation of molecules into other organism involved in symbiotic interaction	BP	3	2	0.0037094	PBANKA_0931200,PBANKA_1008500
	2	GO:0008168	methyltransferase activity	MF	63	4	0.0429113	PBANKA_0917700,PBANKA_1130900,PBANKA_1237000,PBANKA_1440400
	2	GO:0016741	transferase activity, transferring one-carbon groups	MF	67	4	0.0429113	PBANKA_0917700,PBANKA_1130900,PBANKA_1237000,PBANKA_1440400
	2	GO:0043231	intracellular membrane-bounded organelle	CC	527	16	0.0123965	PBANKA_0111200,PBANKA_0301500,PBANKA_0511200,PBANKA_0601700,PBANKA_0620100,PBANKA_0923500,PBANKA_0924000,PBANKA_1006700,PBANKA_1020400,PBANKA_1130900,PBANKA_1228700,PBANKA_1311800,PBANKA_1348300,PBANKA_1433600,PBANKA_1441500,PBANKA_1445500
	2	GO:0043227	membrane-bounded organelle	CC	548	16	0.0146217	PBANKA_0111200,PBANKA_0301500,PBANKA_0511200,PBANKA_0601700,PBANKA_0620100,PBANKA_0923500,PBANKA_0924000,PBANKA_1006700,PBANKA_1020400,PBANKA_1130900,PBANKA_1228700,PBANKA_1311800,PBANKA_1348300,PBANKA_1433600,PBANKA_1441500,PBANKA_1445500
	2	GO:0005634	nucleus	CC	271	15	4.98186e-05	PBANKA_0111200,PBANKA_0301500,PBANKA_0511200,PBANKA_0601700,PBANKA_0620100,PBANKA_0923500,PBANKA_0924000,PBANKA_1006700,PBANKA_1020400,PBANKA_1130900,PBANKA_1228700,PBANKA_1311800,PBANKA_1348300,PBANKA_1441500,PBANKA_1445500
	2	GO:0044428	nuclear part	CC	100	10	1.74008e-05	PBANKA_0111200,PBANKA_0301500,PBANKA_0511200,PBANKA_0620100,PBANKA_1006700,PBANKA_1020400,PBANKA_1228700,PBANKA_1311800,PBANKA_1348300,PBANKA_1441500
	2	GO:0030529	ribonucleoprotein complex	CC	197	10	0.00263118	PBANKA_0109200,PBANKA_0301500,PBANKA_0511200,PBANKA_0620100,PBANKA_0712400,PBANKA_1006700,PBANKA_1020400,PBANKA_1311800,PBANKA_1348300,PBANKA_1441500
	2	GO:0044422	organelle part	CC	263	10	0.0133245	PBANKA_0111200,PBANKA_0301500,PBANKA_0511200,PBANKA_0620100,PBANKA_1006700,PBANKA_1020400,PBANKA_1228700,PBANKA_1311800,PBANKA_1348300,PBANKA_1441500
	2	GO:0044446	intracellular organelle part	CC	263	10	0.0133245	PBANKA_0111200,PBANKA_0301500,PBANKA_0511200,PBANKA_0620100,PBANKA_1006700,PBANKA_1020400,PBANKA_1228700,PBANKA_1311800,PBANKA_1348300,PBANKA_1441500
	2	GO:0043232	intracellular non-membrane-bounded organelle	CC	278	10	0.0163185	PBANKA_0109200,PBANKA_0111200,PBANKA_0301500,PBANKA_0511200,PBANKA_0620100,PBANKA_1020400,PBANKA_1228700,PBANKA_1311800,PBANKA_1348300,PBANKA_1441500
	2	GO:0043228	non-membrane-bounded organelle	CC	279	10	0.0163185	PBANKA_0109200,PBANKA_0111200,PBANKA_0301500,PBANKA_0511200,PBANKA_0620100,PBANKA_1020400,PBANKA_1228700,PBANKA_1311800,PBANKA_1348300,PBANKA_1441500
	2	GO:0005730	nucleolus	CC	26	9	3.34321e-08	PBANKA_0111200,PBANKA_0301500,PBANKA_0511200,PBANKA_0620100,PBANKA_1020400,PBANKA_1228700,PBANKA_1311800,PBANKA_1348300,PBANKA_1441500
	2	GO:0031981	nuclear lumen	CC	69	9	1.59559e-05	PBANKA_0111200,PBANKA_0301500,PBANKA_0511200,PBANKA_0620100,PBANKA_1020400,PBANKA_1228700,PBANKA_1311800,PBANKA_1348300,PBANKA_1441500
	2	GO:0043233	organelle lumen	CC	73	9	1.59559e-05	PBANKA_0111200,PBANKA_0301500,PBANKA_0511200,PBANKA_0620100,PBANKA_1020400,PBANKA_1228700,PBANKA_1311800,PBANKA_1348300,PBANKA_1441500
	2	GO:0070013	intracellular organelle lumen	CC	73	9	1.59559e-05	PBANKA_0111200,PBANKA_0301500,PBANKA_0511200,PBANKA_0620100,PBANKA_1020400,PBANKA_1228700,PBANKA_1311800,PBANKA_1348300,PBANKA_1441500
	2	GO:0031974	membrane-enclosed lumen	CC	76	9	1.74008e-05	PBANKA_0111200,PBANKA_0301500,PBANKA_0511200,PBANKA_0620100,PBANKA_1020400,PBANKA_1228700,PBANKA_1311800,PBANKA_1348300,PBANKA_1441500
	2	GO:0030684	preribosome	CC	20	7	1.24271e-06	PBANKA_0301500,PBANKA_0511200,PBANKA_0620100,PBANKA_0712400,PBANKA_1020400,PBANKA_1311800,PBANKA_1348300
	2	GO:0032040	small-subunit processome	CC	13	4	0.000272524	PBANKA_0620100,PBANKA_0712400,PBANKA_1311800,PBANKA_1348300
	2	GO:0030687	preribosome, large subunit precursor	CC	4	2	0.00672668	PBANKA_0301500,PBANKA_1020400
	2	GO:0044452	nucleolar part	CC	6	2	0.0112749	PBANKA_0511200,PBANKA_1441500
	2	GO:0005732	small nucleolar ribonucleoprotein complex	CC	13	2	0.0248505	PBANKA_0511200,PBANKA_1441500
	2	GO:0022613	ribonucleoprotein complex biogenesis	BP	54	6	0.00381477	PBANKA_0301500,PBANKA_0511200,PBANKA_0923500,PBANKA_1006700,PBANKA_1020400,PBANKA_1130900
	2	GO:0071843	cellular component biogenesis at cellular level	BP	55	6	0.00381477	PBANKA_0301500,PBANKA_0511200,PBANKA_0923500,PBANKA_1006700,PBANKA_1020400,PBANKA_1130900
	2	GO:0044085	cellular component biogenesis	BP	92	6	0.0231072	PBANKA_0301500,PBANKA_0511200,PBANKA_0923500,PBANKA_1006700,PBANKA_1020400,PBANKA_1130900
	2	GO:0006396	RNA processing	BP	117	6	0.0416723	PBANKA_0511200,PBANKA_0615100,PBANKA_0917700,PBANKA_1006700,PBANKA_1130900,PBANKA_1334200
	2	GO:0071841	cellular component organization or biogenesis at cellular level	BP	146	6	0.0416723	PBANKA_0301500,PBANKA_0511200,PBANKA_0923500,PBANKA_1006700,PBANKA_1020400,PBANKA_1130900
	2	GO:0071840	cellular component organization or biogenesis	BP	153	6	0.0475975	PBANKA_0301500,PBANKA_0511200,PBANKA_0923500,PBANKA_1006700,PBANKA_1020400,PBANKA_1130900
	2	GO:0042254	ribosome biogenesis	BP	47	5	0.00915367	PBANKA_0301500,PBANKA_0511200,PBANKA_0923500,PBANKA_1020400,PBANKA_1130900
	2	GO:0034470	ncRNA processing	BP	49	4	0.0414709	PBANKA_0511200,PBANKA_0615100,PBANKA_0917700,PBANKA_1130900
	3	GO:0004674	protein serine/threonine kinase activity	MF	8	2	0.0285718	PBANKA_0521400,PBANKA_1445600
	3	GO:0033655	host cell cytoplasm part	CC	45	7	0.00450109	PBANKA_0500741,PBANKA_0524200,PBANKA_0700600,PBANKA_0926700,PBANKA_1145400,PBANKA_1358000,PBANKA_1400800
	3	GO:0030430	host cell cytoplasm	CC	58	7	0.00450109	PBANKA_0500741,PBANKA_0524200,PBANKA_0700600,PBANKA_0926700,PBANKA_1145400,PBANKA_1358000,PBANKA_1400800
	3	GO:0033646	host intracellular part	CC	58	7	0.00450109	PBANKA_0500741,PBANKA_0524200,PBANKA_0700600,PBANKA_0926700,PBANKA_1145400,PBANKA_1358000,PBANKA_1400800
	3	GO:0043656	intracellular region of host	CC	59	7	0.00450109	PBANKA_0500741,PBANKA_0524200,PBANKA_0700600,PBANKA_0926700,PBANKA_1145400,PBANKA_1358000,PBANKA_1400800
	3	GO:0033643	host cell part	CC	65	7	0.00450109	PBANKA_0500741,PBANKA_0524200,PBANKA_0700600,PBANKA_0926700,PBANKA_1145400,PBANKA_1358000,PBANKA_1400800
	3	GO:0043245	extraorganismal space	CC	66	7	0.00450109	PBANKA_0500741,PBANKA_0524200,PBANKA_0700600,PBANKA_0926700,PBANKA_1145400,PBANKA_1358000,PBANKA_1400800
	3	GO:0044215	other organism	CC	66	7	0.00450109	PBANKA_0500741,PBANKA_0524200,PBANKA_0700600,PBANKA_0926700,PBANKA_1145400,PBANKA_1358000,PBANKA_1400800
	3	GO:0044216	other organism cell	CC	66	7	0.00450109	PBANKA_0500741,PBANKA_0524200,PBANKA_0700600,PBANKA_0926700,PBANKA_1145400,PBANKA_1358000,PBANKA_1400800
	3	GO:0018995	host	CC	66	7	0.00450109	PBANKA_0500741,PBANKA_0524200,PBANKA_0700600,PBANKA_0926700,PBANKA_1145400,PBANKA_1358000,PBANKA_1400800
	3	GO:0044217	other organism part	CC	66	7	0.00450109	PBANKA_0500741,PBANKA_0524200,PBANKA_0700600,PBANKA_0926700,PBANKA_1145400,PBANKA_1358000,PBANKA_1400800
	3	GO:0043657	host cell	CC	66	7	0.00450109	PBANKA_0500741,PBANKA_0524200,PBANKA_0700600,PBANKA_0926700,PBANKA_1145400,PBANKA_1358000,PBANKA_1400800
	3	GO:0044421	extracellular region part	CC	67	7	0.00456054	PBANKA_0500741,PBANKA_0524200,PBANKA_0700600,PBANKA_0926700,PBANKA_1145400,PBANKA_1358000,PBANKA_1400800
	3	GO:0005576	extracellular region	CC	68	7	0.00463246	PBANKA_0500741,PBANKA_0524200,PBANKA_0700600,PBANKA_0926700,PBANKA_1145400,PBANKA_1358000,PBANKA_1400800
	3	GO:0043230	extracellular organelle	CC	29	5	0.00450109	PBANKA_0500741,PBANKA_0524200,PBANKA_0926700,PBANKA_1358000,PBANKA_1400800
	3	GO:0065010	extracellular membrane-bounded organelle	CC	29	5	0.00450109	PBANKA_0500741,PBANKA_0524200,PBANKA_0926700,PBANKA_1358000,PBANKA_1400800
	3	GO:0020003	symbiont-containing vacuole	CC	29	5	0.00450109	PBANKA_0500741,PBANKA_0524200,PBANKA_0926700,PBANKA_1358000,PBANKA_1400800
	3	GO:0031981	nuclear lumen	CC	69	5	0.048995	PBANKA_0702900,PBANKA_0903000,PBANKA_1129300,PBANKA_1211500,PBANKA_1313400
	3	GO:0044164	host cell cytosol	CC	15	4	0.00450109	PBANKA_0500741,PBANKA_0524200,PBANKA_0700600,PBANKA_1145400
	3	GO:0020005	symbiont-containing vacuole membrane	CC	15	3	0.013745	PBANKA_0524200,PBANKA_0926700,PBANKA_1400800
	3	GO:0030684	preribosome	CC	20	3	0.0256454	PBANKA_1129300,PBANKA_1211500,PBANKA_1460800
	3	GO:0005730	nucleolus	CC	26	3	0.0447718	PBANKA_0903000,PBANKA_1129300,PBANKA_1211500
	3	GO:0071840	cellular component organization or biogenesis	BP	153	10	0.0314566	PBANKA_0702900,PBANKA_0903000,PBANKA_0918800,PBANKA_1010300,PBANKA_1105700,PBANKA_1129300,PBANKA_1211500,PBANKA_1315600,PBANKA_1356700,PBANKA_1460800
	3	GO:0044085	cellular component biogenesis	BP	92	9	0.00529063	PBANKA_0903000,PBANKA_0918800,PBANKA_1010300,PBANKA_1105700,PBANKA_1129300,PBANKA_1211500,PBANKA_1315600,PBANKA_1356700,PBANKA_1460800
	3	GO:0071841	cellular component organization or biogenesis at cellular level	BP	146	9	0.0368326	PBANKA_0702900,PBANKA_0903000,PBANKA_0918800,PBANKA_1010300,PBANKA_1105700,PBANKA_1129300,PBANKA_1211500,PBANKA_1315600,PBANKA_1460800
	3	GO:0042254	ribosome biogenesis	BP	47	8	0.00151128	PBANKA_0903000,PBANKA_0918800,PBANKA_1010300,PBANKA_1105700,PBANKA_1129300,PBANKA_1211500,PBANKA_1315600,PBANKA_1460800
	3	GO:0022613	ribonucleoprotein complex biogenesis	BP	54	8	0.00151128	PBANKA_0903000,PBANKA_0918800,PBANKA_1010300,PBANKA_1105700,PBANKA_1129300,PBANKA_1211500,PBANKA_1315600,PBANKA_1460800
	3	GO:0071843	cellular component biogenesis at cellular level	BP	55	8	0.00151128	PBANKA_0903000,PBANKA_0918800,PBANKA_1010300,PBANKA_1105700,PBANKA_1129300,PBANKA_1211500,PBANKA_1315600,PBANKA_1460800
	3	GO:0007165	signal transduction	BP	47	4	0.0482699	PBANKA_1025300,PBANKA_1227600,PBANKA_1334600,PBANKA_1445800
	3	GO:0023052	signaling	BP	47	4	0.0482699	PBANKA_1025300,PBANKA_1227600,PBANKA_1334600,PBANKA_1445800
	3	GO:0042273	ribosomal large subunit biogenesis	BP	5	3	0.00467185	PBANKA_0903000,PBANKA_1010300,PBANKA_1129300
	3	GO:0016072	rRNA metabolic process	BP	25	3	0.0462783	PBANKA_0918800,PBANKA_1211500,PBANKA_1460800
	3	GO:0006364	rRNA processing	BP	25	3	0.0462783	PBANKA_0918800,PBANKA_1211500,PBANKA_1460800
	3	GO:0000027	ribosomal large subunit assembly	BP	3	2	0.0219607	PBANKA_0903000,PBANKA_1010300
	3	GO:0042255	ribosome assembly	BP	5	2	0.0333851	PBANKA_0903000,PBANKA_1010300
	3	GO:0042493	response to drug	BP	6	2	0.0349878	PBANKA_0926700,PBANKA_1356700
	3	GO:0009405	pathogenesis	BP	6	2	0.0349878	PBANKA_0915000,PBANKA_1332700
	3	GO:0070925	organelle assembly	BP	7	2	0.0368326	PBANKA_0903000,PBANKA_1010300
	3	GO:0070646	protein modification by small protein removal	BP	9	2	0.0462783	PBANKA_0208800,PBANKA_1028000
	3	GO:0016579	protein deubiquitination	BP	9	2	0.0462783	PBANKA_0208800,PBANKA_1028000
	3	GO:0042221	response to chemical stimulus	BP	11	2	0.0482699	PBANKA_0926700,PBANKA_1356700
	4	GO:0004672	protein kinase activity	MF	81	3	0.0424088	PBANKA_0926400,PBANKA_1133100,PBANKA_1305200
	4	GO:0051082	unfolded protein binding	MF	28	2	0.0424088	PBANKA_0214800,PBANKA_1218200
	4	GO:0001071	nucleic acid binding transcription factor activity	MF	28	2	0.0424088	PBANKA_0905900,PBANKA_1403700
	4	GO:0003700	sequence-specific DNA binding transcription factor activity	MF	28	2	0.0424088	PBANKA_0905900,PBANKA_1403700
	4	GO:0006396	RNA processing	BP	117	4	0.0460239	PBANKA_0921100,PBANKA_1001400,PBANKA_1033600,PBANKA_1207500
	4	GO:0034470	ncRNA processing	BP	49	3	0.0460239	PBANKA_0921100,PBANKA_1033600,PBANKA_1207500
	4	GO:0006355	regulation of transcription, DNA-dependent	BP	61	3	0.0460239	PBANKA_0718500,PBANKA_0905900,PBANKA_1403700
	4	GO:2001141	regulation of RNA biosynthetic process	BP	61	3	0.0460239	PBANKA_0718500,PBANKA_0905900,PBANKA_1403700
	4	GO:0051252	regulation of RNA metabolic process	BP	63	3	0.0460239	PBANKA_0718500,PBANKA_0905900,PBANKA_1403700
	4	GO:0010556	regulation of macromolecule biosynthetic process	BP	65	3	0.0460239	PBANKA_0718500,PBANKA_0905900,PBANKA_1403700
	4	GO:2000112	regulation of cellular macromolecule biosynthetic process	BP	65	3	0.0460239	PBANKA_0718500,PBANKA_0905900,PBANKA_1403700
	4	GO:0009889	regulation of biosynthetic process	BP	66	3	0.0460239	PBANKA_0718500,PBANKA_0905900,PBANKA_1403700
	4	GO:0031326	regulation of cellular biosynthetic process	BP	66	3	0.0460239	PBANKA_0718500,PBANKA_0905900,PBANKA_1403700
	4	GO:0010468	regulation of gene expression	BP	69	3	0.0460239	PBANKA_0718500,PBANKA_0905900,PBANKA_1403700
	4	GO:0060255	regulation of macromolecule metabolic process	BP	77	3	0.0460239	PBANKA_0718500,PBANKA_0905900,PBANKA_1403700
	4	GO:0006468	protein phosphorylation	BP	79	3	0.0460239	PBANKA_0926400,PBANKA_1133100,PBANKA_1305200
	4	GO:0019219	regulation of nucleobase-containing compound metabolic process	BP	84	3	0.0461199	PBANKA_0718500,PBANKA_0905900,PBANKA_1403700
	4	GO:0051171	regulation of nitrogen compound metabolic process	BP	84	3	0.0461199	PBANKA_0718500,PBANKA_0905900,PBANKA_1403700
	4	GO:0034660	ncRNA metabolic process	BP	85	3	0.0461199	PBANKA_0921100,PBANKA_1033600,PBANKA_1207500
	4	GO:0009108	coenzyme biosynthetic process	BP	17	2	0.0460239	PBANKA_0823100,PBANKA_1120200
	4	GO:0051188	cofactor biosynthetic process	BP	22	2	0.0460239	PBANKA_0823100,PBANKA_1120200
	4	GO:0008033	tRNA processing	BP	24	2	0.0460239	PBANKA_0921100,PBANKA_1033600
	4	GO:0044283	small molecule biosynthetic process	BP	30	2	0.0460239	PBANKA_0823100,PBANKA_1120200
	4	GO:0006732	coenzyme metabolic process	BP	30	2	0.0460239	PBANKA_0823100,PBANKA_1120200
	4	GO:0051186	cofactor metabolic process	BP	37	2	0.0481054	PBANKA_0823100,PBANKA_1120200
	5	GO:0005488	binding	MF	1415	41	0.00823426	PBANKA_0202500,PBANKA_0308300,PBANKA_0316000,PBANKA_0406000,PBANKA_0410200,PBANKA_0416600,PBANKA_0501300,PBANKA_0521500,PBANKA_0602000,PBANKA_0609800,PBANKA_0717300,PBANKA_0811200,PBANKA_0835500,PBANKA_0914700,PBANKA_0937900,PBANKA_0942000,PBANKA_1011400,PBANKA_1016000,PBANKA_1024900,PBANKA_1038900,PBANKA_1101600,PBANKA_1105100,PBANKA_1110100,PBANKA_1131600,PBANKA_1202200,PBANKA_1224100,PBANKA_12…
	5	GO:0003676	nucleic acid binding	MF	450	17	0.0161186	PBANKA_0316000,PBANKA_0406000,PBANKA_0416600,PBANKA_0501300,PBANKA_0602000,PBANKA_0609800,PBANKA_0914700,PBANKA_1011400,PBANKA_1024900,PBANKA_1105100,PBANKA_1110100,PBANKA_1131600,PBANKA_1305300,PBANKA_1326900,PBANKA_1402600,PBANKA_1415600,PBANKA_1448900
	5	GO:0000166	nucleotide binding	MF	462	17	0.0161186	PBANKA_0202500,PBANKA_0316000,PBANKA_0501300,PBANKA_0602000,PBANKA_0609800,PBANKA_0717300,PBANKA_0942000,PBANKA_1011400,PBANKA_1024900,PBANKA_1105100,PBANKA_1131600,PBANKA_1202200,PBANKA_1224100,PBANKA_1237800,PBANKA_1402600,PBANKA_1413600,PBANKA_1415600
	5	GO:0036094	small molecule binding	MF	474	17	0.0176703	PBANKA_0202500,PBANKA_0316000,PBANKA_0501300,PBANKA_0602000,PBANKA_0609800,PBANKA_0717300,PBANKA_0942000,PBANKA_1011400,PBANKA_1024900,PBANKA_1105100,PBANKA_1131600,PBANKA_1202200,PBANKA_1224100,PBANKA_1237800,PBANKA_1402600,PBANKA_1413600,PBANKA_1415600
	5	GO:0035639	purine ribonucleoside triphosphate binding	MF	426	16	0.0161186	PBANKA_0202500,PBANKA_0316000,PBANKA_0602000,PBANKA_0609800,PBANKA_0717300,PBANKA_0942000,PBANKA_1011400,PBANKA_1024900,PBANKA_1105100,PBANKA_1131600,PBANKA_1202200,PBANKA_1224100,PBANKA_1237800,PBANKA_1402600,PBANKA_1413600,PBANKA_1415600
	5	GO:0032555	purine ribonucleotide binding	MF	426	16	0.0161186	PBANKA_0202500,PBANKA_0316000,PBANKA_0602000,PBANKA_0609800,PBANKA_0717300,PBANKA_0942000,PBANKA_1011400,PBANKA_1024900,PBANKA_1105100,PBANKA_1131600,PBANKA_1202200,PBANKA_1224100,PBANKA_1237800,PBANKA_1402600,PBANKA_1413600,PBANKA_1415600
	5	GO:0032553	ribonucleotide binding	MF	426	16	0.0161186	PBANKA_0202500,PBANKA_0316000,PBANKA_0602000,PBANKA_0609800,PBANKA_0717300,PBANKA_0942000,PBANKA_1011400,PBANKA_1024900,PBANKA_1105100,PBANKA_1131600,PBANKA_1202200,PBANKA_1224100,PBANKA_1237800,PBANKA_1402600,PBANKA_1413600,PBANKA_1415600
	5	GO:0017076	purine nucleotide binding	MF	428	16	0.0161186	PBANKA_0202500,PBANKA_0316000,PBANKA_0602000,PBANKA_0609800,PBANKA_0717300,PBANKA_0942000,PBANKA_1011400,PBANKA_1024900,PBANKA_1105100,PBANKA_1131600,PBANKA_1202200,PBANKA_1224100,PBANKA_1237800,PBANKA_1402600,PBANKA_1413600,PBANKA_1415600
	5	GO:0003677	DNA binding	MF	145	15	7.31472e-06	PBANKA_0316000,PBANKA_0406000,PBANKA_0501300,PBANKA_0602000,PBANKA_0609800,PBANKA_1011400,PBANKA_1024900,PBANKA_1105100,PBANKA_1110100,PBANKA_1131600,PBANKA_1305300,PBANKA_1326900,PBANKA_1402600,PBANKA_1415600,PBANKA_1448900
	5	GO:0032559	adenyl ribonucleotide binding	MF	344	15	0.0161186	PBANKA_0202500,PBANKA_0316000,PBANKA_0602000,PBANKA_0609800,PBANKA_0717300,PBANKA_0942000,PBANKA_1011400,PBANKA_1024900,PBANKA_1105100,PBANKA_1131600,PBANKA_1224100,PBANKA_1237800,PBANKA_1402600,PBANKA_1413600,PBANKA_1415600
	5	GO:0005524	ATP binding	MF	344	15	0.0161186	PBANKA_0202500,PBANKA_0316000,PBANKA_0602000,PBANKA_0609800,PBANKA_0717300,PBANKA_0942000,PBANKA_1011400,PBANKA_1024900,PBANKA_1105100,PBANKA_1131600,PBANKA_1224100,PBANKA_1237800,PBANKA_1402600,PBANKA_1413600,PBANKA_1415600
	5	GO:0030554	adenyl nucleotide binding	MF	346	15	0.0161186	PBANKA_0202500,PBANKA_0316000,PBANKA_0602000,PBANKA_0609800,PBANKA_0717300,PBANKA_0942000,PBANKA_1011400,PBANKA_1024900,PBANKA_1105100,PBANKA_1131600,PBANKA_1224100,PBANKA_1237800,PBANKA_1402600,PBANKA_1413600,PBANKA_1415600
	5	GO:0017111	nucleoside-triphosphatase activity	MF	155	9	0.0161186	PBANKA_0316000,PBANKA_1011400,PBANKA_1024900,PBANKA_1110100,PBANKA_1131600,PBANKA_1202200,PBANKA_1224100,PBANKA_1237800,PBANKA_1415600
	5	GO:0016462	pyrophosphatase activity	MF	161	9	0.0161186	PBANKA_0316000,PBANKA_1011400,PBANKA_1024900,PBANKA_1110100,PBANKA_1131600,PBANKA_1202200,PBANKA_1224100,PBANKA_1237800,PBANKA_1415600
	5	GO:0016818	hydrolase activity, acting on acid anhydrides, in phosphorus-containing anhydrides	MF	165	9	0.0161186	PBANKA_0316000,PBANKA_1011400,PBANKA_1024900,PBANKA_1110100,PBANKA_1131600,PBANKA_1202200,PBANKA_1224100,PBANKA_1237800,PBANKA_1415600
	5	GO:0016817	hydrolase activity, acting on acid anhydrides	MF	169	9	0.0161186	PBANKA_0316000,PBANKA_1011400,PBANKA_1024900,PBANKA_1110100,PBANKA_1131600,PBANKA_1202200,PBANKA_1224100,PBANKA_1237800,PBANKA_1415600
	5	GO:0042623	ATPase activity, coupled	MF	50	4	0.0278135	PBANKA_0316000,PBANKA_1011400,PBANKA_1110100,PBANKA_1237800
	5	GO:0003887	DNA-directed DNA polymerase activity	MF	8	3	0.012293	PBANKA_0501300,PBANKA_1326900,PBANKA_1448900
	5	GO:0034061	DNA polymerase activity	MF	9	3	0.012293	PBANKA_0501300,PBANKA_1326900,PBANKA_1448900
	5	GO:0003678	DNA helicase activity	MF	16	3	0.0161186	PBANKA_1024900,PBANKA_1131600,PBANKA_1415600
	5	GO:0008094	DNA-dependent ATPase activity	MF	18	3	0.0161186	PBANKA_0316000,PBANKA_1011400,PBANKA_1110100
	5	GO:0004386	helicase activity	MF	26	3	0.0257313	PBANKA_1024900,PBANKA_1131600,PBANKA_1415600
	5	GO:0003918	DNA topoisomerase (ATP-hydrolyzing) activity	MF	4	2	0.0161186	PBANKA_1011400,PBANKA_1110100
	5	GO:0003916	DNA topoisomerase activity	MF	5	2	0.0161186	PBANKA_1011400,PBANKA_1110100
	5	GO:0046906	tetrapyrrole binding	MF	7	2	0.0181534	PBANKA_1016000,PBANKA_1447000
	5	GO:0020037	heme binding	MF	7	2	0.0181534	PBANKA_1016000,PBANKA_1447000
	5	GO:0005506	iron ion binding	MF	15	2	0.0437384	PBANKA_1016000,PBANKA_1447000
	5	GO:0005694	chromosome	CC	40	6	0.000555189	PBANKA_0316000,PBANKA_0602000,PBANKA_1024900,PBANKA_1110100,PBANKA_1131600,PBANKA_1415600
	5	GO:0044427	chromosomal part	CC	34	5	0.00124803	PBANKA_0316000,PBANKA_0602000,PBANKA_1024900,PBANKA_1131600,PBANKA_1415600
	5	GO:0000228	nuclear chromosome	CC	10	4	0.000424291	PBANKA_0602000,PBANKA_1024900,PBANKA_1131600,PBANKA_1415600
	5	GO:0044454	nuclear chromosome part	CC	10	4	0.000424291	PBANKA_0602000,PBANKA_1024900,PBANKA_1131600,PBANKA_1415600
	5	GO:0042555	MCM complex	CC	5	3	0.000681738	PBANKA_1024900,PBANKA_1131600,PBANKA_1415600
	5	GO:0044451	nucleoplasm part	CC	26	3	0.0207312	PBANKA_1024900,PBANKA_1131600,PBANKA_1415600
	5	GO:0005654	nucleoplasm	CC	27	3	0.0207312	PBANKA_1024900,PBANKA_1131600,PBANKA_1415600
	5	GO:0006139	nucleobase-containing compound metabolic process	BP	404	17	0.00812188	PBANKA_0316000,PBANKA_0404100,PBANKA_0501300,PBANKA_0609800,PBANKA_1011400,PBANKA_1024900,PBANKA_1038900,PBANKA_1105100,PBANKA_1110100,PBANKA_1112400,PBANKA_1131600,PBANKA_1326900,PBANKA_1402600,PBANKA_1407800,PBANKA_1415600,PBANKA_1448900,PBANKA_1450500
	5	GO:0034641	cellular nitrogen compound metabolic process	BP	427	17	0.00868222	PBANKA_0316000,PBANKA_0404100,PBANKA_0501300,PBANKA_0609800,PBANKA_1011400,PBANKA_1024900,PBANKA_1038900,PBANKA_1105100,PBANKA_1110100,PBANKA_1112400,PBANKA_1131600,PBANKA_1326900,PBANKA_1402600,PBANKA_1407800,PBANKA_1415600,PBANKA_1448900,PBANKA_1450500
	5	GO:0006807	nitrogen compound metabolic process	BP	430	17	0.00868222	PBANKA_0316000,PBANKA_0404100,PBANKA_0501300,PBANKA_0609800,PBANKA_1011400,PBANKA_1024900,PBANKA_1038900,PBANKA_1105100,PBANKA_1110100,PBANKA_1112400,PBANKA_1131600,PBANKA_1326900,PBANKA_1402600,PBANKA_1407800,PBANKA_1415600,PBANKA_1448900,PBANKA_1450500
	5	GO:0090304	nucleic acid metabolic process	BP	320	16	0.00259258	PBANKA_0316000,PBANKA_0404100,PBANKA_0501300,PBANKA_0609800,PBANKA_1011400,PBANKA_1024900,PBANKA_1038900,PBANKA_1105100,PBANKA_1110100,PBANKA_1131600,PBANKA_1326900,PBANKA_1402600,PBANKA_1407800,PBANKA_1415600,PBANKA_1448900,PBANKA_1450500
	5	GO:0006259	DNA metabolic process	BP	97	14	2.35499e-07	PBANKA_0316000,PBANKA_0404100,PBANKA_0501300,PBANKA_0609800,PBANKA_1011400,PBANKA_1024900,PBANKA_1038900,PBANKA_1105100,PBANKA_1110100,PBANKA_1131600,PBANKA_1326900,PBANKA_1402600,PBANKA_1415600,PBANKA_1448900
	5	GO:0006260	DNA replication	BP	37	8	1.58629e-05	PBANKA_0316000,PBANKA_0501300,PBANKA_0609800,PBANKA_1024900,PBANKA_1131600,PBANKA_1326900,PBANKA_1415600,PBANKA_1448900
	5	GO:0051716	cellular response to stimulus	BP	96	5	0.0484138	PBANKA_0316000,PBANKA_0404100,PBANKA_0831200,PBANKA_1105100,PBANKA_1402600
	5	GO:0006974	response to DNA damage stimulus	BP	48	4	0.0276687	PBANKA_0316000,PBANKA_0404100,PBANKA_1105100,PBANKA_1402600
	5	GO:0006281	DNA repair	BP	48	4	0.0276687	PBANKA_0316000,PBANKA_0404100,PBANKA_1105100,PBANKA_1402600
	5	GO:0033554	cellular response to stress	BP	49	4	0.0276687	PBANKA_0316000,PBANKA_0404100,PBANKA_1105100,PBANKA_1402600
	5	GO:0006950	response to stress	BP	58	4	0.0417656	PBANKA_0316000,PBANKA_0404100,PBANKA_1105100,PBANKA_1402600
	5	GO:0006270	DNA-dependent DNA replication initiation	BP	6	3	0.00259258	PBANKA_1024900,PBANKA_1131600,PBANKA_1415600
	5	GO:0071103	DNA conformation change	BP	12	3	0.00860125	PBANKA_1011400,PBANKA_1038900,PBANKA_1110100
	5	GO:0006261	DNA-dependent DNA replication	BP	13	3	0.00868222	PBANKA_1024900,PBANKA_1131600,PBANKA_1415600
	5	GO:0006265	DNA topological change	BP	5	2	0.013803	PBANKA_1011400,PBANKA_1110100
	6	GO:0003824	catalytic activity	MF	1013	18	0.0359381	PBANKA_0205800,PBANKA_0301700,PBANKA_0305500,PBANKA_0311400,PBANKA_0407400,PBANKA_0409400,PBANKA_0502800,PBANKA_0828100,PBANKA_0903800,PBANKA_0928700,PBANKA_1009500,PBANKA_1028200,PBANKA_1114400,PBANKA_1228300,PBANKA_1306900,PBANKA_1406100,PBANKA_1414600,PBANKA_1460500
	6	GO:0016740	transferase activity	MF	344	12	0.00128665	PBANKA_0205800,PBANKA_0311400,PBANKA_0407400,PBANKA_0409400,PBANKA_0502800,PBANKA_0903800,PBANKA_1028200,PBANKA_1114400,PBANKA_1306900,PBANKA_1406100,PBANKA_1414600,PBANKA_1460500
	6	GO:0016772	transferase activity, transferring phosphorus-containing groups	MF	186	11	3.88474e-05	PBANKA_0205800,PBANKA_0311400,PBANKA_0407400,PBANKA_0409400,PBANKA_0903800,PBANKA_1028200,PBANKA_1114400,PBANKA_1306900,PBANKA_1406100,PBANKA_1414600,PBANKA_1460500
	6	GO:0016773	phosphotransferase activity, alcohol group as acceptor	MF	107	9	3.88474e-05	PBANKA_0205800,PBANKA_0311400,PBANKA_0407400,PBANKA_0409400,PBANKA_0903800,PBANKA_1114400,PBANKA_1306900,PBANKA_1414600,PBANKA_1460500
	6	GO:0016301	kinase activity	MF	114	9	3.88474e-05	PBANKA_0205800,PBANKA_0311400,PBANKA_0407400,PBANKA_0409400,PBANKA_0903800,PBANKA_1114400,PBANKA_1306900,PBANKA_1414600,PBANKA_1460500
	6	GO:0004672	protein kinase activity	MF	81	7	0.000184383	PBANKA_0205800,PBANKA_0311400,PBANKA_0407400,PBANKA_0409400,PBANKA_0903800,PBANKA_1306900,PBANKA_1460500
	6	GO:0008440	inositol-1,4,5-trisphosphate 3-kinase activity	MF	3	2	0.00238585	PBANKA_1114400,PBANKA_1414600
	6	GO:0051766	inositol trisphosphate kinase activity	MF	3	2	0.00238585	PBANKA_1114400,PBANKA_1414600
	6	GO:0046983	protein dimerization activity	MF	23	2	0.0359381	PBANKA_0902500,PBANKA_1406100
	6	GO:0006468	protein phosphorylation	BP	79	7	0.00126982	PBANKA_0205800,PBANKA_0311400,PBANKA_0407400,PBANKA_0409400,PBANKA_0903800,PBANKA_1306900,PBANKA_1460500
	6	GO:0016310	phosphorylation	BP	90	7	0.00138276	PBANKA_0205800,PBANKA_0311400,PBANKA_0407400,PBANKA_0409400,PBANKA_0903800,PBANKA_1306900,PBANKA_1460500
	6	GO:0006796	phosphate-containing compound metabolic process	BP	120	7	0.00372551	PBANKA_0205800,PBANKA_0311400,PBANKA_0407400,PBANKA_0409400,PBANKA_0903800,PBANKA_1306900,PBANKA_1460500
	6	GO:0006793	phosphorus metabolic process	BP	120	7	0.00372551	PBANKA_0205800,PBANKA_0311400,PBANKA_0407400,PBANKA_0409400,PBANKA_0903800,PBANKA_1306900,PBANKA_1460500
	6	GO:0006464	cellular protein modification process	BP	190	7	0.0312724	PBANKA_0205800,PBANKA_0311400,PBANKA_0407400,PBANKA_0409400,PBANKA_0903800,PBANKA_1306900,PBANKA_1460500
	6	GO:0036211	protein modification process	BP	190	7	0.0312724	PBANKA_0205800,PBANKA_0311400,PBANKA_0407400,PBANKA_0409400,PBANKA_0903800,PBANKA_1306900,PBANKA_1460500
	6	GO:0043412	macromolecule modification	BP	223	7	0.0431257	PBANKA_0205800,PBANKA_0311400,PBANKA_0407400,PBANKA_0409400,PBANKA_0903800,PBANKA_1306900,PBANKA_1460500
	6	GO:0052126	movement in host environment	BP	27	2	0.047637	PBANKA_1232400,PBANKA_1463000
	6	GO:0052192	movement in environment of other organism involved in symbiotic interaction	BP	27	2	0.047637	PBANKA_1232400,PBANKA_1463000
	7	GO:0005739	mitochondrion	CC	73	3	0.0429842	PBANKA_0102100,PBANKA_0506700,PBANKA_1009000
	7	GO:0034654	nucleobase-containing compound biosynthetic process	BP	38	3	0.0209785	PBANKA_0102100,PBANKA_0501700,PBANKA_1357700
	7	GO:0005975	carbohydrate metabolic process	BP	39	3	0.0209785	PBANKA_0501700,PBANKA_0506700,PBANKA_1364300
	7	GO:0044271	cellular nitrogen compound biosynthetic process	BP	56	3	0.0363978	PBANKA_0102100,PBANKA_0501700,PBANKA_1357700
	7	GO:0055086	nucleobase-containing small molecule metabolic process	BP	74	3	0.0363978	PBANKA_0102100,PBANKA_0501700,PBANKA_1357700
	7	GO:0055114	oxidation-reduction process	BP	79	3	0.0363978	PBANKA_0102100,PBANKA_0506700,PBANKA_1110700
	7	GO:0006207	'de novo' pyrimidine nucleobase biosynthetic process	BP	3	2	0.00837509	PBANKA_0102100,PBANKA_1357700
	7	GO:0046112	nucleobase biosynthetic process	BP	4	2	0.00837509	PBANKA_0102100,PBANKA_1357700
	7	GO:0019856	pyrimidine nucleobase biosynthetic process	BP	4	2	0.00837509	PBANKA_0102100,PBANKA_1357700
	7	GO:0009112	nucleobase metabolic process	BP	4	2	0.00837509	PBANKA_0102100,PBANKA_1357700
	7	GO:0006206	pyrimidine nucleobase metabolic process	BP	4	2	0.00837509	PBANKA_0102100,PBANKA_1357700
	7	GO:0072528	pyrimidine-containing compound biosynthetic process	BP	10	2	0.0209785	PBANKA_0102100,PBANKA_1357700
	7	GO:0006725	cellular aromatic compound metabolic process	BP	10	2	0.0209785	PBANKA_0102100,PBANKA_1357700
	7	GO:0072527	pyrimidine-containing compound metabolic process	BP	11	2	0.0209785	PBANKA_0102100,PBANKA_1357700
	7	GO:0009165	nucleotide biosynthetic process	BP	30	2	0.0363978	PBANKA_0102100,PBANKA_0501700
	7	GO:0019637	organophosphate metabolic process	BP	36	2	0.0429842	PBANKA_1364300,PBANKA_1414100
	8	GO:0016788	hydrolase activity, acting on ester bonds	MF	94	9	0.0174204	PBANKA_0205600,PBANKA_0207400,PBANKA_1006100,PBANKA_1122800,PBANKA_1202100,PBANKA_1234900,PBANKA_1322400,PBANKA_1421300,PBANKA_1427200
	8	GO:0004518	nuclease activity	MF	42	6	0.0174204	PBANKA_0205600,PBANKA_0207400,PBANKA_1006100,PBANKA_1122800,PBANKA_1202100,PBANKA_1322400
	8	GO:0030234	enzyme regulator activity	MF	43	6	0.0174204	PBANKA_0516600,PBANKA_0621500,PBANKA_0824400,PBANKA_1137900,PBANKA_1214100,PBANKA_1348900
	8	GO:0004527	exonuclease activity	MF	15	3	0.0389365	PBANKA_0205600,PBANKA_0207400,PBANKA_1322400
	8	GO:0008047	enzyme activator activity	MF	21	3	0.0447953	PBANKA_0621500,PBANKA_1214100,PBANKA_1348900
	8	GO:0016861	intramolecular oxidoreductase activity, interconverting aldoses and ketoses	MF	5	2	0.0389365	PBANKA_1008800,PBANKA_1303800
	8	GO:0016860	intramolecular oxidoreductase activity	MF	6	2	0.0423635	PBANKA_1008800,PBANKA_1303800
	8	GO:0005200	structural constituent of cytoskeleton	MF	7	2	0.0447953	PBANKA_0522700,PBANKA_1206900
	8	GO:0008641	small protein activating enzyme activity	MF	8	2	0.0447953	PBANKA_1363200,PBANKA_1451600
	8	GO:0004722	protein serine/threonine phosphatase activity	MF	9	2	0.0468944	PBANKA_1234900,PBANKA_1427200
	8	GO:0043232	intracellular non-membrane-bounded organelle	CC	278	17	0.0167302	PBANKA_0312500,PBANKA_0402100,PBANKA_0522700,PBANKA_0610000,PBANKA_0616000,PBANKA_0807700,PBANKA_0904900,PBANKA_0911600,PBANKA_0917500,PBANKA_1108700,PBANKA_1206900,PBANKA_1209200,PBANKA_1226600,PBANKA_1416900,PBANKA_1429400,PBANKA_1455100,PBANKA_1458300
	8	GO:0043228	non-membrane-bounded organelle	CC	279	17	0.0167302	PBANKA_0312500,PBANKA_0402100,PBANKA_0522700,PBANKA_0610000,PBANKA_0616000,PBANKA_0807700,PBANKA_0904900,PBANKA_0911600,PBANKA_0917500,PBANKA_1108700,PBANKA_1206900,PBANKA_1209200,PBANKA_1226600,PBANKA_1416900,PBANKA_1429400,PBANKA_1455100,PBANKA_1458300
	8	GO:0043234	protein complex	CC	267	16	0.0185708	PBANKA_0210400,PBANKA_0312500,PBANKA_0516600,PBANKA_0522700,PBANKA_0616100,PBANKA_0807700,PBANKA_0920100,PBANKA_1111600,PBANKA_1128600,PBANKA_1206900,PBANKA_1226600,PBANKA_1416900,PBANKA_1419100,PBANKA_1429400,PBANKA_1455100,PBANKA_1458300
	8	GO:0015630	microtubule cytoskeleton	CC	48	7	0.0153692	PBANKA_0402100,PBANKA_0522700,PBANKA_0807700,PBANKA_1206900,PBANKA_1226600,PBANKA_1429400,PBANKA_1458300
	8	GO:0044430	cytoskeletal part	CC	62	7	0.0153692	PBANKA_0402100,PBANKA_0522700,PBANKA_0807700,PBANKA_1206900,PBANKA_1226600,PBANKA_1429400,PBANKA_1458300
	8	GO:0005856	cytoskeleton	CC	65	7	0.0153692	PBANKA_0402100,PBANKA_0522700,PBANKA_0807700,PBANKA_1206900,PBANKA_1226600,PBANKA_1429400,PBANKA_1458300
	8	GO:0005694	chromosome	CC	40	5	0.0172533	PBANKA_0312500,PBANKA_0917500,PBANKA_1108700,PBANKA_1416900,PBANKA_1455100
	8	GO:0016272	prefoldin complex	CC	9	3	0.0153692	PBANKA_0616100,PBANKA_0920100,PBANKA_1111600
	8	GO:0005874	microtubule	CC	10	3	0.0153692	PBANKA_0522700,PBANKA_1206900,PBANKA_1226600
	8	GO:0044445	cytosolic part	CC	21	3	0.0403158	PBANKA_0616100,PBANKA_0920100,PBANKA_1111600
	8	GO:0008150	biological_process	BP	1602	63	0.0381366	PBANKA_0109500,PBANKA_0205600,PBANKA_0207400,PBANKA_0210400,PBANKA_0312500,PBANKA_0402000,PBANKA_0402100,PBANKA_0406300,PBANKA_0504000,PBANKA_0522700,PBANKA_0608500,PBANKA_0610000,PBANKA_0610200,PBANKA_0615200,PBANKA_0616000,PBANKA_0616100,PBANKA_0621500,PBANKA_0714600,PBANKA_0716700,PBANKA_0807700,PBANKA_0816100,PBANKA_0819700,PBANKA_0824400,PBANKA_0829700,PBANKA_0831700,PBANKA_0904900,PBANKA_09…
	8	GO:0009987	cellular process	BP	1265	54	0.0381366	PBANKA_0205600,PBANKA_0207400,PBANKA_0210400,PBANKA_0312500,PBANKA_0402000,PBANKA_0402100,PBANKA_0406300,PBANKA_0504000,PBANKA_0522700,PBANKA_0610000,PBANKA_0610200,PBANKA_0615200,PBANKA_0616000,PBANKA_0616100,PBANKA_0621500,PBANKA_0714600,PBANKA_0807700,PBANKA_0816100,PBANKA_0819700,PBANKA_0824400,PBANKA_0829700,PBANKA_0831700,PBANKA_0904900,PBANKA_0911600,PBANKA_0917500,PBANKA_0920100,PBANKA_10…
	8	GO:0071841	cellular component organization or biogenesis at cellular level	BP	146	10	0.0381366	PBANKA_0402100,PBANKA_0522700,PBANKA_0831700,PBANKA_0917500,PBANKA_1108700,PBANKA_1114600,PBANKA_1206900,PBANKA_1226600,PBANKA_1352300,PBANKA_1416900
	8	GO:0071840	cellular component organization or biogenesis	BP	153	10	0.0390242	PBANKA_0402100,PBANKA_0522700,PBANKA_0831700,PBANKA_0917500,PBANKA_1108700,PBANKA_1114600,PBANKA_1206900,PBANKA_1226600,PBANKA_1352300,PBANKA_1416900
	8	GO:0006259	DNA metabolic process	BP	97	9	0.0381366	PBANKA_0205600,PBANKA_0210400,PBANKA_0312500,PBANKA_0406300,PBANKA_0610200,PBANKA_1006100,PBANKA_1336900,PBANKA_1416900,PBANKA_1455100
	8	GO:0071842	cellular component organization at cellular level	BP	104	9	0.0381366	PBANKA_0402100,PBANKA_0522700,PBANKA_0831700,PBANKA_0917500,PBANKA_1108700,PBANKA_1114600,PBANKA_1206900,PBANKA_1226600,PBANKA_1416900
	8	GO:0016043	cellular component organization	BP	111	9	0.0381366	PBANKA_0402100,PBANKA_0522700,PBANKA_0831700,PBANKA_0917500,PBANKA_1108700,PBANKA_1114600,PBANKA_1206900,PBANKA_1226600,PBANKA_1416900
	8	GO:0007017	microtubule-based process	BP	36	7	0.0143607	PBANKA_0402100,PBANKA_0522700,PBANKA_0807700,PBANKA_1206900,PBANKA_1226600,PBANKA_1429400,PBANKA_1458300
	8	GO:0006260	DNA replication	BP	37	5	0.0381366	PBANKA_0312500,PBANKA_0406300,PBANKA_0610200,PBANKA_1336900,PBANKA_1455100
	8	GO:0071844	cellular component assembly at cellular level	BP	45	5	0.0381366	PBANKA_0522700,PBANKA_0831700,PBANKA_1114600,PBANKA_1206900,PBANKA_1226600
	8	GO:0022607	cellular component assembly	BP	50	5	0.0381366	PBANKA_0522700,PBANKA_0831700,PBANKA_1114600,PBANKA_1206900,PBANKA_1226600
	8	GO:0046700	heterocycle catabolic process	BP	23	4	0.0381366	PBANKA_0522700,PBANKA_1206900,PBANKA_1226600,PBANKA_1310600
	8	GO:0044270	cellular nitrogen compound catabolic process	BP	24	4	0.0381366	PBANKA_0522700,PBANKA_1206900,PBANKA_1226600,PBANKA_1310600
	8	GO:0034622	cellular macromolecular complex assembly	BP	29	4	0.0381366	PBANKA_0522700,PBANKA_1114600,PBANKA_1206900,PBANKA_1226600
	8	GO:0065003	macromolecular complex assembly	BP	34	4	0.0381366	PBANKA_0522700,PBANKA_1114600,PBANKA_1206900,PBANKA_1226600
	8	GO:0006163	purine nucleotide metabolic process	BP	37	4	0.0424179	PBANKA_0522700,PBANKA_0829700,PBANKA_1206900,PBANKA_1226600
	8	GO:0051258	protein polymerization	BP	6	3	0.0381366	PBANKA_0522700,PBANKA_1206900,PBANKA_1226600
	8	GO:0043623	cellular protein complex assembly	BP	14	3	0.0381366	PBANKA_0522700,PBANKA_1206900,PBANKA_1226600
	8	GO:0009261	ribonucleotide catabolic process	BP	19	3	0.0381366	PBANKA_0522700,PBANKA_1206900,PBANKA_1226600
	8	GO:0042454	ribonucleoside catabolic process	BP	19	3	0.0381366	PBANKA_0522700,PBANKA_1206900,PBANKA_1226600
	8	GO:0006461	protein complex assembly	BP	19	3	0.0381366	PBANKA_0522700,PBANKA_1206900,PBANKA_1226600
	8	GO:1901069	guanosine-containing compound catabolic process	BP	19	3	0.0381366	PBANKA_0522700,PBANKA_1206900,PBANKA_1226600
	8	GO:0046130	purine ribonucleoside catabolic process	BP	19	3	0.0381366	PBANKA_0522700,PBANKA_1206900,PBANKA_1226600
	8	GO:0009143	nucleoside triphosphate catabolic process	BP	19	3	0.0381366	PBANKA_0522700,PBANKA_1206900,PBANKA_1226600
	8	GO:0006152	purine nucleoside catabolic process	BP	19	3	0.0381366	PBANKA_0522700,PBANKA_1206900,PBANKA_1226600
	8	GO:0009154	purine ribonucleotide catabolic process	BP	19	3	0.0381366	PBANKA_0522700,PBANKA_1206900,PBANKA_1226600
	8	GO:0009164	nucleoside catabolic process	BP	19	3	0.0381366	PBANKA_0522700,PBANKA_1206900,PBANKA_1226600
	8	GO:0009203	ribonucleoside triphosphate catabolic process	BP	19	3	0.0381366	PBANKA_0522700,PBANKA_1206900,PBANKA_1226600
	8	GO:0006195	purine nucleotide catabolic process	BP	19	3	0.0381366	PBANKA_0522700,PBANKA_1206900,PBANKA_1226600
	8	GO:0009146	purine nucleoside triphosphate catabolic process	BP	19	3	0.0381366	PBANKA_0522700,PBANKA_1206900,PBANKA_1226600
	8	GO:0009207	purine ribonucleoside triphosphate catabolic process	BP	19	3	0.0381366	PBANKA_0522700,PBANKA_1206900,PBANKA_1226600
	8	GO:0006184	GTP catabolic process	BP	19	3	0.0381366	PBANKA_0522700,PBANKA_1206900,PBANKA_1226600
	8	GO:0070271	protein complex biogenesis	BP	19	3	0.0381366	PBANKA_0522700,PBANKA_1206900,PBANKA_1226600
	8	GO:0072523	purine-containing compound catabolic process	BP	19	3	0.0381366	PBANKA_0522700,PBANKA_1206900,PBANKA_1226600
	8	GO:0009166	nucleotide catabolic process	BP	20	3	0.0390242	PBANKA_0522700,PBANKA_1206900,PBANKA_1226600
	8	GO:0034655	nucleobase-containing compound catabolic process	BP	20	3	0.0390242	PBANKA_0522700,PBANKA_1206900,PBANKA_1226600
	8	GO:0046039	GTP metabolic process	BP	21	3	0.0424179	PBANKA_0522700,PBANKA_1206900,PBANKA_1226600
	8	GO:1901136	carbohydrate derivative catabolic process	BP	22	3	0.044773	PBANKA_0522700,PBANKA_1206900,PBANKA_1226600
	8	GO:0016925	protein sumoylation	BP	2	2	0.0381366	PBANKA_0816100,PBANKA_1451600
	8	GO:0000226	microtubule cytoskeleton organization	BP	7	2	0.0381366	PBANKA_0402100,PBANKA_1226600
	9	GO:0016491	oxidoreductase activity	MF	92	3	0.00859223	PBANKA_0714900,PBANKA_0923800,PBANKA_1014000
	9	GO:0043227	membrane-bounded organelle	CC	548	5	0.0082705	PBANKA_0714900,PBANKA_0923800,PBANKA_1003000,PBANKA_1014000,PBANKA_1024600
	9	GO:0043226	organelle	CC	777	5	0.0119299	PBANKA_0714900,PBANKA_0923800,PBANKA_1003000,PBANKA_1014000,PBANKA_1024600
	9	GO:0009536	plastid	CC	70	3	0.00472358	PBANKA_0714900,PBANKA_0923800,PBANKA_1014000
	9	GO:0020011	apicoplast	CC	70	3	0.00472358	PBANKA_0714900,PBANKA_0923800,PBANKA_1014000
	9	GO:0043230	extracellular organelle	CC	29	2	0.0082705	PBANKA_1003000,PBANKA_1024600
	9	GO:0020003	symbiont-containing vacuole	CC	29	2	0.0082705	PBANKA_1003000,PBANKA_1024600
	9	GO:0065010	extracellular membrane-bounded organelle	CC	29	2	0.0082705	PBANKA_1003000,PBANKA_1024600
	9	GO:0033655	host cell cytoplasm part	CC	45	2	0.0118699	PBANKA_1003000,PBANKA_1024600
	9	GO:0033646	host intracellular part	CC	58	2	0.0118699	PBANKA_1003000,PBANKA_1024600
	9	GO:0030430	host cell cytoplasm	CC	58	2	0.0118699	PBANKA_1003000,PBANKA_1024600
	9	GO:0043656	intracellular region of host	CC	59	2	0.0118699	PBANKA_1003000,PBANKA_1024600
	9	GO:0033643	host cell part	CC	65	2	0.0118699	PBANKA_1003000,PBANKA_1024600
	9	GO:0043657	host cell	CC	66	2	0.0118699	PBANKA_1003000,PBANKA_1024600
	9	GO:0044216	other organism cell	CC	66	2	0.0118699	PBANKA_1003000,PBANKA_1024600
	9	GO:0018995	host	CC	66	2	0.0118699	PBANKA_1003000,PBANKA_1024600
	9	GO:0044215	other organism	CC	66	2	0.0118699	PBANKA_1003000,PBANKA_1024600
	9	GO:0044217	other organism part	CC	66	2	0.0118699	PBANKA_1003000,PBANKA_1024600
	9	GO:0043245	extraorganismal space	CC	66	2	0.0118699	PBANKA_1003000,PBANKA_1024600
	9	GO:0044421	extracellular region part	CC	67	2	0.0118699	PBANKA_1003000,PBANKA_1024600
	9	GO:0005576	extracellular region	CC	68	2	0.0118699	PBANKA_1003000,PBANKA_1024600
	9	GO:0055114	oxidation-reduction process	BP	79	2	0.0196811	PBANKA_0714900,PBANKA_1014000
	11	GO:0003674	molecular_function	MF	2142	66	0.0404624	PBANKA_0102600,PBANKA_0104600,PBANKA_0105300,PBANKA_0107700,PBANKA_0108700,PBANKA_0108800,PBANKA_0202900,PBANKA_0210200,PBANKA_0303900,PBANKA_0308500,PBANKA_0313800,PBANKA_0401100,PBANKA_0403700,PBANKA_0505700,PBANKA_0512600,PBANKA_0513200,PBANKA_0515300,PBANKA_0601500,PBANKA_0611400,PBANKA_0622800,PBANKA_0706000,PBANKA_0707400,PBANKA_0713900,PBANKA_0808420,PBANKA_0813800,PBANKA_0816400,PBANKA_08…
	11	GO:0008270	zinc ion binding	MF	118	8	0.032172	PBANKA_0202900,PBANKA_0833300,PBANKA_1004900,PBANKA_1020900,PBANKA_1103700,PBANKA_1234400,PBANKA_1243000,PBANKA_1327800
	11	GO:0022891	substrate-specific transmembrane transporter activity	MF	60	6	0.032172	PBANKA_0107700,PBANKA_0303900,PBANKA_0313800,PBANKA_0835300,PBANKA_1104900,PBANKA_1223800
	11	GO:0022857	transmembrane transporter activity	MF	79	6	0.032172	PBANKA_0107700,PBANKA_0303900,PBANKA_0313800,PBANKA_0835300,PBANKA_1104900,PBANKA_1223800
	11	GO:0022892	substrate-specific transporter activity	MF	79	6	0.032172	PBANKA_0107700,PBANKA_0303900,PBANKA_0313800,PBANKA_0835300,PBANKA_1104900,PBANKA_1223800
	11	GO:0008324	cation transmembrane transporter activity	MF	51	5	0.032172	PBANKA_0107700,PBANKA_0313800,PBANKA_0835300,PBANKA_1104900,PBANKA_1223800
	11	GO:0015075	ion transmembrane transporter activity	MF	53	5	0.032172	PBANKA_0107700,PBANKA_0313800,PBANKA_0835300,PBANKA_1104900,PBANKA_1223800
	11	GO:0022804	active transmembrane transporter activity	MF	37	4	0.032172	PBANKA_0303900,PBANKA_0313800,PBANKA_0835300,PBANKA_1104900
	11	GO:0016433	rRNA (adenine) methyltransferase activity	MF	2	2	0.0240013	PBANKA_1026900,PBANKA_1462800
	11	GO:0008649	rRNA methyltransferase activity	MF	2	2	0.0240013	PBANKA_1026900,PBANKA_1462800
	11	GO:0000179	rRNA (adenine-N6,N6-)-dimethyltransferase activity	MF	2	2	0.0240013	PBANKA_1026900,PBANKA_1462800
	11	GO:0016149	translation release factor activity, codon specific	MF	5	2	0.032172	PBANKA_0833200,PBANKA_1016200
	11	GO:0008170	N-methyltransferase activity	MF	6	2	0.032172	PBANKA_1026900,PBANKA_1462800
	11	GO:0003747	translation release factor activity	MF	7	2	0.032172	PBANKA_0833200,PBANKA_1016200
	11	GO:0008079	translation termination factor activity	MF	7	2	0.032172	PBANKA_0833200,PBANKA_1016200
	11	GO:0046961	proton-transporting ATPase activity, rotational mechanism	MF	8	2	0.0323813	PBANKA_0313800,PBANKA_0835300
	11	GO:0016409	palmitoyltransferase activity	MF	10	2	0.0404624	PBANKA_0833300,PBANKA_1243000
	11	GO:0016469	proton-transporting two-sector ATPase complex	CC	18	3	0.0322256	PBANKA_0313800,PBANKA_0835300,PBANKA_1223800
	11	GO:0030684	preribosome	CC	20	3	0.0324841	PBANKA_0712000,PBANKA_1026900,PBANKA_1324900
	11	GO:0005730	nucleolus	CC	26	3	0.0469914	PBANKA_0712000,PBANKA_1324900,PBANKA_1452200
	11	GO:0034457	Mpp10 complex	CC	3	2	0.0322256	PBANKA_0712000,PBANKA_1324900
	11	GO:0030686	90S preribosome	CC	4	2	0.0322256	PBANKA_0712000,PBANKA_1324900
	11	GO:0044452	nucleolar part	CC	6	2	0.0322256	PBANKA_0712000,PBANKA_1324900
	11	GO:0033178	proton-transporting two-sector ATPase complex, catalytic domain	CC	11	2	0.0469914	PBANKA_0313800,PBANKA_0835300
	11	GO:0034641	cellular nitrogen compound metabolic process	BP	427	21	0.0234722	PBANKA_0104600,PBANKA_0108700,PBANKA_0202900,PBANKA_0210200,PBANKA_0313800,PBANKA_0515300,PBANKA_0601500,PBANKA_0611400,PBANKA_0712000,PBANKA_0713900,PBANKA_0813800,PBANKA_0819900,PBANKA_0825200,PBANKA_0906600,PBANKA_0920600,PBANKA_1004900,PBANKA_1026900,PBANKA_1234100,PBANKA_1324900,PBANKA_1452200,PBANKA_1462800
	11	GO:0006807	nitrogen compound metabolic process	BP	430	21	0.0234722	PBANKA_0104600,PBANKA_0108700,PBANKA_0202900,PBANKA_0210200,PBANKA_0313800,PBANKA_0515300,PBANKA_0601500,PBANKA_0611400,PBANKA_0712000,PBANKA_0713900,PBANKA_0813800,PBANKA_0819900,PBANKA_0825200,PBANKA_0906600,PBANKA_0920600,PBANKA_1004900,PBANKA_1026900,PBANKA_1234100,PBANKA_1324900,PBANKA_1452200,PBANKA_1462800
	11	GO:0006139	nucleobase-containing compound metabolic process	BP	404	18	0.0440898	PBANKA_0104600,PBANKA_0108700,PBANKA_0202900,PBANKA_0210200,PBANKA_0313800,PBANKA_0515300,PBANKA_0601500,PBANKA_0611400,PBANKA_0712000,PBANKA_0713900,PBANKA_0813800,PBANKA_0819900,PBANKA_0920600,PBANKA_1004900,PBANKA_1026900,PBANKA_1324900,PBANKA_1452200,PBANKA_1462800
	11	GO:0090304	nucleic acid metabolic process	BP	320	15	0.045752	PBANKA_0104600,PBANKA_0108700,PBANKA_0202900,PBANKA_0210200,PBANKA_0515300,PBANKA_0601500,PBANKA_0712000,PBANKA_0813800,PBANKA_0819900,PBANKA_0920600,PBANKA_1004900,PBANKA_1026900,PBANKA_1324900,PBANKA_1452200,PBANKA_1462800
	11	GO:0016070	RNA metabolic process	BP	227	12	0.0408718	PBANKA_0108700,PBANKA_0202900,PBANKA_0210200,PBANKA_0601500,PBANKA_0712000,PBANKA_0813800,PBANKA_0920600,PBANKA_1004900,PBANKA_1026900,PBANKA_1324900,PBANKA_1452200,PBANKA_1462800
	11	GO:0071841	cellular component organization or biogenesis at cellular level	BP	146	11	0.0234722	PBANKA_0104600,PBANKA_0706000,PBANKA_0712000,PBANKA_0819900,PBANKA_0833200,PBANKA_1016200,PBANKA_1026900,PBANKA_1031600,PBANKA_1324900,PBANKA_1452200,PBANKA_1462800
	11	GO:0071840	cellular component organization or biogenesis	BP	153	11	0.0234722	PBANKA_0104600,PBANKA_0706000,PBANKA_0712000,PBANKA_0819900,PBANKA_0833200,PBANKA_1016200,PBANKA_1026900,PBANKA_1031600,PBANKA_1324900,PBANKA_1452200,PBANKA_1462800
	11	GO:0043412	macromolecule modification	BP	223	11	0.0490084	PBANKA_0308500,PBANKA_0401100,PBANKA_0601500,PBANKA_0813800,PBANKA_0831300,PBANKA_0833300,PBANKA_1016200,PBANKA_1026900,PBANKA_1227200,PBANKA_1243000,PBANKA_1462800
	11	GO:0044085	cellular component biogenesis	BP	92	8	0.0234722	PBANKA_0706000,PBANKA_0712000,PBANKA_0819900,PBANKA_1026900,PBANKA_1031600,PBANKA_1324900,PBANKA_1452200,PBANKA_1462800
	11	GO:0006396	RNA processing	BP	117	8	0.0392057	PBANKA_0108700,PBANKA_0601500,PBANKA_0712000,PBANKA_0813800,PBANKA_1026900,PBANKA_1324900,PBANKA_1452200,PBANKA_1462800
	11	GO:0034660	ncRNA metabolic process	BP	85	7	0.0296368	PBANKA_0210200,PBANKA_0712000,PBANKA_0813800,PBANKA_1026900,PBANKA_1324900,PBANKA_1452200,PBANKA_1462800
	11	GO:0042254	ribosome biogenesis	BP	47	6	0.0234722	PBANKA_0712000,PBANKA_1026900,PBANKA_1031600,PBANKA_1324900,PBANKA_1452200,PBANKA_1462800
	11	GO:0034470	ncRNA processing	BP	49	6	0.0234722	PBANKA_0712000,PBANKA_0813800,PBANKA_1026900,PBANKA_1324900,PBANKA_1452200,PBANKA_1462800
	11	GO:0022613	ribonucleoprotein complex biogenesis	BP	54	6	0.0234722	PBANKA_0712000,PBANKA_1026900,PBANKA_1031600,PBANKA_1324900,PBANKA_1452200,PBANKA_1462800
	11	GO:0071843	cellular component biogenesis at cellular level	BP	55	6	0.0234722	PBANKA_0712000,PBANKA_1026900,PBANKA_1031600,PBANKA_1324900,PBANKA_1452200,PBANKA_1462800
	11	GO:0016072	rRNA metabolic process	BP	25	5	0.0234722	PBANKA_0712000,PBANKA_1026900,PBANKA_1324900,PBANKA_1452200,PBANKA_1462800
	11	GO:0006364	rRNA processing	BP	25	5	0.0234722	PBANKA_0712000,PBANKA_1026900,PBANKA_1324900,PBANKA_1452200,PBANKA_1462800
	11	GO:0055085	transmembrane transport	BP	66	5	0.0480842	PBANKA_0107700,PBANKA_0303900,PBANKA_0313800,PBANKA_0835300,PBANKA_1223800
	11	GO:0051188	cofactor biosynthetic process	BP	22	4	0.0234722	PBANKA_0611400,PBANKA_0825200,PBANKA_0906600,PBANKA_1234100
	11	GO:0009451	RNA modification	BP	34	4	0.0392057	PBANKA_0601500,PBANKA_0813800,PBANKA_1026900,PBANKA_1462800
	11	GO:0051186	cofactor metabolic process	BP	37	4	0.0408718	PBANKA_0611400,PBANKA_0825200,PBANKA_0906600,PBANKA_1234100
	11	GO:0006812	cation transport	BP	44	4	0.0480842	PBANKA_0107700,PBANKA_0313800,PBANKA_0835300,PBANKA_1223800
	11	GO:0015991	ATP hydrolysis coupled proton transport	BP	14	3	0.0281043	PBANKA_0313800,PBANKA_0835300,PBANKA_1223800
	11	GO:0015988	energy coupled proton transport, against electrochemical gradient	BP	14	3	0.0281043	PBANKA_0313800,PBANKA_0835300,PBANKA_1223800
	11	GO:0006818	hydrogen transport	BP	21	3	0.0408718	PBANKA_0313800,PBANKA_0835300,PBANKA_1223800
	11	GO:0015992	proton transport	BP	21	3	0.0408718	PBANKA_0313800,PBANKA_0835300,PBANKA_1223800
	11	GO:0034220	ion transmembrane transport	BP	21	3	0.0408718	PBANKA_0313800,PBANKA_0835300,PBANKA_1223800
	11	GO:0015672	monovalent inorganic cation transport	BP	22	3	0.0439851	PBANKA_0313800,PBANKA_0835300,PBANKA_1223800
	11	GO:0000154	rRNA modification	BP	3	2	0.0234722	PBANKA_1026900,PBANKA_1462800
	11	GO:0042274	ribosomal small subunit biogenesis	BP	4	2	0.0281043	PBANKA_0712000,PBANKA_1324900
	11	GO:0006779	porphyrin-containing compound biosynthetic process	BP	5	2	0.0343612	PBANKA_0906600,PBANKA_1234100
	11	GO:0001510	RNA methylation	BP	6	2	0.0392057	PBANKA_0601500,PBANKA_0813800
	11	GO:0006415	translational termination	BP	7	2	0.0408718	PBANKA_0833200,PBANKA_1016200
	11	GO:0006778	porphyrin-containing compound metabolic process	BP	7	2	0.0408718	PBANKA_0906600,PBANKA_1234100
	11	GO:0043624	cellular protein complex disassembly	BP	9	2	0.045752	PBANKA_0833200,PBANKA_1016200
	11	GO:0043241	protein complex disassembly	BP	9	2	0.045752	PBANKA_0833200,PBANKA_1016200
	11	GO:0033014	tetrapyrrole biosynthetic process	BP	10	2	0.0480842	PBANKA_0906600,PBANKA_1234100
	11	GO:0018345	protein palmitoylation	BP	10	2	0.0480842	PBANKA_0833300,PBANKA_1243000
	11	GO:0018208	peptidyl-proline modification	BP	11	2	0.0480842	PBANKA_0831300,PBANKA_1227200
	11	GO:0034623	cellular macromolecular complex disassembly	BP	11	2	0.0480842	PBANKA_0833200,PBANKA_1016200
	11	GO:0000413	protein peptidyl-prolyl isomerization	BP	11	2	0.0480842	PBANKA_0831300,PBANKA_1227200
	11	GO:0022411	cellular component disassembly	BP	11	2	0.0480842	PBANKA_0833200,PBANKA_1016200
	11	GO:0032984	macromolecular complex disassembly	BP	11	2	0.0480842	PBANKA_0833200,PBANKA_1016200
	11	GO:0071845	cellular component disassembly at cellular level	BP	11	2	0.0480842	PBANKA_0833200,PBANKA_1016200
	12	GO:0032559	adenyl ribonucleotide binding	MF	344	7	0.0407853	PBANKA_0315100,PBANKA_0618800,PBANKA_0703700,PBANKA_1022600,PBANKA_1103300,PBANKA_1129700,PBANKA_1345900
	12	GO:0005524	ATP binding	MF	344	7	0.0407853	PBANKA_0315100,PBANKA_0618800,PBANKA_0703700,PBANKA_1022600,PBANKA_1103300,PBANKA_1129700,PBANKA_1345900
	12	GO:0030554	adenyl nucleotide binding	MF	346	7	0.0407853	PBANKA_0315100,PBANKA_0618800,PBANKA_0703700,PBANKA_1022600,PBANKA_1103300,PBANKA_1129700,PBANKA_1345900
	12	GO:0005681	spliceosomal complex	CC	11	2	0.0403399	PBANKA_0315400,PBANKA_0620000
	12	GO:0020005	symbiont-containing vacuole membrane	CC	15	2	0.0403399	PBANKA_1022500,PBANKA_1103300
	12	GO:0030684	preribosome	CC	20	2	0.0403399	PBANKA_0831900,PBANKA_1227100
	12	GO:0043230	extracellular organelle	CC	29	2	0.0403399	PBANKA_1022500,PBANKA_1103300
	12	GO:0065010	extracellular membrane-bounded organelle	CC	29	2	0.0403399	PBANKA_1022500,PBANKA_1103300
	12	GO:0020003	symbiont-containing vacuole	CC	29	2	0.0403399	PBANKA_1022500,PBANKA_1103300
	12	GO:0070258	inner membrane complex	CC	30	2	0.0403399	PBANKA_0204600,PBANKA_1240600
	12	GO:0020039	pellicle	CC	32	2	0.0403399	PBANKA_0204600,PBANKA_1240600
	12	GO:0006139	nucleobase-containing compound metabolic process	BP	404	8	0.0466161	PBANKA_0304300,PBANKA_0315400,PBANKA_0512400,PBANKA_0620000,PBANKA_0831900,PBANKA_1022600,PBANKA_1036400,PBANKA_1227100
	12	GO:0034641	cellular nitrogen compound metabolic process	BP	427	8	0.0466161	PBANKA_0304300,PBANKA_0315400,PBANKA_0512400,PBANKA_0620000,PBANKA_0831900,PBANKA_1022600,PBANKA_1036400,PBANKA_1227100
	12	GO:0006807	nitrogen compound metabolic process	BP	430	8	0.0466161	PBANKA_0304300,PBANKA_0315400,PBANKA_0512400,PBANKA_0620000,PBANKA_0831900,PBANKA_1022600,PBANKA_1036400,PBANKA_1227100
	12	GO:0006396	RNA processing	BP	117	6	0.00757425	PBANKA_0315400,PBANKA_0512400,PBANKA_0620000,PBANKA_0831900,PBANKA_1036400,PBANKA_1227100
	12	GO:0016070	RNA metabolic process	BP	227	6	0.0466161	PBANKA_0315400,PBANKA_0512400,PBANKA_0620000,PBANKA_0831900,PBANKA_1036400,PBANKA_1227100
	12	GO:0016072	rRNA metabolic process	BP	25	4	0.00185737	PBANKA_0512400,PBANKA_0831900,PBANKA_1036400,PBANKA_1227100
	12	GO:0006364	rRNA processing	BP	25	4	0.00185737	PBANKA_0512400,PBANKA_0831900,PBANKA_1036400,PBANKA_1227100
	12	GO:0042254	ribosome biogenesis	BP	47	4	0.00785187	PBANKA_0512400,PBANKA_0831900,PBANKA_1036400,PBANKA_1227100
	12	GO:0034470	ncRNA processing	BP	49	4	0.00785187	PBANKA_0512400,PBANKA_0831900,PBANKA_1036400,PBANKA_1227100
	12	GO:0022613	ribonucleoprotein complex biogenesis	BP	54	4	0.00838755	PBANKA_0512400,PBANKA_0831900,PBANKA_1036400,PBANKA_1227100
	12	GO:0071843	cellular component biogenesis at cellular level	BP	55	4	0.00838755	PBANKA_0512400,PBANKA_0831900,PBANKA_1036400,PBANKA_1227100
	12	GO:0034660	ncRNA metabolic process	BP	85	4	0.0324723	PBANKA_0512400,PBANKA_0831900,PBANKA_1036400,PBANKA_1227100
	12	GO:0044085	cellular component biogenesis	BP	92	4	0.0375451	PBANKA_0512400,PBANKA_0831900,PBANKA_1036400,PBANKA_1227100
	12	GO:0000375	RNA splicing, via transesterification reactions	BP	28	2	0.0466161	PBANKA_0315400,PBANKA_0620000
	12	GO:0000398	nuclear mRNA splicing, via spliceosome	BP	28	2	0.0466161	PBANKA_0315400,PBANKA_0620000
	12	GO:0000377	RNA splicing, via transesterification reactions with bulged adenosine as nucleophile	BP	28	2	0.0466161	PBANKA_0315400,PBANKA_0620000
	12	GO:0008380	RNA splicing	BP	34	2	0.0466161	PBANKA_0315400,PBANKA_0620000
	13	GO:0046914	transition metal ion binding	MF	143	6	0.0435692	PBANKA_0514000,PBANKA_0712300,PBANKA_1022900,PBANKA_1122500,PBANKA_1313000,PBANKA_1410200
	13	GO:0008270	zinc ion binding	MF	118	5	0.0435692	PBANKA_0514000,PBANKA_0712300,PBANKA_1022900,PBANKA_1122500,PBANKA_1313000
	13	GO:0005634	nucleus	CC	271	8	0.0464854	PBANKA_0514000,PBANKA_0924400,PBANKA_0938900,PBANKA_1203400,PBANKA_1236900,PBANKA_1309400,PBANKA_1313000,PBANKA_1407700
	13	GO:0016459	myosin complex	CC	7	2	0.0356755	PBANKA_1355700,PBANKA_1444500
	13	GO:0015629	actin cytoskeleton	CC	20	2	0.0464854	PBANKA_1355700,PBANKA_1444500
	13	GO:0042254	ribosome biogenesis	BP	47	3	0.0437417	PBANKA_0822700,PBANKA_1035100,PBANKA_1143500
	13	GO:0006351	transcription, DNA-dependent	BP	49	3	0.0437417	PBANKA_0938900,PBANKA_1236900,PBANKA_1313000
	13	GO:0032774	RNA biosynthetic process	BP	51	3	0.0437417	PBANKA_0938900,PBANKA_1236900,PBANKA_1313000
	13	GO:0006352	DNA-dependent transcription, initiation	BP	12	2	0.0437417	PBANKA_1236900,PBANKA_1313000
	14	GO:0008135	translation factor activity, nucleic acid binding	MF	41	5	0.0242569	PBANKA_0720300,PBANKA_0802600,PBANKA_0819300,PBANKA_1007300,PBANKA_1423900
	14	GO:0003743	translation initiation factor activity	MF	25	3	0.0434664	PBANKA_0720300,PBANKA_0819300,PBANKA_1423900
	14	GO:0016894	endonuclease activity, active with either ribo- or deoxyribonucleic acids and producing 3'-phosphomonoesters	MF	2	2	0.0167797	PBANKA_1317800,PBANKA_1460900
	14	GO:0016892	endoribonuclease activity, producing 3'-phosphomonoesters	MF	2	2	0.0167797	PBANKA_1317800,PBANKA_1460900
	14	GO:0000213	tRNA-intron endonuclease activity	MF	2	2	0.0167797	PBANKA_1317800,PBANKA_1460900
	14	GO:0004549	tRNA-specific ribonuclease activity	MF	4	2	0.0242569	PBANKA_1317800,PBANKA_1460900
	14	GO:0004521	endoribonuclease activity	MF	6	2	0.0306084	PBANKA_1317800,PBANKA_1460900
	14	GO:0003747	translation release factor activity	MF	7	2	0.0306084	PBANKA_0802600,PBANKA_1007300
	14	GO:0008079	translation termination factor activity	MF	7	2	0.0306084	PBANKA_0802600,PBANKA_1007300
	14	GO:0004659	prenyltransferase activity	MF	7	2	0.0306084	PBANKA_0106100,PBANKA_1456000
	14	GO:0004540	ribonuclease activity	MF	10	2	0.0434664	PBANKA_1317800,PBANKA_1460900
	14	GO:0005737	cytoplasm	CC	646	28	0.0285225	PBANKA_0106100,PBANKA_0111700,PBANKA_0307300,PBANKA_0310900,PBANKA_0406500,PBANKA_0417000,PBANKA_0518000,PBANKA_0518200,PBANKA_0606500,PBANKA_0720300,PBANKA_0802600,PBANKA_0805600,PBANKA_0819300,PBANKA_0823400,PBANKA_0915500,PBANKA_0922100,PBANKA_0940800,PBANKA_1011300,PBANKA_1013700,PBANKA_1126200,PBANKA_1140700,PBANKA_1214000,PBANKA_1230000,PBANKA_1302800,PBANKA_1304100,PBANKA_1318300,PBANKA_13…
	14	GO:0044444	cytoplasmic part	CC	498	24	0.0285225	PBANKA_0106100,PBANKA_0111700,PBANKA_0307300,PBANKA_0310900,PBANKA_0406500,PBANKA_0417000,PBANKA_0518000,PBANKA_0518200,PBANKA_0606500,PBANKA_0720300,PBANKA_0819300,PBANKA_0823400,PBANKA_0915500,PBANKA_0922100,PBANKA_0940800,PBANKA_1011300,PBANKA_1013700,PBANKA_1126200,PBANKA_1140700,PBANKA_1230000,PBANKA_1302800,PBANKA_1304100,PBANKA_1318300,PBANKA_1432000
	14	GO:0012505	endomembrane system	CC	43	5	0.0285225	PBANKA_0417000,PBANKA_1011300,PBANKA_1230000,PBANKA_1407500,PBANKA_1438100
	14	GO:0005829	cytosol	CC	62	5	0.0393166	PBANKA_0310900,PBANKA_0406500,PBANKA_0823400,PBANKA_1126200,PBANKA_1302800
	14	GO:0042175	nuclear outer membrane-endoplasmic reticulum membrane network	CC	18	3	0.0285225	PBANKA_0417000,PBANKA_1011300,PBANKA_1230000
	14	GO:0005789	endoplasmic reticulum membrane	CC	18	3	0.0285225	PBANKA_0417000,PBANKA_1011300,PBANKA_1230000
	14	GO:0044432	endoplasmic reticulum part	CC	19	3	0.0285225	PBANKA_0417000,PBANKA_1011300,PBANKA_1230000
	14	GO:0005787	signal peptidase complex	CC	3	2	0.0285225	PBANKA_0417000,PBANKA_1011300
	14	GO:0005635	nuclear envelope	CC	6	2	0.0285225	PBANKA_1407500,PBANKA_1438100
	14	GO:0005832	chaperonin-containing T-complex	CC	8	2	0.0341519	PBANKA_0310900,PBANKA_0406500
	14	GO:0008150	biological_process	BP	1602	56	0.0263449	PBANKA_0111700,PBANKA_0202300,PBANKA_0207200,PBANKA_0214200,PBANKA_0307300,PBANKA_0310900,PBANKA_0406500,PBANKA_0417000,PBANKA_0518000,PBANKA_0518200,PBANKA_0522500,PBANKA_0606500,PBANKA_0802600,PBANKA_0805600,PBANKA_0819300,PBANKA_0821700,PBANKA_0823400,PBANKA_0922100,PBANKA_0932100,PBANKA_0940800,PBANKA_1003500,PBANKA_1007300,PBANKA_1011300,PBANKA_1013700,PBANKA_1015900,PBANKA_1101900,PBANKA_11…
	14	GO:0008152	metabolic process	BP	1153	48	0.0141587	PBANKA_0111700,PBANKA_0202300,PBANKA_0214200,PBANKA_0307300,PBANKA_0310900,PBANKA_0406500,PBANKA_0417000,PBANKA_0518000,PBANKA_0518200,PBANKA_0606500,PBANKA_0802600,PBANKA_0805600,PBANKA_0819300,PBANKA_0821700,PBANKA_0823400,PBANKA_0922100,PBANKA_0932100,PBANKA_0940800,PBANKA_1003500,PBANKA_1007300,PBANKA_1011300,PBANKA_1013700,PBANKA_1015900,PBANKA_1113500,PBANKA_1125600,PBANKA_1126200,PBANKA_11…
	14	GO:0009987	cellular process	BP	1265	48	0.0187885	PBANKA_0111700,PBANKA_0202300,PBANKA_0207200,PBANKA_0214200,PBANKA_0307300,PBANKA_0310900,PBANKA_0406500,PBANKA_0417000,PBANKA_0518000,PBANKA_0518200,PBANKA_0606500,PBANKA_0802600,PBANKA_0805600,PBANKA_0819300,PBANKA_0821700,PBANKA_0823400,PBANKA_0922100,PBANKA_0932100,PBANKA_0940800,PBANKA_1003500,PBANKA_1007300,PBANKA_1011300,PBANKA_1013700,PBANKA_1015900,PBANKA_1113500,PBANKA_1125600,PBANKA_11…
	14	GO:0044237	cellular metabolic process	BP	974	43	0.0141587	PBANKA_0111700,PBANKA_0202300,PBANKA_0214200,PBANKA_0307300,PBANKA_0310900,PBANKA_0406500,PBANKA_0417000,PBANKA_0518000,PBANKA_0518200,PBANKA_0606500,PBANKA_0802600,PBANKA_0805600,PBANKA_0819300,PBANKA_0821700,PBANKA_0823400,PBANKA_0922100,PBANKA_0932100,PBANKA_0940800,PBANKA_1003500,PBANKA_1007300,PBANKA_1011300,PBANKA_1013700,PBANKA_1015900,PBANKA_1113500,PBANKA_1125600,PBANKA_1126200,PBANKA_11…
	14	GO:0044238	primary metabolic process	BP	1000	40	0.0197206	PBANKA_0111700,PBANKA_0202300,PBANKA_0214200,PBANKA_0307300,PBANKA_0310900,PBANKA_0406500,PBANKA_0417000,PBANKA_0518000,PBANKA_0606500,PBANKA_0802600,PBANKA_0805600,PBANKA_0819300,PBANKA_0821700,PBANKA_0823400,PBANKA_0922100,PBANKA_0932100,PBANKA_0940800,PBANKA_1003500,PBANKA_1007300,PBANKA_1011300,PBANKA_1013700,PBANKA_1015900,PBANKA_1113500,PBANKA_1125600,PBANKA_1126200,PBANKA_1211000,PBANKA_12…
	14	GO:0044260	cellular macromolecule metabolic process	BP	759	33	0.0182607	PBANKA_0111700,PBANKA_0214200,PBANKA_0307300,PBANKA_0310900,PBANKA_0406500,PBANKA_0417000,PBANKA_0518000,PBANKA_0606500,PBANKA_0802600,PBANKA_0805600,PBANKA_0819300,PBANKA_0922100,PBANKA_0932100,PBANKA_0940800,PBANKA_1003500,PBANKA_1007300,PBANKA_1011300,PBANKA_1013700,PBANKA_1015900,PBANKA_1126200,PBANKA_1214000,PBANKA_1225800,PBANKA_1230000,PBANKA_1317400,PBANKA_1317800,PBANKA_1318300,PBANKA_13…
	14	GO:0043170	macromolecule metabolic process	BP	825	33	0.0288988	PBANKA_0111700,PBANKA_0214200,PBANKA_0307300,PBANKA_0310900,PBANKA_0406500,PBANKA_0417000,PBANKA_0518000,PBANKA_0606500,PBANKA_0802600,PBANKA_0805600,PBANKA_0819300,PBANKA_0922100,PBANKA_0932100,PBANKA_0940800,PBANKA_1003500,PBANKA_1007300,PBANKA_1011300,PBANKA_1013700,PBANKA_1015900,PBANKA_1126200,PBANKA_1214000,PBANKA_1225800,PBANKA_1230000,PBANKA_1317400,PBANKA_1317800,PBANKA_1318300,PBANKA_13…
	14	GO:0044267	cellular protein metabolic process	BP	479	26	0.0141587	PBANKA_0111700,PBANKA_0307300,PBANKA_0310900,PBANKA_0406500,PBANKA_0417000,PBANKA_0518000,PBANKA_0606500,PBANKA_0802600,PBANKA_0805600,PBANKA_0819300,PBANKA_0922100,PBANKA_0932100,PBANKA_0940800,PBANKA_1007300,PBANKA_1011300,PBANKA_1013700,PBANKA_1126200,PBANKA_1214000,PBANKA_1225800,PBANKA_1230000,PBANKA_1317400,PBANKA_1318300,PBANKA_1346600,PBANKA_1423900,PBANKA_1426500,PBANKA_1456000
	14	GO:0019538	protein metabolic process	BP	544	26	0.0172351	PBANKA_0111700,PBANKA_0307300,PBANKA_0310900,PBANKA_0406500,PBANKA_0417000,PBANKA_0518000,PBANKA_0606500,PBANKA_0802600,PBANKA_0805600,PBANKA_0819300,PBANKA_0922100,PBANKA_0932100,PBANKA_0940800,PBANKA_1007300,PBANKA_1011300,PBANKA_1013700,PBANKA_1126200,PBANKA_1214000,PBANKA_1225800,PBANKA_1230000,PBANKA_1317400,PBANKA_1318300,PBANKA_1346600,PBANKA_1423900,PBANKA_1426500,PBANKA_1456000
	14	GO:0009058	biosynthetic process	BP	445	22	0.0187885	PBANKA_0111700,PBANKA_0307300,PBANKA_0518000,PBANKA_0606500,PBANKA_0802600,PBANKA_0819300,PBANKA_0821700,PBANKA_0922100,PBANKA_0932100,PBANKA_0940800,PBANKA_1007300,PBANKA_1013700,PBANKA_1015900,PBANKA_1140700,PBANKA_1211000,PBANKA_1230000,PBANKA_1304100,PBANKA_1318300,PBANKA_1346600,PBANKA_1403400,PBANKA_1411600,PBANKA_1423900
	14	GO:0010467	gene expression	BP	391	21	0.016335	PBANKA_0111700,PBANKA_0307300,PBANKA_0417000,PBANKA_0518000,PBANKA_0606500,PBANKA_0802600,PBANKA_0819300,PBANKA_0922100,PBANKA_0940800,PBANKA_1003500,PBANKA_1007300,PBANKA_1011300,PBANKA_1013700,PBANKA_1015900,PBANKA_1317800,PBANKA_1318300,PBANKA_1346600,PBANKA_1363500,PBANKA_1403400,PBANKA_1423900,PBANKA_1460900
	14	GO:0044249	cellular biosynthetic process	BP	433	21	0.0239003	PBANKA_0111700,PBANKA_0307300,PBANKA_0518000,PBANKA_0606500,PBANKA_0802600,PBANKA_0819300,PBANKA_0821700,PBANKA_0922100,PBANKA_0932100,PBANKA_0940800,PBANKA_1007300,PBANKA_1013700,PBANKA_1015900,PBANKA_1140700,PBANKA_1211000,PBANKA_1230000,PBANKA_1304100,PBANKA_1318300,PBANKA_1346600,PBANKA_1403400,PBANKA_1423900
	14	GO:0034645	cellular macromolecule biosynthetic process	BP	330	17	0.0239003	PBANKA_0111700,PBANKA_0307300,PBANKA_0518000,PBANKA_0606500,PBANKA_0802600,PBANKA_0819300,PBANKA_0922100,PBANKA_0932100,PBANKA_0940800,PBANKA_1007300,PBANKA_1013700,PBANKA_1015900,PBANKA_1230000,PBANKA_1318300,PBANKA_1346600,PBANKA_1403400,PBANKA_1423900
	14	GO:0009059	macromolecule biosynthetic process	BP	331	17	0.0239003	PBANKA_0111700,PBANKA_0307300,PBANKA_0518000,PBANKA_0606500,PBANKA_0802600,PBANKA_0819300,PBANKA_0922100,PBANKA_0932100,PBANKA_0940800,PBANKA_1007300,PBANKA_1013700,PBANKA_1015900,PBANKA_1230000,PBANKA_1318300,PBANKA_1346600,PBANKA_1403400,PBANKA_1423900
	14	GO:0006412	translation	BP	221	13	0.0239003	PBANKA_0111700,PBANKA_0307300,PBANKA_0518000,PBANKA_0606500,PBANKA_0802600,PBANKA_0819300,PBANKA_0922100,PBANKA_0940800,PBANKA_1007300,PBANKA_1013700,PBANKA_1318300,PBANKA_1346600,PBANKA_1423900
	14	GO:0006457	protein folding	BP	51	6	0.016335	PBANKA_0310900,PBANKA_0406500,PBANKA_1126200,PBANKA_1214000,PBANKA_1225800,PBANKA_1317400
	14	GO:0055114	oxidation-reduction process	BP	79	6	0.0385271	PBANKA_0518200,PBANKA_0821700,PBANKA_1200900,PBANKA_1302800,PBANKA_1326400,PBANKA_1428800
	14	GO:0006091	generation of precursor metabolites and energy	BP	27	4	0.0223456	PBANKA_0518200,PBANKA_0823400,PBANKA_1125600,PBANKA_1428800
	14	GO:0006913	nucleocytoplasmic transport	BP	16	3	0.0239003	PBANKA_1113500,PBANKA_1407500,PBANKA_1438100
	14	GO:0006006	glucose metabolic process	BP	16	3	0.0239003	PBANKA_0823400,PBANKA_1125600,PBANKA_1326400
	14	GO:0051169	nuclear transport	BP	16	3	0.0239003	PBANKA_1113500,PBANKA_1407500,PBANKA_1438100
	14	GO:0005996	monosaccharide metabolic process	BP	17	3	0.0258322	PBANKA_0823400,PBANKA_1125600,PBANKA_1326400
	14	GO:0019318	hexose metabolic process	BP	17	3	0.0258322	PBANKA_0823400,PBANKA_1125600,PBANKA_1326400
	14	GO:0006388	tRNA splicing, via endonucleolytic cleavage and ligation	BP	2	2	0.016335	PBANKA_1317800,PBANKA_1460900
	14	GO:0000394	RNA splicing, via endonucleolytic cleavage and ligation	BP	2	2	0.016335	PBANKA_1317800,PBANKA_1460900
	14	GO:0006406	mRNA export from nucleus	BP	2	2	0.016335	PBANKA_1407500,PBANKA_1438100
	14	GO:0051236	establishment of RNA localization	BP	2	2	0.016335	PBANKA_1407500,PBANKA_1438100
	14	GO:0006403	RNA localization	BP	2	2	0.016335	PBANKA_1407500,PBANKA_1438100
	14	GO:0050658	RNA transport	BP	2	2	0.016335	PBANKA_1407500,PBANKA_1438100
	14	GO:0051028	mRNA transport	BP	2	2	0.016335	PBANKA_1407500,PBANKA_1438100
	14	GO:0006405	RNA export from nucleus	BP	2	2	0.016335	PBANKA_1407500,PBANKA_1438100
	14	GO:0050657	nucleic acid transport	BP	2	2	0.016335	PBANKA_1407500,PBANKA_1438100
	14	GO:0051168	nuclear export	BP	3	2	0.0187885	PBANKA_1407500,PBANKA_1438100
	14	GO:0015931	nucleobase-containing compound transport	BP	3	2	0.0187885	PBANKA_1407500,PBANKA_1438100
	14	GO:0006465	signal peptide processing	BP	5	2	0.0239003	PBANKA_0417000,PBANKA_1011300
	14	GO:0016485	protein processing	BP	6	2	0.0266401	PBANKA_0417000,PBANKA_1011300
	14	GO:0051604	protein maturation	BP	6	2	0.0266401	PBANKA_0417000,PBANKA_1011300
	14	GO:0006415	translational termination	BP	7	2	0.0318117	PBANKA_0802600,PBANKA_1007300
	14	GO:0043624	cellular protein complex disassembly	BP	9	2	0.0385271	PBANKA_0802600,PBANKA_1007300
	14	GO:0046356	acetyl-CoA catabolic process	BP	9	2	0.0385271	PBANKA_0518200,PBANKA_1428800
	14	GO:0006518	peptide metabolic process	BP	9	2	0.0385271	PBANKA_0417000,PBANKA_1011300
	14	GO:0043241	protein complex disassembly	BP	9	2	0.0385271	PBANKA_0802600,PBANKA_1007300
	14	GO:0006084	acetyl-CoA metabolic process	BP	9	2	0.0385271	PBANKA_0518200,PBANKA_1428800
	14	GO:0006099	tricarboxylic acid cycle	BP	9	2	0.0385271	PBANKA_0518200,PBANKA_1428800
	14	GO:0009109	coenzyme catabolic process	BP	9	2	0.0385271	PBANKA_0518200,PBANKA_1428800
	14	GO:0006096	glycolysis	BP	10	2	0.0434664	PBANKA_0823400,PBANKA_1125600
	14	GO:0033014	tetrapyrrole biosynthetic process	BP	10	2	0.0434664	PBANKA_1140700,PBANKA_1304100
	15	GO:0022857	transmembrane transporter activity	MF	79	8	0.0361797	PBANKA_0506500,PBANKA_0828600,PBANKA_1003800,PBANKA_1137700,PBANKA_1334400,PBANKA_1405100,PBANKA_1410400,PBANKA_1449800
	15	GO:0016491	oxidoreductase activity	MF	92	8	0.0361797	PBANKA_0816000,PBANKA_0828600,PBANKA_0924300,PBANKA_1116300,PBANKA_1137700,PBANKA_1228200,PBANKA_1317500,PBANKA_1411100
	15	GO:0005215	transporter activity	MF	105	8	0.0361797	PBANKA_0506500,PBANKA_0828600,PBANKA_1003800,PBANKA_1137700,PBANKA_1334400,PBANKA_1405100,PBANKA_1410400,PBANKA_1449800
	15	GO:0015075	ion transmembrane transporter activity	MF	53	6	0.0361797	PBANKA_0506500,PBANKA_0828600,PBANKA_1137700,PBANKA_1334400,PBANKA_1405100,PBANKA_1410400
	15	GO:0022891	substrate-specific transmembrane transporter activity	MF	60	6	0.0361797	PBANKA_0506500,PBANKA_0828600,PBANKA_1137700,PBANKA_1334400,PBANKA_1405100,PBANKA_1410400
	15	GO:0022892	substrate-specific transporter activity	MF	79	6	0.0450704	PBANKA_0506500,PBANKA_0828600,PBANKA_1137700,PBANKA_1334400,PBANKA_1405100,PBANKA_1410400
	15	GO:0022890	inorganic cation transmembrane transporter activity	MF	39	5	0.0361797	PBANKA_0506500,PBANKA_0828600,PBANKA_1137700,PBANKA_1405100,PBANKA_1410400
	15	GO:0008324	cation transmembrane transporter activity	MF	51	5	0.0361797	PBANKA_0506500,PBANKA_0828600,PBANKA_1137700,PBANKA_1405100,PBANKA_1410400
	15	GO:0015078	hydrogen ion transmembrane transporter activity	MF	29	4	0.0361797	PBANKA_0828600,PBANKA_1137700,PBANKA_1405100,PBANKA_1410400
	15	GO:0015077	monovalent inorganic cation transmembrane transporter activity	MF	33	4	0.0361797	PBANKA_0828600,PBANKA_1137700,PBANKA_1405100,PBANKA_1410400
	15	GO:0022804	active transmembrane transporter activity	MF	37	4	0.0384204	PBANKA_1334400,PBANKA_1405100,PBANKA_1410400,PBANKA_1449800
	15	GO:0016676	oxidoreductase activity, acting on a heme group of donors, oxygen as acceptor	MF	6	2	0.0361797	PBANKA_0828600,PBANKA_1137700
	15	GO:0016675	oxidoreductase activity, acting on a heme group of donors	MF	6	2	0.0361797	PBANKA_0828600,PBANKA_1137700
	15	GO:0004129	cytochrome-c oxidase activity	MF	6	2	0.0361797	PBANKA_0828600,PBANKA_1137700
	15	GO:0015002	heme-copper terminal oxidase activity	MF	7	2	0.0361797	PBANKA_0828600,PBANKA_1137700
	15	GO:0046961	proton-transporting ATPase activity, rotational mechanism	MF	8	2	0.0384204	PBANKA_1405100,PBANKA_1410400
	15	GO:0005575	cellular_component	CC	1296	53	0.0218708	PBANKA_0105900,PBANKA_0109300,PBANKA_0301200,PBANKA_0412800,PBANKA_0417700,PBANKA_0504100,PBANKA_0506500,PBANKA_0715500,PBANKA_0812100,PBANKA_0816000,PBANKA_0828600,PBANKA_0901700,PBANKA_0911200,PBANKA_0916200,PBANKA_0924300,PBANKA_0930900,PBANKA_0936500,PBANKA_1002800,PBANKA_1003800,PBANKA_1007600,PBANKA_1014900,PBANKA_1017400,PBANKA_1023200,PBANKA_1028300,PBANKA_1116300,PBANKA_1124500,PBANKA_11…
	15	GO:0005737	cytoplasm	CC	646	32	0.0218708	PBANKA_0105900,PBANKA_0109300,PBANKA_0412800,PBANKA_0417700,PBANKA_0504100,PBANKA_0715500,PBANKA_0816000,PBANKA_0828600,PBANKA_0911200,PBANKA_0916200,PBANKA_0924300,PBANKA_1002800,PBANKA_1014900,PBANKA_1017400,PBANKA_1028300,PBANKA_1116300,PBANKA_1210700,PBANKA_1228200,PBANKA_1303500,PBANKA_1310400,PBANKA_1313800,PBANKA_1317500,PBANKA_1320700,PBANKA_1329500,PBANKA_1331800,PBANKA_1332400,PBANKA_13…
	15	GO:0043231	intracellular membrane-bounded organelle	CC	527	26	0.0227763	PBANKA_0105900,PBANKA_0301200,PBANKA_0504100,PBANKA_0816000,PBANKA_0828600,PBANKA_0924300,PBANKA_0936500,PBANKA_1002800,PBANKA_1014900,PBANKA_1017400,PBANKA_1023200,PBANKA_1028300,PBANKA_1116300,PBANKA_1124500,PBANKA_1210700,PBANKA_1303500,PBANKA_1320700,PBANKA_1329500,PBANKA_1331800,PBANKA_1332400,PBANKA_1333600,PBANKA_1338700,PBANKA_1405100,PBANKA_1430200,PBANKA_1439400,PBANKA_1450200
	15	GO:0043227	membrane-bounded organelle	CC	548	26	0.0294985	PBANKA_0105900,PBANKA_0301200,PBANKA_0504100,PBANKA_0816000,PBANKA_0828600,PBANKA_0924300,PBANKA_0936500,PBANKA_1002800,PBANKA_1014900,PBANKA_1017400,PBANKA_1023200,PBANKA_1028300,PBANKA_1116300,PBANKA_1124500,PBANKA_1210700,PBANKA_1303500,PBANKA_1320700,PBANKA_1329500,PBANKA_1331800,PBANKA_1332400,PBANKA_1333600,PBANKA_1338700,PBANKA_1405100,PBANKA_1430200,PBANKA_1439400,PBANKA_1450200
	15	GO:0044444	cytoplasmic part	CC	498	25	0.0227763	PBANKA_0105900,PBANKA_0504100,PBANKA_0816000,PBANKA_0828600,PBANKA_0911200,PBANKA_0916200,PBANKA_0924300,PBANKA_1002800,PBANKA_1014900,PBANKA_1017400,PBANKA_1116300,PBANKA_1210700,PBANKA_1228200,PBANKA_1303500,PBANKA_1310400,PBANKA_1313800,PBANKA_1317500,PBANKA_1320700,PBANKA_1331800,PBANKA_1332400,PBANKA_1333600,PBANKA_1338700,PBANKA_1405100,PBANKA_1430200,PBANKA_1450200
	15	GO:0016020	membrane	CC	283	21	0.00448707	PBANKA_0506500,PBANKA_0812100,PBANKA_0901700,PBANKA_1002800,PBANKA_1003800,PBANKA_1014900,PBANKA_1136400,PBANKA_1137700,PBANKA_1138300,PBANKA_1210700,PBANKA_1223300,PBANKA_1320700,PBANKA_1328300,PBANKA_1333600,PBANKA_1334400,PBANKA_1337200,PBANKA_1359000,PBANKA_1405100,PBANKA_1410400,PBANKA_1430200,PBANKA_1449800
	15	GO:0044425	membrane part	CC	192	12	0.0294985	PBANKA_0812100,PBANKA_0901700,PBANKA_1002800,PBANKA_1003800,PBANKA_1014900,PBANKA_1210700,PBANKA_1320700,PBANKA_1334400,PBANKA_1337200,PBANKA_1405100,PBANKA_1410400,PBANKA_1430200
	15	GO:0005783	endoplasmic reticulum	CC	55	7	0.0171006	PBANKA_0924300,PBANKA_1017400,PBANKA_1320700,PBANKA_1331800,PBANKA_1332400,PBANKA_1338700,PBANKA_1430200
	15	GO:0005739	mitochondrion	CC	73	7	0.0227763	PBANKA_0816000,PBANKA_0828600,PBANKA_1116300,PBANKA_1210700,PBANKA_1303500,PBANKA_1333600,PBANKA_1450200
	15	GO:0031090	organelle membrane	CC	53	6	0.0218708	PBANKA_1002800,PBANKA_1014900,PBANKA_1210700,PBANKA_1333600,PBANKA_1405100,PBANKA_1430200
	15	GO:0033180	proton-transporting V-type ATPase, V1 domain	CC	5	3	0.0141714	PBANKA_1003800,PBANKA_1405100,PBANKA_1410400
	15	GO:0033176	proton-transporting V-type ATPase complex	CC	11	3	0.0218708	PBANKA_1003800,PBANKA_1405100,PBANKA_1410400
	15	GO:0033178	proton-transporting two-sector ATPase complex, catalytic domain	CC	11	3	0.0218708	PBANKA_1003800,PBANKA_1405100,PBANKA_1410400
	15	GO:0005740	mitochondrial envelope	CC	15	3	0.0275373	PBANKA_0828600,PBANKA_1210700,PBANKA_1333600
	15	GO:0044429	mitochondrial part	CC	18	3	0.031503	PBANKA_0828600,PBANKA_1210700,PBANKA_1333600
	15	GO:0016469	proton-transporting two-sector ATPase complex	CC	18	3	0.031503	PBANKA_1003800,PBANKA_1405100,PBANKA_1410400
	15	GO:0031967	organelle envelope	CC	21	3	0.0398923	PBANKA_0828600,PBANKA_1210700,PBANKA_1333600
	15	GO:0031975	envelope	CC	21	3	0.0398923	PBANKA_0828600,PBANKA_1210700,PBANKA_1333600
	15	GO:0019866	organelle inner membrane	CC	9	2	0.0431558	PBANKA_1210700,PBANKA_1333600
	15	GO:0005743	mitochondrial inner membrane	CC	9	2	0.0431558	PBANKA_1210700,PBANKA_1333600
	15	GO:0051234	establishment of localization	BP	223	13	0.0338154	PBANKA_0506500,PBANKA_1002800,PBANKA_1003800,PBANKA_1014900,PBANKA_1223300,PBANKA_1313800,PBANKA_1333600,PBANKA_1334400,PBANKA_1337200,PBANKA_1359000,PBANKA_1405100,PBANKA_1410400,PBANKA_1449800
	15	GO:0006810	transport	BP	223	13	0.0338154	PBANKA_0506500,PBANKA_1002800,PBANKA_1003800,PBANKA_1014900,PBANKA_1223300,PBANKA_1313800,PBANKA_1333600,PBANKA_1334400,PBANKA_1337200,PBANKA_1359000,PBANKA_1405100,PBANKA_1410400,PBANKA_1449800
	15	GO:0051179	localization	BP	240	13	0.0433784	PBANKA_0506500,PBANKA_1002800,PBANKA_1003800,PBANKA_1014900,PBANKA_1223300,PBANKA_1313800,PBANKA_1333600,PBANKA_1334400,PBANKA_1337200,PBANKA_1359000,PBANKA_1405100,PBANKA_1410400,PBANKA_1449800
	15	GO:0044281	small molecule metabolic process	BP	159	11	0.0281544	PBANKA_0417700,PBANKA_1003800,PBANKA_1036600,PBANKA_1142700,PBANKA_1214200,PBANKA_1223300,PBANKA_1228200,PBANKA_1317500,PBANKA_1410400,PBANKA_1450200,PBANKA_1464200
	15	GO:0055114	oxidation-reduction process	BP	79	9	0.00755805	PBANKA_0816000,PBANKA_0901700,PBANKA_0924300,PBANKA_1036600,PBANKA_1116300,PBANKA_1210700,PBANKA_1214200,PBANKA_1228200,PBANKA_1317500
	15	GO:0009117	nucleotide metabolic process	BP	64	8	0.00755805	PBANKA_0417700,PBANKA_1003800,PBANKA_1036600,PBANKA_1214200,PBANKA_1223300,PBANKA_1317500,PBANKA_1410400,PBANKA_1464200
	15	GO:0006753	nucleoside phosphate metabolic process	BP	64	8	0.00755805	PBANKA_0417700,PBANKA_1003800,PBANKA_1036600,PBANKA_1214200,PBANKA_1223300,PBANKA_1317500,PBANKA_1410400,PBANKA_1464200
	15	GO:0055086	nucleobase-containing small molecule metabolic process	BP	74	8	0.0107838	PBANKA_0417700,PBANKA_1003800,PBANKA_1036600,PBANKA_1214200,PBANKA_1223300,PBANKA_1317500,PBANKA_1410400,PBANKA_1464200
	15	GO:0006811	ion transport	BP	49	7	0.00755805	PBANKA_0506500,PBANKA_1003800,PBANKA_1333600,PBANKA_1334400,PBANKA_1405100,PBANKA_1410400,PBANKA_1449800
	15	GO:1901135	carbohydrate derivative metabolic process	BP	55	7	0.0102603	PBANKA_0417700,PBANKA_1036600,PBANKA_1142700,PBANKA_1214200,PBANKA_1223300,PBANKA_1317500,PBANKA_1464200
	15	GO:0071704	organic substance metabolic process	BP	58	7	0.0107838	PBANKA_0417700,PBANKA_1036600,PBANKA_1142700,PBANKA_1214200,PBANKA_1223300,PBANKA_1317500,PBANKA_1464200
	15	GO:0046483	heterocycle metabolic process	BP	86	7	0.031875	PBANKA_0105900,PBANKA_0417700,PBANKA_1003800,PBANKA_1223300,PBANKA_1317500,PBANKA_1410400,PBANKA_1464200
	15	GO:0006812	cation transport	BP	44	5	0.0294	PBANKA_0506500,PBANKA_1003800,PBANKA_1405100,PBANKA_1410400,PBANKA_1449800
	15	GO:0006818	hydrogen transport	BP	21	4	0.0173135	PBANKA_1003800,PBANKA_1405100,PBANKA_1410400,PBANKA_1449800
	15	GO:0015992	proton transport	BP	21	4	0.0173135	PBANKA_1003800,PBANKA_1405100,PBANKA_1410400,PBANKA_1449800
	15	GO:0015672	monovalent inorganic cation transport	BP	22	4	0.0184503	PBANKA_1003800,PBANKA_1405100,PBANKA_1410400,PBANKA_1449800
	15	GO:0009144	purine nucleoside triphosphate metabolic process	BP	30	4	0.0294	PBANKA_0417700,PBANKA_1003800,PBANKA_1223300,PBANKA_1410400
	15	GO:0009199	ribonucleoside triphosphate metabolic process	BP	30	4	0.0294	PBANKA_0417700,PBANKA_1003800,PBANKA_1223300,PBANKA_1410400
	15	GO:0009205	purine ribonucleoside triphosphate metabolic process	BP	30	4	0.0294	PBANKA_0417700,PBANKA_1003800,PBANKA_1223300,PBANKA_1410400
	15	GO:0009141	nucleoside triphosphate metabolic process	BP	31	4	0.0309573	PBANKA_0417700,PBANKA_1003800,PBANKA_1223300,PBANKA_1410400
	15	GO:0009150	purine ribonucleotide metabolic process	BP	34	4	0.034447	PBANKA_0417700,PBANKA_1003800,PBANKA_1223300,PBANKA_1410400
	15	GO:0009259	ribonucleotide metabolic process	BP	35	4	0.0361167	PBANKA_0417700,PBANKA_1003800,PBANKA_1223300,PBANKA_1410400
	15	GO:0006163	purine nucleotide metabolic process	BP	37	4	0.0384204	PBANKA_0417700,PBANKA_1003800,PBANKA_1223300,PBANKA_1410400
	15	GO:0009186	deoxyribonucleoside diphosphate metabolic process	BP	3	3	0.00755805	PBANKA_1036600,PBANKA_1214200,PBANKA_1464200
	15	GO:0009132	nucleoside diphosphate metabolic process	BP	5	3	0.00755805	PBANKA_1036600,PBANKA_1214200,PBANKA_1464200
	15	GO:0009262	deoxyribonucleotide metabolic process	BP	6	3	0.00950194	PBANKA_1036600,PBANKA_1214200,PBANKA_1464200
	15	GO:0015991	ATP hydrolysis coupled proton transport	BP	14	3	0.0281544	PBANKA_1003800,PBANKA_1405100,PBANKA_1410400
	15	GO:0015988	energy coupled proton transport, against electrochemical gradient	BP	14	3	0.0281544	PBANKA_1003800,PBANKA_1405100,PBANKA_1410400
	15	GO:0034220	ion transmembrane transport	BP	21	3	0.0384204	PBANKA_1003800,PBANKA_1405100,PBANKA_1410400
	15	GO:0006820	anion transport	BP	5	2	0.0294	PBANKA_1333600,PBANKA_1334400
	15	GO:0022900	electron transport chain	BP	8	2	0.0384204	PBANKA_0901700,PBANKA_1210700
	15	GO:0046034	ATP metabolic process	BP	9	2	0.0433784	PBANKA_1003800,PBANKA_1410400
	16	GO:0003735	structural constituent of ribosome	MF	140	9	0.0487339	PBANKA_0311100,PBANKA_0314500,PBANKA_0510900,PBANKA_0708800,PBANKA_0709100,PBANKA_0833400,PBANKA_1028400,PBANKA_1029300,PBANKA_1311100
	16	GO:0008135	translation factor activity, nucleic acid binding	MF	41	4	0.0487339	PBANKA_0212100,PBANKA_0814200,PBANKA_1209000,PBANKA_1242800
	16	GO:0043565	sequence-specific DNA binding	MF	8	3	0.0176294	PBANKA_0410000,PBANKA_0615000,PBANKA_0920000
	16	GO:0003743	translation initiation factor activity	MF	25	3	0.0487339	PBANKA_0212100,PBANKA_1209000,PBANKA_1242800
	16	GO:0004722	protein serine/threonine phosphatase activity	MF	9	2	0.0487339	PBANKA_0910200,PBANKA_1462200
	16	GO:0005737	cytoplasm	CC	646	29	0.0324848	PBANKA_0211600,PBANKA_0212100,PBANKA_0311100,PBANKA_0314500,PBANKA_0402300,PBANKA_0409600,PBANKA_0510900,PBANKA_0708800,PBANKA_0709100,PBANKA_0717400,PBANKA_0808800,PBANKA_0814200,PBANKA_0833400,PBANKA_0910200,PBANKA_0914400,PBANKA_0920000,PBANKA_1021300,PBANKA_1028400,PBANKA_1029200,PBANKA_1029300,PBANKA_1035300,PBANKA_1142500,PBANKA_1214300,PBANKA_1242800,PBANKA_1308900,PBANKA_1311100,PBANKA_14…
	16	GO:0044444	cytoplasmic part	CC	498	25	0.0324848	PBANKA_0211600,PBANKA_0212100,PBANKA_0311100,PBANKA_0314500,PBANKA_0402300,PBANKA_0409600,PBANKA_0510900,PBANKA_0708800,PBANKA_0709100,PBANKA_0717400,PBANKA_0808800,PBANKA_0814200,PBANKA_0833400,PBANKA_0914400,PBANKA_0920000,PBANKA_1021300,PBANKA_1028400,PBANKA_1029200,PBANKA_1029300,PBANKA_1142500,PBANKA_1214300,PBANKA_1242800,PBANKA_1311100,PBANKA_1429900,PBANKA_1439500
	16	GO:0032991	macromolecular complex	CC	468	21	0.0445171	PBANKA_0212100,PBANKA_0311100,PBANKA_0314500,PBANKA_0510900,PBANKA_0708800,PBANKA_0709100,PBANKA_0717400,PBANKA_0717500,PBANKA_0808800,PBANKA_0813900,PBANKA_0814200,PBANKA_0833400,PBANKA_1011900,PBANKA_1021300,PBANKA_1028400,PBANKA_1029300,PBANKA_1142500,PBANKA_1214300,PBANKA_1234000,PBANKA_1242800,PBANKA_1311100
	16	GO:0030529	ribonucleoprotein complex	CC	197	11	0.0445171	PBANKA_0311100,PBANKA_0314500,PBANKA_0510900,PBANKA_0708800,PBANKA_0709100,PBANKA_0833400,PBANKA_1011900,PBANKA_1021300,PBANKA_1028400,PBANKA_1029300,PBANKA_1311100
	16	GO:0005840	ribosome	CC	141	10	0.0324848	PBANKA_0311100,PBANKA_0314500,PBANKA_0510900,PBANKA_0708800,PBANKA_0709100,PBANKA_0833400,PBANKA_1021300,PBANKA_1028400,PBANKA_1029300,PBANKA_1311100
	16	GO:0044445	cytosolic part	CC	21	3	0.0445171	PBANKA_0510900,PBANKA_0808800,PBANKA_1214300
	16	GO:0008150	biological_process	BP	1602	60	0.0162198	PBANKA_0101300,PBANKA_0206400,PBANKA_0209900,PBANKA_0211600,PBANKA_0303200,PBANKA_0306200,PBANKA_0311100,PBANKA_0314500,PBANKA_0315000,PBANKA_0402300,PBANKA_0409600,PBANKA_0509400,PBANKA_0510900,PBANKA_0515800,PBANKA_0602700,PBANKA_0615000,PBANKA_0616800,PBANKA_0622500,PBANKA_0708800,PBANKA_0709100,PBANKA_0710100,PBANKA_0717400,PBANKA_0717500,PBANKA_0808800,PBANKA_0809800,PBANKA_0811900,PBANKA_08…
	16	GO:0009987	cellular process	BP	1265	49	0.0225383	PBANKA_0101300,PBANKA_0206400,PBANKA_0209900,PBANKA_0303200,PBANKA_0311100,PBANKA_0314500,PBANKA_0315000,PBANKA_0409600,PBANKA_0509400,PBANKA_0510900,PBANKA_0515800,PBANKA_0602700,PBANKA_0615000,PBANKA_0616800,PBANKA_0622500,PBANKA_0708800,PBANKA_0709100,PBANKA_0710100,PBANKA_0717400,PBANKA_0717500,PBANKA_0808800,PBANKA_0809800,PBANKA_0811900,PBANKA_0814200,PBANKA_0814900,PBANKA_0819500,PBANKA_08…
	16	GO:0008152	metabolic process	BP	1153	47	0.0162198	PBANKA_0101300,PBANKA_0206400,PBANKA_0303200,PBANKA_0306200,PBANKA_0311100,PBANKA_0314500,PBANKA_0315000,PBANKA_0402300,PBANKA_0409600,PBANKA_0510900,PBANKA_0515800,PBANKA_0602700,PBANKA_0615000,PBANKA_0622500,PBANKA_0708800,PBANKA_0709100,PBANKA_0710100,PBANKA_0717500,PBANKA_0808800,PBANKA_0809800,PBANKA_0814200,PBANKA_0814900,PBANKA_0819500,PBANKA_0833400,PBANKA_0910200,PBANKA_0914400,PBANKA_09…
	16	GO:0044238	primary metabolic process	BP	1000	44	0.00909918	PBANKA_0101300,PBANKA_0206400,PBANKA_0303200,PBANKA_0306200,PBANKA_0311100,PBANKA_0314500,PBANKA_0315000,PBANKA_0409600,PBANKA_0510900,PBANKA_0515800,PBANKA_0602700,PBANKA_0615000,PBANKA_0622500,PBANKA_0708800,PBANKA_0709100,PBANKA_0717500,PBANKA_0808800,PBANKA_0809800,PBANKA_0814200,PBANKA_0814900,PBANKA_0819500,PBANKA_0833400,PBANKA_0910200,PBANKA_0914400,PBANKA_0929900,PBANKA_1011900,PBANKA_10…
	16	GO:0044237	cellular metabolic process	BP	974	42	0.0158536	PBANKA_0101300,PBANKA_0206400,PBANKA_0303200,PBANKA_0311100,PBANKA_0314500,PBANKA_0315000,PBANKA_0409600,PBANKA_0510900,PBANKA_0515800,PBANKA_0602700,PBANKA_0615000,PBANKA_0622500,PBANKA_0708800,PBANKA_0709100,PBANKA_0710100,PBANKA_0717500,PBANKA_0808800,PBANKA_0809800,PBANKA_0814200,PBANKA_0814900,PBANKA_0819500,PBANKA_0833400,PBANKA_0910200,PBANKA_0914400,PBANKA_0929900,PBANKA_1011900,PBANKA_10…
	16	GO:0043170	macromolecule metabolic process	BP	825	39	0.00839045	PBANKA_0101300,PBANKA_0303200,PBANKA_0311100,PBANKA_0314500,PBANKA_0315000,PBANKA_0409600,PBANKA_0510900,PBANKA_0515800,PBANKA_0602700,PBANKA_0615000,PBANKA_0622500,PBANKA_0708800,PBANKA_0709100,PBANKA_0717500,PBANKA_0808800,PBANKA_0809800,PBANKA_0814200,PBANKA_0814900,PBANKA_0819500,PBANKA_0833400,PBANKA_0910200,PBANKA_0914400,PBANKA_0929900,PBANKA_1011900,PBANKA_1020200,PBANKA_1028400,PBANKA_10…
	16	GO:0044260	cellular macromolecule metabolic process	BP	759	38	0.00812784	PBANKA_0101300,PBANKA_0303200,PBANKA_0311100,PBANKA_0314500,PBANKA_0315000,PBANKA_0409600,PBANKA_0510900,PBANKA_0515800,PBANKA_0602700,PBANKA_0615000,PBANKA_0622500,PBANKA_0708800,PBANKA_0709100,PBANKA_0717500,PBANKA_0808800,PBANKA_0809800,PBANKA_0814200,PBANKA_0814900,PBANKA_0819500,PBANKA_0833400,PBANKA_0910200,PBANKA_0914400,PBANKA_0929900,PBANKA_1011900,PBANKA_1020200,PBANKA_1028400,PBANKA_10…
	16	GO:0019538	protein metabolic process	BP	544	24	0.0376657	PBANKA_0101300,PBANKA_0311100,PBANKA_0314500,PBANKA_0409600,PBANKA_0510900,PBANKA_0708800,PBANKA_0709100,PBANKA_0808800,PBANKA_0814200,PBANKA_0814900,PBANKA_0833400,PBANKA_0910200,PBANKA_0914400,PBANKA_0929900,PBANKA_1020200,PBANKA_1028400,PBANKA_1029300,PBANKA_1209000,PBANKA_1210100,PBANKA_1242300,PBANKA_1308900,PBANKA_1311100,PBANKA_1461800,PBANKA_1462200
	16	GO:0010467	gene expression	BP	391	23	0.00839045	PBANKA_0303200,PBANKA_0311100,PBANKA_0314500,PBANKA_0315000,PBANKA_0409600,PBANKA_0510900,PBANKA_0515800,PBANKA_0615000,PBANKA_0708800,PBANKA_0709100,PBANKA_0717500,PBANKA_0814200,PBANKA_0814900,PBANKA_0833400,PBANKA_1028400,PBANKA_1029300,PBANKA_1035300,PBANKA_1140600,PBANKA_1209000,PBANKA_1229100,PBANKA_1308900,PBANKA_1311100,PBANKA_1355800
	16	GO:0044267	cellular protein metabolic process	BP	479	23	0.0225383	PBANKA_0101300,PBANKA_0311100,PBANKA_0314500,PBANKA_0409600,PBANKA_0510900,PBANKA_0708800,PBANKA_0709100,PBANKA_0808800,PBANKA_0814200,PBANKA_0814900,PBANKA_0833400,PBANKA_0910200,PBANKA_0914400,PBANKA_0929900,PBANKA_1020200,PBANKA_1028400,PBANKA_1029300,PBANKA_1209000,PBANKA_1210100,PBANKA_1242300,PBANKA_1308900,PBANKA_1311100,PBANKA_1462200
	16	GO:0006139	nucleobase-containing compound metabolic process	BP	404	19	0.0376657	PBANKA_0303200,PBANKA_0315000,PBANKA_0515800,PBANKA_0602700,PBANKA_0615000,PBANKA_0622500,PBANKA_0717500,PBANKA_0809800,PBANKA_0814900,PBANKA_0819500,PBANKA_1011900,PBANKA_1035300,PBANKA_1113300,PBANKA_1140600,PBANKA_1142500,PBANKA_1210100,PBANKA_1229100,PBANKA_1308900,PBANKA_1355800
	16	GO:0090304	nucleic acid metabolic process	BP	320	18	0.0162198	PBANKA_0303200,PBANKA_0315000,PBANKA_0515800,PBANKA_0602700,PBANKA_0615000,PBANKA_0622500,PBANKA_0717500,PBANKA_0809800,PBANKA_0814900,PBANKA_0819500,PBANKA_1011900,PBANKA_1035300,PBANKA_1113300,PBANKA_1140600,PBANKA_1210100,PBANKA_1229100,PBANKA_1308900,PBANKA_1355800
	16	GO:0034645	cellular macromolecule biosynthetic process	BP	330	18	0.0183676	PBANKA_0303200,PBANKA_0311100,PBANKA_0314500,PBANKA_0409600,PBANKA_0510900,PBANKA_0615000,PBANKA_0708800,PBANKA_0709100,PBANKA_0814200,PBANKA_0814900,PBANKA_0833400,PBANKA_1028400,PBANKA_1029300,PBANKA_1140600,PBANKA_1209000,PBANKA_1308900,PBANKA_1311100,PBANKA_1355800
	16	GO:0009059	macromolecule biosynthetic process	BP	331	18	0.0183676	PBANKA_0303200,PBANKA_0311100,PBANKA_0314500,PBANKA_0409600,PBANKA_0510900,PBANKA_0615000,PBANKA_0708800,PBANKA_0709100,PBANKA_0814200,PBANKA_0814900,PBANKA_0833400,PBANKA_1028400,PBANKA_1029300,PBANKA_1140600,PBANKA_1209000,PBANKA_1308900,PBANKA_1311100,PBANKA_1355800
	16	GO:0006412	translation	BP	221	14	0.0162198	PBANKA_0311100,PBANKA_0314500,PBANKA_0409600,PBANKA_0510900,PBANKA_0708800,PBANKA_0709100,PBANKA_0814200,PBANKA_0814900,PBANKA_0833400,PBANKA_1028400,PBANKA_1029300,PBANKA_1209000,PBANKA_1308900,PBANKA_1311100
	16	GO:0016070	RNA metabolic process	BP	227	13	0.0272074	PBANKA_0303200,PBANKA_0315000,PBANKA_0515800,PBANKA_0615000,PBANKA_0717500,PBANKA_0809800,PBANKA_0814900,PBANKA_1011900,PBANKA_1035300,PBANKA_1140600,PBANKA_1229100,PBANKA_1308900,PBANKA_1355800
	16	GO:0006457	protein folding	BP	51	5	0.0272074	PBANKA_0808800,PBANKA_0914400,PBANKA_0929900,PBANKA_1020200,PBANKA_1242300
	17	GO:0022892	substrate-specific transporter activity	MF	79	13	0.00129158	PBANKA_0102300,PBANKA_0404400,PBANKA_0803500,PBANKA_0901400,PBANKA_1013800,PBANKA_1017700,PBANKA_1131000,PBANKA_1144500,PBANKA_1331000,PBANKA_1408500,PBANKA_1421800,PBANKA_1450300,PBANKA_1463400
	17	GO:0005215	transporter activity	MF	105	13	0.00671444	PBANKA_0102300,PBANKA_0404400,PBANKA_0803500,PBANKA_0901400,PBANKA_1013800,PBANKA_1017700,PBANKA_1131000,PBANKA_1144500,PBANKA_1331000,PBANKA_1408500,PBANKA_1421800,PBANKA_1450300,PBANKA_1463400
	17	GO:0015078	hydrogen ion transmembrane transporter activity	MF	29	11	3.28552e-05	PBANKA_0102300,PBANKA_0404400,PBANKA_0803500,PBANKA_0901400,PBANKA_1013800,PBANKA_1017700,PBANKA_1131000,PBANKA_1331000,PBANKA_1408500,PBANKA_1421800,PBANKA_1450300
	17	GO:0015077	monovalent inorganic cation transmembrane transporter activity	MF	33	11	4.60398e-05	PBANKA_0102300,PBANKA_0404400,PBANKA_0803500,PBANKA_0901400,PBANKA_1013800,PBANKA_1017700,PBANKA_1131000,PBANKA_1331000,PBANKA_1408500,PBANKA_1421800,PBANKA_1450300
	17	GO:0022890	inorganic cation transmembrane transporter activity	MF	39	11	0.000116083	PBANKA_0102300,PBANKA_0404400,PBANKA_0803500,PBANKA_0901400,PBANKA_1013800,PBANKA_1017700,PBANKA_1131000,PBANKA_1331000,PBANKA_1408500,PBANKA_1421800,PBANKA_1450300
	17	GO:0008324	cation transmembrane transporter activity	MF	51	11	0.00071452	PBANKA_0102300,PBANKA_0404400,PBANKA_0803500,PBANKA_0901400,PBANKA_1013800,PBANKA_1017700,PBANKA_1131000,PBANKA_1331000,PBANKA_1408500,PBANKA_1421800,PBANKA_1450300
	17	GO:0015075	ion transmembrane transporter activity	MF	53	11	0.000768725	PBANKA_0102300,PBANKA_0404400,PBANKA_0803500,PBANKA_0901400,PBANKA_1013800,PBANKA_1017700,PBANKA_1131000,PBANKA_1331000,PBANKA_1408500,PBANKA_1421800,PBANKA_1450300
	17	GO:0022891	substrate-specific transmembrane transporter activity	MF	60	11	0.00140828	PBANKA_0102300,PBANKA_0404400,PBANKA_0803500,PBANKA_0901400,PBANKA_1013800,PBANKA_1017700,PBANKA_1131000,PBANKA_1331000,PBANKA_1408500,PBANKA_1421800,PBANKA_1450300
	17	GO:0022857	transmembrane transporter activity	MF	79	11	0.00655444	PBANKA_0102300,PBANKA_0404400,PBANKA_0803500,PBANKA_0901400,PBANKA_1013800,PBANKA_1017700,PBANKA_1131000,PBANKA_1331000,PBANKA_1408500,PBANKA_1421800,PBANKA_1450300
	17	GO:0016491	oxidoreductase activity	MF	92	11	0.0154244	PBANKA_0404400,PBANKA_0404700,PBANKA_0404800,PBANKA_0719300,PBANKA_1013800,PBANKA_1017700,PBANKA_1117700,PBANKA_1320900,PBANKA_1331000,PBANKA_1340100,PBANKA_1430800
	17	GO:0004298	threonine-type endopeptidase activity	MF	15	5	0.00420587	PBANKA_0107100,PBANKA_0808200,PBANKA_1130400,PBANKA_1130500,PBANKA_1223100
	17	GO:0070003	threonine-type peptidase activity	MF	15	5	0.00420587	PBANKA_0107100,PBANKA_0808200,PBANKA_1130400,PBANKA_1130500,PBANKA_1223100
	17	GO:0046933	hydrogen ion transporting ATP synthase activity, rotational mechanism	MF	6	4	0.00216178	PBANKA_0901400,PBANKA_1408500,PBANKA_1421800,PBANKA_1450300
	17	GO:0016614	oxidoreductase activity, acting on CH-OH group of donors	MF	13	3	0.0447052	PBANKA_0404800,PBANKA_1117700,PBANKA_1340100
	17	GO:0016765	transferase activity, transferring alkyl or aryl (other than methyl) groups	MF	14	3	0.0469425	PBANKA_0300800,PBANKA_0704200,PBANKA_1023900
	17	GO:0016681	oxidoreductase activity, acting on diphenols and related substances as donors, cytochrome as acceptor	MF	3	2	0.0255417	PBANKA_0404400,PBANKA_1017700
	17	GO:0016679	oxidoreductase activity, acting on diphenols and related substances as donors	MF	3	2	0.0255417	PBANKA_0404400,PBANKA_1017700
	17	GO:0008121	ubiquinol-cytochrome-c reductase activity	MF	3	2	0.0255417	PBANKA_0404400,PBANKA_1017700
	17	GO:0003729	mRNA binding	MF	5	2	0.0447052	PBANKA_0204400,PBANKA_1316400
	17	GO:0005575	cellular_component	CC	1296	81	0.0199147	PBANKA_0102300,PBANKA_0107100,PBANKA_0107300,PBANKA_0203750,PBANKA_0204400,PBANKA_0209200,PBANKA_0300800,PBANKA_0303800,PBANKA_0308000,PBANKA_0404800,PBANKA_0405200,PBANKA_0405800,PBANKA_0418300,PBANKA_0515500,PBANKA_0608200,PBANKA_0614100,PBANKA_0704000,PBANKA_0708700,PBANKA_0712600,PBANKA_0715600,PBANKA_0715800,PBANKA_0719300,PBANKA_0803500,PBANKA_0808200,PBANKA_0822300,PBANKA_0833100,PBANKA_09…
	17	GO:0005623	cell	CC	1107	68	0.0421311	PBANKA_0102300,PBANKA_0107100,PBANKA_0107300,PBANKA_0204400,PBANKA_0300800,PBANKA_0303800,PBANKA_0308000,PBANKA_0404800,PBANKA_0405200,PBANKA_0405800,PBANKA_0515500,PBANKA_0608200,PBANKA_0614100,PBANKA_0708700,PBANKA_0712600,PBANKA_0715600,PBANKA_0715800,PBANKA_0719300,PBANKA_0803500,PBANKA_0808200,PBANKA_0822300,PBANKA_0833100,PBANKA_0901400,PBANKA_0910600,PBANKA_0915700,PBANKA_0943200,PBANKA_10…
	17	GO:0044464	cell part	CC	1107	68	0.0421311	PBANKA_0102300,PBANKA_0107100,PBANKA_0107300,PBANKA_0204400,PBANKA_0300800,PBANKA_0303800,PBANKA_0308000,PBANKA_0404800,PBANKA_0405200,PBANKA_0405800,PBANKA_0515500,PBANKA_0608200,PBANKA_0614100,PBANKA_0708700,PBANKA_0712600,PBANKA_0715600,PBANKA_0715800,PBANKA_0719300,PBANKA_0803500,PBANKA_0808200,PBANKA_0822300,PBANKA_0833100,PBANKA_0901400,PBANKA_0910600,PBANKA_0915700,PBANKA_0943200,PBANKA_10…
	17	GO:0005622	intracellular	CC	1038	67	0.0227855	PBANKA_0102300,PBANKA_0107100,PBANKA_0107300,PBANKA_0204400,PBANKA_0300800,PBANKA_0303800,PBANKA_0308000,PBANKA_0404800,PBANKA_0405200,PBANKA_0405800,PBANKA_0515500,PBANKA_0608200,PBANKA_0614100,PBANKA_0708700,PBANKA_0712600,PBANKA_0715600,PBANKA_0715800,PBANKA_0719300,PBANKA_0803500,PBANKA_0808200,PBANKA_0822300,PBANKA_0833100,PBANKA_0901400,PBANKA_0910600,PBANKA_0915700,PBANKA_0943200,PBANKA_10…
	17	GO:0032991	macromolecular complex	CC	468	35	0.0227855	PBANKA_0107100,PBANKA_0107300,PBANKA_0204400,PBANKA_0404800,PBANKA_0405200,PBANKA_0405800,PBANKA_0614100,PBANKA_0708700,PBANKA_0715600,PBANKA_0803500,PBANKA_0808200,PBANKA_0901400,PBANKA_0915700,PBANKA_0943200,PBANKA_1007800,PBANKA_1035500,PBANKA_1111300,PBANKA_1126600,PBANKA_1130400,PBANKA_1130500,PBANKA_1131000,PBANKA_1142900,PBANKA_1217300,PBANKA_1217800,PBANKA_1218400,PBANKA_1223100,PBANKA_12…
	17	GO:0043234	protein complex	CC	267	30	0.0011539	PBANKA_0107100,PBANKA_0107300,PBANKA_0204400,PBANKA_0404800,PBANKA_0405200,PBANKA_0405800,PBANKA_0614100,PBANKA_0708700,PBANKA_0715600,PBANKA_0803500,PBANKA_0808200,PBANKA_0901400,PBANKA_0943200,PBANKA_1007800,PBANKA_1035500,PBANKA_1111300,PBANKA_1130400,PBANKA_1130500,PBANKA_1131000,PBANKA_1142900,PBANKA_1217300,PBANKA_1217800,PBANKA_1218400,PBANKA_1223100,PBANKA_1305800,PBANKA_1355500,PBANKA_14…
	17	GO:0016020	membrane	CC	283	28	0.00390885	PBANKA_0102300,PBANKA_0203750,PBANKA_0209200,PBANKA_0308000,PBANKA_0418300,PBANKA_0704000,PBANKA_0803500,PBANKA_0901400,PBANKA_0902200,PBANKA_1012800,PBANKA_1013800,PBANKA_1035500,PBANKA_1038300,PBANKA_1112300,PBANKA_1131000,PBANKA_1217300,PBANKA_1217800,PBANKA_1218400,PBANKA_1241700,PBANKA_1322600,PBANKA_1335300,PBANKA_1339900,PBANKA_1345400,PBANKA_1348000,PBANKA_1354100,PBANKA_1421800,PBANKA_14…
	17	GO:0044425	membrane part	CC	192	19	0.0136477	PBANKA_0102300,PBANKA_0418300,PBANKA_0704000,PBANKA_0803500,PBANKA_0901400,PBANKA_1035500,PBANKA_1038300,PBANKA_1131000,PBANKA_1217300,PBANKA_1217800,PBANKA_1218400,PBANKA_1241700,PBANKA_1322600,PBANKA_1339900,PBANKA_1345400,PBANKA_1348000,PBANKA_1421800,PBANKA_1450300,PBANKA_1463400
	17	GO:0005739	mitochondrion	CC	73	12	0.00390885	PBANKA_0102300,PBANKA_0300800,PBANKA_0608200,PBANKA_0901400,PBANKA_1012800,PBANKA_1144500,PBANKA_1208400,PBANKA_1331000,PBANKA_1408500,PBANKA_1421800,PBANKA_1430800,PBANKA_1450300
	17	GO:0016021	integral to membrane	CC	130	12	0.0462292	PBANKA_0102300,PBANKA_0418300,PBANKA_0704000,PBANKA_1038300,PBANKA_1217300,PBANKA_1217800,PBANKA_1218400,PBANKA_1241700,PBANKA_1322600,PBANKA_1339900,PBANKA_1345400,PBANKA_1348000
	17	GO:0031224	intrinsic to membrane	CC	133	12	0.0490108	PBANKA_0102300,PBANKA_0418300,PBANKA_0704000,PBANKA_1038300,PBANKA_1217300,PBANKA_1217800,PBANKA_1218400,PBANKA_1241700,PBANKA_1322600,PBANKA_1339900,PBANKA_1345400,PBANKA_1348000
	17	GO:0005829	cytosol	CC	62	7	0.0490108	PBANKA_0102300,PBANKA_0107300,PBANKA_0405200,PBANKA_0833100,PBANKA_1103100,PBANKA_1320900,PBANKA_1444100
	17	GO:0000502	proteasome complex	CC	26	6	0.0128042	PBANKA_0107100,PBANKA_0715600,PBANKA_0808200,PBANKA_1130400,PBANKA_1130500,PBANKA_1223100
	17	GO:0019773	proteasome core complex, alpha-subunit complex	CC	7	5	0.00163088	PBANKA_0107100,PBANKA_0808200,PBANKA_1130400,PBANKA_1130500,PBANKA_1223100
	17	GO:0005839	proteasome core complex	CC	15	5	0.0092972	PBANKA_0107100,PBANKA_0808200,PBANKA_1130400,PBANKA_1130500,PBANKA_1223100
	17	GO:0016469	proton-transporting two-sector ATPase complex	CC	18	5	0.0128042	PBANKA_0803500,PBANKA_0901400,PBANKA_1131000,PBANKA_1421800,PBANKA_1450300
	17	GO:0045259	proton-transporting ATP synthase complex	CC	5	3	0.0136477	PBANKA_0803500,PBANKA_0901400,PBANKA_1421800
	17	GO:0005832	chaperonin-containing T-complex	CC	8	3	0.0227855	PBANKA_0107300,PBANKA_0405200,PBANKA_1444100
	17	GO:0033178	proton-transporting two-sector ATPase complex, catalytic domain	CC	11	3	0.0391319	PBANKA_0901400,PBANKA_1421800,PBANKA_1450300
	17	GO:0005956	protein kinase CK2 complex	CC	3	2	0.0322633	PBANKA_0943200,PBANKA_1355500
	17	GO:0045261	proton-transporting ATP synthase complex, catalytic core F(1)	CC	4	2	0.0410015	PBANKA_0901400,PBANKA_1421800
	17	GO:0008150	biological_process	BP	1602	97	0.0103332	PBANKA_0102300,PBANKA_0107100,PBANKA_0107300,PBANKA_0204400,PBANKA_0300800,PBANKA_0308000,PBANKA_0404700,PBANKA_0404800,PBANKA_0405200,PBANKA_0405800,PBANKA_0406700,PBANKA_0515500,PBANKA_0608200,PBANKA_0614100,PBANKA_0704000,PBANKA_0708700,PBANKA_0709700,PBANKA_0715600,PBANKA_0715800,PBANKA_0719300,PBANKA_0721700,PBANKA_0803500,PBANKA_0808200,PBANKA_0809900,PBANKA_0814400,PBANKA_0815200,PBANKA_08…
	17	GO:0009987	cellular process	BP	1265	77	0.0313672	PBANKA_0102300,PBANKA_0107100,PBANKA_0107300,PBANKA_0204400,PBANKA_0300800,PBANKA_0308000,PBANKA_0404700,PBANKA_0404800,PBANKA_0405200,PBANKA_0405800,PBANKA_0515500,PBANKA_0614100,PBANKA_0709700,PBANKA_0715600,PBANKA_0715800,PBANKA_0719300,PBANKA_0721700,PBANKA_0803500,PBANKA_0808200,PBANKA_0809900,PBANKA_0814400,PBANKA_0822300,PBANKA_0823900,PBANKA_0835800,PBANKA_0901400,PBANKA_0910600,PBANKA_09…
	17	GO:0051179	localization	BP	240	28	0.00120806	PBANKA_0102300,PBANKA_0308000,PBANKA_0704000,PBANKA_0721700,PBANKA_0803500,PBANKA_0901400,PBANKA_0902200,PBANKA_1012800,PBANKA_1030300,PBANKA_1035500,PBANKA_1112300,PBANKA_1131000,PBANKA_1144500,PBANKA_1203100,PBANKA_1218400,PBANKA_1241700,PBANKA_1335300,PBANKA_1339900,PBANKA_1345400,PBANKA_1348000,PBANKA_1354100,PBANKA_1408500,PBANKA_1419900,PBANKA_1421800,PBANKA_1450300,PBANKA_1456200,PBANKA_14…
	17	GO:0006810	transport	BP	223	26	0.00120806	PBANKA_0102300,PBANKA_0308000,PBANKA_0704000,PBANKA_0721700,PBANKA_0803500,PBANKA_0901400,PBANKA_0902200,PBANKA_1012800,PBANKA_1030300,PBANKA_1035500,PBANKA_1112300,PBANKA_1131000,PBANKA_1144500,PBANKA_1203100,PBANKA_1218400,PBANKA_1241700,PBANKA_1335300,PBANKA_1339900,PBANKA_1348000,PBANKA_1354100,PBANKA_1408500,PBANKA_1421800,PBANKA_1450300,PBANKA_1456200,PBANKA_1456800,PBANKA_1463400
	17	GO:0051234	establishment of localization	BP	223	26	0.00120806	PBANKA_0102300,PBANKA_0308000,PBANKA_0704000,PBANKA_0721700,PBANKA_0803500,PBANKA_0901400,PBANKA_0902200,PBANKA_1012800,PBANKA_1030300,PBANKA_1035500,PBANKA_1112300,PBANKA_1131000,PBANKA_1144500,PBANKA_1203100,PBANKA_1218400,PBANKA_1241700,PBANKA_1335300,PBANKA_1339900,PBANKA_1348000,PBANKA_1354100,PBANKA_1408500,PBANKA_1421800,PBANKA_1450300,PBANKA_1456200,PBANKA_1456800,PBANKA_1463400
	17	GO:0044281	small molecule metabolic process	BP	159	16	0.0149973	PBANKA_0308000,PBANKA_0719300,PBANKA_0803500,PBANKA_0901400,PBANKA_0931800,PBANKA_0935400,PBANKA_1112300,PBANKA_1117700,PBANKA_1307600,PBANKA_1320900,PBANKA_1340100,PBANKA_1354100,PBANKA_1408500,PBANKA_1421800,PBANKA_1435100,PBANKA_1450300
	17	GO:0009056	catabolic process	BP	114	15	0.00298973	PBANKA_0107100,PBANKA_0308000,PBANKA_0715600,PBANKA_0808200,PBANKA_0931800,PBANKA_1001100,PBANKA_1112300,PBANKA_1130400,PBANKA_1130500,PBANKA_1142900,PBANKA_1223100,PBANKA_1239600,PBANKA_1333200,PBANKA_1354100,PBANKA_1435100
	17	GO:0044248	cellular catabolic process	BP	90	14	0.00156797	PBANKA_0107100,PBANKA_0308000,PBANKA_0715600,PBANKA_0808200,PBANKA_0931800,PBANKA_1001100,PBANKA_1112300,PBANKA_1130400,PBANKA_1130500,PBANKA_1142900,PBANKA_1223100,PBANKA_1239600,PBANKA_1333200,PBANKA_1354100
	17	GO:0071840	cellular component organization or biogenesis	BP	153	14	0.0358645	PBANKA_0405800,PBANKA_0608200,PBANKA_0715600,PBANKA_0715800,PBANKA_0822300,PBANKA_0930400,PBANKA_1103100,PBANKA_1126600,PBANKA_1142900,PBANKA_1144500,PBANKA_1242600,PBANKA_1316400,PBANKA_1333200,PBANKA_1340700
	17	GO:0071841	cellular component organization or biogenesis at cellular level	BP	146	13	0.0471596	PBANKA_0405800,PBANKA_0715600,PBANKA_0715800,PBANKA_0822300,PBANKA_0930400,PBANKA_1103100,PBANKA_1126600,PBANKA_1142900,PBANKA_1144500,PBANKA_1242600,PBANKA_1316400,PBANKA_1333200,PBANKA_1340700
	17	GO:0046483	heterocycle metabolic process	BP	86	12	0.0044369	PBANKA_0308000,PBANKA_0719300,PBANKA_0803500,PBANKA_0901400,PBANKA_0931800,PBANKA_1112300,PBANKA_1307600,PBANKA_1354100,PBANKA_1408500,PBANKA_1421800,PBANKA_1435100,PBANKA_1450300
	17	GO:0016043	cellular component organization	BP	111	12	0.0218675	PBANKA_0405800,PBANKA_0608200,PBANKA_0715600,PBANKA_0822300,PBANKA_0930400,PBANKA_1103100,PBANKA_1142900,PBANKA_1144500,PBANKA_1242600,PBANKA_1316400,PBANKA_1333200,PBANKA_1340700
	17	GO:0009117	nucleotide metabolic process	BP	64	11	0.00244658	PBANKA_0308000,PBANKA_0719300,PBANKA_0803500,PBANKA_0901400,PBANKA_1112300,PBANKA_1307600,PBANKA_1354100,PBANKA_1408500,PBANKA_1421800,PBANKA_1435100,PBANKA_1450300
	17	GO:0006753	nucleoside phosphate metabolic process	BP	64	11	0.00244658	PBANKA_0308000,PBANKA_0719300,PBANKA_0803500,PBANKA_0901400,PBANKA_1112300,PBANKA_1307600,PBANKA_1354100,PBANKA_1408500,PBANKA_1421800,PBANKA_1435100,PBANKA_1450300
	17	GO:0055086	nucleobase-containing small molecule metabolic process	BP	74	11	0.00442147	PBANKA_0308000,PBANKA_0719300,PBANKA_0803500,PBANKA_0901400,PBANKA_1112300,PBANKA_1307600,PBANKA_1354100,PBANKA_1408500,PBANKA_1421800,PBANKA_1435100,PBANKA_1450300
	17	GO:0006508	proteolysis	BP	99	11	0.0235732	PBANKA_0107100,PBANKA_0715600,PBANKA_0808200,PBANKA_0833100,PBANKA_0834400,PBANKA_1001100,PBANKA_1130400,PBANKA_1130500,PBANKA_1142900,PBANKA_1223100,PBANKA_1239600
	17	GO:0071842	cellular component organization at cellular level	BP	104	11	0.0287456	PBANKA_0405800,PBANKA_0715600,PBANKA_0822300,PBANKA_0930400,PBANKA_1103100,PBANKA_1142900,PBANKA_1144500,PBANKA_1242600,PBANKA_1316400,PBANKA_1333200,PBANKA_1340700
	17	GO:0019941	modification-dependent protein catabolic process	BP	33	9	0.00120806	PBANKA_0107100,PBANKA_0715600,PBANKA_0808200,PBANKA_1001100,PBANKA_1130400,PBANKA_1130500,PBANKA_1142900,PBANKA_1223100,PBANKA_1239600
	17	GO:0006511	ubiquitin-dependent protein catabolic process	BP	33	9	0.00120806	PBANKA_0107100,PBANKA_0715600,PBANKA_0808200,PBANKA_1001100,PBANKA_1130400,PBANKA_1130500,PBANKA_1142900,PBANKA_1223100,PBANKA_1239600
	17	GO:0043632	modification-dependent macromolecule catabolic process	BP	33	9	0.00120806	PBANKA_0107100,PBANKA_0715600,PBANKA_0808200,PBANKA_1001100,PBANKA_1130400,PBANKA_1130500,PBANKA_1142900,PBANKA_1223100,PBANKA_1239600
	17	GO:0051603	proteolysis involved in cellular protein catabolic process	BP	40	9	0.00156797	PBANKA_0107100,PBANKA_0715600,PBANKA_0808200,PBANKA_1001100,PBANKA_1130400,PBANKA_1130500,PBANKA_1142900,PBANKA_1223100,PBANKA_1239600
	17	GO:0044257	cellular protein catabolic process	BP	40	9	0.00156797	PBANKA_0107100,PBANKA_0715600,PBANKA_0808200,PBANKA_1001100,PBANKA_1130400,PBANKA_1130500,PBANKA_1142900,PBANKA_1223100,PBANKA_1239600
	17	GO:0072521	purine-containing compound metabolic process	BP	46	9	0.00298973	PBANKA_0308000,PBANKA_0803500,PBANKA_0901400,PBANKA_1112300,PBANKA_1307600,PBANKA_1354100,PBANKA_1408500,PBANKA_1421800,PBANKA_1450300
	17	GO:0030163	protein catabolic process	BP	47	9	0.00298973	PBANKA_0107100,PBANKA_0715600,PBANKA_0808200,PBANKA_1001100,PBANKA_1130400,PBANKA_1130500,PBANKA_1142900,PBANKA_1223100,PBANKA_1239600
	17	GO:0044265	cellular macromolecule catabolic process	BP	47	9	0.00298973	PBANKA_0107100,PBANKA_0715600,PBANKA_0808200,PBANKA_1001100,PBANKA_1130400,PBANKA_1130500,PBANKA_1142900,PBANKA_1223100,PBANKA_1239600
	17	GO:0009057	macromolecule catabolic process	BP	55	9	0.00590829	PBANKA_0107100,PBANKA_0715600,PBANKA_0808200,PBANKA_1001100,PBANKA_1130400,PBANKA_1130500,PBANKA_1142900,PBANKA_1223100,PBANKA_1239600
	17	GO:0055085	transmembrane transport	BP	66	9	0.0149973	PBANKA_0102300,PBANKA_0803500,PBANKA_0901400,PBANKA_1012800,PBANKA_1131000,PBANKA_1203100,PBANKA_1408500,PBANKA_1421800,PBANKA_1450300
	17	GO:0009144	purine nucleoside triphosphate metabolic process	BP	30	8	0.00153207	PBANKA_0308000,PBANKA_0803500,PBANKA_0901400,PBANKA_1112300,PBANKA_1354100,PBANKA_1408500,PBANKA_1421800,PBANKA_1450300
	17	GO:0009199	ribonucleoside triphosphate metabolic process	BP	30	8	0.00153207	PBANKA_0308000,PBANKA_0803500,PBANKA_0901400,PBANKA_1112300,PBANKA_1354100,PBANKA_1408500,PBANKA_1421800,PBANKA_1450300
	17	GO:0009205	purine ribonucleoside triphosphate metabolic process	BP	30	8	0.00153207	PBANKA_0308000,PBANKA_0803500,PBANKA_0901400,PBANKA_1112300,PBANKA_1354100,PBANKA_1408500,PBANKA_1421800,PBANKA_1450300
	17	GO:0009141	nucleoside triphosphate metabolic process	BP	31	8	0.00156797	PBANKA_0308000,PBANKA_0803500,PBANKA_0901400,PBANKA_1112300,PBANKA_1354100,PBANKA_1408500,PBANKA_1421800,PBANKA_1450300
	17	GO:0009150	purine ribonucleotide metabolic process	BP	34	8	0.00242074	PBANKA_0308000,PBANKA_0803500,PBANKA_0901400,PBANKA_1112300,PBANKA_1354100,PBANKA_1408500,PBANKA_1421800,PBANKA_1450300
	17	GO:0009259	ribonucleotide metabolic process	BP	35	8	0.00251099	PBANKA_0308000,PBANKA_0803500,PBANKA_0901400,PBANKA_1112300,PBANKA_1354100,PBANKA_1408500,PBANKA_1421800,PBANKA_1450300
	17	GO:0006163	purine nucleotide metabolic process	BP	37	8	0.00298973	PBANKA_0308000,PBANKA_0803500,PBANKA_0901400,PBANKA_1112300,PBANKA_1354100,PBANKA_1408500,PBANKA_1421800,PBANKA_1450300
	17	GO:0006812	cation transport	BP	44	7	0.0161819	PBANKA_0102300,PBANKA_0803500,PBANKA_0901400,PBANKA_1131000,PBANKA_1408500,PBANKA_1421800,PBANKA_1450300
	17	GO:0043933	macromolecular complex subunit organization	BP	46	7	0.0194524	PBANKA_0608200,PBANKA_0715600,PBANKA_0930400,PBANKA_1103100,PBANKA_1142900,PBANKA_1242600,PBANKA_1316400
	17	GO:0006811	ion transport	BP	49	7	0.0243959	PBANKA_0102300,PBANKA_0803500,PBANKA_0901400,PBANKA_1131000,PBANKA_1408500,PBANKA_1421800,PBANKA_1450300
	17	GO:0022607	cellular component assembly	BP	50	7	0.0257017	PBANKA_0608200,PBANKA_0715600,PBANKA_0822300,PBANKA_1142900,PBANKA_1242600,PBANKA_1316400,PBANKA_1333200
	17	GO:0006818	hydrogen transport	BP	21	6	0.00317163	PBANKA_0803500,PBANKA_0901400,PBANKA_1131000,PBANKA_1408500,PBANKA_1421800,PBANKA_1450300
	17	GO:0034220	ion transmembrane transport	BP	21	6	0.00317163	PBANKA_0803500,PBANKA_0901400,PBANKA_1131000,PBANKA_1408500,PBANKA_1421800,PBANKA_1450300
	17	GO:0015992	proton transport	BP	21	6	0.00317163	PBANKA_0803500,PBANKA_0901400,PBANKA_1131000,PBANKA_1408500,PBANKA_1421800,PBANKA_1450300
	17	GO:0015672	monovalent inorganic cation transport	BP	22	6	0.00366153	PBANKA_0803500,PBANKA_0901400,PBANKA_1131000,PBANKA_1408500,PBANKA_1421800,PBANKA_1450300
	17	GO:0071822	protein complex subunit organization	BP	28	6	0.00901422	PBANKA_0608200,PBANKA_0715600,PBANKA_0930400,PBANKA_1103100,PBANKA_1142900,PBANKA_1242600
	17	GO:0009165	nucleotide biosynthetic process	BP	30	6	0.0114879	PBANKA_0719300,PBANKA_0803500,PBANKA_0901400,PBANKA_1408500,PBANKA_1421800,PBANKA_1450300
	17	GO:0034654	nucleobase-containing compound biosynthetic process	BP	38	6	0.0250091	PBANKA_0719300,PBANKA_0803500,PBANKA_0901400,PBANKA_1408500,PBANKA_1421800,PBANKA_1450300
	17	GO:0034621	cellular macromolecular complex subunit organization	BP	41	6	0.0302721	PBANKA_0715600,PBANKA_0930400,PBANKA_1103100,PBANKA_1142900,PBANKA_1242600,PBANKA_1316400
	17	GO:0071844	cellular component assembly at cellular level	BP	45	6	0.0405373	PBANKA_0715600,PBANKA_0822300,PBANKA_1142900,PBANKA_1242600,PBANKA_1316400,PBANKA_1333200
	17	GO:0007154	cell communication	BP	48	6	0.0476229	PBANKA_0308000,PBANKA_1112300,PBANKA_1333200,PBANKA_1354100,PBANKA_1414700,PBANKA_1419900
	17	GO:0018130	heterocycle biosynthetic process	BP	49	6	0.0493578	PBANKA_0719300,PBANKA_0803500,PBANKA_0901400,PBANKA_1408500,PBANKA_1421800,PBANKA_1450300
	17	GO:0006754	ATP biosynthetic process	BP	7	5	0.00120806	PBANKA_0803500,PBANKA_0901400,PBANKA_1408500,PBANKA_1421800,PBANKA_1450300
	17	GO:0015985	energy coupled proton transport, down electrochemical gradient	BP	7	5	0.00120806	PBANKA_0803500,PBANKA_0901400,PBANKA_1408500,PBANKA_1421800,PBANKA_1450300
	17	GO:0015986	ATP synthesis coupled proton transport	BP	7	5	0.00120806	PBANKA_0803500,PBANKA_0901400,PBANKA_1408500,PBANKA_1421800,PBANKA_1450300
	17	GO:0009145	purine nucleoside triphosphate biosynthetic process	BP	9	5	0.00153207	PBANKA_0803500,PBANKA_0901400,PBANKA_1408500,PBANKA_1421800,PBANKA_1450300
	17	GO:0046034	ATP metabolic process	BP	9	5	0.00153207	PBANKA_0803500,PBANKA_0901400,PBANKA_1408500,PBANKA_1421800,PBANKA_1450300
	17	GO:0009206	purine ribonucleoside triphosphate biosynthetic process	BP	9	5	0.00153207	PBANKA_0803500,PBANKA_0901400,PBANKA_1408500,PBANKA_1421800,PBANKA_1450300
	17	GO:0009201	ribonucleoside triphosphate biosynthetic process	BP	9	5	0.00153207	PBANKA_0803500,PBANKA_0901400,PBANKA_1408500,PBANKA_1421800,PBANKA_1450300
	17	GO:0009142	nucleoside triphosphate biosynthetic process	BP	9	5	0.00153207	PBANKA_0803500,PBANKA_0901400,PBANKA_1408500,PBANKA_1421800,PBANKA_1450300
	17	GO:0009152	purine ribonucleotide biosynthetic process	BP	13	5	0.00298973	PBANKA_0803500,PBANKA_0901400,PBANKA_1408500,PBANKA_1421800,PBANKA_1450300
	17	GO:0009260	ribonucleotide biosynthetic process	BP	14	5	0.00345433	PBANKA_0803500,PBANKA_0901400,PBANKA_1408500,PBANKA_1421800,PBANKA_1450300
	17	GO:0006164	purine nucleotide biosynthetic process	BP	15	5	0.00418793	PBANKA_0803500,PBANKA_0901400,PBANKA_1408500,PBANKA_1421800,PBANKA_1450300
	17	GO:0072522	purine-containing compound biosynthetic process	BP	21	5	0.0117969	PBANKA_0803500,PBANKA_0901400,PBANKA_1408500,PBANKA_1421800,PBANKA_1450300
	17	GO:0065003	macromolecular complex assembly	BP	34	5	0.0434646	PBANKA_0608200,PBANKA_0715600,PBANKA_1142900,PBANKA_1242600,PBANKA_1316400
	17	GO:0070271	protein complex biogenesis	BP	19	4	0.0287456	PBANKA_0608200,PBANKA_0715600,PBANKA_1142900,PBANKA_1242600
	17	GO:0006461	protein complex assembly	BP	19	4	0.0287456	PBANKA_0608200,PBANKA_0715600,PBANKA_1142900,PBANKA_1242600
	17	GO:0007264	small GTPase mediated signal transduction	BP	23	4	0.043672	PBANKA_0308000,PBANKA_1112300,PBANKA_1354100,PBANKA_1414700
	17	GO:0044262	cellular carbohydrate metabolic process	BP	12	3	0.0386925	PBANKA_1117700,PBANKA_1217300,PBANKA_1340100
	17	GO:0015991	ATP hydrolysis coupled proton transport	BP	14	3	0.0476229	PBANKA_0803500,PBANKA_1131000,PBANKA_1450300
	17	GO:0015988	energy coupled proton transport, against electrochemical gradient	BP	14	3	0.0476229	PBANKA_0803500,PBANKA_1131000,PBANKA_1450300
	17	GO:0043623	cellular protein complex assembly	BP	14	3	0.0476229	PBANKA_0715600,PBANKA_1142900,PBANKA_1242600
	17	GO:0043248	proteasome assembly	BP	3	2	0.0278818	PBANKA_0715600,PBANKA_1242600
	18	GO:0005198	structural molecule activity	MF	158	34	8.60545e-18	PBANKA_0110000,PBANKA_0307000,PBANKA_0315600,PBANKA_0403000,PBANKA_0407700,PBANKA_0511900,PBANKA_0522800,PBANKA_0617100,PBANKA_0717800,PBANKA_0804000,PBANKA_0904700,PBANKA_0905000,PBANKA_0937700,PBANKA_0943600,PBANKA_1012000,PBANKA_1013100,PBANKA_1018600,PBANKA_1033900,PBANKA_1117500,PBANKA_1141700,PBANKA_1202400,PBANKA_1215600,PBANKA_1221200,PBANKA_1229200,PBANKA_1231000,PBANKA_1231800,PBANKA_12…
	18	GO:0003735	structural constituent of ribosome	MF	140	33	5.63505e-18	PBANKA_0110000,PBANKA_0307000,PBANKA_0315600,PBANKA_0403000,PBANKA_0407700,PBANKA_0511900,PBANKA_0522800,PBANKA_0617100,PBANKA_0717800,PBANKA_0804000,PBANKA_0904700,PBANKA_0905000,PBANKA_0937700,PBANKA_0943600,PBANKA_1013100,PBANKA_1018600,PBANKA_1033900,PBANKA_1117500,PBANKA_1141700,PBANKA_1202400,PBANKA_1215600,PBANKA_1221200,PBANKA_1229200,PBANKA_1231000,PBANKA_1231800,PBANKA_1234200,PBANKA_13…
	18	GO:0000049	tRNA binding	MF	7	2	0.0326677	PBANKA_0203800,PBANKA_1304900
	18	GO:0005575	cellular_component	CC	1296	53	0.0395141	PBANKA_0110000,PBANKA_0203800,PBANKA_0307000,PBANKA_0315600,PBANKA_0403000,PBANKA_0407700,PBANKA_0511900,PBANKA_0513400,PBANKA_0521800,PBANKA_0522800,PBANKA_0617100,PBANKA_0715200,PBANKA_0717800,PBANKA_0720600,PBANKA_0804000,PBANKA_0904700,PBANKA_0905000,PBANKA_0907200,PBANKA_0911400,PBANKA_0937700,PBANKA_0941800,PBANKA_0941900,PBANKA_0943500,PBANKA_0943600,PBANKA_1003100,PBANKA_1013100,PBANKA_10…
	18	GO:0044424	intracellular part	CC	1000	49	0.00158732	PBANKA_0110000,PBANKA_0203800,PBANKA_0307000,PBANKA_0315600,PBANKA_0403000,PBANKA_0407700,PBANKA_0511900,PBANKA_0521800,PBANKA_0522800,PBANKA_0617100,PBANKA_0715200,PBANKA_0717800,PBANKA_0720600,PBANKA_0804000,PBANKA_0904700,PBANKA_0905000,PBANKA_0907200,PBANKA_0937700,PBANKA_0941800,PBANKA_0941900,PBANKA_0943500,PBANKA_0943600,PBANKA_1003100,PBANKA_1013100,PBANKA_1018600,PBANKA_1019400,PBANKA_10…
	18	GO:0005622	intracellular	CC	1038	49	0.00360594	PBANKA_0110000,PBANKA_0203800,PBANKA_0307000,PBANKA_0315600,PBANKA_0403000,PBANKA_0407700,PBANKA_0511900,PBANKA_0521800,PBANKA_0522800,PBANKA_0617100,PBANKA_0715200,PBANKA_0717800,PBANKA_0720600,PBANKA_0804000,PBANKA_0904700,PBANKA_0905000,PBANKA_0907200,PBANKA_0937700,PBANKA_0941800,PBANKA_0941900,PBANKA_0943500,PBANKA_0943600,PBANKA_1003100,PBANKA_1013100,PBANKA_1018600,PBANKA_1019400,PBANKA_10…
	18	GO:0005623	cell	CC	1107	49	0.0122138	PBANKA_0110000,PBANKA_0203800,PBANKA_0307000,PBANKA_0315600,PBANKA_0403000,PBANKA_0407700,PBANKA_0511900,PBANKA_0521800,PBANKA_0522800,PBANKA_0617100,PBANKA_0715200,PBANKA_0717800,PBANKA_0720600,PBANKA_0804000,PBANKA_0904700,PBANKA_0905000,PBANKA_0907200,PBANKA_0937700,PBANKA_0941800,PBANKA_0941900,PBANKA_0943500,PBANKA_0943600,PBANKA_1003100,PBANKA_1013100,PBANKA_1018600,PBANKA_1019400,PBANKA_10…
	18	GO:0044464	cell part	CC	1107	49	0.0122138	PBANKA_0110000,PBANKA_0203800,PBANKA_0307000,PBANKA_0315600,PBANKA_0403000,PBANKA_0407700,PBANKA_0511900,PBANKA_0521800,PBANKA_0522800,PBANKA_0617100,PBANKA_0715200,PBANKA_0717800,PBANKA_0720600,PBANKA_0804000,PBANKA_0904700,PBANKA_0905000,PBANKA_0907200,PBANKA_0937700,PBANKA_0941800,PBANKA_0941900,PBANKA_0943500,PBANKA_0943600,PBANKA_1003100,PBANKA_1013100,PBANKA_1018600,PBANKA_1019400,PBANKA_10…
	18	GO:0043229	intracellular organelle	CC	755	44	8.11257e-05	PBANKA_0110000,PBANKA_0307000,PBANKA_0315600,PBANKA_0403000,PBANKA_0407700,PBANKA_0511900,PBANKA_0521800,PBANKA_0522800,PBANKA_0617100,PBANKA_0717800,PBANKA_0720600,PBANKA_0804000,PBANKA_0904700,PBANKA_0905000,PBANKA_0907200,PBANKA_0937700,PBANKA_0941800,PBANKA_0941900,PBANKA_0943500,PBANKA_0943600,PBANKA_1003100,PBANKA_1013100,PBANKA_1018600,PBANKA_1033900,PBANKA_1117500,PBANKA_1141700,PBANKA_12…
	18	GO:0043226	organelle	CC	777	44	0.000150281	PBANKA_0110000,PBANKA_0307000,PBANKA_0315600,PBANKA_0403000,PBANKA_0407700,PBANKA_0511900,PBANKA_0521800,PBANKA_0522800,PBANKA_0617100,PBANKA_0717800,PBANKA_0720600,PBANKA_0804000,PBANKA_0904700,PBANKA_0905000,PBANKA_0907200,PBANKA_0937700,PBANKA_0941800,PBANKA_0941900,PBANKA_0943500,PBANKA_0943600,PBANKA_1003100,PBANKA_1013100,PBANKA_1018600,PBANKA_1033900,PBANKA_1117500,PBANKA_1141700,PBANKA_12…
	18	GO:0005737	cytoplasm	CC	646	41	2.7907e-05	PBANKA_0110000,PBANKA_0203800,PBANKA_0307000,PBANKA_0315600,PBANKA_0403000,PBANKA_0407700,PBANKA_0511900,PBANKA_0521800,PBANKA_0522800,PBANKA_0617100,PBANKA_0715200,PBANKA_0717800,PBANKA_0720600,PBANKA_0804000,PBANKA_0904700,PBANKA_0905000,PBANKA_0937700,PBANKA_0943500,PBANKA_0943600,PBANKA_1013100,PBANKA_1018600,PBANKA_1033900,PBANKA_1116700,PBANKA_1117500,PBANKA_1141700,PBANKA_1202400,PBANKA_12…
	18	GO:0032991	macromolecular complex	CC	468	40	2.04979e-08	PBANKA_0110000,PBANKA_0307000,PBANKA_0315600,PBANKA_0403000,PBANKA_0407700,PBANKA_0511900,PBANKA_0522800,PBANKA_0617100,PBANKA_0715200,PBANKA_0717800,PBANKA_0804000,PBANKA_0904700,PBANKA_0905000,PBANKA_0937700,PBANKA_0941800,PBANKA_0941900,PBANKA_0943600,PBANKA_1003100,PBANKA_1013100,PBANKA_1018600,PBANKA_1019400,PBANKA_1033900,PBANKA_1116700,PBANKA_1117500,PBANKA_1141700,PBANKA_1202400,PBANKA_12…
	18	GO:0044444	cytoplasmic part	CC	498	39	3.24865e-07	PBANKA_0110000,PBANKA_0307000,PBANKA_0315600,PBANKA_0403000,PBANKA_0407700,PBANKA_0511900,PBANKA_0521800,PBANKA_0522800,PBANKA_0617100,PBANKA_0715200,PBANKA_0717800,PBANKA_0720600,PBANKA_0804000,PBANKA_0904700,PBANKA_0905000,PBANKA_0937700,PBANKA_0943500,PBANKA_0943600,PBANKA_1013100,PBANKA_1018600,PBANKA_1033900,PBANKA_1116700,PBANKA_1117500,PBANKA_1141700,PBANKA_1202400,PBANKA_1215600,PBANKA_12…
	18	GO:0043232	intracellular non-membrane-bounded organelle	CC	278	37	7.84022e-13	PBANKA_0110000,PBANKA_0307000,PBANKA_0315600,PBANKA_0403000,PBANKA_0407700,PBANKA_0511900,PBANKA_0522800,PBANKA_0617100,PBANKA_0717800,PBANKA_0804000,PBANKA_0904700,PBANKA_0905000,PBANKA_0937700,PBANKA_0941800,PBANKA_0941900,PBANKA_0943600,PBANKA_1013100,PBANKA_1018600,PBANKA_1033900,PBANKA_1117500,PBANKA_1141700,PBANKA_1202400,PBANKA_1215600,PBANKA_1221200,PBANKA_1229200,PBANKA_1231000,PBANKA_12…
	18	GO:0043228	non-membrane-bounded organelle	CC	279	37	7.84022e-13	PBANKA_0110000,PBANKA_0307000,PBANKA_0315600,PBANKA_0403000,PBANKA_0407700,PBANKA_0511900,PBANKA_0522800,PBANKA_0617100,PBANKA_0717800,PBANKA_0804000,PBANKA_0904700,PBANKA_0905000,PBANKA_0937700,PBANKA_0941800,PBANKA_0941900,PBANKA_0943600,PBANKA_1013100,PBANKA_1018600,PBANKA_1033900,PBANKA_1117500,PBANKA_1141700,PBANKA_1202400,PBANKA_1215600,PBANKA_1221200,PBANKA_1229200,PBANKA_1231000,PBANKA_12…
	18	GO:0030529	ribonucleoprotein complex	CC	197	36	4.21331e-16	PBANKA_0110000,PBANKA_0307000,PBANKA_0315600,PBANKA_0403000,PBANKA_0407700,PBANKA_0511900,PBANKA_0522800,PBANKA_0617100,PBANKA_0717800,PBANKA_0804000,PBANKA_0904700,PBANKA_0905000,PBANKA_0937700,PBANKA_0943600,PBANKA_1003100,PBANKA_1013100,PBANKA_1018600,PBANKA_1019400,PBANKA_1033900,PBANKA_1117500,PBANKA_1141700,PBANKA_1202400,PBANKA_1215600,PBANKA_1221200,PBANKA_1229200,PBANKA_1231000,PBANKA_12…
	18	GO:0005840	ribosome	CC	141	33	4.08446e-17	PBANKA_0110000,PBANKA_0307000,PBANKA_0315600,PBANKA_0403000,PBANKA_0407700,PBANKA_0511900,PBANKA_0522800,PBANKA_0617100,PBANKA_0717800,PBANKA_0804000,PBANKA_0904700,PBANKA_0905000,PBANKA_0937700,PBANKA_0943600,PBANKA_1013100,PBANKA_1018600,PBANKA_1033900,PBANKA_1117500,PBANKA_1141700,PBANKA_1202400,PBANKA_1215600,PBANKA_1221200,PBANKA_1229200,PBANKA_1231000,PBANKA_1231800,PBANKA_1234200,PBANKA_13…
	18	GO:0000785	chromatin	CC	11	3	0.0122138	PBANKA_0941800,PBANKA_0941900,PBANKA_1436100
	18	GO:0044391	ribosomal subunit	CC	22	3	0.0478461	PBANKA_0522800,PBANKA_1202400,PBANKA_1310800
	18	GO:0000786	nucleosome	CC	8	2	0.0449783	PBANKA_0941800,PBANKA_0941900
	18	GO:0032993	protein-DNA complex	CC	9	2	0.0478461	PBANKA_0941800,PBANKA_0941900
	18	GO:0008150	biological_process	BP	1602	66	0.0061757	PBANKA_0108000,PBANKA_0110000,PBANKA_0203100,PBANKA_0203800,PBANKA_0307000,PBANKA_0315600,PBANKA_0403000,PBANKA_0407700,PBANKA_0511900,PBANKA_0518800,PBANKA_0521800,PBANKA_0522800,PBANKA_0617100,PBANKA_0707300,PBANKA_0715200,PBANKA_0717800,PBANKA_0720600,PBANKA_0804000,PBANKA_0818100,PBANKA_0836000,PBANKA_0904700,PBANKA_0905000,PBANKA_0913800,PBANKA_0937700,PBANKA_0941900,PBANKA_0943500,PBANKA_09…
	18	GO:0009987	cellular process	BP	1265	59	0.00048266	PBANKA_0110000,PBANKA_0203100,PBANKA_0203800,PBANKA_0307000,PBANKA_0315600,PBANKA_0403000,PBANKA_0407700,PBANKA_0511900,PBANKA_0518800,PBANKA_0521800,PBANKA_0522800,PBANKA_0617100,PBANKA_0707300,PBANKA_0715200,PBANKA_0717800,PBANKA_0804000,PBANKA_0818100,PBANKA_0836000,PBANKA_0904700,PBANKA_0905000,PBANKA_0913800,PBANKA_0937700,PBANKA_0941900,PBANKA_0943500,PBANKA_0943600,PBANKA_1003100,PBANKA_10…
	18	GO:0008152	metabolic process	BP	1153	57	0.000130963	PBANKA_0108000,PBANKA_0110000,PBANKA_0203100,PBANKA_0203800,PBANKA_0307000,PBANKA_0315600,PBANKA_0403000,PBANKA_0407700,PBANKA_0511900,PBANKA_0518800,PBANKA_0521800,PBANKA_0522800,PBANKA_0617100,PBANKA_0707300,PBANKA_0715200,PBANKA_0717800,PBANKA_0804000,PBANKA_0818100,PBANKA_0904700,PBANKA_0905000,PBANKA_0913800,PBANKA_0937700,PBANKA_0941900,PBANKA_0943600,PBANKA_1003100,PBANKA_1013100,PBANKA_10…
	18	GO:0044238	primary metabolic process	BP	1000	55	8.18079e-06	PBANKA_0110000,PBANKA_0203100,PBANKA_0203800,PBANKA_0307000,PBANKA_0315600,PBANKA_0403000,PBANKA_0407700,PBANKA_0511900,PBANKA_0518800,PBANKA_0521800,PBANKA_0522800,PBANKA_0617100,PBANKA_0707300,PBANKA_0715200,PBANKA_0717800,PBANKA_0804000,PBANKA_0818100,PBANKA_0904700,PBANKA_0905000,PBANKA_0913800,PBANKA_0937700,PBANKA_0941900,PBANKA_0943600,PBANKA_1003100,PBANKA_1013100,PBANKA_1018600,PBANKA_10…
	18	GO:0044237	cellular metabolic process	BP	974	54	8.18079e-06	PBANKA_0110000,PBANKA_0203100,PBANKA_0203800,PBANKA_0307000,PBANKA_0315600,PBANKA_0403000,PBANKA_0407700,PBANKA_0511900,PBANKA_0518800,PBANKA_0521800,PBANKA_0522800,PBANKA_0617100,PBANKA_0707300,PBANKA_0715200,PBANKA_0717800,PBANKA_0804000,PBANKA_0818100,PBANKA_0904700,PBANKA_0905000,PBANKA_0913800,PBANKA_0937700,PBANKA_0941900,PBANKA_0943600,PBANKA_1003100,PBANKA_1013100,PBANKA_1018600,PBANKA_10…
	18	GO:0043170	macromolecule metabolic process	BP	825	53	9.9224e-08	PBANKA_0110000,PBANKA_0203800,PBANKA_0307000,PBANKA_0315600,PBANKA_0403000,PBANKA_0407700,PBANKA_0511900,PBANKA_0518800,PBANKA_0521800,PBANKA_0522800,PBANKA_0617100,PBANKA_0707300,PBANKA_0715200,PBANKA_0717800,PBANKA_0804000,PBANKA_0818100,PBANKA_0904700,PBANKA_0905000,PBANKA_0913800,PBANKA_0937700,PBANKA_0941900,PBANKA_0943600,PBANKA_1003100,PBANKA_1013100,PBANKA_1018600,PBANKA_1027500,PBANKA_10…
	18	GO:0044260	cellular macromolecule metabolic process	BP	759	52	2.0788e-08	PBANKA_0110000,PBANKA_0203800,PBANKA_0307000,PBANKA_0315600,PBANKA_0403000,PBANKA_0407700,PBANKA_0511900,PBANKA_0518800,PBANKA_0521800,PBANKA_0522800,PBANKA_0617100,PBANKA_0707300,PBANKA_0715200,PBANKA_0717800,PBANKA_0804000,PBANKA_0818100,PBANKA_0904700,PBANKA_0905000,PBANKA_0913800,PBANKA_0937700,PBANKA_0941900,PBANKA_0943600,PBANKA_1003100,PBANKA_1013100,PBANKA_1018600,PBANKA_1027500,PBANKA_10…
	18	GO:0010467	gene expression	BP	391	43	1.13533e-12	PBANKA_0110000,PBANKA_0203800,PBANKA_0307000,PBANKA_0315600,PBANKA_0403000,PBANKA_0407700,PBANKA_0511900,PBANKA_0521800,PBANKA_0522800,PBANKA_0617100,PBANKA_0715200,PBANKA_0717800,PBANKA_0804000,PBANKA_0904700,PBANKA_0905000,PBANKA_0913800,PBANKA_0937700,PBANKA_0941900,PBANKA_0943600,PBANKA_1003100,PBANKA_1013100,PBANKA_1018600,PBANKA_1027500,PBANKA_1033900,PBANKA_1117500,PBANKA_1141700,PBANKA_12…
	18	GO:0009058	biosynthetic process	BP	445	43	6.21847e-11	PBANKA_0110000,PBANKA_0203800,PBANKA_0307000,PBANKA_0315600,PBANKA_0403000,PBANKA_0407700,PBANKA_0511900,PBANKA_0521800,PBANKA_0522800,PBANKA_0617100,PBANKA_0715200,PBANKA_0717800,PBANKA_0804000,PBANKA_0904700,PBANKA_0905000,PBANKA_0913800,PBANKA_0937700,PBANKA_0941900,PBANKA_0943600,PBANKA_1013100,PBANKA_1018600,PBANKA_1027500,PBANKA_1030000,PBANKA_1033900,PBANKA_1117500,PBANKA_1141700,PBANKA_12…
	18	GO:0044249	cellular biosynthetic process	BP	433	42	9.46291e-11	PBANKA_0110000,PBANKA_0203800,PBANKA_0307000,PBANKA_0315600,PBANKA_0403000,PBANKA_0407700,PBANKA_0511900,PBANKA_0521800,PBANKA_0522800,PBANKA_0617100,PBANKA_0715200,PBANKA_0717800,PBANKA_0804000,PBANKA_0904700,PBANKA_0905000,PBANKA_0913800,PBANKA_0937700,PBANKA_0941900,PBANKA_0943600,PBANKA_1013100,PBANKA_1018600,PBANKA_1027500,PBANKA_1030000,PBANKA_1033900,PBANKA_1117500,PBANKA_1141700,PBANKA_12…
	18	GO:0019538	protein metabolic process	BP	544	41	1.82308e-07	PBANKA_0110000,PBANKA_0203800,PBANKA_0307000,PBANKA_0315600,PBANKA_0403000,PBANKA_0407700,PBANKA_0511900,PBANKA_0521800,PBANKA_0522800,PBANKA_0617100,PBANKA_0707300,PBANKA_0715200,PBANKA_0717800,PBANKA_0804000,PBANKA_0904700,PBANKA_0905000,PBANKA_0937700,PBANKA_0943600,PBANKA_1013100,PBANKA_1018600,PBANKA_1030000,PBANKA_1031300,PBANKA_1033900,PBANKA_1109800,PBANKA_1117500,PBANKA_1141700,PBANKA_12…
	18	GO:0034645	cellular macromolecule biosynthetic process	BP	330	40	9.8572e-13	PBANKA_0110000,PBANKA_0203800,PBANKA_0307000,PBANKA_0315600,PBANKA_0403000,PBANKA_0407700,PBANKA_0511900,PBANKA_0521800,PBANKA_0522800,PBANKA_0617100,PBANKA_0715200,PBANKA_0717800,PBANKA_0804000,PBANKA_0904700,PBANKA_0905000,PBANKA_0913800,PBANKA_0937700,PBANKA_0941900,PBANKA_0943600,PBANKA_1013100,PBANKA_1018600,PBANKA_1027500,PBANKA_1033900,PBANKA_1117500,PBANKA_1141700,PBANKA_1202400,PBANKA_12…
	18	GO:0009059	macromolecule biosynthetic process	BP	331	40	9.8572e-13	PBANKA_0110000,PBANKA_0203800,PBANKA_0307000,PBANKA_0315600,PBANKA_0403000,PBANKA_0407700,PBANKA_0511900,PBANKA_0521800,PBANKA_0522800,PBANKA_0617100,PBANKA_0715200,PBANKA_0717800,PBANKA_0804000,PBANKA_0904700,PBANKA_0905000,PBANKA_0913800,PBANKA_0937700,PBANKA_0941900,PBANKA_0943600,PBANKA_1013100,PBANKA_1018600,PBANKA_1027500,PBANKA_1033900,PBANKA_1117500,PBANKA_1141700,PBANKA_1202400,PBANKA_12…
	18	GO:0044267	cellular protein metabolic process	BP	479	40	2.19493e-08	PBANKA_0110000,PBANKA_0203800,PBANKA_0307000,PBANKA_0315600,PBANKA_0403000,PBANKA_0407700,PBANKA_0511900,PBANKA_0521800,PBANKA_0522800,PBANKA_0617100,PBANKA_0707300,PBANKA_0715200,PBANKA_0717800,PBANKA_0804000,PBANKA_0904700,PBANKA_0905000,PBANKA_0937700,PBANKA_0943600,PBANKA_1013100,PBANKA_1018600,PBANKA_1030000,PBANKA_1033900,PBANKA_1109800,PBANKA_1117500,PBANKA_1141700,PBANKA_1202400,PBANKA_12…
	18	GO:0006412	translation	BP	221	36	2.05518e-14	PBANKA_0110000,PBANKA_0203800,PBANKA_0307000,PBANKA_0315600,PBANKA_0403000,PBANKA_0407700,PBANKA_0511900,PBANKA_0521800,PBANKA_0522800,PBANKA_0617100,PBANKA_0715200,PBANKA_0717800,PBANKA_0804000,PBANKA_0904700,PBANKA_0905000,PBANKA_0937700,PBANKA_0943600,PBANKA_1013100,PBANKA_1018600,PBANKA_1033900,PBANKA_1117500,PBANKA_1141700,PBANKA_1202400,PBANKA_1215600,PBANKA_1221200,PBANKA_1229200,PBANKA_12…
	18	GO:0018205	peptidyl-lysine modification	BP	7	2	0.0326677	PBANKA_0707300,PBANKA_1030000
	19	GO:0003674	molecular_function	MF	2142	57	0.00437538	PBANKA_0102200,PBANKA_0103300,PBANKA_0112100,PBANKA_0213600,PBANKA_0415600,PBANKA_0418000,PBANKA_0507000,PBANKA_0513900,PBANKA_0522900,PBANKA_0607300,PBANKA_0613700,PBANKA_0704500,PBANKA_0802500,PBANKA_0803200,PBANKA_0810600,PBANKA_0826900,PBANKA_0910300,PBANKA_0911700,PBANKA_0925200,PBANKA_0939600,PBANKA_0942700,PBANKA_1011500,PBANKA_1030200,PBANKA_1031000,PBANKA_1032300,PBANKA_1035900,PBANKA_11…
	19	GO:0005488	binding	MF	1415	40	0.0447674	PBANKA_0102200,PBANKA_0103300,PBANKA_0415600,PBANKA_0418000,PBANKA_0507000,PBANKA_0513900,PBANKA_0522900,PBANKA_0607300,PBANKA_0613700,PBANKA_0810600,PBANKA_0826900,PBANKA_0910300,PBANKA_0925200,PBANKA_0939600,PBANKA_0942700,PBANKA_1011500,PBANKA_1030200,PBANKA_1031000,PBANKA_1103000,PBANKA_1109000,PBANKA_1111000,PBANKA_1123500,PBANKA_1125900,PBANKA_1126900,PBANKA_1210200,PBANKA_1213000,PBANKA_12…
	19	GO:0003676	nucleic acid binding	MF	450	17	0.0447674	PBANKA_0415600,PBANKA_0418000,PBANKA_0513900,PBANKA_0522900,PBANKA_0613700,PBANKA_0810600,PBANKA_0939600,PBANKA_0942700,PBANKA_1103000,PBANKA_1109000,PBANKA_1111000,PBANKA_1123500,PBANKA_1210200,PBANKA_1213000,PBANKA_1407400,PBANKA_1440100,PBANKA_1457600
	19	GO:0016787	hydrolase activity	MF	388	14	0.0448664	PBANKA_0803200,PBANKA_0810600,PBANKA_0910300,PBANKA_0911700,PBANKA_0942700,PBANKA_1035900,PBANKA_1106800,PBANKA_1107100,PBANKA_1128100,PBANKA_1218800,PBANKA_1302300,PBANKA_1311700,PBANKA_1342400,PBANKA_1407400
	19	GO:0005524	ATP binding	MF	344	13	0.0447674	PBANKA_0418000,PBANKA_0522900,PBANKA_0826900,PBANKA_0910300,PBANKA_0925200,PBANKA_0942700,PBANKA_1030200,PBANKA_1123500,PBANKA_1126900,PBANKA_1218800,PBANKA_1226700,PBANKA_1308400,PBANKA_1311700
	19	GO:0032559	adenyl ribonucleotide binding	MF	344	13	0.0447674	PBANKA_0418000,PBANKA_0522900,PBANKA_0826900,PBANKA_0910300,PBANKA_0925200,PBANKA_0942700,PBANKA_1030200,PBANKA_1123500,PBANKA_1126900,PBANKA_1218800,PBANKA_1226700,PBANKA_1308400,PBANKA_1311700
	19	GO:0030554	adenyl nucleotide binding	MF	346	13	0.0447674	PBANKA_0418000,PBANKA_0522900,PBANKA_0826900,PBANKA_0910300,PBANKA_0925200,PBANKA_0942700,PBANKA_1030200,PBANKA_1123500,PBANKA_1126900,PBANKA_1218800,PBANKA_1226700,PBANKA_1308400,PBANKA_1311700
	19	GO:0046872	metal ion binding	MF	251	11	0.0447674	PBANKA_0102200,PBANKA_0507000,PBANKA_0607300,PBANKA_0910300,PBANKA_0925200,PBANKA_1011500,PBANKA_1109000,PBANKA_1123500,PBANKA_1213000,PBANKA_1407400,PBANKA_1436200
	19	GO:0043169	cation binding	MF	253	11	0.0447674	PBANKA_0102200,PBANKA_0507000,PBANKA_0607300,PBANKA_0910300,PBANKA_0925200,PBANKA_1011500,PBANKA_1109000,PBANKA_1123500,PBANKA_1213000,PBANKA_1407400,PBANKA_1436200
	19	GO:0043167	ion binding	MF	253	11	0.0447674	PBANKA_0102200,PBANKA_0507000,PBANKA_0607300,PBANKA_0910300,PBANKA_0925200,PBANKA_1011500,PBANKA_1109000,PBANKA_1123500,PBANKA_1213000,PBANKA_1407400,PBANKA_1436200
	19	GO:0046914	transition metal ion binding	MF	143	9	0.0447674	PBANKA_0102200,PBANKA_0507000,PBANKA_0607300,PBANKA_1011500,PBANKA_1109000,PBANKA_1123500,PBANKA_1213000,PBANKA_1407400,PBANKA_1436200
	19	GO:0003677	DNA binding	MF	145	8	0.0447674	PBANKA_0415600,PBANKA_0513900,PBANKA_0942700,PBANKA_1109000,PBANKA_1123500,PBANKA_1210200,PBANKA_1213000,PBANKA_1440100
	19	GO:0008270	zinc ion binding	MF	118	7	0.0447674	PBANKA_0102200,PBANKA_0607300,PBANKA_1011500,PBANKA_1109000,PBANKA_1123500,PBANKA_1213000,PBANKA_1436200
	19	GO:0004175	endopeptidase activity	MF	54	4	0.0447674	PBANKA_0911700,PBANKA_1106800,PBANKA_1107100,PBANKA_1302300
	19	GO:0004252	serine-type endopeptidase activity	MF	15	3	0.0447674	PBANKA_0911700,PBANKA_1106800,PBANKA_1107100
	19	GO:0017171	serine hydrolase activity	MF	18	3	0.0447674	PBANKA_0911700,PBANKA_1106800,PBANKA_1107100
	19	GO:0008236	serine-type peptidase activity	MF	18	3	0.0447674	PBANKA_0911700,PBANKA_1106800,PBANKA_1107100
	19	GO:0001071	nucleic acid binding transcription factor activity	MF	28	3	0.0447674	PBANKA_0112100,PBANKA_1210200,PBANKA_1228100
	19	GO:0003700	sequence-specific DNA binding transcription factor activity	MF	28	3	0.0447674	PBANKA_0112100,PBANKA_1210200,PBANKA_1228100
	19	GO:0003682	chromatin binding	MF	10	2	0.0447674	PBANKA_1213000,PBANKA_1440100
	19	GO:0006629	lipid metabolic process	BP	58	5	0.0430456	PBANKA_0507000,PBANKA_0803200,PBANKA_1030200,PBANKA_1035900,PBANKA_1128100
	19	GO:0044419	interspecies interaction between organisms	BP	32	3	0.0430456	PBANKA_0911700,PBANKA_1128100,PBANKA_1436200
	19	GO:0044403	symbiosis, encompassing mutualism through parasitism	BP	32	3	0.0430456	PBANKA_0911700,PBANKA_1128100,PBANKA_1436200
	19	GO:0016568	chromatin modification	BP	13	2	0.0430456	PBANKA_0942700,PBANKA_1213000
	20	GO:0003674	molecular_function	MF	2142	112	0.0274252	PBANKA_0102500,PBANKA_0213000,PBANKA_0213200,PBANKA_0303700,PBANKA_0304000,PBANKA_0406100,PBANKA_0408300,PBANKA_0409300,PBANKA_0517200,PBANKA_0605300,PBANKA_0608300,PBANKA_0612800,PBANKA_0613200,PBANKA_0615800,PBANKA_0622100,PBANKA_0706300,PBANKA_0712100,PBANKA_0714200,PBANKA_0715900,PBANKA_0716000,PBANKA_0718800,PBANKA_0722000,PBANKA_0802300,PBANKA_0803100,PBANKA_0803400,PBANKA_0806300,PBANKA_08…
	20	GO:0005488	binding	MF	1415	89	0.00321371	PBANKA_0102500,PBANKA_0213000,PBANKA_0303700,PBANKA_0406100,PBANKA_0408300,PBANKA_0605300,PBANKA_0608300,PBANKA_0612800,PBANKA_0613200,PBANKA_0615800,PBANKA_0622100,PBANKA_0706300,PBANKA_0712100,PBANKA_0714200,PBANKA_0715900,PBANKA_0716000,PBANKA_0718800,PBANKA_0802300,PBANKA_0803100,PBANKA_0806300,PBANKA_0807500,PBANKA_0808900,PBANKA_0822500,PBANKA_0823000,PBANKA_0908100,PBANKA_0917500,PBANKA_09…
	20	GO:0000166	nucleotide binding	MF	462	35	0.012241	PBANKA_0102500,PBANKA_0608300,PBANKA_0612800,PBANKA_0613200,PBANKA_0615800,PBANKA_0622100,PBANKA_0706300,PBANKA_0712100,PBANKA_0714200,PBANKA_0716000,PBANKA_0718800,PBANKA_0803100,PBANKA_0806300,PBANKA_0808900,PBANKA_0917500,PBANKA_0922300,PBANKA_0927000,PBANKA_0933000,PBANKA_0940100,PBANKA_0942900,PBANKA_1025900,PBANKA_1026600,PBANKA_1035600,PBANKA_1036800,PBANKA_1114000,PBANKA_1121700,PBANKA_11…
	20	GO:0036094	small molecule binding	MF	474	35	0.0149789	PBANKA_0102500,PBANKA_0608300,PBANKA_0612800,PBANKA_0613200,PBANKA_0615800,PBANKA_0622100,PBANKA_0706300,PBANKA_0712100,PBANKA_0714200,PBANKA_0716000,PBANKA_0718800,PBANKA_0803100,PBANKA_0806300,PBANKA_0808900,PBANKA_0917500,PBANKA_0922300,PBANKA_0927000,PBANKA_0933000,PBANKA_0940100,PBANKA_0942900,PBANKA_1025900,PBANKA_1026600,PBANKA_1035600,PBANKA_1036800,PBANKA_1114000,PBANKA_1121700,PBANKA_11…
	20	GO:0032553	ribonucleotide binding	MF	426	34	0.0082391	PBANKA_0102500,PBANKA_0608300,PBANKA_0612800,PBANKA_0615800,PBANKA_0622100,PBANKA_0706300,PBANKA_0712100,PBANKA_0714200,PBANKA_0716000,PBANKA_0718800,PBANKA_0803100,PBANKA_0806300,PBANKA_0808900,PBANKA_0917500,PBANKA_0922300,PBANKA_0927000,PBANKA_0933000,PBANKA_0940100,PBANKA_0942900,PBANKA_1025900,PBANKA_1026600,PBANKA_1035600,PBANKA_1036800,PBANKA_1114000,PBANKA_1121700,PBANKA_1140200,PBANKA_12…
	20	GO:0032555	purine ribonucleotide binding	MF	426	34	0.0082391	PBANKA_0102500,PBANKA_0608300,PBANKA_0612800,PBANKA_0615800,PBANKA_0622100,PBANKA_0706300,PBANKA_0712100,PBANKA_0714200,PBANKA_0716000,PBANKA_0718800,PBANKA_0803100,PBANKA_0806300,PBANKA_0808900,PBANKA_0917500,PBANKA_0922300,PBANKA_0927000,PBANKA_0933000,PBANKA_0940100,PBANKA_0942900,PBANKA_1025900,PBANKA_1026600,PBANKA_1035600,PBANKA_1036800,PBANKA_1114000,PBANKA_1121700,PBANKA_1140200,PBANKA_12…
	20	GO:0035639	purine ribonucleoside triphosphate binding	MF	426	34	0.0082391	PBANKA_0102500,PBANKA_0608300,PBANKA_0612800,PBANKA_0615800,PBANKA_0622100,PBANKA_0706300,PBANKA_0712100,PBANKA_0714200,PBANKA_0716000,PBANKA_0718800,PBANKA_0803100,PBANKA_0806300,PBANKA_0808900,PBANKA_0917500,PBANKA_0922300,PBANKA_0927000,PBANKA_0933000,PBANKA_0940100,PBANKA_0942900,PBANKA_1025900,PBANKA_1026600,PBANKA_1035600,PBANKA_1036800,PBANKA_1114000,PBANKA_1121700,PBANKA_1140200,PBANKA_12…
	20	GO:0017076	purine nucleotide binding	MF	428	34	0.0082391	PBANKA_0102500,PBANKA_0608300,PBANKA_0612800,PBANKA_0615800,PBANKA_0622100,PBANKA_0706300,PBANKA_0712100,PBANKA_0714200,PBANKA_0716000,PBANKA_0718800,PBANKA_0803100,PBANKA_0806300,PBANKA_0808900,PBANKA_0917500,PBANKA_0922300,PBANKA_0927000,PBANKA_0933000,PBANKA_0940100,PBANKA_0942900,PBANKA_1025900,PBANKA_1026600,PBANKA_1035600,PBANKA_1036800,PBANKA_1114000,PBANKA_1121700,PBANKA_1140200,PBANKA_12…
	20	GO:0005515	protein binding	MF	463	31	0.0404463	PBANKA_0406100,PBANKA_0408300,PBANKA_0605300,PBANKA_0715900,PBANKA_0716000,PBANKA_0822500,PBANKA_0823000,PBANKA_0917500,PBANKA_0931600,PBANKA_0936400,PBANKA_0940100,PBANKA_1001600,PBANKA_1010500,PBANKA_1016700,PBANKA_1032200,PBANKA_1032500,PBANKA_1036500,PBANKA_1119000,PBANKA_1132000,PBANKA_1202500,PBANKA_1208200,PBANKA_1210400,PBANKA_1211900,PBANKA_1212700,PBANKA_1311600,PBANKA_1314100,PBANKA_13…
	20	GO:0005524	ATP binding	MF	344	29	0.0082391	PBANKA_0102500,PBANKA_0608300,PBANKA_0612800,PBANKA_0615800,PBANKA_0622100,PBANKA_0712100,PBANKA_0714200,PBANKA_0716000,PBANKA_0803100,PBANKA_0806300,PBANKA_0808900,PBANKA_0917500,PBANKA_0922300,PBANKA_0927000,PBANKA_0933000,PBANKA_0940100,PBANKA_0942900,PBANKA_1025900,PBANKA_1035600,PBANKA_1036800,PBANKA_1114000,PBANKA_1121700,PBANKA_1140200,PBANKA_1208200,PBANKA_1224700,PBANKA_1326500,PBANKA_13…
	20	GO:0032559	adenyl ribonucleotide binding	MF	344	29	0.0082391	PBANKA_0102500,PBANKA_0608300,PBANKA_0612800,PBANKA_0615800,PBANKA_0622100,PBANKA_0712100,PBANKA_0714200,PBANKA_0716000,PBANKA_0803100,PBANKA_0806300,PBANKA_0808900,PBANKA_0917500,PBANKA_0922300,PBANKA_0927000,PBANKA_0933000,PBANKA_0940100,PBANKA_0942900,PBANKA_1025900,PBANKA_1035600,PBANKA_1036800,PBANKA_1114000,PBANKA_1121700,PBANKA_1140200,PBANKA_1208200,PBANKA_1224700,PBANKA_1326500,PBANKA_13…
	20	GO:0030554	adenyl nucleotide binding	MF	346	29	0.0082391	PBANKA_0102500,PBANKA_0608300,PBANKA_0612800,PBANKA_0615800,PBANKA_0622100,PBANKA_0712100,PBANKA_0714200,PBANKA_0716000,PBANKA_0803100,PBANKA_0806300,PBANKA_0808900,PBANKA_0917500,PBANKA_0922300,PBANKA_0927000,PBANKA_0933000,PBANKA_0940100,PBANKA_0942900,PBANKA_1025900,PBANKA_1035600,PBANKA_1036800,PBANKA_1114000,PBANKA_1121700,PBANKA_1140200,PBANKA_1208200,PBANKA_1224700,PBANKA_1326500,PBANKA_13…
	20	GO:0046872	metal ion binding	MF	251	20	0.0274252	PBANKA_0102500,PBANKA_0408300,PBANKA_0706300,PBANKA_0715900,PBANKA_0806300,PBANKA_0918200,PBANKA_0942900,PBANKA_1005200,PBANKA_1023300,PBANKA_1036500,PBANKA_1039500,PBANKA_1137000,PBANKA_1206800,PBANKA_1210400,PBANKA_1304200,PBANKA_1314100,PBANKA_1332100,PBANKA_1351200,PBANKA_1421100,PBANKA_1448200
	20	GO:0043167	ion binding	MF	253	20	0.0274252	PBANKA_0102500,PBANKA_0408300,PBANKA_0706300,PBANKA_0715900,PBANKA_0806300,PBANKA_0918200,PBANKA_0942900,PBANKA_1005200,PBANKA_1023300,PBANKA_1036500,PBANKA_1039500,PBANKA_1137000,PBANKA_1206800,PBANKA_1210400,PBANKA_1304200,PBANKA_1314100,PBANKA_1332100,PBANKA_1351200,PBANKA_1421100,PBANKA_1448200
	20	GO:0043169	cation binding	MF	253	20	0.0274252	PBANKA_0102500,PBANKA_0408300,PBANKA_0706300,PBANKA_0715900,PBANKA_0806300,PBANKA_0918200,PBANKA_0942900,PBANKA_1005200,PBANKA_1023300,PBANKA_1036500,PBANKA_1039500,PBANKA_1137000,PBANKA_1206800,PBANKA_1210400,PBANKA_1304200,PBANKA_1314100,PBANKA_1332100,PBANKA_1351200,PBANKA_1421100,PBANKA_1448200
	20	GO:0017111	nucleoside-triphosphatase activity	MF	155	13	0.0451181	PBANKA_0608300,PBANKA_0706300,PBANKA_0714200,PBANKA_0803100,PBANKA_0806300,PBANKA_0808900,PBANKA_1036800,PBANKA_1140200,PBANKA_1208200,PBANKA_1231400,PBANKA_1344100,PBANKA_1446300,PBANKA_1457500
	20	GO:0016773	phosphotransferase activity, alcohol group as acceptor	MF	107	11	0.0274252	PBANKA_0409300,PBANKA_0615800,PBANKA_0622100,PBANKA_0722000,PBANKA_0927000,PBANKA_0933000,PBANKA_0940100,PBANKA_1109400,PBANKA_1114900,PBANKA_1120600,PBANKA_1362100
	20	GO:0016874	ligase activity	MF	80	10	0.0171199	PBANKA_0102500,PBANKA_0802300,PBANKA_0819800,PBANKA_0922300,PBANKA_0941200,PBANKA_0942900,PBANKA_1025900,PBANKA_1114000,PBANKA_1121700,PBANKA_1448200
	20	GO:0016887	ATPase activity	MF	72	8	0.0351058	PBANKA_0608300,PBANKA_0714200,PBANKA_0806300,PBANKA_0808900,PBANKA_1036800,PBANKA_1140200,PBANKA_1446300,PBANKA_1457500
	20	GO:0016876	ligase activity, forming aminoacyl-tRNA and related compounds	MF	36	6	0.0212488	PBANKA_0102500,PBANKA_0922300,PBANKA_0942900,PBANKA_1025900,PBANKA_1114000,PBANKA_1121700
	20	GO:0016875	ligase activity, forming carbon-oxygen bonds	MF	36	6	0.0212488	PBANKA_0102500,PBANKA_0922300,PBANKA_0942900,PBANKA_1025900,PBANKA_1114000,PBANKA_1121700
	20	GO:0004812	aminoacyl-tRNA ligase activity	MF	36	6	0.0212488	PBANKA_0102500,PBANKA_0922300,PBANKA_0942900,PBANKA_1025900,PBANKA_1114000,PBANKA_1121700
	20	GO:0000287	magnesium ion binding	MF	21	5	0.0149789	PBANKA_0102500,PBANKA_0706300,PBANKA_0806300,PBANKA_0918200,PBANKA_0942900
	20	GO:0004386	helicase activity	MF	26	4	0.0461043	PBANKA_0803100,PBANKA_1140200,PBANKA_1446300,PBANKA_1457500
	20	GO:0070035	purine NTP-dependent helicase activity	MF	15	3	0.0461043	PBANKA_1140200,PBANKA_1446300,PBANKA_1457500
	20	GO:0008026	ATP-dependent helicase activity	MF	15	3	0.0461043	PBANKA_1140200,PBANKA_1446300,PBANKA_1457500
	20	GO:0008479	queuine tRNA-ribosyltransferase activity	MF	3	2	0.0274252	PBANKA_1010700,PBANKA_1455600
	20	GO:0004826	phenylalanine-tRNA ligase activity	MF	3	2	0.0274252	PBANKA_0102500,PBANKA_0942900
	20	GO:0016763	transferase activity, transferring pentosyl groups	MF	5	2	0.0434688	PBANKA_1010700,PBANKA_1455600
	20	GO:0050794	regulation of cellular process	BP	180	16	0.0323482	PBANKA_0517200,PBANKA_0718800,PBANKA_0722000,PBANKA_0808700,PBANKA_0909600,PBANKA_1005300,PBANKA_1036800,PBANKA_1109400,PBANKA_1114900,PBANKA_1211900,PBANKA_1215400,PBANKA_1344100,PBANKA_1351200,PBANKA_1415700,PBANKA_1421100,PBANKA_1438000
	20	GO:0050789	regulation of biological process	BP	189	16	0.0347828	PBANKA_0517200,PBANKA_0718800,PBANKA_0722000,PBANKA_0808700,PBANKA_0909600,PBANKA_1005300,PBANKA_1036800,PBANKA_1109400,PBANKA_1114900,PBANKA_1211900,PBANKA_1215400,PBANKA_1344100,PBANKA_1351200,PBANKA_1415700,PBANKA_1421100,PBANKA_1438000
	20	GO:0065007	biological regulation	BP	198	16	0.0425516	PBANKA_0517200,PBANKA_0718800,PBANKA_0722000,PBANKA_0806300,PBANKA_0909600,PBANKA_1005300,PBANKA_1036800,PBANKA_1109400,PBANKA_1114900,PBANKA_1121700,PBANKA_1211900,PBANKA_1344100,PBANKA_1351200,PBANKA_1415700,PBANKA_1421100,PBANKA_1438000
	20	GO:0051716	cellular response to stimulus	BP	96	11	0.0323482	PBANKA_0303700,PBANKA_0716000,PBANKA_0718800,PBANKA_0722000,PBANKA_0807500,PBANKA_1036800,PBANKA_1109400,PBANKA_1114900,PBANKA_1211900,PBANKA_1344100,PBANKA_1457500
	20	GO:0050896	response to stimulus	BP	111	11	0.0347828	PBANKA_0303700,PBANKA_0716000,PBANKA_0718800,PBANKA_0722000,PBANKA_0807500,PBANKA_1036800,PBANKA_1109400,PBANKA_1114900,PBANKA_1211900,PBANKA_1344100,PBANKA_1457500
	20	GO:0031323	regulation of cellular metabolic process	BP	91	10	0.0323482	PBANKA_0517200,PBANKA_0808700,PBANKA_0909600,PBANKA_1005300,PBANKA_1036800,PBANKA_1215400,PBANKA_1351200,PBANKA_1415700,PBANKA_1421100,PBANKA_1438000
	20	GO:0080090	regulation of primary metabolic process	BP	93	10	0.0323482	PBANKA_0517200,PBANKA_0808700,PBANKA_0909600,PBANKA_1005300,PBANKA_1036800,PBANKA_1215400,PBANKA_1351200,PBANKA_1415700,PBANKA_1421100,PBANKA_1438000
	20	GO:0019222	regulation of metabolic process	BP	99	10	0.0379612	PBANKA_0517200,PBANKA_0808700,PBANKA_0909600,PBANKA_1005300,PBANKA_1036800,PBANKA_1215400,PBANKA_1351200,PBANKA_1415700,PBANKA_1421100,PBANKA_1438000
	20	GO:0016310	phosphorylation	BP	90	9	0.0425516	PBANKA_0615800,PBANKA_0622100,PBANKA_0722000,PBANKA_0927000,PBANKA_0933000,PBANKA_0940100,PBANKA_1109400,PBANKA_1114900,PBANKA_1362100
	20	GO:0006399	tRNA metabolic process	BP	60	8	0.0323482	PBANKA_0102500,PBANKA_0922300,PBANKA_0942900,PBANKA_1010700,PBANKA_1025900,PBANKA_1114000,PBANKA_1121700,PBANKA_1455600
	20	GO:0006520	cellular amino acid metabolic process	BP	63	7	0.0430765	PBANKA_0102500,PBANKA_0819800,PBANKA_0922300,PBANKA_0942900,PBANKA_1025900,PBANKA_1114000,PBANKA_1121700
	20	GO:0035556	intracellular signal transduction	BP	36	6	0.0323482	PBANKA_0718800,PBANKA_0722000,PBANKA_1109400,PBANKA_1114900,PBANKA_1211900,PBANKA_1344100
	20	GO:0006418	tRNA aminoacylation for protein translation	BP	36	6	0.0323482	PBANKA_0102500,PBANKA_0922300,PBANKA_0942900,PBANKA_1025900,PBANKA_1114000,PBANKA_1121700
	20	GO:0043038	amino acid activation	BP	36	6	0.0323482	PBANKA_0102500,PBANKA_0922300,PBANKA_0942900,PBANKA_1025900,PBANKA_1114000,PBANKA_1121700
	20	GO:0043039	tRNA aminoacylation	BP	36	6	0.0323482	PBANKA_0102500,PBANKA_0922300,PBANKA_0942900,PBANKA_1025900,PBANKA_1114000,PBANKA_1121700
	20	GO:0023052	signaling	BP	47	6	0.0425516	PBANKA_0718800,PBANKA_0722000,PBANKA_1109400,PBANKA_1114900,PBANKA_1211900,PBANKA_1344100
	20	GO:0007165	signal transduction	BP	47	6	0.0425516	PBANKA_0718800,PBANKA_0722000,PBANKA_1109400,PBANKA_1114900,PBANKA_1211900,PBANKA_1344100
	20	GO:0007154	cell communication	BP	48	6	0.0425516	PBANKA_0718800,PBANKA_0722000,PBANKA_1109400,PBANKA_1114900,PBANKA_1211900,PBANKA_1344100
	20	GO:0046834	lipid phosphorylation	BP	5	3	0.0323482	PBANKA_0722000,PBANKA_1109400,PBANKA_1114900
	20	GO:0048015	phosphatidylinositol-mediated signaling	BP	5	3	0.0323482	PBANKA_0722000,PBANKA_1109400,PBANKA_1114900
	20	GO:0048017	inositol lipid-mediated signaling	BP	5	3	0.0323482	PBANKA_0722000,PBANKA_1109400,PBANKA_1114900
	20	GO:0046854	phosphatidylinositol phosphorylation	BP	5	3	0.0323482	PBANKA_0722000,PBANKA_1109400,PBANKA_1114900
	20	GO:0031324	negative regulation of cellular metabolic process	BP	7	3	0.0323482	PBANKA_0517200,PBANKA_1005300,PBANKA_1036800
	20	GO:0030258	lipid modification	BP	8	3	0.0323482	PBANKA_0722000,PBANKA_1109400,PBANKA_1114900
	20	GO:0009892	negative regulation of metabolic process	BP	9	3	0.0323482	PBANKA_0517200,PBANKA_1005300,PBANKA_1036800
	20	GO:0048523	negative regulation of cellular process	BP	10	3	0.0323482	PBANKA_0517200,PBANKA_1005300,PBANKA_1036800
	20	GO:0048519	negative regulation of biological process	BP	13	3	0.0425516	PBANKA_0517200,PBANKA_1005300,PBANKA_1036800
	20	GO:0046116	queuosine metabolic process	BP	3	2	0.0323482	PBANKA_1010700,PBANKA_1455600
	20	GO:0046118	7-methylguanosine biosynthetic process	BP	3	2	0.0323482	PBANKA_1010700,PBANKA_1455600
	20	GO:0008618	7-methylguanosine metabolic process	BP	3	2	0.0323482	PBANKA_1010700,PBANKA_1455600
	20	GO:0006432	phenylalanyl-tRNA aminoacylation	BP	3	2	0.0323482	PBANKA_0102500,PBANKA_0942900
	20	GO:0008616	queuosine biosynthetic process	BP	3	2	0.0323482	PBANKA_1010700,PBANKA_1455600
	20	GO:0008617	guanosine metabolic process	BP	3	2	0.0323482	PBANKA_1010700,PBANKA_1455600
	20	GO:0045934	negative regulation of nucleobase-containing compound metabolic process	BP	5	2	0.0429838	PBANKA_1005300,PBANKA_1036800
	20	GO:0051172	negative regulation of nitrogen compound metabolic process	BP	5	2	0.0429838	PBANKA_1005300,PBANKA_1036800
	20	GO:1901070	guanosine-containing compound biosynthetic process	BP	6	2	0.0484913	PBANKA_1010700,PBANKA_1455600
	20	GO:0031327	negative regulation of cellular biosynthetic process	BP	6	2	0.0484913	PBANKA_0517200,PBANKA_1005300
	20	GO:0009890	negative regulation of biosynthetic process	BP	6	2	0.0484913	PBANKA_0517200,PBANKA_1005300
	20	GO:0006270	DNA-dependent DNA replication initiation	BP	6	2	0.0484913	PBANKA_0613200,PBANKA_0803100
	21	GO:0003824	catalytic activity	MF	1013	52	0.0485167	PBANKA_0105500,PBANKA_0211900,PBANKA_0315900,PBANKA_0412000,PBANKA_0502300,PBANKA_0514700,PBANKA_0603800,PBANKA_0612000,PBANKA_0811600,PBANKA_0826100,PBANKA_0901100,PBANKA_0913900,PBANKA_0918700,PBANKA_0927800,PBANKA_0931400,PBANKA_0932400,PBANKA_1004000,PBANKA_1015300,PBANKA_1030900,PBANKA_1031100,PBANKA_1033200,PBANKA_1103600,PBANKA_1121900,PBANKA_1124200,PBANKA_1127700,PBANKA_1133300,PBANKA_11…
	21	GO:0003723	RNA binding	MF	164	15	0.025719	PBANKA_0315900,PBANKA_0502300,PBANKA_0514700,PBANKA_0603200,PBANKA_0614500,PBANKA_0927800,PBANKA_1015300,PBANKA_1133300,PBANKA_1218900,PBANKA_1332000,PBANKA_1352000,PBANKA_1405400,PBANKA_1410900,PBANKA_1420200,PBANKA_1425600
	21	GO:0008168	methyltransferase activity	MF	63	7	0.0318309	PBANKA_0514700,PBANKA_1015300,PBANKA_1207300,PBANKA_1357000,PBANKA_1404800,PBANKA_1426000,PBANKA_1451300
	21	GO:0016741	transferase activity, transferring one-carbon groups	MF	67	7	0.0376332	PBANKA_0514700,PBANKA_1015300,PBANKA_1207300,PBANKA_1357000,PBANKA_1404800,PBANKA_1426000,PBANKA_1451300
	21	GO:0008135	translation factor activity, nucleic acid binding	MF	41	6	0.0289693	PBANKA_0603200,PBANKA_0614500,PBANKA_1133300,PBANKA_1218900,PBANKA_1352000,PBANKA_1410900
	21	GO:0003746	translation elongation factor activity	MF	9	4	0.0219016	PBANKA_0603200,PBANKA_1133300,PBANKA_1218900,PBANKA_1352000
	21	GO:0002161	aminoacyl-tRNA editing activity	MF	6	3	0.025719	PBANKA_1325600,PBANKA_1429600,PBANKA_1440000
	21	GO:0034061	DNA polymerase activity	MF	9	3	0.0289693	PBANKA_1031100,PBANKA_1124200,PBANKA_1412600
	21	GO:0052689	carboxylic ester hydrolase activity	MF	11	3	0.0318309	PBANKA_1325600,PBANKA_1429600,PBANKA_1440000
	21	GO:0008173	RNA methyltransferase activity	MF	12	3	0.0318309	PBANKA_0514700,PBANKA_1015300,PBANKA_1404800
	21	GO:0004827	proline-tRNA ligase activity	MF	2	2	0.0289693	PBANKA_0826100,PBANKA_1429600
	21	GO:0001076	RNA polymerase II transcription factor binding transcription factor activity	MF	4	2	0.0318309	PBANKA_1219800,PBANKA_1301200
	21	GO:0001104	RNA polymerase II transcription cofactor activity	MF	4	2	0.0318309	PBANKA_1219800,PBANKA_1301200
	21	GO:0003712	transcription cofactor activity	MF	6	2	0.0442773	PBANKA_1219800,PBANKA_1301200
	21	GO:0000989	transcription factor binding transcription factor activity	MF	6	2	0.0442773	PBANKA_1219800,PBANKA_1301200
	21	GO:0000988	protein binding transcription factor activity	MF	7	2	0.0485167	PBANKA_1219800,PBANKA_1301200
	21	GO:0020011	apicoplast	CC	70	8	0.0184772	PBANKA_0305600,PBANKA_0412000,PBANKA_0518400,PBANKA_0612000,PBANKA_0817500,PBANKA_1031100,PBANKA_1141200,PBANKA_1422600
	21	GO:0009536	plastid	CC	70	8	0.0184772	PBANKA_0305600,PBANKA_0412000,PBANKA_0518400,PBANKA_0612000,PBANKA_0817500,PBANKA_1031100,PBANKA_1141200,PBANKA_1422600
	21	GO:0016592	mediator complex	CC	4	2	0.0218837	PBANKA_1219800,PBANKA_1301200
	21	GO:0008150	biological_process	BP	1602	79	0.0274565	PBANKA_0104300,PBANKA_0105500,PBANKA_0211900,PBANKA_0305600,PBANKA_0315200,PBANKA_0315900,PBANKA_0409100,PBANKA_0412000,PBANKA_0502300,PBANKA_0514700,PBANKA_0518400,PBANKA_0520600,PBANKA_0603200,PBANKA_0603800,PBANKA_0612000,PBANKA_0614500,PBANKA_0817500,PBANKA_0826100,PBANKA_0901100,PBANKA_0913900,PBANKA_0918700,PBANKA_0921500,PBANKA_0927800,PBANKA_0931400,PBANKA_0932400,PBANKA_0937000,PBANKA_09…
	21	GO:0008152	metabolic process	BP	1153	67	0.00344675	PBANKA_0305600,PBANKA_0315200,PBANKA_0315900,PBANKA_0409100,PBANKA_0412000,PBANKA_0502300,PBANKA_0514700,PBANKA_0518400,PBANKA_0520600,PBANKA_0603200,PBANKA_0603800,PBANKA_0612000,PBANKA_0614500,PBANKA_0817500,PBANKA_0826100,PBANKA_0901100,PBANKA_0913900,PBANKA_0918700,PBANKA_0921500,PBANKA_0927800,PBANKA_0931400,PBANKA_0932400,PBANKA_0937000,PBANKA_0937400,PBANKA_1004000,PBANKA_1007000,PBANKA_10…
	21	GO:0009987	cellular process	BP	1265	65	0.0296311	PBANKA_0105500,PBANKA_0305600,PBANKA_0315200,PBANKA_0315900,PBANKA_0409100,PBANKA_0412000,PBANKA_0502300,PBANKA_0514700,PBANKA_0518400,PBANKA_0520600,PBANKA_0603200,PBANKA_0603800,PBANKA_0614500,PBANKA_0817500,PBANKA_0826100,PBANKA_0901100,PBANKA_0913900,PBANKA_0918700,PBANKA_0921500,PBANKA_0927800,PBANKA_0931400,PBANKA_0937000,PBANKA_0937400,PBANKA_1004000,PBANKA_1007000,PBANKA_1015300,PBANKA_10…
	21	GO:0044238	primary metabolic process	BP	1000	61	0.00344675	PBANKA_0305600,PBANKA_0315200,PBANKA_0315900,PBANKA_0409100,PBANKA_0412000,PBANKA_0502300,PBANKA_0514700,PBANKA_0518400,PBANKA_0520600,PBANKA_0603200,PBANKA_0603800,PBANKA_0612000,PBANKA_0614500,PBANKA_0817500,PBANKA_0826100,PBANKA_0901100,PBANKA_0913900,PBANKA_0918700,PBANKA_0921500,PBANKA_0927800,PBANKA_0931400,PBANKA_0932400,PBANKA_0937000,PBANKA_0937400,PBANKA_1004000,PBANKA_1007000,PBANKA_10…
	21	GO:0044237	cellular metabolic process	BP	974	59	0.00344675	PBANKA_0305600,PBANKA_0315200,PBANKA_0315900,PBANKA_0409100,PBANKA_0412000,PBANKA_0502300,PBANKA_0514700,PBANKA_0518400,PBANKA_0520600,PBANKA_0603200,PBANKA_0603800,PBANKA_0614500,PBANKA_0817500,PBANKA_0826100,PBANKA_0901100,PBANKA_0913900,PBANKA_0918700,PBANKA_0921500,PBANKA_0927800,PBANKA_0931400,PBANKA_0937000,PBANKA_0937400,PBANKA_1004000,PBANKA_1007000,PBANKA_1015300,PBANKA_1031100,PBANKA_11…
	21	GO:0043170	macromolecule metabolic process	BP	825	52	0.00344675	PBANKA_0315200,PBANKA_0315900,PBANKA_0409100,PBANKA_0412000,PBANKA_0502300,PBANKA_0514700,PBANKA_0518400,PBANKA_0603200,PBANKA_0603800,PBANKA_0612000,PBANKA_0614500,PBANKA_0817500,PBANKA_0826100,PBANKA_0901100,PBANKA_0918700,PBANKA_0921500,PBANKA_0927800,PBANKA_0931400,PBANKA_0932400,PBANKA_0937000,PBANKA_0937400,PBANKA_1007000,PBANKA_1015300,PBANKA_1031100,PBANKA_1033200,PBANKA_1102700,PBANKA_11…
	21	GO:0044260	cellular macromolecule metabolic process	BP	759	49	0.00344675	PBANKA_0315200,PBANKA_0315900,PBANKA_0409100,PBANKA_0412000,PBANKA_0502300,PBANKA_0514700,PBANKA_0518400,PBANKA_0603200,PBANKA_0603800,PBANKA_0614500,PBANKA_0817500,PBANKA_0826100,PBANKA_0901100,PBANKA_0918700,PBANKA_0921500,PBANKA_0927800,PBANKA_0931400,PBANKA_0937000,PBANKA_0937400,PBANKA_1007000,PBANKA_1015300,PBANKA_1031100,PBANKA_1102700,PBANKA_1124200,PBANKA_1127300,PBANKA_1133300,PBANKA_12…
	21	GO:0034641	cellular nitrogen compound metabolic process	BP	427	32	0.00344675	PBANKA_0315200,PBANKA_0315900,PBANKA_0409100,PBANKA_0502300,PBANKA_0514700,PBANKA_0520600,PBANKA_0603800,PBANKA_0826100,PBANKA_0918700,PBANKA_0921500,PBANKA_0927800,PBANKA_0937400,PBANKA_1015300,PBANKA_1031100,PBANKA_1124200,PBANKA_1127300,PBANKA_1127700,PBANKA_1220100,PBANKA_1221000,PBANKA_1228400,PBANKA_1240000,PBANKA_1325600,PBANKA_1332000,PBANKA_1339700,PBANKA_1404800,PBANKA_1405400,PBANKA_14…
	21	GO:0006807	nitrogen compound metabolic process	BP	430	32	0.00344675	PBANKA_0315200,PBANKA_0315900,PBANKA_0409100,PBANKA_0502300,PBANKA_0514700,PBANKA_0520600,PBANKA_0603800,PBANKA_0826100,PBANKA_0918700,PBANKA_0921500,PBANKA_0927800,PBANKA_0937400,PBANKA_1015300,PBANKA_1031100,PBANKA_1124200,PBANKA_1127300,PBANKA_1127700,PBANKA_1220100,PBANKA_1221000,PBANKA_1228400,PBANKA_1240000,PBANKA_1325600,PBANKA_1332000,PBANKA_1339700,PBANKA_1404800,PBANKA_1405400,PBANKA_14…
	21	GO:0006139	nucleobase-containing compound metabolic process	BP	404	31	0.00344675	PBANKA_0315200,PBANKA_0315900,PBANKA_0409100,PBANKA_0502300,PBANKA_0514700,PBANKA_0520600,PBANKA_0603800,PBANKA_0826100,PBANKA_0918700,PBANKA_0921500,PBANKA_0927800,PBANKA_0937400,PBANKA_1015300,PBANKA_1031100,PBANKA_1124200,PBANKA_1127300,PBANKA_1127700,PBANKA_1220100,PBANKA_1221000,PBANKA_1228400,PBANKA_1240000,PBANKA_1325600,PBANKA_1332000,PBANKA_1339700,PBANKA_1404800,PBANKA_1405400,PBANKA_14…
	21	GO:0010467	gene expression	BP	391	30	0.00344675	PBANKA_0315200,PBANKA_0409100,PBANKA_0502300,PBANKA_0514700,PBANKA_0518400,PBANKA_0603200,PBANKA_0614500,PBANKA_0826100,PBANKA_0921500,PBANKA_0927800,PBANKA_0931400,PBANKA_0937000,PBANKA_0937400,PBANKA_1015300,PBANKA_1102700,PBANKA_1133300,PBANKA_1218900,PBANKA_1220100,PBANKA_1324600,PBANKA_1325600,PBANKA_1332000,PBANKA_1352000,PBANKA_1404800,PBANKA_1405400,PBANKA_1409400,PBANKA_1410900,PBANKA_14…
	21	GO:0009058	biosynthetic process	BP	445	29	0.0207605	PBANKA_0305600,PBANKA_0518400,PBANKA_0520600,PBANKA_0603200,PBANKA_0614500,PBANKA_0826100,PBANKA_0931400,PBANKA_0937000,PBANKA_1004000,PBANKA_1031100,PBANKA_1102700,PBANKA_1121900,PBANKA_1124200,PBANKA_1127700,PBANKA_1133300,PBANKA_1206200,PBANKA_1207300,PBANKA_1218900,PBANKA_1228400,PBANKA_1324600,PBANKA_1325600,PBANKA_1352000,PBANKA_1409400,PBANKA_1410900,PBANKA_1412600,PBANKA_1420200,PBANKA_14…
	21	GO:0044249	cellular biosynthetic process	BP	433	28	0.0238219	PBANKA_0305600,PBANKA_0518400,PBANKA_0520600,PBANKA_0603200,PBANKA_0614500,PBANKA_0826100,PBANKA_0931400,PBANKA_0937000,PBANKA_1004000,PBANKA_1031100,PBANKA_1102700,PBANKA_1121900,PBANKA_1124200,PBANKA_1127700,PBANKA_1133300,PBANKA_1207300,PBANKA_1218900,PBANKA_1228400,PBANKA_1324600,PBANKA_1325600,PBANKA_1352000,PBANKA_1409400,PBANKA_1410900,PBANKA_1412600,PBANKA_1420200,PBANKA_1426700,PBANKA_14…
	21	GO:0090304	nucleic acid metabolic process	BP	320	27	0.00344675	PBANKA_0315200,PBANKA_0315900,PBANKA_0409100,PBANKA_0502300,PBANKA_0514700,PBANKA_0603800,PBANKA_0826100,PBANKA_0918700,PBANKA_0921500,PBANKA_0927800,PBANKA_0937400,PBANKA_1015300,PBANKA_1031100,PBANKA_1124200,PBANKA_1127300,PBANKA_1220100,PBANKA_1221000,PBANKA_1240000,PBANKA_1325600,PBANKA_1332000,PBANKA_1404800,PBANKA_1405400,PBANKA_1407300,PBANKA_1412600,PBANKA_1429600,PBANKA_1440000,PBANKA_14…
	21	GO:0016070	RNA metabolic process	BP	227	19	0.0110955	PBANKA_0315200,PBANKA_0315900,PBANKA_0409100,PBANKA_0502300,PBANKA_0514700,PBANKA_0603800,PBANKA_0826100,PBANKA_0921500,PBANKA_0927800,PBANKA_0937400,PBANKA_1015300,PBANKA_1220100,PBANKA_1325600,PBANKA_1332000,PBANKA_1404800,PBANKA_1405400,PBANKA_1429600,PBANKA_1440000,PBANKA_1454700
	21	GO:0006412	translation	BP	221	17	0.0238219	PBANKA_0518400,PBANKA_0603200,PBANKA_0614500,PBANKA_0826100,PBANKA_0931400,PBANKA_0937000,PBANKA_1102700,PBANKA_1133300,PBANKA_1218900,PBANKA_1324600,PBANKA_1325600,PBANKA_1352000,PBANKA_1409400,PBANKA_1410900,PBANKA_1420200,PBANKA_1429600,PBANKA_1440000
	21	GO:0006396	RNA processing	BP	117	13	0.0064162	PBANKA_0315200,PBANKA_0409100,PBANKA_0502300,PBANKA_0514700,PBANKA_0921500,PBANKA_0927800,PBANKA_0937400,PBANKA_1015300,PBANKA_1220100,PBANKA_1332000,PBANKA_1404800,PBANKA_1405400,PBANKA_1454700
	21	GO:0044281	small molecule metabolic process	BP	159	12	0.0470054	PBANKA_0305600,PBANKA_0520600,PBANKA_0603200,PBANKA_0826100,PBANKA_1004000,PBANKA_1121900,PBANKA_1127700,PBANKA_1228400,PBANKA_1325600,PBANKA_1357000,PBANKA_1429600,PBANKA_1440000
	21	GO:0043436	oxoacid metabolic process	BP	77	9	0.0157997	PBANKA_0305600,PBANKA_0603200,PBANKA_0826100,PBANKA_1004000,PBANKA_1121900,PBANKA_1325600,PBANKA_1357000,PBANKA_1429600,PBANKA_1440000
	21	GO:0019752	carboxylic acid metabolic process	BP	77	9	0.0157997	PBANKA_0305600,PBANKA_0603200,PBANKA_0826100,PBANKA_1004000,PBANKA_1121900,PBANKA_1325600,PBANKA_1357000,PBANKA_1429600,PBANKA_1440000
	21	GO:0006082	organic acid metabolic process	BP	77	9	0.0157997	PBANKA_0305600,PBANKA_0603200,PBANKA_0826100,PBANKA_1004000,PBANKA_1121900,PBANKA_1325600,PBANKA_1357000,PBANKA_1429600,PBANKA_1440000
	21	GO:0042180	cellular ketone metabolic process	BP	79	9	0.0173137	PBANKA_0305600,PBANKA_0603200,PBANKA_0826100,PBANKA_1004000,PBANKA_1121900,PBANKA_1325600,PBANKA_1357000,PBANKA_1429600,PBANKA_1440000
	21	GO:0006520	cellular amino acid metabolic process	BP	63	8	0.0157997	PBANKA_0603200,PBANKA_0826100,PBANKA_1004000,PBANKA_1121900,PBANKA_1325600,PBANKA_1357000,PBANKA_1429600,PBANKA_1440000
	21	GO:0006399	tRNA metabolic process	BP	60	6	0.0493748	PBANKA_0603800,PBANKA_0826100,PBANKA_1220100,PBANKA_1325600,PBANKA_1429600,PBANKA_1440000
	21	GO:0006397	mRNA processing	BP	42	5	0.0466721	PBANKA_0409100,PBANKA_0921500,PBANKA_0937400,PBANKA_1332000,PBANKA_1405400
	21	GO:0016071	mRNA metabolic process	BP	45	5	0.0493748	PBANKA_0409100,PBANKA_0921500,PBANKA_0937400,PBANKA_1332000,PBANKA_1405400
	21	GO:0006414	translational elongation	BP	12	4	0.0100421	PBANKA_0603200,PBANKA_1133300,PBANKA_1218900,PBANKA_1352000
	21	GO:0016053	organic acid biosynthetic process	BP	23	4	0.0317364	PBANKA_0305600,PBANKA_0603200,PBANKA_1004000,PBANKA_1121900
	21	GO:0046394	carboxylic acid biosynthetic process	BP	23	4	0.0317364	PBANKA_0305600,PBANKA_0603200,PBANKA_1004000,PBANKA_1121900
	21	GO:0051276	chromosome organization	BP	27	4	0.0435942	PBANKA_1127300,PBANKA_1221000,PBANKA_1327400,PBANKA_1412600
	21	GO:0042592	homeostatic process	BP	27	4	0.0435942	PBANKA_0105500,PBANKA_1219400,PBANKA_1412600,PBANKA_1446900
	21	GO:0044283	small molecule biosynthetic process	BP	30	4	0.0493748	PBANKA_0305600,PBANKA_0603200,PBANKA_1004000,PBANKA_1121900
	21	GO:0008652	cellular amino acid biosynthetic process	BP	15	3	0.0435942	PBANKA_0603200,PBANKA_1004000,PBANKA_1121900
	21	GO:0006433	prolyl-tRNA aminoacylation	BP	2	2	0.0184655	PBANKA_0826100,PBANKA_1429600
	21	GO:0006338	chromatin remodeling	BP	5	2	0.0419905	PBANKA_1127300,PBANKA_1327400
	21	GO:0019438	aromatic compound biosynthetic process	BP	6	2	0.0466721	PBANKA_1121900,PBANKA_1426700
	21	GO:0018205	peptidyl-lysine modification	BP	7	2	0.0493748	PBANKA_0603200,PBANKA_1127300
	21	GO:0042398	cellular modified amino acid biosynthetic process	BP	7	2	0.0493748	PBANKA_1004000,PBANKA_1426700
	22	GO:0003674	molecular_function	MF	2142	82	0.0436115	PBANKA_0104900,PBANKA_0105600,PBANKA_0112300,PBANKA_0202000,PBANKA_0204000,PBANKA_0209500,PBANKA_0211000,PBANKA_0312100,PBANKA_0401200,PBANKA_0406400,PBANKA_0415300,PBANKA_0506100,PBANKA_0517300,PBANKA_0606100,PBANKA_0607500,PBANKA_0610100,PBANKA_0618200,PBANKA_0703100,PBANKA_0703600,PBANKA_0709500,PBANKA_0710800,PBANKA_0714800,PBANKA_0717900,PBANKA_0718400,PBANKA_0801900,PBANKA_0804600,PBANKA_08…
	22	GO:0005488	binding	MF	1415	64	0.0114858	PBANKA_0104900,PBANKA_0105600,PBANKA_0112300,PBANKA_0202000,PBANKA_0204000,PBANKA_0209500,PBANKA_0211000,PBANKA_0312100,PBANKA_0401200,PBANKA_0406400,PBANKA_0506100,PBANKA_0517300,PBANKA_0606100,PBANKA_0607500,PBANKA_0610100,PBANKA_0618200,PBANKA_0703100,PBANKA_0703600,PBANKA_0709500,PBANKA_0710800,PBANKA_0714800,PBANKA_0717900,PBANKA_0804600,PBANKA_0805700,PBANKA_0808300,PBANKA_0813500,PBANKA_08…
	22	GO:0003676	nucleic acid binding	MF	450	25	0.0436115	PBANKA_0104900,PBANKA_0202000,PBANKA_0204000,PBANKA_0209500,PBANKA_0703100,PBANKA_0703600,PBANKA_0709500,PBANKA_0710800,PBANKA_0717900,PBANKA_0813500,PBANKA_0821800,PBANKA_0824800,PBANKA_0825600,PBANKA_0912300,PBANKA_1111000,PBANKA_1120000,PBANKA_1143600,PBANKA_1223500,PBANKA_1226000,PBANKA_1232500,PBANKA_1236300,PBANKA_1344000,PBANKA_1347400,PBANKA_1428700,PBANKA_1449900
	22	GO:0005515	protein binding	MF	463	23	0.043915	PBANKA_0112300,PBANKA_0211000,PBANKA_0312100,PBANKA_0506100,PBANKA_0517300,PBANKA_0607500,PBANKA_0610100,PBANKA_0714800,PBANKA_0805700,PBANKA_0808300,PBANKA_0905700,PBANKA_0906900,PBANKA_1111000,PBANKA_1119700,PBANKA_1131800,PBANKA_1232500,PBANKA_1236300,PBANKA_1415000,PBANKA_1428700,PBANKA_1430000,PBANKA_1435300,PBANKA_1449900,PBANKA_1460400
	22	GO:0005524	ATP binding	MF	344	19	0.043915	PBANKA_0209500,PBANKA_0401200,PBANKA_0606100,PBANKA_0709500,PBANKA_0710800,PBANKA_0804600,PBANKA_0805700,PBANKA_0919700,PBANKA_0926600,PBANKA_0935500,PBANKA_1022800,PBANKA_1027800,PBANKA_1143600,PBANKA_1203300,PBANKA_1223500,PBANKA_1236300,PBANKA_1318000,PBANKA_1347700,PBANKA_1347900
	22	GO:0032559	adenyl ribonucleotide binding	MF	344	19	0.043915	PBANKA_0209500,PBANKA_0401200,PBANKA_0606100,PBANKA_0709500,PBANKA_0710800,PBANKA_0804600,PBANKA_0805700,PBANKA_0919700,PBANKA_0926600,PBANKA_0935500,PBANKA_1022800,PBANKA_1027800,PBANKA_1143600,PBANKA_1203300,PBANKA_1223500,PBANKA_1236300,PBANKA_1318000,PBANKA_1347700,PBANKA_1347900
	22	GO:0030554	adenyl nucleotide binding	MF	346	19	0.043915	PBANKA_0209500,PBANKA_0401200,PBANKA_0606100,PBANKA_0709500,PBANKA_0710800,PBANKA_0804600,PBANKA_0805700,PBANKA_0919700,PBANKA_0926600,PBANKA_0935500,PBANKA_1022800,PBANKA_1027800,PBANKA_1143600,PBANKA_1203300,PBANKA_1223500,PBANKA_1236300,PBANKA_1318000,PBANKA_1347700,PBANKA_1347900
	22	GO:0003743	translation initiation factor activity	MF	25	4	0.0436115	PBANKA_0202000,PBANKA_0703600,PBANKA_1232500,PBANKA_1428700
	22	GO:0016876	ligase activity, forming aminoacyl-tRNA and related compounds	MF	36	4	0.043915	PBANKA_1022800,PBANKA_1143600,PBANKA_1203300,PBANKA_1347700
	22	GO:0016875	ligase activity, forming carbon-oxygen bonds	MF	36	4	0.043915	PBANKA_1022800,PBANKA_1143600,PBANKA_1203300,PBANKA_1347700
	22	GO:0004812	aminoacyl-tRNA ligase activity	MF	36	4	0.043915	PBANKA_1022800,PBANKA_1143600,PBANKA_1203300,PBANKA_1347700
	22	GO:0000988	protein binding transcription factor activity	MF	7	2	0.043915	PBANKA_0912300,PBANKA_1120000
	22	GO:0005634	nucleus	CC	271	16	0.025299	PBANKA_0211000,PBANKA_0415300,PBANKA_0610100,PBANKA_0714800,PBANKA_0718400,PBANKA_0813500,PBANKA_0825600,PBANKA_0912300,PBANKA_0919600,PBANKA_1131800,PBANKA_1241300,PBANKA_1245000,PBANKA_1322500,PBANKA_1344000,PBANKA_1405300,PBANKA_1435300
	22	GO:0034399	nuclear periphery	CC	12	3	0.0244217	PBANKA_0415300,PBANKA_0610100,PBANKA_1131800
	22	GO:0016070	RNA metabolic process	BP	227	14	0.0395638	PBANKA_0606100,PBANKA_0905700,PBANKA_1022800,PBANKA_1111000,PBANKA_1120000,PBANKA_1143600,PBANKA_1203300,PBANKA_1226000,PBANKA_1241300,PBANKA_1322500,PBANKA_1344000,PBANKA_1347700,PBANKA_1435300,PBANKA_1457300
	22	GO:0019222	regulation of metabolic process	BP	99	9	0.0198603	PBANKA_0204000,PBANKA_0415300,PBANKA_0718400,PBANKA_0912300,PBANKA_0919600,PBANKA_1037100,PBANKA_1120000,PBANKA_1331200,PBANKA_1440600
	22	GO:0031323	regulation of cellular metabolic process	BP	91	7	0.0453394	PBANKA_0204000,PBANKA_0718400,PBANKA_0919600,PBANKA_1037100,PBANKA_1120000,PBANKA_1331200,PBANKA_1440600
	22	GO:0080090	regulation of primary metabolic process	BP	93	7	0.0469704	PBANKA_0204000,PBANKA_0718400,PBANKA_0919600,PBANKA_1037100,PBANKA_1120000,PBANKA_1331200,PBANKA_1440600
	22	GO:0006399	tRNA metabolic process	BP	60	6	0.0347096	PBANKA_0606100,PBANKA_1022800,PBANKA_1143600,PBANKA_1203300,PBANKA_1347700,PBANKA_1457300
	22	GO:0010468	regulation of gene expression	BP	69	6	0.0453394	PBANKA_0204000,PBANKA_0415300,PBANKA_0718400,PBANKA_0912300,PBANKA_0919600,PBANKA_1120000
	22	GO:0006413	translational initiation	BP	20	4	0.0189702	PBANKA_0202000,PBANKA_0703600,PBANKA_1232500,PBANKA_1428700
	22	GO:0043038	amino acid activation	BP	36	4	0.0453394	PBANKA_1022800,PBANKA_1143600,PBANKA_1203300,PBANKA_1347700
	22	GO:0006418	tRNA aminoacylation for protein translation	BP	36	4	0.0453394	PBANKA_1022800,PBANKA_1143600,PBANKA_1203300,PBANKA_1347700
	22	GO:0043039	tRNA aminoacylation	BP	36	4	0.0453394	PBANKA_1022800,PBANKA_1143600,PBANKA_1203300,PBANKA_1347700
	22	GO:0016458	gene silencing	BP	3	3	0.00600975	PBANKA_0415300,PBANKA_0718400,PBANKA_0912300
	22	GO:0040029	regulation of gene expression, epigenetic	BP	3	3	0.00600975	PBANKA_0415300,PBANKA_0718400,PBANKA_0912300
	22	GO:0010629	negative regulation of gene expression	BP	5	3	0.0106841	PBANKA_0415300,PBANKA_0718400,PBANKA_0912300
	22	GO:0010605	negative regulation of macromolecule metabolic process	BP	8	3	0.0189702	PBANKA_0415300,PBANKA_0718400,PBANKA_0912300
	22	GO:0009892	negative regulation of metabolic process	BP	9	3	0.0189702	PBANKA_0415300,PBANKA_0718400,PBANKA_0912300
	22	GO:0048519	negative regulation of biological process	BP	13	3	0.0293422	PBANKA_0415300,PBANKA_0718400,PBANKA_0912300
	22	GO:0016441	posttranscriptional gene silencing	BP	2	2	0.0189702	PBANKA_0415300,PBANKA_0912300
	22	GO:0010608	posttranscriptional regulation of gene expression	BP	5	2	0.0347096	PBANKA_0415300,PBANKA_0912300
	23	GO:0044424	intracellular part	MF	1000	44	0.00031677	PBANKA_0110400,PBANKA_0213100,PBANKA_0401000,PBANKA_0405400,PBANKA_0408600,PBANKA_0408700,PBANKA_0410600,PBANKA_0414600,PBANKA_0417500,PBANKA_0503600,PBANKA_0511800,PBANKA_0610500,PBANKA_0619100,PBANKA_0807600,PBANKA_0813000,PBANKA_0906400,PBANKA_0906500,PBANKA_0919300,PBANKA_0941500,PBANKA_1019500,PBANKA_1103400,PBANKA_1117000,PBANKA_1119100,PBANKA_1135100,PBANKA_1135600,PBANKA_1201900,PBANKA_12…
	23	GO:0005622	intracellular	MF	1038	44	0.00074997	PBANKA_0110400,PBANKA_0213100,PBANKA_0401000,PBANKA_0405400,PBANKA_0408600,PBANKA_0408700,PBANKA_0410600,PBANKA_0414600,PBANKA_0417500,PBANKA_0503600,PBANKA_0511800,PBANKA_0610500,PBANKA_0619100,PBANKA_0807600,PBANKA_0813000,PBANKA_0906400,PBANKA_0906500,PBANKA_0919300,PBANKA_0941500,PBANKA_1019500,PBANKA_1103400,PBANKA_1117000,PBANKA_1119100,PBANKA_1135100,PBANKA_1135600,PBANKA_1201900,PBANKA_12…
	23	GO:0044464	cell part	MF	1107	44	0.0026204	PBANKA_0110400,PBANKA_0213100,PBANKA_0401000,PBANKA_0405400,PBANKA_0408600,PBANKA_0408700,PBANKA_0410600,PBANKA_0414600,PBANKA_0417500,PBANKA_0503600,PBANKA_0511800,PBANKA_0610500,PBANKA_0619100,PBANKA_0807600,PBANKA_0813000,PBANKA_0906400,PBANKA_0906500,PBANKA_0919300,PBANKA_0941500,PBANKA_1019500,PBANKA_1103400,PBANKA_1117000,PBANKA_1119100,PBANKA_1135100,PBANKA_1135600,PBANKA_1201900,PBANKA_12…
	23	GO:0005623	cell	MF	1107	44	0.0026204	PBANKA_0110400,PBANKA_0213100,PBANKA_0401000,PBANKA_0405400,PBANKA_0408600,PBANKA_0408700,PBANKA_0410600,PBANKA_0414600,PBANKA_0417500,PBANKA_0503600,PBANKA_0511800,PBANKA_0610500,PBANKA_0619100,PBANKA_0807600,PBANKA_0813000,PBANKA_0906400,PBANKA_0906500,PBANKA_0919300,PBANKA_0941500,PBANKA_1019500,PBANKA_1103400,PBANKA_1117000,PBANKA_1119100,PBANKA_1135100,PBANKA_1135600,PBANKA_1201900,PBANKA_12…
	23	GO:0005575	cellular_component	MF	1296	44	0.0476823	PBANKA_0110400,PBANKA_0213100,PBANKA_0401000,PBANKA_0405400,PBANKA_0408600,PBANKA_0408700,PBANKA_0410600,PBANKA_0414600,PBANKA_0417500,PBANKA_0503600,PBANKA_0511800,PBANKA_0610500,PBANKA_0619100,PBANKA_0807600,PBANKA_0813000,PBANKA_0906400,PBANKA_0906500,PBANKA_0919300,PBANKA_0941500,PBANKA_1019500,PBANKA_1103400,PBANKA_1117000,PBANKA_1119100,PBANKA_1135100,PBANKA_1135600,PBANKA_1201900,PBANKA_12…
	23	GO:0005737	cytoplasm	MF	646	35	4.8801e-05	PBANKA_0110400,PBANKA_0213100,PBANKA_0405400,PBANKA_0408600,PBANKA_0410600,PBANKA_0414600,PBANKA_0417500,PBANKA_0503600,PBANKA_0511800,PBANKA_0610500,PBANKA_0619100,PBANKA_0807600,PBANKA_0813000,PBANKA_0906400,PBANKA_0906500,PBANKA_0919300,PBANKA_0941500,PBANKA_1019500,PBANKA_1103400,PBANKA_1135100,PBANKA_1135600,PBANKA_1201900,PBANKA_1206100,PBANKA_1234800,PBANKA_1305100,PBANKA_1315400,PBANKA_13…
	23	GO:0043229	intracellular organelle	MF	755	35	0.000985957	PBANKA_0401000,PBANKA_0405400,PBANKA_0408700,PBANKA_0410600,PBANKA_0414600,PBANKA_0417500,PBANKA_0503600,PBANKA_0511800,PBANKA_0610500,PBANKA_0619100,PBANKA_0807600,PBANKA_0813000,PBANKA_0906400,PBANKA_0906500,PBANKA_0941500,PBANKA_1019500,PBANKA_1103400,PBANKA_1117000,PBANKA_1119100,PBANKA_1135100,PBANKA_1201900,PBANKA_1204400,PBANKA_1222100,PBANKA_1234800,PBANKA_1305100,PBANKA_1329300,PBANKA_13…
	23	GO:0043226	organelle	MF	777	35	0.00159551	PBANKA_0401000,PBANKA_0405400,PBANKA_0408700,PBANKA_0410600,PBANKA_0414600,PBANKA_0417500,PBANKA_0503600,PBANKA_0511800,PBANKA_0610500,PBANKA_0619100,PBANKA_0807600,PBANKA_0813000,PBANKA_0906400,PBANKA_0906500,PBANKA_0941500,PBANKA_1019500,PBANKA_1103400,PBANKA_1117000,PBANKA_1119100,PBANKA_1135100,PBANKA_1201900,PBANKA_1204400,PBANKA_1222100,PBANKA_1234800,PBANKA_1305100,PBANKA_1329300,PBANKA_13…
	23	GO:0032991	macromolecular complex	MF	468	34	1.40453e-07	PBANKA_0110400,PBANKA_0213100,PBANKA_0401000,PBANKA_0405400,PBANKA_0408600,PBANKA_0410600,PBANKA_0414600,PBANKA_0417500,PBANKA_0503600,PBANKA_0619100,PBANKA_0807600,PBANKA_0906400,PBANKA_0906500,PBANKA_0941500,PBANKA_1019500,PBANKA_1103400,PBANKA_1117000,PBANKA_1135100,PBANKA_1135600,PBANKA_1201900,PBANKA_1206100,PBANKA_1234800,PBANKA_1305100,PBANKA_1315400,PBANKA_1329300,PBANKA_1338300,PBANKA_13…
	23	GO:0044444	cytoplasmic part	MF	498	31	1.68833e-05	PBANKA_0110400,PBANKA_0213100,PBANKA_0405400,PBANKA_0408600,PBANKA_0410600,PBANKA_0414600,PBANKA_0417500,PBANKA_0503600,PBANKA_0511800,PBANKA_0610500,PBANKA_0619100,PBANKA_0807600,PBANKA_0906400,PBANKA_0906500,PBANKA_0941500,PBANKA_1019500,PBANKA_1103400,PBANKA_1135100,PBANKA_1135600,PBANKA_1201900,PBANKA_1206100,PBANKA_1234800,PBANKA_1305100,PBANKA_1329300,PBANKA_1338300,PBANKA_1346700,PBANKA_13…
	23	GO:0030529	ribonucleoprotein complex	MF	197	27	4.38558e-11	PBANKA_0213100,PBANKA_0401000,PBANKA_0405400,PBANKA_0410600,PBANKA_0414600,PBANKA_0417500,PBANKA_0503600,PBANKA_0619100,PBANKA_0807600,PBANKA_0906400,PBANKA_0906500,PBANKA_0941500,PBANKA_1019500,PBANKA_1103400,PBANKA_1135100,PBANKA_1201900,PBANKA_1234800,PBANKA_1305100,PBANKA_1329300,PBANKA_1338300,PBANKA_1346700,PBANKA_1354500,PBANKA_1364200,PBANKA_1406800,PBANKA_1408000,PBANKA_1416300,PBANKA_14…
	23	GO:0043232	intracellular non-membrane-bounded organelle	MF	278	27	3.48215e-08	PBANKA_0405400,PBANKA_0410600,PBANKA_0414600,PBANKA_0417500,PBANKA_0503600,PBANKA_0511800,PBANKA_0619100,PBANKA_0807600,PBANKA_0906400,PBANKA_0906500,PBANKA_0941500,PBANKA_1019500,PBANKA_1103400,PBANKA_1117000,PBANKA_1135100,PBANKA_1201900,PBANKA_1234800,PBANKA_1305100,PBANKA_1329300,PBANKA_1338300,PBANKA_1346700,PBANKA_1354500,PBANKA_1364200,PBANKA_1406800,PBANKA_1408000,PBANKA_1416300,PBANKA_14…
	23	GO:0043228	non-membrane-bounded organelle	MF	279	27	3.48215e-08	PBANKA_0405400,PBANKA_0410600,PBANKA_0414600,PBANKA_0417500,PBANKA_0503600,PBANKA_0511800,PBANKA_0619100,PBANKA_0807600,PBANKA_0906400,PBANKA_0906500,PBANKA_0941500,PBANKA_1019500,PBANKA_1103400,PBANKA_1117000,PBANKA_1135100,PBANKA_1201900,PBANKA_1234800,PBANKA_1305100,PBANKA_1329300,PBANKA_1338300,PBANKA_1346700,PBANKA_1354500,PBANKA_1364200,PBANKA_1406800,PBANKA_1408000,PBANKA_1416300,PBANKA_14…
	23	GO:0005840	ribosome	MF	141	24	3.14262e-11	PBANKA_0405400,PBANKA_0410600,PBANKA_0414600,PBANKA_0417500,PBANKA_0503600,PBANKA_0619100,PBANKA_0807600,PBANKA_0906400,PBANKA_0906500,PBANKA_0941500,PBANKA_1019500,PBANKA_1103400,PBANKA_1135100,PBANKA_1201900,PBANKA_1234800,PBANKA_1305100,PBANKA_1329300,PBANKA_1338300,PBANKA_1346700,PBANKA_1354500,PBANKA_1364200,PBANKA_1406800,PBANKA_1416300,PBANKA_1453600
	23	GO:0044446	intracellular organelle part	MF	263	13	0.0341753	PBANKA_0401000,PBANKA_0410600,PBANKA_0511800,PBANKA_0619100,PBANKA_1117000,PBANKA_1201900,PBANKA_1234800,PBANKA_1305100,PBANKA_1329300,PBANKA_1364200,PBANKA_1406800,PBANKA_1408000,PBANKA_1416300
	23	GO:0044422	organelle part	MF	263	13	0.0341753	PBANKA_0401000,PBANKA_0410600,PBANKA_0511800,PBANKA_0619100,PBANKA_1117000,PBANKA_1201900,PBANKA_1234800,PBANKA_1305100,PBANKA_1329300,PBANKA_1364200,PBANKA_1406800,PBANKA_1408000,PBANKA_1416300
	23	GO:0044391	ribosomal subunit	MF	22	9	2.17855e-07	PBANKA_0410600,PBANKA_0619100,PBANKA_1201900,PBANKA_1234800,PBANKA_1305100,PBANKA_1329300,PBANKA_1364200,PBANKA_1406800,PBANKA_1416300
	23	GO:0015935	small ribosomal subunit	MF	13	6	1.78323e-05	PBANKA_0619100,PBANKA_1201900,PBANKA_1234800,PBANKA_1329300,PBANKA_1406800,PBANKA_1416300
	23	GO:0015934	large ribosomal subunit	MF	9	3	0.00468785	PBANKA_0410600,PBANKA_1305100,PBANKA_1364200
	23	GO:0005852	eukaryotic translation initiation factor 3 complex	MF	11	3	0.00701945	PBANKA_0110400,PBANKA_0408600,PBANKA_1206100
	23	GO:0000178	exosome (RNase complex)	MF	5	2	0.0163997	PBANKA_1135600,PBANKA_1405500
	23	GO:0044424	intracellular part	CC	1000	44	0.00031677	PBANKA_0110400,PBANKA_0213100,PBANKA_0401000,PBANKA_0405400,PBANKA_0408600,PBANKA_0408700,PBANKA_0410600,PBANKA_0414600,PBANKA_0417500,PBANKA_0503600,PBANKA_0511800,PBANKA_0610500,PBANKA_0619100,PBANKA_0807600,PBANKA_0813000,PBANKA_0906400,PBANKA_0906500,PBANKA_0919300,PBANKA_0941500,PBANKA_1019500,PBANKA_1103400,PBANKA_1117000,PBANKA_1119100,PBANKA_1135100,PBANKA_1135600,PBANKA_1201900,PBANKA_12…
	23	GO:0005622	intracellular	CC	1038	44	0.00074997	PBANKA_0110400,PBANKA_0213100,PBANKA_0401000,PBANKA_0405400,PBANKA_0408600,PBANKA_0408700,PBANKA_0410600,PBANKA_0414600,PBANKA_0417500,PBANKA_0503600,PBANKA_0511800,PBANKA_0610500,PBANKA_0619100,PBANKA_0807600,PBANKA_0813000,PBANKA_0906400,PBANKA_0906500,PBANKA_0919300,PBANKA_0941500,PBANKA_1019500,PBANKA_1103400,PBANKA_1117000,PBANKA_1119100,PBANKA_1135100,PBANKA_1135600,PBANKA_1201900,PBANKA_12…
	23	GO:0044464	cell part	CC	1107	44	0.0026204	PBANKA_0110400,PBANKA_0213100,PBANKA_0401000,PBANKA_0405400,PBANKA_0408600,PBANKA_0408700,PBANKA_0410600,PBANKA_0414600,PBANKA_0417500,PBANKA_0503600,PBANKA_0511800,PBANKA_0610500,PBANKA_0619100,PBANKA_0807600,PBANKA_0813000,PBANKA_0906400,PBANKA_0906500,PBANKA_0919300,PBANKA_0941500,PBANKA_1019500,PBANKA_1103400,PBANKA_1117000,PBANKA_1119100,PBANKA_1135100,PBANKA_1135600,PBANKA_1201900,PBANKA_12…
	23	GO:0005623	cell	CC	1107	44	0.0026204	PBANKA_0110400,PBANKA_0213100,PBANKA_0401000,PBANKA_0405400,PBANKA_0408600,PBANKA_0408700,PBANKA_0410600,PBANKA_0414600,PBANKA_0417500,PBANKA_0503600,PBANKA_0511800,PBANKA_0610500,PBANKA_0619100,PBANKA_0807600,PBANKA_0813000,PBANKA_0906400,PBANKA_0906500,PBANKA_0919300,PBANKA_0941500,PBANKA_1019500,PBANKA_1103400,PBANKA_1117000,PBANKA_1119100,PBANKA_1135100,PBANKA_1135600,PBANKA_1201900,PBANKA_12…
	23	GO:0005575	cellular_component	CC	1296	44	0.0476823	PBANKA_0110400,PBANKA_0213100,PBANKA_0401000,PBANKA_0405400,PBANKA_0408600,PBANKA_0408700,PBANKA_0410600,PBANKA_0414600,PBANKA_0417500,PBANKA_0503600,PBANKA_0511800,PBANKA_0610500,PBANKA_0619100,PBANKA_0807600,PBANKA_0813000,PBANKA_0906400,PBANKA_0906500,PBANKA_0919300,PBANKA_0941500,PBANKA_1019500,PBANKA_1103400,PBANKA_1117000,PBANKA_1119100,PBANKA_1135100,PBANKA_1135600,PBANKA_1201900,PBANKA_12…
	23	GO:0005737	cytoplasm	CC	646	35	4.8801e-05	PBANKA_0110400,PBANKA_0213100,PBANKA_0405400,PBANKA_0408600,PBANKA_0410600,PBANKA_0414600,PBANKA_0417500,PBANKA_0503600,PBANKA_0511800,PBANKA_0610500,PBANKA_0619100,PBANKA_0807600,PBANKA_0813000,PBANKA_0906400,PBANKA_0906500,PBANKA_0919300,PBANKA_0941500,PBANKA_1019500,PBANKA_1103400,PBANKA_1135100,PBANKA_1135600,PBANKA_1201900,PBANKA_1206100,PBANKA_1234800,PBANKA_1305100,PBANKA_1315400,PBANKA_13…
	23	GO:0043229	intracellular organelle	CC	755	35	0.000985957	PBANKA_0401000,PBANKA_0405400,PBANKA_0408700,PBANKA_0410600,PBANKA_0414600,PBANKA_0417500,PBANKA_0503600,PBANKA_0511800,PBANKA_0610500,PBANKA_0619100,PBANKA_0807600,PBANKA_0813000,PBANKA_0906400,PBANKA_0906500,PBANKA_0941500,PBANKA_1019500,PBANKA_1103400,PBANKA_1117000,PBANKA_1119100,PBANKA_1135100,PBANKA_1201900,PBANKA_1204400,PBANKA_1222100,PBANKA_1234800,PBANKA_1305100,PBANKA_1329300,PBANKA_13…
	23	GO:0043226	organelle	CC	777	35	0.00159551	PBANKA_0401000,PBANKA_0405400,PBANKA_0408700,PBANKA_0410600,PBANKA_0414600,PBANKA_0417500,PBANKA_0503600,PBANKA_0511800,PBANKA_0610500,PBANKA_0619100,PBANKA_0807600,PBANKA_0813000,PBANKA_0906400,PBANKA_0906500,PBANKA_0941500,PBANKA_1019500,PBANKA_1103400,PBANKA_1117000,PBANKA_1119100,PBANKA_1135100,PBANKA_1201900,PBANKA_1204400,PBANKA_1222100,PBANKA_1234800,PBANKA_1305100,PBANKA_1329300,PBANKA_13…
	23	GO:0032991	macromolecular complex	CC	468	34	1.40453e-07	PBANKA_0110400,PBANKA_0213100,PBANKA_0401000,PBANKA_0405400,PBANKA_0408600,PBANKA_0410600,PBANKA_0414600,PBANKA_0417500,PBANKA_0503600,PBANKA_0619100,PBANKA_0807600,PBANKA_0906400,PBANKA_0906500,PBANKA_0941500,PBANKA_1019500,PBANKA_1103400,PBANKA_1117000,PBANKA_1135100,PBANKA_1135600,PBANKA_1201900,PBANKA_1206100,PBANKA_1234800,PBANKA_1305100,PBANKA_1315400,PBANKA_1329300,PBANKA_1338300,PBANKA_13…
	23	GO:0044444	cytoplasmic part	CC	498	31	1.68833e-05	PBANKA_0110400,PBANKA_0213100,PBANKA_0405400,PBANKA_0408600,PBANKA_0410600,PBANKA_0414600,PBANKA_0417500,PBANKA_0503600,PBANKA_0511800,PBANKA_0610500,PBANKA_0619100,PBANKA_0807600,PBANKA_0906400,PBANKA_0906500,PBANKA_0941500,PBANKA_1019500,PBANKA_1103400,PBANKA_1135100,PBANKA_1135600,PBANKA_1201900,PBANKA_1206100,PBANKA_1234800,PBANKA_1305100,PBANKA_1329300,PBANKA_1338300,PBANKA_1346700,PBANKA_13…
	23	GO:0030529	ribonucleoprotein complex	CC	197	27	4.38558e-11	PBANKA_0213100,PBANKA_0401000,PBANKA_0405400,PBANKA_0410600,PBANKA_0414600,PBANKA_0417500,PBANKA_0503600,PBANKA_0619100,PBANKA_0807600,PBANKA_0906400,PBANKA_0906500,PBANKA_0941500,PBANKA_1019500,PBANKA_1103400,PBANKA_1135100,PBANKA_1201900,PBANKA_1234800,PBANKA_1305100,PBANKA_1329300,PBANKA_1338300,PBANKA_1346700,PBANKA_1354500,PBANKA_1364200,PBANKA_1406800,PBANKA_1408000,PBANKA_1416300,PBANKA_14…
	23	GO:0043232	intracellular non-membrane-bounded organelle	CC	278	27	3.48215e-08	PBANKA_0405400,PBANKA_0410600,PBANKA_0414600,PBANKA_0417500,PBANKA_0503600,PBANKA_0511800,PBANKA_0619100,PBANKA_0807600,PBANKA_0906400,PBANKA_0906500,PBANKA_0941500,PBANKA_1019500,PBANKA_1103400,PBANKA_1117000,PBANKA_1135100,PBANKA_1201900,PBANKA_1234800,PBANKA_1305100,PBANKA_1329300,PBANKA_1338300,PBANKA_1346700,PBANKA_1354500,PBANKA_1364200,PBANKA_1406800,PBANKA_1408000,PBANKA_1416300,PBANKA_14…
	23	GO:0043228	non-membrane-bounded organelle	CC	279	27	3.48215e-08	PBANKA_0405400,PBANKA_0410600,PBANKA_0414600,PBANKA_0417500,PBANKA_0503600,PBANKA_0511800,PBANKA_0619100,PBANKA_0807600,PBANKA_0906400,PBANKA_0906500,PBANKA_0941500,PBANKA_1019500,PBANKA_1103400,PBANKA_1117000,PBANKA_1135100,PBANKA_1201900,PBANKA_1234800,PBANKA_1305100,PBANKA_1329300,PBANKA_1338300,PBANKA_1346700,PBANKA_1354500,PBANKA_1364200,PBANKA_1406800,PBANKA_1408000,PBANKA_1416300,PBANKA_14…
	23	GO:0005840	ribosome	CC	141	24	3.14262e-11	PBANKA_0405400,PBANKA_0410600,PBANKA_0414600,PBANKA_0417500,PBANKA_0503600,PBANKA_0619100,PBANKA_0807600,PBANKA_0906400,PBANKA_0906500,PBANKA_0941500,PBANKA_1019500,PBANKA_1103400,PBANKA_1135100,PBANKA_1201900,PBANKA_1234800,PBANKA_1305100,PBANKA_1329300,PBANKA_1338300,PBANKA_1346700,PBANKA_1354500,PBANKA_1364200,PBANKA_1406800,PBANKA_1416300,PBANKA_1453600
	23	GO:0044446	intracellular organelle part	CC	263	13	0.0341753	PBANKA_0401000,PBANKA_0410600,PBANKA_0511800,PBANKA_0619100,PBANKA_1117000,PBANKA_1201900,PBANKA_1234800,PBANKA_1305100,PBANKA_1329300,PBANKA_1364200,PBANKA_1406800,PBANKA_1408000,PBANKA_1416300
	23	GO:0044422	organelle part	CC	263	13	0.0341753	PBANKA_0401000,PBANKA_0410600,PBANKA_0511800,PBANKA_0619100,PBANKA_1117000,PBANKA_1201900,PBANKA_1234800,PBANKA_1305100,PBANKA_1329300,PBANKA_1364200,PBANKA_1406800,PBANKA_1408000,PBANKA_1416300
	23	GO:0044391	ribosomal subunit	CC	22	9	2.17855e-07	PBANKA_0410600,PBANKA_0619100,PBANKA_1201900,PBANKA_1234800,PBANKA_1305100,PBANKA_1329300,PBANKA_1364200,PBANKA_1406800,PBANKA_1416300
	23	GO:0015935	small ribosomal subunit	CC	13	6	1.78323e-05	PBANKA_0619100,PBANKA_1201900,PBANKA_1234800,PBANKA_1329300,PBANKA_1406800,PBANKA_1416300
	23	GO:0015934	large ribosomal subunit	CC	9	3	0.00468785	PBANKA_0410600,PBANKA_1305100,PBANKA_1364200
	23	GO:0005852	eukaryotic translation initiation factor 3 complex	CC	11	3	0.00701945	PBANKA_0110400,PBANKA_0408600,PBANKA_1206100
	23	GO:0000178	exosome (RNase complex)	CC	5	2	0.0163997	PBANKA_1135600,PBANKA_1405500
	23	GO:0044237	cellular metabolic process	BP	974	35	0.04395	PBANKA_0203300,PBANKA_0405400,PBANKA_0410600,PBANKA_0414600,PBANKA_0417500,PBANKA_0503600,PBANKA_0619100,PBANKA_0805400,PBANKA_0807600,PBANKA_0823500,PBANKA_0906400,PBANKA_0906500,PBANKA_0919300,PBANKA_0931700,PBANKA_0941500,PBANKA_1019500,PBANKA_1025200,PBANKA_1030600,PBANKA_1103400,PBANKA_1135100,PBANKA_1201900,PBANKA_1234800,PBANKA_1305100,PBANKA_1315400,PBANKA_1329300,PBANKA_1338300,PBANKA_13…
	23	GO:0043170	macromolecule metabolic process	BP	825	34	0.00662721	PBANKA_0203300,PBANKA_0405400,PBANKA_0410600,PBANKA_0414600,PBANKA_0417500,PBANKA_0503600,PBANKA_0619100,PBANKA_0805400,PBANKA_0807600,PBANKA_0906400,PBANKA_0906500,PBANKA_0931700,PBANKA_0941500,PBANKA_1019500,PBANKA_1025200,PBANKA_1030600,PBANKA_1103400,PBANKA_1135100,PBANKA_1201900,PBANKA_1234800,PBANKA_1305100,PBANKA_1315400,PBANKA_1321700,PBANKA_1329300,PBANKA_1338300,PBANKA_1346700,PBANKA_13…
	23	GO:0044260	cellular macromolecule metabolic process	BP	759	33	0.00357768	PBANKA_0203300,PBANKA_0405400,PBANKA_0410600,PBANKA_0414600,PBANKA_0417500,PBANKA_0503600,PBANKA_0619100,PBANKA_0805400,PBANKA_0807600,PBANKA_0906400,PBANKA_0906500,PBANKA_0931700,PBANKA_0941500,PBANKA_1019500,PBANKA_1025200,PBANKA_1030600,PBANKA_1103400,PBANKA_1135100,PBANKA_1201900,PBANKA_1234800,PBANKA_1305100,PBANKA_1315400,PBANKA_1329300,PBANKA_1338300,PBANKA_1346700,PBANKA_1354000,PBANKA_13…
	23	GO:0010467	gene expression	BP	391	29	1.14941e-06	PBANKA_0203300,PBANKA_0405400,PBANKA_0410600,PBANKA_0414600,PBANKA_0417500,PBANKA_0503600,PBANKA_0619100,PBANKA_0805400,PBANKA_0807600,PBANKA_0906400,PBANKA_0906500,PBANKA_0941500,PBANKA_1019500,PBANKA_1025200,PBANKA_1103400,PBANKA_1135100,PBANKA_1201900,PBANKA_1234800,PBANKA_1305100,PBANKA_1329300,PBANKA_1338300,PBANKA_1346700,PBANKA_1354000,PBANKA_1354500,PBANKA_1364200,PBANKA_1406800,PBANKA_14…
	23	GO:0044249	cellular biosynthetic process	BP	433	29	7.2607e-06	PBANKA_0203300,PBANKA_0405400,PBANKA_0410600,PBANKA_0414600,PBANKA_0417500,PBANKA_0503600,PBANKA_0619100,PBANKA_0805400,PBANKA_0807600,PBANKA_0823500,PBANKA_0906400,PBANKA_0906500,PBANKA_0919300,PBANKA_0941500,PBANKA_1019500,PBANKA_1103400,PBANKA_1135100,PBANKA_1201900,PBANKA_1234800,PBANKA_1305100,PBANKA_1329300,PBANKA_1338300,PBANKA_1346700,PBANKA_1354500,PBANKA_1364200,PBANKA_1406800,PBANKA_14…
	23	GO:0009058	biosynthetic process	BP	445	29	1.03718e-05	PBANKA_0203300,PBANKA_0405400,PBANKA_0410600,PBANKA_0414600,PBANKA_0417500,PBANKA_0503600,PBANKA_0619100,PBANKA_0805400,PBANKA_0807600,PBANKA_0823500,PBANKA_0906400,PBANKA_0906500,PBANKA_0919300,PBANKA_0941500,PBANKA_1019500,PBANKA_1103400,PBANKA_1135100,PBANKA_1201900,PBANKA_1234800,PBANKA_1305100,PBANKA_1329300,PBANKA_1338300,PBANKA_1346700,PBANKA_1354500,PBANKA_1364200,PBANKA_1406800,PBANKA_14…
	23	GO:0019538	protein metabolic process	BP	544	28	0.000798438	PBANKA_0405400,PBANKA_0410600,PBANKA_0414600,PBANKA_0417500,PBANKA_0503600,PBANKA_0619100,PBANKA_0807600,PBANKA_0906400,PBANKA_0906500,PBANKA_0931700,PBANKA_0941500,PBANKA_1019500,PBANKA_1103400,PBANKA_1135100,PBANKA_1201900,PBANKA_1234800,PBANKA_1305100,PBANKA_1315400,PBANKA_1321700,PBANKA_1329300,PBANKA_1338300,PBANKA_1346700,PBANKA_1354500,PBANKA_1364200,PBANKA_1406800,PBANKA_1416300,PBANKA_14…
	23	GO:0034645	cellular macromolecule biosynthetic process	BP	330	27	7.5629e-07	PBANKA_0203300,PBANKA_0405400,PBANKA_0410600,PBANKA_0414600,PBANKA_0417500,PBANKA_0503600,PBANKA_0619100,PBANKA_0805400,PBANKA_0807600,PBANKA_0906400,PBANKA_0906500,PBANKA_0941500,PBANKA_1019500,PBANKA_1103400,PBANKA_1135100,PBANKA_1201900,PBANKA_1234800,PBANKA_1305100,PBANKA_1329300,PBANKA_1338300,PBANKA_1346700,PBANKA_1354500,PBANKA_1364200,PBANKA_1406800,PBANKA_1416300,PBANKA_1431700,PBANKA_14…
	23	GO:0009059	macromolecule biosynthetic process	BP	331	27	7.5629e-07	PBANKA_0203300,PBANKA_0405400,PBANKA_0410600,PBANKA_0414600,PBANKA_0417500,PBANKA_0503600,PBANKA_0619100,PBANKA_0805400,PBANKA_0807600,PBANKA_0906400,PBANKA_0906500,PBANKA_0941500,PBANKA_1019500,PBANKA_1103400,PBANKA_1135100,PBANKA_1201900,PBANKA_1234800,PBANKA_1305100,PBANKA_1329300,PBANKA_1338300,PBANKA_1346700,PBANKA_1354500,PBANKA_1364200,PBANKA_1406800,PBANKA_1416300,PBANKA_1431700,PBANKA_14…
	23	GO:0044267	cellular protein metabolic process	BP	479	27	0.000279329	PBANKA_0405400,PBANKA_0410600,PBANKA_0414600,PBANKA_0417500,PBANKA_0503600,PBANKA_0619100,PBANKA_0807600,PBANKA_0906400,PBANKA_0906500,PBANKA_0931700,PBANKA_0941500,PBANKA_1019500,PBANKA_1103400,PBANKA_1135100,PBANKA_1201900,PBANKA_1234800,PBANKA_1305100,PBANKA_1315400,PBANKA_1329300,PBANKA_1338300,PBANKA_1346700,PBANKA_1354500,PBANKA_1364200,PBANKA_1406800,PBANKA_1416300,PBANKA_1431700,PBANKA_14…
	23	GO:0006412	translation	BP	221	25	1.68286e-08	PBANKA_0405400,PBANKA_0410600,PBANKA_0414600,PBANKA_0417500,PBANKA_0503600,PBANKA_0619100,PBANKA_0807600,PBANKA_0906400,PBANKA_0906500,PBANKA_0941500,PBANKA_1019500,PBANKA_1103400,PBANKA_1135100,PBANKA_1201900,PBANKA_1234800,PBANKA_1305100,PBANKA_1329300,PBANKA_1338300,PBANKA_1346700,PBANKA_1354500,PBANKA_1364200,PBANKA_1406800,PBANKA_1416300,PBANKA_1431700,PBANKA_1453600
	24	GO:0005488	binding	MF	1415	50	0.0123149	PBANKA_0108400,PBANKA_0207000,PBANKA_0210600,PBANKA_0314200,PBANKA_0401600,PBANKA_0409200,PBANKA_0415500,PBANKA_0416500,PBANKA_0503200,PBANKA_0701300,PBANKA_0807000,PBANKA_0812800,PBANKA_0817700,PBANKA_0828400,PBANKA_0903500,PBANKA_0909900,PBANKA_0935000,PBANKA_0939800,PBANKA_1023000,PBANKA_1031900,PBANKA_1109700,PBANKA_1120100,PBANKA_1130000,PBANKA_1136900,PBANKA_1139400,PBANKA_1144700,PBANKA_12…
	24	GO:0036094	small molecule binding	MF	474	19	0.037902	PBANKA_0207000,PBANKA_0314200,PBANKA_0401600,PBANKA_0409200,PBANKA_0416500,PBANKA_0701300,PBANKA_0812800,PBANKA_0903500,PBANKA_1031900,PBANKA_1206600,PBANKA_1242500,PBANKA_1307800,PBANKA_1326000,PBANKA_1361100,PBANKA_1404900,PBANKA_1421900,PBANKA_1423800,PBANKA_1434800,PBANKA_1437300
	24	GO:0000166	nucleotide binding	MF	462	18	0.04897	PBANKA_0207000,PBANKA_0314200,PBANKA_0401600,PBANKA_0409200,PBANKA_0416500,PBANKA_0812800,PBANKA_0903500,PBANKA_1031900,PBANKA_1206600,PBANKA_1242500,PBANKA_1307800,PBANKA_1326000,PBANKA_1361100,PBANKA_1404900,PBANKA_1421900,PBANKA_1423800,PBANKA_1434800,PBANKA_1437300
	24	GO:0005515	protein binding	MF	463	18	0.04897	PBANKA_0108400,PBANKA_0210600,PBANKA_0415500,PBANKA_0503200,PBANKA_0909900,PBANKA_1023000,PBANKA_1120100,PBANKA_1139400,PBANKA_1211100,PBANKA_1224400,PBANKA_1307800,PBANKA_1351800,PBANKA_1356900,PBANKA_1403500,PBANKA_1411300,PBANKA_1433900,PBANKA_1437300,PBANKA_1456400
	24	GO:0016787	hydrolase activity	MF	388	17	0.0255977	PBANKA_0207000,PBANKA_0416500,PBANKA_0416800,PBANKA_0812800,PBANKA_0903500,PBANKA_1031900,PBANKA_1144700,PBANKA_1206600,PBANKA_1219300,PBANKA_1326000,PBANKA_1361100,PBANKA_1404900,PBANKA_1410300,PBANKA_1421900,PBANKA_1423800,PBANKA_1434800,PBANKA_1448500
	24	GO:0017111	nucleoside-triphosphatase activity	MF	155	11	0.014956	PBANKA_0207000,PBANKA_0416500,PBANKA_0812800,PBANKA_0903500,PBANKA_1031900,PBANKA_1219300,PBANKA_1326000,PBANKA_1361100,PBANKA_1421900,PBANKA_1423800,PBANKA_1434800
	24	GO:0016462	pyrophosphatase activity	MF	161	11	0.014956	PBANKA_0207000,PBANKA_0416500,PBANKA_0812800,PBANKA_0903500,PBANKA_1031900,PBANKA_1219300,PBANKA_1326000,PBANKA_1361100,PBANKA_1421900,PBANKA_1423800,PBANKA_1434800
	24	GO:0016818	hydrolase activity, acting on acid anhydrides, in phosphorus-containing anhydrides	MF	165	11	0.014956	PBANKA_0207000,PBANKA_0416500,PBANKA_0812800,PBANKA_0903500,PBANKA_1031900,PBANKA_1219300,PBANKA_1326000,PBANKA_1361100,PBANKA_1421900,PBANKA_1423800,PBANKA_1434800
	24	GO:0016817	hydrolase activity, acting on acid anhydrides	MF	169	11	0.014956	PBANKA_0207000,PBANKA_0416500,PBANKA_0812800,PBANKA_0903500,PBANKA_1031900,PBANKA_1219300,PBANKA_1326000,PBANKA_1361100,PBANKA_1421900,PBANKA_1423800,PBANKA_1434800
	24	GO:0016887	ATPase activity	MF	72	6	0.0203867	PBANKA_0207000,PBANKA_0416500,PBANKA_0903500,PBANKA_1219300,PBANKA_1423800,PBANKA_1434800
	24	GO:0003924	GTPase activity	MF	52	5	0.0203867	PBANKA_0812800,PBANKA_1031900,PBANKA_1326000,PBANKA_1361100,PBANKA_1421900
	24	GO:0042626	ATPase activity, coupled to transmembrane movement of substances	MF	24	4	0.014956	PBANKA_0207000,PBANKA_0416500,PBANKA_0903500,PBANKA_1434800
	24	GO:0043492	ATPase activity, coupled to movement of substances	MF	25	4	0.014956	PBANKA_0207000,PBANKA_0416500,PBANKA_0903500,PBANKA_1434800
	24	GO:0015399	primary active transmembrane transporter activity	MF	27	4	0.014956	PBANKA_0207000,PBANKA_0416500,PBANKA_0903500,PBANKA_1434800
	24	GO:0015405	P-P-bond-hydrolysis-driven transmembrane transporter activity	MF	27	4	0.014956	PBANKA_0207000,PBANKA_0416500,PBANKA_0903500,PBANKA_1434800
	24	GO:0016820	hydrolase activity, acting on acid anhydrides, catalyzing transmembrane movement of substances	MF	27	4	0.014956	PBANKA_0207000,PBANKA_0416500,PBANKA_0903500,PBANKA_1434800
	24	GO:0022804	active transmembrane transporter activity	MF	37	4	0.0255977	PBANKA_0207000,PBANKA_0416500,PBANKA_0903500,PBANKA_1434800
	24	GO:0042623	ATPase activity, coupled	MF	50	4	0.04897	PBANKA_0207000,PBANKA_0416500,PBANKA_0903500,PBANKA_1434800
	24	GO:0019829	cation-transporting ATPase activity	MF	15	3	0.0171665	PBANKA_0207000,PBANKA_0416500,PBANKA_1434800
	24	GO:0042625	ATPase activity, coupled to transmembrane movement of ions	MF	15	3	0.0171665	PBANKA_0207000,PBANKA_0416500,PBANKA_1434800
	24	GO:0016020	membrane	CC	283	14	0.0489694	PBANKA_0106000,PBANKA_0207000,PBANKA_0314200,PBANKA_0415500,PBANKA_0416300,PBANKA_0416500,PBANKA_0903500,PBANKA_1009300,PBANKA_1016400,PBANKA_1245400,PBANKA_1426300,PBANKA_1433900,PBANKA_1434800,PBANKA_1456400
	24	GO:0044425	membrane part	CC	192	11	0.0489694	PBANKA_0106000,PBANKA_0207000,PBANKA_0415500,PBANKA_0416300,PBANKA_0416500,PBANKA_0903500,PBANKA_1009300,PBANKA_1016400,PBANKA_1426300,PBANKA_1433900,PBANKA_1434800
	24	GO:0016021	integral to membrane	CC	130	8	0.0489694	PBANKA_0106000,PBANKA_0207000,PBANKA_0416300,PBANKA_0416500,PBANKA_0903500,PBANKA_1016400,PBANKA_1426300,PBANKA_1434800
	24	GO:0031224	intrinsic to membrane	CC	133	8	0.0489694	PBANKA_0106000,PBANKA_0207000,PBANKA_0416300,PBANKA_0416500,PBANKA_0903500,PBANKA_1016400,PBANKA_1426300,PBANKA_1434800
	24	GO:0031410	cytoplasmic vesicle	CC	35	4	0.0489694	PBANKA_0415500,PBANKA_0416500,PBANKA_1009300,PBANKA_1410300
	24	GO:0031982	vesicle	CC	37	4	0.0489694	PBANKA_0415500,PBANKA_0416500,PBANKA_1009300,PBANKA_1410300
	24	GO:0012505	endomembrane system	CC	43	4	0.0489694	PBANKA_0415500,PBANKA_0416300,PBANKA_1009300,PBANKA_1426300
	24	GO:0044431	Golgi apparatus part	CC	13	3	0.0489694	PBANKA_0415500,PBANKA_1009300,PBANKA_1328500
	24	GO:0005886	plasma membrane	CC	22	3	0.0489694	PBANKA_0314200,PBANKA_0416500,PBANKA_1009300
	24	GO:0005794	Golgi apparatus	CC	22	3	0.0489694	PBANKA_0415500,PBANKA_1009300,PBANKA_1328500
	24	GO:0071944	cell periphery	CC	27	3	0.0494753	PBANKA_0314200,PBANKA_0416500,PBANKA_1009300
	24	GO:0030117	membrane coat	CC	28	3	0.0494753	PBANKA_0415500,PBANKA_1009300,PBANKA_1433900
	24	GO:0048475	coated membrane	CC	28	3	0.0494753	PBANKA_0415500,PBANKA_1009300,PBANKA_1433900
	24	GO:0030660	Golgi-associated vesicle membrane	CC	9	2	0.0489694	PBANKA_0415500,PBANKA_1009300
	24	GO:0005798	Golgi-associated vesicle	CC	9	2	0.0489694	PBANKA_0415500,PBANKA_1009300
	24	GO:0030118	clathrin coat	CC	10	2	0.0494753	PBANKA_1009300,PBANKA_1433900
	24	GO:0000139	Golgi membrane	CC	12	2	0.0494753	PBANKA_0415500,PBANKA_1009300
	24	GO:0006810	transport	BP	223	11	0.0424402	PBANKA_0207000,PBANKA_0415500,PBANKA_0416500,PBANKA_0903500,PBANKA_1009300,PBANKA_1016400,PBANKA_1037000,PBANKA_1328500,PBANKA_1433900,PBANKA_1434800,PBANKA_1456400
	24	GO:0051234	establishment of localization	BP	223	11	0.0424402	PBANKA_0207000,PBANKA_0415500,PBANKA_0416500,PBANKA_0903500,PBANKA_1009300,PBANKA_1016400,PBANKA_1037000,PBANKA_1328500,PBANKA_1433900,PBANKA_1434800,PBANKA_1456400
	24	GO:0051179	localization	BP	240	11	0.0494753	PBANKA_0207000,PBANKA_0415500,PBANKA_0416500,PBANKA_0903500,PBANKA_1009300,PBANKA_1016400,PBANKA_1037000,PBANKA_1328500,PBANKA_1433900,PBANKA_1434800,PBANKA_1456400
	24	GO:0016192	vesicle-mediated transport	BP	60	6	0.0424402	PBANKA_0415500,PBANKA_1009300,PBANKA_1037000,PBANKA_1328500,PBANKA_1433900,PBANKA_1456400
	24	GO:0030163	protein catabolic process	BP	47	5	0.0424402	PBANKA_0210600,PBANKA_0416800,PBANKA_0704100,PBANKA_1206600,PBANKA_1404900
	24	GO:0009057	macromolecule catabolic process	BP	55	5	0.0424402	PBANKA_0210600,PBANKA_0416800,PBANKA_0704100,PBANKA_1206600,PBANKA_1404900
	24	GO:0070647	protein modification by small protein conjugation or removal	BP	20	3	0.0424402	PBANKA_0210600,PBANKA_0416800,PBANKA_0704100
	24	GO:0048193	Golgi vesicle transport	BP	20	3	0.0424402	PBANKA_0415500,PBANKA_1037000,PBANKA_1328500
	24	GO:0070646	protein modification by small protein removal	BP	9	2	0.0424402	PBANKA_0210600,PBANKA_0416800
	24	GO:0016579	protein deubiquitination	BP	9	2	0.0424402	PBANKA_0210600,PBANKA_0416800
	25	GO:0003824	catalytic activity	MF	1013	23	0.0452449	PBANKA_0513600,PBANKA_0832600,PBANKA_1038100,PBANKA_1039800,PBANKA_1039900,PBANKA_1113000,PBANKA_1120500,PBANKA_1126500,PBANKA_1134200,PBANKA_1210800,PBANKA_1212800,PBANKA_1213900,PBANKA_1216400,PBANKA_1225200,PBANKA_1235600,PBANKA_1306400,PBANKA_1318400,PBANKA_1335900,PBANKA_1336100,PBANKA_1357400,PBANKA_1357500,PBANKA_1425300,PBANKA_1431000,PBANKA_1451400
	25	GO:0016740	transferase activity	MF	344	10	0.0452449	PBANKA_1038100,PBANKA_1210800,PBANKA_1212800,PBANKA_1213900,PBANKA_1216400,PBANKA_1225200,PBANKA_1306400,PBANKA_1335900,PBANKA_1357500,PBANKA_1451400
	25	GO:0016779	nucleotidyltransferase activity	MF	52	3	0.0458037	PBANKA_1038100,PBANKA_1213900,PBANKA_1335900
	25	GO:0033644	host cell membrane	CC	6	2	0.00746864	PBANKA_0836800,PBANKA_1302900
	25	GO:0044218	other organism cell membrane	CC	6	2	0.00746864	PBANKA_0836800,PBANKA_1302900
	25	GO:0044279	other organism membrane	CC	6	2	0.00746864	PBANKA_0836800,PBANKA_1302900
	25	GO:0005732	small nucleolar ribonucleoprotein complex	CC	13	2	0.0196827	PBANKA_1120500,PBANKA_1307200
	25	GO:0009987	cellular process	BP	1265	26	0.0438836	PBANKA_0513600,PBANKA_0714100,PBANKA_0832600,PBANKA_1038100,PBANKA_1039800,PBANKA_1113000,PBANKA_1120500,PBANKA_1134200,PBANKA_1210800,PBANKA_1212800,PBANKA_1235600,PBANKA_1302900,PBANKA_1304700,PBANKA_1306400,PBANKA_1307200,PBANKA_1318400,PBANKA_1320300,PBANKA_1335900,PBANKA_1336100,PBANKA_1347100,PBANKA_1357400,PBANKA_1357500,PBANKA_1359900,PBANKA_1403200,PBANKA_1431000,PBANKA_1451400
	25	GO:0008152	metabolic process	BP	1153	23	0.0469443	PBANKA_0513600,PBANKA_0832600,PBANKA_1038100,PBANKA_1039800,PBANKA_1113000,PBANKA_1120500,PBANKA_1126500,PBANKA_1134200,PBANKA_1210800,PBANKA_1212800,PBANKA_1235600,PBANKA_1306400,PBANKA_1307200,PBANKA_1318400,PBANKA_1320300,PBANKA_1335900,PBANKA_1336100,PBANKA_1357400,PBANKA_1357500,PBANKA_1359900,PBANKA_1403200,PBANKA_1431000,PBANKA_1451400
	25	GO:0044237	cellular metabolic process	BP	974	22	0.0438836	PBANKA_0513600,PBANKA_0832600,PBANKA_1038100,PBANKA_1039800,PBANKA_1113000,PBANKA_1120500,PBANKA_1134200,PBANKA_1210800,PBANKA_1212800,PBANKA_1235600,PBANKA_1306400,PBANKA_1307200,PBANKA_1318400,PBANKA_1320300,PBANKA_1335900,PBANKA_1336100,PBANKA_1357400,PBANKA_1357500,PBANKA_1359900,PBANKA_1403200,PBANKA_1431000,PBANKA_1451400
	25	GO:0044238	primary metabolic process	BP	1000	21	0.0453101	PBANKA_0513600,PBANKA_0832600,PBANKA_1038100,PBANKA_1039800,PBANKA_1113000,PBANKA_1120500,PBANKA_1134200,PBANKA_1210800,PBANKA_1212800,PBANKA_1306400,PBANKA_1307200,PBANKA_1318400,PBANKA_1320300,PBANKA_1335900,PBANKA_1336100,PBANKA_1357400,PBANKA_1357500,PBANKA_1359900,PBANKA_1403200,PBANKA_1431000,PBANKA_1451400
	25	GO:0006139	nucleobase-containing compound metabolic process	BP	404	12	0.0438836	PBANKA_0513600,PBANKA_1038100,PBANKA_1039800,PBANKA_1113000,PBANKA_1120500,PBANKA_1210800,PBANKA_1307200,PBANKA_1318400,PBANKA_1335900,PBANKA_1336100,PBANKA_1357400,PBANKA_1403200
	25	GO:0034641	cellular nitrogen compound metabolic process	BP	427	12	0.0438836	PBANKA_0513600,PBANKA_1038100,PBANKA_1039800,PBANKA_1113000,PBANKA_1120500,PBANKA_1210800,PBANKA_1307200,PBANKA_1318400,PBANKA_1335900,PBANKA_1336100,PBANKA_1357400,PBANKA_1403200
	25	GO:0006807	nitrogen compound metabolic process	BP	430	12	0.0438836	PBANKA_0513600,PBANKA_1038100,PBANKA_1039800,PBANKA_1113000,PBANKA_1120500,PBANKA_1210800,PBANKA_1307200,PBANKA_1318400,PBANKA_1335900,PBANKA_1336100,PBANKA_1357400,PBANKA_1403200
	25	GO:0044281	small molecule metabolic process	BP	159	8	0.0290163	PBANKA_0513600,PBANKA_1113000,PBANKA_1134200,PBANKA_1210800,PBANKA_1235600,PBANKA_1318400,PBANKA_1336100,PBANKA_1357500
	25	GO:0046483	heterocycle metabolic process	BP	86	6	0.0290163	PBANKA_0513600,PBANKA_1134200,PBANKA_1210800,PBANKA_1318400,PBANKA_1336100,PBANKA_1357500
	25	GO:0018130	heterocycle biosynthetic process	BP	49	5	0.0290163	PBANKA_0513600,PBANKA_1134200,PBANKA_1210800,PBANKA_1336100,PBANKA_1357500
	25	GO:0055086	nucleobase-containing small molecule metabolic process	BP	74	5	0.0428106	PBANKA_0513600,PBANKA_1113000,PBANKA_1210800,PBANKA_1318400,PBANKA_1336100
	25	GO:0034654	nucleobase-containing compound biosynthetic process	BP	38	3	0.0438836	PBANKA_0513600,PBANKA_1210800,PBANKA_1336100
	25	GO:0006479	protein methylation	BP	7	2	0.0428106	PBANKA_1359900,PBANKA_1451400
	25	GO:0008213	protein alkylation	BP	7	2	0.0428106	PBANKA_1359900,PBANKA_1451400
	25	GO:0043414	macromolecule methylation	BP	13	2	0.0438836	PBANKA_1359900,PBANKA_1451400
	25	GO:0006888	ER to Golgi vesicle-mediated transport	BP	15	2	0.0438836	PBANKA_0714100,PBANKA_1347100
	25	GO:0032259	methylation	BP	19	2	0.0453101	PBANKA_1359900,PBANKA_1451400
	25	GO:0048193	Golgi vesicle transport	BP	20	2	0.0453101	PBANKA_0714100,PBANKA_1347100
	25	GO:0072522	purine-containing compound biosynthetic process	BP	21	2	0.0453101	PBANKA_0513600,PBANKA_1210800
	26	GO:0003824	catalytic activity	MF	1013	55	0.0406302	PBANKA_0108900,PBANKA_0208700,PBANKA_0210900,PBANKA_0213300,PBANKA_0309800,PBANKA_0520500,PBANKA_0521600,PBANKA_0614300,PBANKA_0615400,PBANKA_0808000,PBANKA_0901600,PBANKA_0903600,PBANKA_0912700,PBANKA_0928100,PBANKA_0930300,PBANKA_0932200,PBANKA_0933900,PBANKA_0936100,PBANKA_0938600,PBANKA_0940900,PBANKA_1004700,PBANKA_1004800,PBANKA_1007100,PBANKA_1007700,PBANKA_1010800,PBANKA_1109200,PBANKA_11…
	26	GO:0008135	translation factor activity, nucleic acid binding	MF	41	5	0.0406302	PBANKA_0309100,PBANKA_0403500,PBANKA_0705400,PBANKA_1133400,PBANKA_1332200
	26	GO:0051537	2 iron, 2 sulfur cluster binding	MF	8	3	0.0406302	PBANKA_0401300,PBANKA_0507100,PBANKA_1303300
	26	GO:0016758	transferase activity, transferring hexosyl groups	MF	13	3	0.0406302	PBANKA_0210900,PBANKA_1224300,PBANKA_1460300
	26	GO:0004045	aminoacyl-tRNA hydrolase activity	MF	3	2	0.0406302	PBANKA_0108900,PBANKA_1004800
	26	GO:0043022	ribosome binding	MF	4	2	0.0406302	PBANKA_0705400,PBANKA_1332200
	26	GO:0043021	ribonucleoprotein complex binding	MF	5	2	0.0406302	PBANKA_0705400,PBANKA_1332200
	26	GO:0017016	Ras GTPase binding	MF	5	2	0.0406302	PBANKA_0803600,PBANKA_1422400
	26	GO:0008536	Ran GTPase binding	MF	5	2	0.0406302	PBANKA_0803600,PBANKA_1422400
	26	GO:0031267	small GTPase binding	MF	6	2	0.0406302	PBANKA_0803600,PBANKA_1422400
	26	GO:0051020	GTPase binding	MF	6	2	0.0406302	PBANKA_0803600,PBANKA_1422400
	26	GO:0005737	cytoplasm	CC	646	37	0.0383029	PBANKA_0210900,PBANKA_0213300,PBANKA_0309000,PBANKA_0309100,PBANKA_0403500,PBANKA_0410100,PBANKA_0417300,PBANKA_0516800,PBANKA_0520200,PBANKA_0614300,PBANKA_0615400,PBANKA_0705400,PBANKA_0901600,PBANKA_0907400,PBANKA_0912700,PBANKA_0913700,PBANKA_0926200,PBANKA_0938600,PBANKA_0940900,PBANKA_1007700,PBANKA_1109200,PBANKA_1133400,PBANKA_1139300,PBANKA_1141300,PBANKA_1144900,PBANKA_1302100,PBANKA_13…
	26	GO:0042765	GPI-anchor transamidase complex	CC	3	2	0.0375731	PBANKA_0926200,PBANKA_1144900
	26	GO:0031300	intrinsic to organelle membrane	CC	5	2	0.0375731	PBANKA_0926200,PBANKA_1144900
	26	GO:0030176	integral to endoplasmic reticulum membrane	CC	5	2	0.0375731	PBANKA_0926200,PBANKA_1144900
	26	GO:0031301	integral to organelle membrane	CC	5	2	0.0375731	PBANKA_0926200,PBANKA_1144900
	26	GO:0031227	intrinsic to endoplasmic reticulum membrane	CC	5	2	0.0375731	PBANKA_0926200,PBANKA_1144900
	26	GO:0008152	metabolic process	BP	1153	61	0.0370038	PBANKA_0208700,PBANKA_0309000,PBANKA_0309100,PBANKA_0309800,PBANKA_0403500,PBANKA_0520500,PBANKA_0521600,PBANKA_0607600,PBANKA_0614300,PBANKA_0615400,PBANKA_0702200,PBANKA_0705400,PBANKA_0808000,PBANKA_0901600,PBANKA_0912700,PBANKA_0926200,PBANKA_0928100,PBANKA_0930300,PBANKA_0932200,PBANKA_0938600,PBANKA_1004700,PBANKA_1007100,PBANKA_1007700,PBANKA_1109200,PBANKA_1111400,PBANKA_1127800,PBANKA_11…
	26	GO:0006629	lipid metabolic process	BP	58	8	0.0370038	PBANKA_0208700,PBANKA_0521600,PBANKA_0912700,PBANKA_0926200,PBANKA_1111400,PBANKA_1224300,PBANKA_1319600,PBANKA_1460300
	26	GO:0046907	intracellular transport	BP	90	8	0.0482699	PBANKA_0417300,PBANKA_0803600,PBANKA_0913700,PBANKA_0930300,PBANKA_1316200,PBANKA_1418700,PBANKA_1422400,PBANKA_1454300
	26	GO:0044255	cellular lipid metabolic process	BP	47	6	0.0370038	PBANKA_0208700,PBANKA_0521600,PBANKA_0926200,PBANKA_1111400,PBANKA_1224300,PBANKA_1460300
	26	GO:0008610	lipid biosynthetic process	BP	37	5	0.0370038	PBANKA_0208700,PBANKA_0521600,PBANKA_0926200,PBANKA_1111400,PBANKA_1460300
	26	GO:0008654	phospholipid biosynthetic process	BP	20	4	0.0370038	PBANKA_0208700,PBANKA_0926200,PBANKA_1111400,PBANKA_1460300
	26	GO:0006644	phospholipid metabolic process	BP	29	4	0.0482699	PBANKA_0208700,PBANKA_0926200,PBANKA_1111400,PBANKA_1460300
	26	GO:0046165	alcohol biosynthetic process	BP	2	2	0.0370038	PBANKA_0208700,PBANKA_1111400
	26	GO:0006066	alcohol metabolic process	BP	2	2	0.0370038	PBANKA_0208700,PBANKA_1111400
	26	GO:0009069	serine family amino acid metabolic process	BP	5	2	0.0370038	PBANKA_1141300,PBANKA_1319800
	26	GO:0006544	glycine metabolic process	BP	5	2	0.0370038	PBANKA_1141300,PBANKA_1319800
	26	GO:0018342	protein prenylation	BP	5	2	0.0370038	PBANKA_0901600,PBANKA_1430100
	26	GO:0097354	prenylation	BP	5	2	0.0370038	PBANKA_0901600,PBANKA_1430100
	27	GO:0005215	transporter activity	MF	105	14	0.00553394	PBANKA_0208300,PBANKA_0214300,PBANKA_0414400,PBANKA_0523500,PBANKA_0930000,PBANKA_1021500,PBANKA_1237300,PBANKA_1238600,PBANKA_1242700,PBANKA_1302200,PBANKA_1319200,PBANKA_1402700,PBANKA_1409800,PBANKA_1425100
	27	GO:0022892	substrate-specific transporter activity	MF	79	12	0.00511754	PBANKA_0214300,PBANKA_0414400,PBANKA_0523500,PBANKA_0930000,PBANKA_1021500,PBANKA_1237300,PBANKA_1242700,PBANKA_1302200,PBANKA_1319200,PBANKA_1402700,PBANKA_1409800,PBANKA_1425100
	27	GO:0070011	peptidase activity, acting on L-amino acid peptides	MF	85	12	0.0063282	PBANKA_0205400,PBANKA_1114700,PBANKA_1117800,PBANKA_1134600,PBANKA_1209800,PBANKA_1233100,PBANKA_1301400,PBANKA_1309900,PBANKA_1334100,PBANKA_1343300,PBANKA_1404100,PBANKA_1454100
	27	GO:0008233	peptidase activity	MF	91	12	0.0091032	PBANKA_0205400,PBANKA_1114700,PBANKA_1117800,PBANKA_1134600,PBANKA_1209800,PBANKA_1233100,PBANKA_1301400,PBANKA_1309900,PBANKA_1334100,PBANKA_1343300,PBANKA_1404100,PBANKA_1454100
	27	GO:0004175	endopeptidase activity	MF	54	11	0.00152309	PBANKA_0205400,PBANKA_1114700,PBANKA_1117800,PBANKA_1134600,PBANKA_1209800,PBANKA_1233100,PBANKA_1301400,PBANKA_1334100,PBANKA_1343300,PBANKA_1404100,PBANKA_1454100
	27	GO:0008565	protein transporter activity	MF	15	7	0.000932964	PBANKA_0214300,PBANKA_0523500,PBANKA_0930000,PBANKA_1242700,PBANKA_1302200,PBANKA_1319200,PBANKA_1425100
	27	GO:0004298	threonine-type endopeptidase activity	MF	15	6	0.00152309	PBANKA_0205400,PBANKA_1209800,PBANKA_1233100,PBANKA_1301400,PBANKA_1334100,PBANKA_1343300
	27	GO:0070003	threonine-type peptidase activity	MF	15	6	0.00152309	PBANKA_0205400,PBANKA_1209800,PBANKA_1233100,PBANKA_1301400,PBANKA_1334100,PBANKA_1343300
	27	GO:0004367	glycerol-3-phosphate dehydrogenase [NAD+] activity	MF	2	2	0.0211477	PBANKA_0932900,PBANKA_1431900
	27	GO:0017016	Ras GTPase binding	MF	5	2	0.0462898	PBANKA_0401500,PBANKA_1126400
	27	GO:0008536	Ran GTPase binding	MF	5	2	0.0462898	PBANKA_0401500,PBANKA_1126400
	27	GO:0042802	identical protein binding	MF	5	2	0.0462898	PBANKA_0932900,PBANKA_1431900
	27	GO:0042803	protein homodimerization activity	MF	5	2	0.0462898	PBANKA_0932900,PBANKA_1431900
	27	GO:0005575	cellular_component	CC	1296	95	0.000176333	PBANKA_0105400,PBANKA_0205400,PBANKA_0206500,PBANKA_0208300,PBANKA_0214300,PBANKA_0303600,PBANKA_0311000,PBANKA_0405300,PBANKA_0411000,PBANKA_0413600,PBANKA_0414400,PBANKA_0416700,PBANKA_0416900,PBANKA_0418200,PBANKA_0505100,PBANKA_0505600,PBANKA_0516200,PBANKA_0520000,PBANKA_0524800,PBANKA_0609300,PBANKA_0622700,PBANKA_0701100,PBANKA_0702800,PBANKA_0800600,PBANKA_0807800,PBANKA_0809100,PBANKA_08…
	27	GO:0005623	cell	CC	1107	77	0.00878339	PBANKA_0105400,PBANKA_0205400,PBANKA_0206500,PBANKA_0208300,PBANKA_0214300,PBANKA_0303600,PBANKA_0311000,PBANKA_0405300,PBANKA_0413600,PBANKA_0414400,PBANKA_0416700,PBANKA_0416900,PBANKA_0418200,PBANKA_0505100,PBANKA_0516200,PBANKA_0520000,PBANKA_0609300,PBANKA_0622700,PBANKA_0702800,PBANKA_0807800,PBANKA_0809100,PBANKA_0809200,PBANKA_0811000,PBANKA_0818900,PBANKA_0830200,PBANKA_0903900,PBANKA_09…
	27	GO:0044464	cell part	CC	1107	77	0.00878339	PBANKA_0105400,PBANKA_0205400,PBANKA_0206500,PBANKA_0208300,PBANKA_0214300,PBANKA_0303600,PBANKA_0311000,PBANKA_0405300,PBANKA_0413600,PBANKA_0414400,PBANKA_0416700,PBANKA_0416900,PBANKA_0418200,PBANKA_0505100,PBANKA_0516200,PBANKA_0520000,PBANKA_0609300,PBANKA_0622700,PBANKA_0702800,PBANKA_0807800,PBANKA_0809100,PBANKA_0809200,PBANKA_0811000,PBANKA_0818900,PBANKA_0830200,PBANKA_0903900,PBANKA_09…
	27	GO:0005622	intracellular	CC	1038	73	0.0089459	PBANKA_0105400,PBANKA_0205400,PBANKA_0206500,PBANKA_0214300,PBANKA_0303600,PBANKA_0311000,PBANKA_0405300,PBANKA_0413600,PBANKA_0416700,PBANKA_0416900,PBANKA_0418200,PBANKA_0505100,PBANKA_0516200,PBANKA_0520000,PBANKA_0609300,PBANKA_0622700,PBANKA_0702800,PBANKA_0807800,PBANKA_0809100,PBANKA_0809200,PBANKA_0811000,PBANKA_0818900,PBANKA_0903900,PBANKA_0917900,PBANKA_0923700,PBANKA_0930500,PBANKA_09…
	27	GO:0044424	intracellular part	CC	1000	70	0.0128121	PBANKA_0105400,PBANKA_0205400,PBANKA_0214300,PBANKA_0303600,PBANKA_0311000,PBANKA_0405300,PBANKA_0413600,PBANKA_0416700,PBANKA_0416900,PBANKA_0505100,PBANKA_0516200,PBANKA_0520000,PBANKA_0609300,PBANKA_0622700,PBANKA_0702800,PBANKA_0807800,PBANKA_0809100,PBANKA_0809200,PBANKA_0811000,PBANKA_0818900,PBANKA_0903900,PBANKA_0917900,PBANKA_0923700,PBANKA_0930500,PBANKA_0932900,PBANKA_0938400,PBANKA_09…
	27	GO:0005737	cytoplasm	CC	646	52	0.00426352	PBANKA_0105400,PBANKA_0214300,PBANKA_0311000,PBANKA_0405300,PBANKA_0413600,PBANKA_0416700,PBANKA_0416900,PBANKA_0505100,PBANKA_0516200,PBANKA_0520000,PBANKA_0609300,PBANKA_0702800,PBANKA_0809200,PBANKA_0818900,PBANKA_0903900,PBANKA_0917900,PBANKA_0923700,PBANKA_0930500,PBANKA_0932900,PBANKA_0938400,PBANKA_1008200,PBANKA_1016100,PBANKA_1020100,PBANKA_1039600,PBANKA_1122900,PBANKA_1133500,PBANKA_11…
	27	GO:0044444	cytoplasmic part	CC	498	39	0.0201037	PBANKA_0105400,PBANKA_0214300,PBANKA_0311000,PBANKA_0405300,PBANKA_0413600,PBANKA_0416700,PBANKA_0416900,PBANKA_0505100,PBANKA_0516200,PBANKA_0520000,PBANKA_0609300,PBANKA_0702800,PBANKA_0809200,PBANKA_0818900,PBANKA_0903900,PBANKA_0923700,PBANKA_0932900,PBANKA_0938400,PBANKA_1008200,PBANKA_1122900,PBANKA_1133500,PBANKA_1134100,PBANKA_1137200,PBANKA_1206500,PBANKA_1207200,PBANKA_1237400,PBANKA_12…
	27	GO:0016020	membrane	CC	283	36	7.27697e-05	PBANKA_0105400,PBANKA_0206500,PBANKA_0208300,PBANKA_0214300,PBANKA_0311000,PBANKA_0411000,PBANKA_0414400,PBANKA_0418200,PBANKA_0505600,PBANKA_0609300,PBANKA_0811700,PBANKA_0814500,PBANKA_0903900,PBANKA_1003300,PBANKA_1008200,PBANKA_1021500,PBANKA_1032600,PBANKA_1114700,PBANKA_1117800,PBANKA_1134600,PBANKA_1137200,PBANKA_1141500,PBANKA_1206500,PBANKA_1237300,PBANKA_1238600,PBANKA_1242700,PBANKA_13…
	27	GO:0032991	macromolecular complex	CC	468	34	0.0458687	PBANKA_0105400,PBANKA_0205400,PBANKA_0214300,PBANKA_0303600,PBANKA_0311000,PBANKA_0405300,PBANKA_0416900,PBANKA_0809100,PBANKA_0809200,PBANKA_0811000,PBANKA_0903900,PBANKA_0917900,PBANKA_0932900,PBANKA_0939900,PBANKA_1039600,PBANKA_1107200,PBANKA_1134100,PBANKA_1137200,PBANKA_1206500,PBANKA_1209800,PBANKA_1233100,PBANKA_1241800,PBANKA_1242700,PBANKA_1301400,PBANKA_1304600,PBANKA_1319200,PBANKA_13…
	27	GO:0043234	protein complex	CC	267	30	0.000815535	PBANKA_0105400,PBANKA_0205400,PBANKA_0214300,PBANKA_0303600,PBANKA_0311000,PBANKA_0416900,PBANKA_0809100,PBANKA_0903900,PBANKA_0917900,PBANKA_0932900,PBANKA_1039600,PBANKA_1107200,PBANKA_1134100,PBANKA_1137200,PBANKA_1206500,PBANKA_1209800,PBANKA_1233100,PBANKA_1241800,PBANKA_1242700,PBANKA_1301400,PBANKA_1304600,PBANKA_1319200,PBANKA_1334100,PBANKA_1343300,PBANKA_1409800,PBANKA_1409900,PBANKA_14…
	27	GO:0044425	membrane part	CC	192	26	0.000176333	PBANKA_0105400,PBANKA_0214300,PBANKA_0311000,PBANKA_0414400,PBANKA_0505600,PBANKA_0609300,PBANKA_0811700,PBANKA_0903900,PBANKA_1003300,PBANKA_1008200,PBANKA_1021500,PBANKA_1114700,PBANKA_1117800,PBANKA_1134600,PBANKA_1137200,PBANKA_1141500,PBANKA_1206500,PBANKA_1237300,PBANKA_1242700,PBANKA_1302200,PBANKA_1303700,PBANKA_1304600,PBANKA_1319200,PBANKA_1409800,PBANKA_1409900,PBANKA_1431600
	27	GO:0016021	integral to membrane	CC	130	13	0.0376359	PBANKA_0414400,PBANKA_0505600,PBANKA_0609300,PBANKA_0811700,PBANKA_1003300,PBANKA_1021500,PBANKA_1114700,PBANKA_1117800,PBANKA_1134600,PBANKA_1141500,PBANKA_1237300,PBANKA_1302200,PBANKA_1431600
	27	GO:0031224	intrinsic to membrane	CC	133	13	0.0390842	PBANKA_0414400,PBANKA_0505600,PBANKA_0609300,PBANKA_0811700,PBANKA_1003300,PBANKA_1021500,PBANKA_1114700,PBANKA_1117800,PBANKA_1134600,PBANKA_1141500,PBANKA_1237300,PBANKA_1302200,PBANKA_1431600
	27	GO:0000502	proteasome complex	CC	26	10	0.000125987	PBANKA_0205400,PBANKA_0303600,PBANKA_0809100,PBANKA_0917900,PBANKA_1039600,PBANKA_1209800,PBANKA_1233100,PBANKA_1301400,PBANKA_1334100,PBANKA_1343300
	27	GO:0048475	coated membrane	CC	28	10	0.000125987	PBANKA_0105400,PBANKA_0214300,PBANKA_0311000,PBANKA_0903900,PBANKA_1137200,PBANKA_1206500,PBANKA_1242700,PBANKA_1304600,PBANKA_1319200,PBANKA_1409900
	27	GO:0030117	membrane coat	CC	28	10	0.000125987	PBANKA_0105400,PBANKA_0214300,PBANKA_0311000,PBANKA_0903900,PBANKA_1137200,PBANKA_1206500,PBANKA_1242700,PBANKA_1304600,PBANKA_1319200,PBANKA_1409900
	27	GO:0005783	endoplasmic reticulum	CC	55	8	0.0216465	PBANKA_0516200,PBANKA_0609300,PBANKA_0702800,PBANKA_0818900,PBANKA_0938400,PBANKA_1008200,PBANKA_1303700,PBANKA_1354700
	27	GO:0031090	organelle membrane	CC	53	7	0.0390842	PBANKA_0105400,PBANKA_0311000,PBANKA_0609300,PBANKA_0903900,PBANKA_1137200,PBANKA_1303700,PBANKA_1409100
	27	GO:0030119	AP-type membrane coat adaptor complex	CC	12	6	0.000911253	PBANKA_0214300,PBANKA_1206500,PBANKA_1242700,PBANKA_1304600,PBANKA_1319200,PBANKA_1409900
	27	GO:0005839	proteasome core complex	CC	15	6	0.00187458	PBANKA_0205400,PBANKA_1209800,PBANKA_1233100,PBANKA_1301400,PBANKA_1334100,PBANKA_1343300
	27	GO:0031410	cytoplasmic vesicle	CC	35	6	0.024675	PBANKA_0105400,PBANKA_0311000,PBANKA_0903900,PBANKA_1137200,PBANKA_1355200,PBANKA_1409900
	27	GO:0031982	vesicle	CC	37	6	0.0296677	PBANKA_0105400,PBANKA_0311000,PBANKA_0903900,PBANKA_1137200,PBANKA_1355200,PBANKA_1409900
	27	GO:0012505	endomembrane system	CC	43	6	0.0403556	PBANKA_0105400,PBANKA_0311000,PBANKA_0609300,PBANKA_0903900,PBANKA_1137200,PBANKA_1303700
	27	GO:0030131	clathrin adaptor complex	CC	8	5	0.00135523	PBANKA_0214300,PBANKA_1242700,PBANKA_1304600,PBANKA_1319200,PBANKA_1409900
	27	GO:0030118	clathrin coat	CC	10	5	0.00237964	PBANKA_0214300,PBANKA_1242700,PBANKA_1304600,PBANKA_1319200,PBANKA_1409900
	27	GO:0005794	Golgi apparatus	CC	22	5	0.0201037	PBANKA_0105400,PBANKA_0505100,PBANKA_0903900,PBANKA_1319200,PBANKA_1409900
	27	GO:0031988	membrane-bounded vesicle	CC	32	5	0.0403556	PBANKA_0105400,PBANKA_0311000,PBANKA_0903900,PBANKA_1137200,PBANKA_1355200
	27	GO:0016023	cytoplasmic membrane-bounded vesicle	CC	32	5	0.0403556	PBANKA_0105400,PBANKA_0311000,PBANKA_0903900,PBANKA_1137200,PBANKA_1355200
	27	GO:0030659	cytoplasmic vesicle membrane	CC	14	4	0.0201037	PBANKA_0105400,PBANKA_0311000,PBANKA_0903900,PBANKA_1137200
	27	GO:0012506	vesicle membrane	CC	14	4	0.0201037	PBANKA_0105400,PBANKA_0311000,PBANKA_0903900,PBANKA_1137200
	27	GO:0030662	coated vesicle membrane	CC	14	4	0.0201037	PBANKA_0105400,PBANKA_0311000,PBANKA_0903900,PBANKA_1137200
	27	GO:0044433	cytoplasmic vesicle part	CC	14	4	0.0201037	PBANKA_0105400,PBANKA_0311000,PBANKA_0903900,PBANKA_1137200
	27	GO:0030120	vesicle coat	CC	14	4	0.0201037	PBANKA_0105400,PBANKA_0311000,PBANKA_0903900,PBANKA_1137200
	27	GO:0030135	coated vesicle	CC	15	4	0.0216465	PBANKA_0105400,PBANKA_0311000,PBANKA_0903900,PBANKA_1137200
	27	GO:0022624	proteasome accessory complex	CC	7	3	0.0202483	PBANKA_0809100,PBANKA_0917900,PBANKA_1039600
	27	GO:0009331	glycerol-3-phosphate dehydrogenase complex	CC	3	2	0.0314464	PBANKA_0932900,PBANKA_1431900
	27	GO:0034708	methyltransferase complex	CC	3	2	0.0314464	PBANKA_1414200,PBANKA_1457100
	27	GO:0030127	COPII vesicle coat	CC	4	2	0.0390842	PBANKA_0311000,PBANKA_1137200
	27	GO:0012507	ER to Golgi transport vesicle membrane	CC	4	2	0.0390842	PBANKA_0311000,PBANKA_1137200
	27	GO:0030134	ER to Golgi transport vesicle	CC	5	2	0.0462898	PBANKA_0311000,PBANKA_1137200
	27	GO:0008150	biological_process	BP	1602	101	0.012566	PBANKA_0102000,PBANKA_0105400,PBANKA_0205400,PBANKA_0206500,PBANKA_0214300,PBANKA_0303600,PBANKA_0311000,PBANKA_0312400,PBANKA_0401500,PBANKA_0405300,PBANKA_0406800,PBANKA_0414400,PBANKA_0415200,PBANKA_0416900,PBANKA_0418200,PBANKA_0505100,PBANKA_0509300,PBANKA_0511500,PBANKA_0516200,PBANKA_0517800,PBANKA_0520000,PBANKA_0523500,PBANKA_0609300,PBANKA_0702800,PBANKA_0800600,PBANKA_0804900,PBANKA_08…
	27	GO:0009987	cellular process	BP	1265	82	0.018154	PBANKA_0102000,PBANKA_0105400,PBANKA_0205400,PBANKA_0206500,PBANKA_0214300,PBANKA_0311000,PBANKA_0312400,PBANKA_0401500,PBANKA_0405300,PBANKA_0406800,PBANKA_0414400,PBANKA_0415200,PBANKA_0416900,PBANKA_0418200,PBANKA_0505100,PBANKA_0511500,PBANKA_0516200,PBANKA_0517800,PBANKA_0520000,PBANKA_0609300,PBANKA_0702800,PBANKA_0800600,PBANKA_0804900,PBANKA_0807800,PBANKA_0809200,PBANKA_0809400,PBANKA_08…
	27	GO:0051179	localization	BP	240	33	5.57718e-06	PBANKA_0105400,PBANKA_0206500,PBANKA_0214300,PBANKA_0311000,PBANKA_0401500,PBANKA_0414400,PBANKA_0415200,PBANKA_0418200,PBANKA_0505100,PBANKA_0517800,PBANKA_0523500,PBANKA_0811700,PBANKA_0903900,PBANKA_0930000,PBANKA_0934300,PBANKA_1008200,PBANKA_1021500,PBANKA_1108600,PBANKA_1126400,PBANKA_1137200,PBANKA_1206500,PBANKA_1237300,PBANKA_1238600,PBANKA_1242700,PBANKA_1302200,PBANKA_1304600,PBANKA_13…
	27	GO:0051234	establishment of localization	BP	223	32	4.10576e-06	PBANKA_0105400,PBANKA_0206500,PBANKA_0214300,PBANKA_0311000,PBANKA_0401500,PBANKA_0414400,PBANKA_0415200,PBANKA_0418200,PBANKA_0505100,PBANKA_0517800,PBANKA_0523500,PBANKA_0811700,PBANKA_0903900,PBANKA_0930000,PBANKA_0934300,PBANKA_1021500,PBANKA_1108600,PBANKA_1126400,PBANKA_1137200,PBANKA_1206500,PBANKA_1237300,PBANKA_1238600,PBANKA_1242700,PBANKA_1302200,PBANKA_1304600,PBANKA_1319200,PBANKA_14…
	27	GO:0006810	transport	BP	223	32	4.10576e-06	PBANKA_0105400,PBANKA_0206500,PBANKA_0214300,PBANKA_0311000,PBANKA_0401500,PBANKA_0414400,PBANKA_0415200,PBANKA_0418200,PBANKA_0505100,PBANKA_0517800,PBANKA_0523500,PBANKA_0811700,PBANKA_0903900,PBANKA_0930000,PBANKA_0934300,PBANKA_1021500,PBANKA_1108600,PBANKA_1126400,PBANKA_1137200,PBANKA_1206500,PBANKA_1237300,PBANKA_1238600,PBANKA_1242700,PBANKA_1302200,PBANKA_1304600,PBANKA_1319200,PBANKA_14…
	27	GO:0045184	establishment of protein localization	BP	80	22	5.98862e-08	PBANKA_0105400,PBANKA_0206500,PBANKA_0214300,PBANKA_0311000,PBANKA_0401500,PBANKA_0415200,PBANKA_0418200,PBANKA_0505100,PBANKA_0523500,PBANKA_0903900,PBANKA_0930000,PBANKA_1108600,PBANKA_1126400,PBANKA_1137200,PBANKA_1242700,PBANKA_1302200,PBANKA_1304600,PBANKA_1319200,PBANKA_1409100,PBANKA_1409900,PBANKA_1425100,PBANKA_1459900
	27	GO:0015031	protein transport	BP	80	22	5.98862e-08	PBANKA_0105400,PBANKA_0206500,PBANKA_0214300,PBANKA_0311000,PBANKA_0401500,PBANKA_0415200,PBANKA_0418200,PBANKA_0505100,PBANKA_0523500,PBANKA_0903900,PBANKA_0930000,PBANKA_1108600,PBANKA_1126400,PBANKA_1137200,PBANKA_1242700,PBANKA_1302200,PBANKA_1304600,PBANKA_1319200,PBANKA_1409100,PBANKA_1409900,PBANKA_1425100,PBANKA_1459900
	27	GO:0008104	protein localization	BP	85	22	1.04071e-07	PBANKA_0105400,PBANKA_0206500,PBANKA_0214300,PBANKA_0311000,PBANKA_0401500,PBANKA_0415200,PBANKA_0418200,PBANKA_0505100,PBANKA_0523500,PBANKA_0903900,PBANKA_0930000,PBANKA_1108600,PBANKA_1126400,PBANKA_1137200,PBANKA_1242700,PBANKA_1302200,PBANKA_1304600,PBANKA_1319200,PBANKA_1409100,PBANKA_1409900,PBANKA_1425100,PBANKA_1459900
	27	GO:0033036	macromolecule localization	BP	93	22	3.19777e-07	PBANKA_0105400,PBANKA_0206500,PBANKA_0214300,PBANKA_0311000,PBANKA_0401500,PBANKA_0415200,PBANKA_0418200,PBANKA_0505100,PBANKA_0523500,PBANKA_0903900,PBANKA_0930000,PBANKA_1108600,PBANKA_1126400,PBANKA_1137200,PBANKA_1242700,PBANKA_1302200,PBANKA_1304600,PBANKA_1319200,PBANKA_1409100,PBANKA_1409900,PBANKA_1425100,PBANKA_1459900
	27	GO:0051649	establishment of localization in cell	BP	94	20	4.10576e-06	PBANKA_0105400,PBANKA_0206500,PBANKA_0214300,PBANKA_0311000,PBANKA_0401500,PBANKA_0415200,PBANKA_0418200,PBANKA_0505100,PBANKA_0517800,PBANKA_0903900,PBANKA_1108600,PBANKA_1126400,PBANKA_1137200,PBANKA_1206500,PBANKA_1242700,PBANKA_1304600,PBANKA_1319200,PBANKA_1409900,PBANKA_1425100,PBANKA_1459900
	27	GO:0051641	cellular localization	BP	99	20	5.57718e-06	PBANKA_0105400,PBANKA_0206500,PBANKA_0214300,PBANKA_0311000,PBANKA_0401500,PBANKA_0415200,PBANKA_0418200,PBANKA_0505100,PBANKA_0517800,PBANKA_0903900,PBANKA_1108600,PBANKA_1126400,PBANKA_1137200,PBANKA_1206500,PBANKA_1242700,PBANKA_1304600,PBANKA_1319200,PBANKA_1409900,PBANKA_1425100,PBANKA_1459900
	27	GO:0046907	intracellular transport	BP	90	19	5.57718e-06	PBANKA_0105400,PBANKA_0206500,PBANKA_0214300,PBANKA_0311000,PBANKA_0401500,PBANKA_0415200,PBANKA_0418200,PBANKA_0505100,PBANKA_0903900,PBANKA_1108600,PBANKA_1126400,PBANKA_1137200,PBANKA_1206500,PBANKA_1242700,PBANKA_1304600,PBANKA_1319200,PBANKA_1409900,PBANKA_1425100,PBANKA_1459900
	27	GO:0009056	catabolic process	BP	114	19	8.29159e-05	PBANKA_0205400,PBANKA_0206500,PBANKA_0418200,PBANKA_0520000,PBANKA_0809400,PBANKA_0917900,PBANKA_0932900,PBANKA_1039600,PBANKA_1107200,PBANKA_1122900,PBANKA_1209800,PBANKA_1233100,PBANKA_1301400,PBANKA_1334100,PBANKA_1343300,PBANKA_1355200,PBANKA_1409100,PBANKA_1410000,PBANKA_1431900
	27	GO:0006886	intracellular protein transport	BP	64	16	5.57718e-06	PBANKA_0105400,PBANKA_0206500,PBANKA_0214300,PBANKA_0401500,PBANKA_0418200,PBANKA_0505100,PBANKA_0903900,PBANKA_1108600,PBANKA_1126400,PBANKA_1137200,PBANKA_1242700,PBANKA_1304600,PBANKA_1319200,PBANKA_1409900,PBANKA_1425100,PBANKA_1459900
	27	GO:0070727	cellular macromolecule localization	BP	69	16	1.10277e-05	PBANKA_0105400,PBANKA_0206500,PBANKA_0214300,PBANKA_0401500,PBANKA_0418200,PBANKA_0505100,PBANKA_0903900,PBANKA_1108600,PBANKA_1126400,PBANKA_1137200,PBANKA_1242700,PBANKA_1304600,PBANKA_1319200,PBANKA_1409900,PBANKA_1425100,PBANKA_1459900
	27	GO:0034613	cellular protein localization	BP	69	16	1.10277e-05	PBANKA_0105400,PBANKA_0206500,PBANKA_0214300,PBANKA_0401500,PBANKA_0418200,PBANKA_0505100,PBANKA_0903900,PBANKA_1108600,PBANKA_1126400,PBANKA_1137200,PBANKA_1242700,PBANKA_1304600,PBANKA_1319200,PBANKA_1409900,PBANKA_1425100,PBANKA_1459900
	27	GO:0044248	cellular catabolic process	BP	90	14	0.00145248	PBANKA_0205400,PBANKA_0206500,PBANKA_0418200,PBANKA_0809400,PBANKA_0917900,PBANKA_1039600,PBANKA_1107200,PBANKA_1209800,PBANKA_1233100,PBANKA_1301400,PBANKA_1334100,PBANKA_1343300,PBANKA_1355200,PBANKA_1409100
	27	GO:0006508	proteolysis	BP	99	13	0.00638769	PBANKA_0205400,PBANKA_0917900,PBANKA_1039600,PBANKA_1114700,PBANKA_1134600,PBANKA_1209800,PBANKA_1233100,PBANKA_1301400,PBANKA_1309900,PBANKA_1334100,PBANKA_1343300,PBANKA_1404100,PBANKA_1454100
	27	GO:0016192	vesicle-mediated transport	BP	60	12	0.000579889	PBANKA_0105400,PBANKA_0214300,PBANKA_0311000,PBANKA_0517800,PBANKA_0811700,PBANKA_0903900,PBANKA_1137200,PBANKA_1206500,PBANKA_1242700,PBANKA_1304600,PBANKA_1319200,PBANKA_1409900
	27	GO:0009057	macromolecule catabolic process	BP	55	11	0.001003	PBANKA_0205400,PBANKA_0809400,PBANKA_0917900,PBANKA_1039600,PBANKA_1107200,PBANKA_1209800,PBANKA_1233100,PBANKA_1301400,PBANKA_1334100,PBANKA_1343300,PBANKA_1410000
	27	GO:0044265	cellular macromolecule catabolic process	BP	47	10	0.00113837	PBANKA_0205400,PBANKA_0809400,PBANKA_0917900,PBANKA_1039600,PBANKA_1107200,PBANKA_1209800,PBANKA_1233100,PBANKA_1301400,PBANKA_1334100,PBANKA_1343300
	27	GO:0030163	protein catabolic process	BP	47	9	0.00339198	PBANKA_0205400,PBANKA_0917900,PBANKA_1039600,PBANKA_1209800,PBANKA_1233100,PBANKA_1301400,PBANKA_1334100,PBANKA_1343300,PBANKA_1410000
	27	GO:0051603	proteolysis involved in cellular protein catabolic process	BP	40	8	0.00438314	PBANKA_0205400,PBANKA_0917900,PBANKA_1039600,PBANKA_1209800,PBANKA_1233100,PBANKA_1301400,PBANKA_1334100,PBANKA_1343300
	27	GO:0044257	cellular protein catabolic process	BP	40	8	0.00438314	PBANKA_0205400,PBANKA_0917900,PBANKA_1039600,PBANKA_1209800,PBANKA_1233100,PBANKA_1301400,PBANKA_1334100,PBANKA_1343300
	27	GO:0019725	cellular homeostasis	BP	25	7	0.00188541	PBANKA_0702800,PBANKA_0920900,PBANKA_0938300,PBANKA_0942500,PBANKA_1122900,PBANKA_1335800,PBANKA_1365200
	27	GO:0042592	homeostatic process	BP	27	7	0.00262598	PBANKA_0702800,PBANKA_0920900,PBANKA_0938300,PBANKA_0942500,PBANKA_1122900,PBANKA_1335800,PBANKA_1365200
	27	GO:0065008	regulation of biological quality	BP	42	7	0.0151877	PBANKA_0702800,PBANKA_0920900,PBANKA_0938300,PBANKA_0942500,PBANKA_1122900,PBANKA_1335800,PBANKA_1365200
	27	GO:1901135	carbohydrate derivative metabolic process	BP	55	7	0.0392251	PBANKA_0206500,PBANKA_0418200,PBANKA_0509300,PBANKA_0932900,PBANKA_1362900,PBANKA_1409100,PBANKA_1431900
	27	GO:0071704	organic substance metabolic process	BP	58	7	0.0464143	PBANKA_0206500,PBANKA_0418200,PBANKA_0509300,PBANKA_0932900,PBANKA_1362900,PBANKA_1409100,PBANKA_1431900
	27	GO:0045454	cell redox homeostasis	BP	23	6	0.00474332	PBANKA_0702800,PBANKA_0920900,PBANKA_0938300,PBANKA_0942500,PBANKA_1335800,PBANKA_1365200
	27	GO:0048193	Golgi vesicle transport	BP	20	5	0.0114625	PBANKA_0105400,PBANKA_0311000,PBANKA_0903900,PBANKA_1137200,PBANKA_1409900
	27	GO:1901136	carbohydrate derivative catabolic process	BP	22	5	0.0148922	PBANKA_0206500,PBANKA_0418200,PBANKA_0932900,PBANKA_1409100,PBANKA_1431900
	27	GO:0007264	small GTPase mediated signal transduction	BP	23	5	0.0162383	PBANKA_0206500,PBANKA_0418200,PBANKA_0505100,PBANKA_1409100,PBANKA_1459900
	27	GO:0006888	ER to Golgi vesicle-mediated transport	BP	15	4	0.0173027	PBANKA_0105400,PBANKA_0311000,PBANKA_0903900,PBANKA_1137200
	27	GO:0032259	methylation	BP	19	4	0.030563	PBANKA_1401600,PBANKA_1408100,PBANKA_1414200,PBANKA_1457100
	27	GO:0043414	macromolecule methylation	BP	13	3	0.0464143	PBANKA_1408100,PBANKA_1414200,PBANKA_1457100
	27	GO:0046168	glycerol-3-phosphate catabolic process	BP	2	2	0.0173027	PBANKA_0932900,PBANKA_1431900
	27	GO:0046434	organophosphate catabolic process	BP	2	2	0.0173027	PBANKA_0932900,PBANKA_1431900
	27	GO:0006072	glycerol-3-phosphate metabolic process	BP	4	2	0.0370485	PBANKA_0932900,PBANKA_1431900
	28	GO:0008234	cysteine-type peptidase activity	MF	20	2	0.0351312	PBANKA_0304900,PBANKA_1002400
	28	GO:0033646	host intracellular part	CC	58	6	0.000449714	PBANKA_0304900,PBANKA_0316300,PBANKA_0623100,PBANKA_0919100,PBANKA_1102200,PBANKA_1327300
	28	GO:0030430	host cell cytoplasm	CC	58	6	0.000449714	PBANKA_0304900,PBANKA_0316300,PBANKA_0623100,PBANKA_0919100,PBANKA_1102200,PBANKA_1327300
	28	GO:0043656	intracellular region of host	CC	59	6	0.000449714	PBANKA_0304900,PBANKA_0316300,PBANKA_0623100,PBANKA_0919100,PBANKA_1102200,PBANKA_1327300
	28	GO:0033643	host cell part	CC	65	6	0.000449714	PBANKA_0304900,PBANKA_0316300,PBANKA_0623100,PBANKA_0919100,PBANKA_1102200,PBANKA_1327300
	28	GO:0044216	other organism cell	CC	66	6	0.000449714	PBANKA_0304900,PBANKA_0316300,PBANKA_0623100,PBANKA_0919100,PBANKA_1102200,PBANKA_1327300
	28	GO:0043245	extraorganismal space	CC	66	6	0.000449714	PBANKA_0304900,PBANKA_0316300,PBANKA_0623100,PBANKA_0919100,PBANKA_1102200,PBANKA_1327300
	28	GO:0044215	other organism	CC	66	6	0.000449714	PBANKA_0304900,PBANKA_0316300,PBANKA_0623100,PBANKA_0919100,PBANKA_1102200,PBANKA_1327300
	28	GO:0043657	host cell	CC	66	6	0.000449714	PBANKA_0304900,PBANKA_0316300,PBANKA_0623100,PBANKA_0919100,PBANKA_1102200,PBANKA_1327300
	28	GO:0018995	host	CC	66	6	0.000449714	PBANKA_0304900,PBANKA_0316300,PBANKA_0623100,PBANKA_0919100,PBANKA_1102200,PBANKA_1327300
	28	GO:0044217	other organism part	CC	66	6	0.000449714	PBANKA_0304900,PBANKA_0316300,PBANKA_0623100,PBANKA_0919100,PBANKA_1102200,PBANKA_1327300
	28	GO:0044421	extracellular region part	CC	67	6	0.000449714	PBANKA_0304900,PBANKA_0316300,PBANKA_0623100,PBANKA_0919100,PBANKA_1102200,PBANKA_1327300
	28	GO:0005576	extracellular region	CC	68	6	0.000449714	PBANKA_0304900,PBANKA_0316300,PBANKA_0623100,PBANKA_0919100,PBANKA_1102200,PBANKA_1327300
	28	GO:0020003	symbiont-containing vacuole	CC	29	3	0.00948444	PBANKA_0316300,PBANKA_0919100,PBANKA_1102200
	28	GO:0065010	extracellular membrane-bounded organelle	CC	29	3	0.00948444	PBANKA_0316300,PBANKA_0919100,PBANKA_1102200
	28	GO:0043230	extracellular organelle	CC	29	3	0.00948444	PBANKA_0316300,PBANKA_0919100,PBANKA_1102200
	28	GO:0020007	apical complex	CC	32	3	0.0114286	PBANKA_0716900,PBANKA_1142300,PBANKA_1215100
	28	GO:0045177	apical part of cell	CC	40	3	0.0178603	PBANKA_0716900,PBANKA_1142300,PBANKA_1215100
	28	GO:0033655	host cell cytoplasm part	CC	45	3	0.0227015	PBANKA_0316300,PBANKA_0919100,PBANKA_1102200
	28	GO:0020008	rhoptry	CC	13	2	0.0169896	PBANKA_0716900,PBANKA_1142300
	29	GO:0046983	protein dimerization activity	MF	23	3	0.0446527	PBANKA_1117100,PBANKA_1303400,PBANKA_1318100
	29	GO:0046982	protein heterodimerization activity	MF	12	2	0.0446527	PBANKA_1117100,PBANKA_1303400
	29	GO:0030430	host cell cytoplasm	CC	58	5	0.00896205	PBANKA_0100600,PBANKA_0524300,PBANKA_1365500,PBANKA_1400700,PBANKA_1464900
	29	GO:0033646	host intracellular part	CC	58	5	0.00896205	PBANKA_0100600,PBANKA_0524300,PBANKA_1365500,PBANKA_1400700,PBANKA_1464900
	29	GO:0043656	intracellular region of host	CC	59	5	0.00896205	PBANKA_0100600,PBANKA_0524300,PBANKA_1365500,PBANKA_1400700,PBANKA_1464900
	29	GO:0033643	host cell part	CC	65	5	0.00896205	PBANKA_0100600,PBANKA_0524300,PBANKA_1365500,PBANKA_1400700,PBANKA_1464900
	29	GO:0044216	other organism cell	CC	66	5	0.00896205	PBANKA_0100600,PBANKA_0524300,PBANKA_1365500,PBANKA_1400700,PBANKA_1464900
	29	GO:0044217	other organism part	CC	66	5	0.00896205	PBANKA_0100600,PBANKA_0524300,PBANKA_1365500,PBANKA_1400700,PBANKA_1464900
	29	GO:0043245	extraorganismal space	CC	66	5	0.00896205	PBANKA_0100600,PBANKA_0524300,PBANKA_1365500,PBANKA_1400700,PBANKA_1464900
	29	GO:0018995	host	CC	66	5	0.00896205	PBANKA_0100600,PBANKA_0524300,PBANKA_1365500,PBANKA_1400700,PBANKA_1464900
	29	GO:0044215	other organism	CC	66	5	0.00896205	PBANKA_0100600,PBANKA_0524300,PBANKA_1365500,PBANKA_1400700,PBANKA_1464900
	29	GO:0043657	host cell	CC	66	5	0.00896205	PBANKA_0100600,PBANKA_0524300,PBANKA_1365500,PBANKA_1400700,PBANKA_1464900
	29	GO:0044421	extracellular region part	CC	67	5	0.00896205	PBANKA_0100600,PBANKA_0524300,PBANKA_1365500,PBANKA_1400700,PBANKA_1464900
	29	GO:0005576	extracellular region	CC	68	5	0.00896205	PBANKA_0100600,PBANKA_0524300,PBANKA_1365500,PBANKA_1400700,PBANKA_1464900
	29	GO:0033655	host cell cytoplasm part	CC	45	4	0.0111495	PBANKA_0524300,PBANKA_1365500,PBANKA_1400700,PBANKA_1464900
	29	GO:0020036	Maurer's cleft	CC	9	2	0.0200524	PBANKA_0524300,PBANKA_1365500
	29	GO:0020008	rhoptry	CC	13	2	0.0278113	PBANKA_0111600,PBANKA_1464900
	29	GO:0005767	secondary lysosome	CC	14	2	0.0278113	PBANKA_1034400,PBANKA_1318100
	29	GO:0032010	phagolysosome	CC	14	2	0.0278113	PBANKA_1034400,PBANKA_1318100
	29	GO:0005764	lysosome	CC	14	2	0.0278113	PBANKA_1034400,PBANKA_1318100
	29	GO:0000323	lytic vacuole	CC	14	2	0.0278113	PBANKA_1034400,PBANKA_1318100
	29	GO:0020020	food vacuole	CC	14	2	0.0278113	PBANKA_1034400,PBANKA_1318100
	29	GO:0045335	phagocytic vesicle	CC	14	2	0.0278113	PBANKA_1034400,PBANKA_1318100
	29	GO:0044164	host cell cytosol	CC	15	2	0.0285068	PBANKA_1365500,PBANKA_1400700
	29	GO:0030139	endocytic vesicle	CC	15	2	0.0285068	PBANKA_1034400,PBANKA_1318100
	29	GO:0005773	vacuole	CC	19	2	0.0389914	PBANKA_1034400,PBANKA_1318100
	29	GO:0065007	biological regulation	BP	198	7	0.0446527	PBANKA_0904100,PBANKA_1130200,PBANKA_1136000,PBANKA_1205900,PBANKA_1232100,PBANKA_1303400,PBANKA_1360900
	29	GO:0007264	small GTPase mediated signal transduction	BP	23	3	0.0446527	PBANKA_0904100,PBANKA_1136000,PBANKA_1360900
	29	GO:0035556	intracellular signal transduction	BP	36	3	0.0446527	PBANKA_0904100,PBANKA_1136000,PBANKA_1360900
	29	GO:0023052	signaling	BP	47	3	0.0446527	PBANKA_0904100,PBANKA_1136000,PBANKA_1360900
	29	GO:0007165	signal transduction	BP	47	3	0.0446527	PBANKA_0904100,PBANKA_1136000,PBANKA_1360900
	29	GO:0007154	cell communication	BP	48	3	0.0446527	PBANKA_0904100,PBANKA_1136000,PBANKA_1360900
	30	GO:0008234	cysteine-type peptidase activity	MF	20	3	0.0105363	PBANKA_0304800,PBANKA_0305000,PBANKA_0305100
	30	GO:0070011	peptidase activity, acting on L-amino acid peptides	MF	85	3	0.0421453	PBANKA_0304800,PBANKA_0305000,PBANKA_0305100
	30	GO:0008233	peptidase activity	MF	91	3	0.0421453	PBANKA_0304800,PBANKA_0305000,PBANKA_0305100
	30	GO:0046982	protein heterodimerization activity	MF	12	2	0.0391554	PBANKA_1217600,PBANKA_1420600
	30	GO:0046983	protein dimerization activity	MF	23	2	0.0421453	PBANKA_1217600,PBANKA_1420600
[truncated: 354 more rows]
