# Supplementary material for: A Knockout Screen of ApiAP2 Genes Reveals Networks of Interacting Transcriptional Regulators Controlling the Plasmodium Life Cycle
Source: Cell Host Microbe. 2017 Jan 11;21(1):11–22. doi: 10.1016/j.chom.2016.12.003 (PMC5241200; doi:10.1016/j.chom.2016.12.003)
Supplement: Data S4. Characterization of the 49 Co-expression Clusters Generated from ApiAP2 Expression Data — Related to Figures 4 and 5. [file mmc5.zip]

Archive with 1 entries (1 files):
- Data_S4.pdf
