# Supplementary material for: A Knockout Screen of ApiAP2 Genes Reveals Networks of Interacting Transcriptional Regulators Controlling the Plasmodium Life Cycle
Source: Cell Host Microbe. 2017 Jan 11;21(1):11–22. doi: 10.1016/j.chom.2016.12.003 (PMC5241200; doi:10.1016/j.chom.2016.12.003)
Supplement: Data S5. Transcriptome and Proteome Analysis of the Double ap2-g/ap2-g2 KO — Related to Figure 6. [file mmc6.zip › Data_S5.xlsx]

## Sheet: Transcriptome
	Transcriptome deregulation in the purified schizonts of ap2-g/ap2-g2 double knockout compared to the parental ap2-g mutant clone.
	Results of the differential expression analysis comparing the double knockout to its parental line ap2-g, performed using DESeq2 R package. Genes are sorted according to their adjusted P value.
	Gene_ID (previous)	Gene_ID (new)	Product_Description	log2FoldChange	Adj p-value
	PBANKA_103430	PBANKA_1034300	"transcription factor with AP2 domain(s), putative"	-7.46907	7.18966e-29
	PBANKA_050070	PBANKA_0500700,PBANKA_1000051	Pb-fam-1 protein	4.30452	4.41721e-14
	PBANKA_051950	PBANKA_0519500	"conserved Plasmodium protein, unknown function"	3.55906	4.01717e-11
	PBANKA_051890	PBANKA_0518900	"conserved Plasmodium membrane protein, unknown function"	3.62314	7.13106e-10
	PBANKA_090050	PBANKA_1400081	BIR protein	-4.12428	3.83837e-09
	PBANKA_146260	PBANKA_1462600	"conserved Plasmodium protein, unknown function"	3.80351	3.88428e-07
	PBANKA_050500	PBANKA_0505000	"dihydrolipoamide acyltransferase, putative"	3.71751	1.29868e-06
	PBANKA_050040	PBANKA_1040581	"BIR protein, fragment"	4.09593	1.63117e-06
	PBANKA_090030	PBANKA_1040561,PBANKA_1400061	BIR protein	3.17678	1.78237e-06
	PBANKA_141150	PBANKA_1411500	"conserved Plasmodium protein, unknown function"	2.48988	2.63005e-06
	PBANKA_050020	PBANKA_0500200	BIR protein	3.93674	8.21591e-06
	PBANKA_082590	PBANKA_0825900	"conserved Plasmodium protein, unknown function"	3.42224	8.21591e-06
	PBANKA_112510	PBANKA_1125100	"3-oxoacyl-acyl-carrier protein synthase, putative (FabB/FabF)"	3.75694	1.33546e-05
	PBANKA_130035	PBANKA_0317121	"Pb-fam-1 protein, pseudogene"	5.05828	1.33546e-05
	PBANKA_132420	PBANKA_1324200	"conserved Plasmodium protein, unknown function"	2.38544	1.57988e-05
	PBANKA_060950	PBANKA_0609500	"kinesin-related protein, putative"	2.46857	5.09491e-05
	PBANKA_123350	PBANKA_1233500	mRNA-binding protein PUF1 (PUF1)	3.22781	0.000132622
	PBANKA_021490	PBANKA_0214900	Pb-fam-1 protein	2.94568	0.000162871
	PBANKA_134090	PBANKA_1340900	"conserved Plasmodium protein, unknown function"	2.73079	0.000169542
	PBANKA_021555	PBANKA_0316821	"Pb-fam-1 protein, pseudogene"	3.87923	0.000290025
	PBANKA_000020	PBANKA_0700561	"Pb-fam-1 protein, pseudogene"	2.63775	0.000374862
	PBANKA_071490	PBANKA_0714900	"lipoamide dehydrogenase, putative"	3.14738	0.000755384
	PBANKA_020065	PBANKA_0200650	Pb-fam-1 protein	2.86199	0.000903852
	PBANKA_082090	PBANKA_0820900	"long chain fatty acid elongation enzyme, putative"	3.11474	0.00102127
	PBANKA_050060	PBANKA_0500600,PBANKA_1000041	"Plasmodium exported protein, unknown function"	3.45541	0.00121784
	PBANKA_000350	PBANKA_0700561	"Pb-fam-1 protein, pseudogene"	3.70098	0.00148725
	PBANKA_021560	PBANKA_0316841	"Plasmodium exported protein, unknown function"	2.68387	0.00201153
	PBANKA_145580	PBANKA_1455800	"conserved Plasmodium protein, unknown function"	-2.37399	0.00328495
	PBANKA_130030	PBANKA_0317141	"Pb-fam-1 protein, fragment"	3.45526	0.00586859
	PBANKA_102460	PBANKA_1024600	liver specific protein 1 (LISP1)	2.09243	0.0137834
	PBANKA_040320	PBANKA_0403200	circumsporozoite (CS) protein (CSP)	2.66256	0.0149985
	PBANKA_041240	PBANKA_0412400	"zinc finger protein, putative"	2.66288	0.0149985
	PBANKA_100020	PBANKA_1000200	Pb-fam-1 protein	1.9643	0.0150094
	PBANKA_092380	PBANKA_0923800	"pyruvate dehydrogenase E1 component, alpha subunit, putative"	1.9996	0.018102
	PBANKA_130020	PBANKA_1300200	BIR protein	2.60454	0.018102
	PBANKA_111090	PBANKA_1110900	"conserved Plasmodium protein, unknown function"	2.29982	0.0182238
	PBANKA_136370	PBANKA_1363700	"transcription factor with AP2 domain(s), putative (ApiAP2)"	2.20394	0.0182238
	PBANKA_030280	PBANKA_0302800	"conserved Plasmodium protein, unknown function"	1.92139	0.0225527
	PBANKA_071450	PBANKA_0714500	"conserved Plasmodium protein, unknown function"	2.23181	0.0256363
	PBANKA_112680	PBANKA_1126800	"HECT-domain (ubiquitin-transferase), putative"	-1.67514	0.0305404
	PBANKA_030610	PBANKA_0306100	6-cysteine protein (P230)	1.77556	0.0408607
	PBANKA_134980	PBANKA_1349800	"sporozoite surface protein 2,thrombospondin-related anonymous protein (TRAP)"	1.56558	0.0432979
	PBANKA_090790	PBANKA_0907900	"conserved Plasmodium protein, unknown function"	1.8745	0.0467933
	PBANKA_090980	PBANKA_0909800	"RNA binding protein, putative"	1.80528	0.0542341
	PBANKA_070030	PBANKA_0700300	BIR protein	3.23764	0.0571645
	PBANKA_112040	PBANKA_1120400	"Pfs77 homologue, putative"	1.88627	0.0572518
	PBANKA_143520	PBANKA_1435200	"conserved Plasmodium protein, unknown function"	2.08831	0.0575355
	PBANKA_051390	PBANKA_0513900	"conserved Plasmodium protein, unknown function"	-1.45941	0.0579167
	PBANKA_090380	PBANKA_0903800	"serine/threonine protein kinase, putative"	-1.32964	0.0579167
	PBANKA_100300	PBANKA_1003000	liver specific protein 2 (LISP2)	1.56402	0.0579167
	PBANKA_102610	PBANKA_1026100	"conserved Plasmodium protein, unknown function"	1.65016	0.0634643
	PBANKA_142590	PBANKA_1425900	"conserved Plasmodium protein, unknown function"	-1.47845	0.0780921
	PBANKA_142830	PBANKA_1428300	"conserved Plasmodium protein, unknown function"	1.48861	0.0780921
	PBANKA_141810	PBANKA_1418100	"conserved Plasmodium protein, unknown function"	1.5813	0.0852405
	PBANKA_101400	PBANKA_1014000	"NADP-specific glutamate dehydrogenase, putative (GDH2)"	1.36233	0.0914165
	PBANKA_091170	PBANKA_0911700	subtilisin-like protease 2 (SUB2)	-1.31855	0.0946279
	PBANKA_121810	PBANKA_1218100	oocyst capsule protein (Cap380)	1.40836	0.0946279
	PBANKA_051220	PBANKA_0512200	protoporphyrinogen oxidase	1.7166	0.0981466
	PBANKA_090020	PBANKA_1400051	BIR protein	1.82559	0.0981466
	PBANKA_090460	PBANKA_0904600	"conserved Plasmodium protein, unknown function"	1.65104	0.0984139
	PBANKA_122940	PBANKA_1229400	"conserved Plasmodium protein, unknown function"	-1.32578	0.118296
	PBANKA_103860	PBANKA_1038600	"conserved Plasmodium protein, unknown function"	2.27665	0.118629
	PBANKA_090210	PBANKA_0902100	sporozoite asparagine-rich protein (SLARP)	1.56237	0.121505
	PBANKA_100920	PBANKA_1009200	"conserved Plasmodium protein, unknown function"	-1.39668	0.121505
	PBANKA_121870	PBANKA_1218700	"conserved Plasmodium protein, unknown function"	2.49162	0.138764
	PBANKA_050590	PBANKA_0505900	"conserved Plasmodium protein, unknown function"	-1.22307	0.13945
	PBANKA_010550	PBANKA_0105500	glutaredoxin-like protein (GLP2)	2.10016	0.141596
	PBANKA_141670	PBANKA_1416700	"apicoplast glycerol-3-phosphate acyltransferase, putative"	2.06017	0.16086
	PBANKA_011220	PBANKA_0112200	"myosin-like protein, putative"	-1.47956	0.167674
	PBANKA_030660	PBANKA_0306600	"conserved Plasmodium protein, unknown function"	1.6155	0.167674
	PBANKA_040050	PBANKA_0400500	BIR protein	2.18017	0.167674
	PBANKA_061240	PBANKA_0612400	"conserved Plasmodium protein, unknown function"	1.46323	0.167674
	PBANKA_082410	PBANKA_0824100	flavodoxin-like protein	1.60966	0.167674
	PBANKA_110850	PBANKA_1108500	"conserved Plasmodium protein, unknown function"	-1.23461	0.167674
	PBANKA_081380	PBANKA_0813800	"conserved Plasmodium protein, unknown function"	1.43204	0.17749
	PBANKA_124700	PBANKA_1146761	BIR protein	2.38325	0.17749
	PBANKA_145120	PBANKA_1451200	"p25-alpha family protein, putative"	2.19055	0.17749
	PBANKA_100390	PBANKA_1003900	"sexual stage-specific protein precursor, putative"	1.86749	0.182993
	PBANKA_081070	PBANKA_0810700	"subpellicular microtubule protein 1, putative (SPM1)"	2.03712	0.190098
	PBANKA_142320	PBANKA_1423200	"ATPase, putative"	1.31012	0.190098
	PBANKA_135960	PBANKA_1359600	6-cysteine protein (P48/45)	2.15248	0.19027
	PBANKA_041490	PBANKA_0414900	"dynein light intermediate chain 2, putative"	1.44165	0.197595
	PBANKA_100620	PBANKA_1006200	sporozoite invasion-associated protein 1 (SIAP1)	2.13885	0.197595
	PBANKA_134580	PBANKA_1345800	"conserved Plasmodium protein, unknown function"	1.21992	0.197595
	PBANKA_103400	PBANKA_1034000	"conserved Plasmodium protein, unknown function"	1.59608	0.198258
	PBANKA_102890	PBANKA_1028900	"diphthamide synthesis protein, putative"	1.58826	0.201205
	PBANKA_100960	PBANKA_1009600	"conserved Plasmodium protein, unknown function"	1.62888	0.203555
	PBANKA_146520	PBANKA_1465200	BIR protein	2.67488	0.203555
	PBANKA_051240	PBANKA_0512400	"nucleolar preribosomal assembly protein, putative"	1.39845	0.205802
	PBANKA_093730	PBANKA_0937300	"conserved Plasmodium protein, unknown function"	1.30262	0.214699
	PBANKA_083100	PBANKA_0831000	merozoite surface protein 1 (MSP1)	-1.27288	0.228645
	PBANKA_143000	PBANKA_1430000	"histone-lysine N-methyltransferase, putative"	2.36269	0.228645
	PBANKA_010030	PBANKA_0100300,PBANKA_0216741	"phospholipase, putative, pseudogene"	1.55385	0.234552
	PBANKA_070660	PBANKA_0706600	"conserved Plasmodium protein, unknown function"	1.92164	0.234552
	PBANKA_071310	PBANKA_0713100	"rhoptry neck protein 5, putative (RON5)"	-1.17017	0.234552
	PBANKA_102250	PBANKA_1022500	"surface protein, putative"	1.18263	0.234552
	PBANKA_103460	PBANKA_1034600	"conserved Plasmodium protein, unknown function"	1.36423	0.234552
	PBANKA_111600	PBANKA_1116000	TRAP-like protein (TLP)	1.48382	0.234552
	PBANKA_120180	PBANKA_1201800	"conserved Plasmodium protein, unknown function"	-1.12441	0.234552
	PBANKA_120300	PBANKA_1203000	"conserved Plasmodium protein, unknown function"	1.71463	0.234552
	PBANKA_122980	PBANKA_1229800	enoyl-acyl carrier reductase (FABI)	1.74062	0.234552
	PBANKA_131630	PBANKA_1316300	"conserved Plasmodium protein, unknown function"	-1.08817	0.234552
	PBANKA_021600	PBANKA_0216000	BIR protein	2.44862	0.235069
	PBANKA_061850	PBANKA_0618500	"conserved Plasmodium protein, unknown function"	-1.18713	0.235069
	PBANKA_140960	PBANKA_1409600	"conserved Plasmodium protein, unknown function"	1.44519	0.235069
	PBANKA_011210	PBANKA_0112100	"transcription factor with AP2 domain(s), putative (ApiAP2)"	-1.23289	0.241883
	PBANKA_112910	PBANKA_1129100	"DNA polymerase epsilon, putative"	-1.12757	0.241883
	PBANKA_121980	PBANKA_1219800	"Cg2 protein, putative"	-1.23101	0.241883
	PBANKA_131720	PBANKA_1317200	"pyridine nucleotide transhydrogenase, putative"	2.08653	0.241883
	PBANKA_131850	PBANKA_1318500	"conserved Plasmodium protein, unknown function"	2.13427	0.241883
	PBANKA_132650	PBANKA_1326500	"conserved Plasmodium protein, unknown function"	-1.42248	0.241883
	PBANKA_050440	PBANKA_0504400	"conserved Plasmodium protein, unknown function"	1.56571	0.243418
	PBANKA_070020	PBANKA_0700200	BIR protein	2.23221	0.243418
	PBANKA_071130	PBANKA_0711300	"conserved protein, unknown function"	2.25505	0.243418
	PBANKA_082270	PBANKA_0822700	"conserved Plasmodium protein, unknown function"	1.25279	0.243418
	PBANKA_083020	PBANKA_0830200	"high molecular weight rhoptry protein 2, putative (RhopH2)"	-1.1282	0.243418
	PBANKA_103450	PBANKA_1034500	"conserved Plasmodium protein, unknown function"	2.20053	0.243418
	PBANKA_113810	PBANKA_1138100	"14-3-3 protein, putative (14-3-3II)"	2.1934	0.243418
	PBANKA_120550	PBANKA_1205500	"RING zinc finger protein, putative"	-1.24813	0.243418
	PBANKA_134930	PBANKA_1349300	"conserved Plasmodium protein, unknown function"	2.16948	0.243418
	PBANKA_050250	PBANKA_0502500	"serine/threonine protein phosphatase, putative"	-1.14765	0.250439
	PBANKA_051810	PBANKA_0518100	"conserved Plasmodium protein, unknown function"	2.03413	0.250439
	PBANKA_080030	PBANKA_0800300	"conserved Plasmodium protein, unknown function"	1.57206	0.250439
	PBANKA_080340	PBANKA_0803400	"40S ribosomal protein S29, putative"	1.38273	0.250439
	PBANKA_121250	PBANKA_1212500	"conserved Plasmodium protein, unknown function"	-1.30991	0.250439
	PBANKA_143280	PBANKA_1432800	"snoRNA-associated small subunit rRNA processing protein, putative"	1.33046	0.250439
	PBANKA_070050	PBANKA_0700500	Pb-fam-1 protein	2.54149	0.251234
	PBANKA_071800	PBANKA_0718000	"conserved Plasmodium protein, unknown function"	1.56819	0.251234
	PBANKA_123240	PBANKA_1232400	f-actin capping protein beta subunit (CPbeta)	1.96018	0.251234
	PBANKA_133090	PBANKA_1330900	"conserved Plasmodium protein, unknown function"	1.33278	0.251234
	PBANKA_143140	PBANKA_1431400	"conserved Plasmodium protein, unknown function"	1.83302	0.251234
	PBANKA_146050	PBANKA_1460500	"serine/threonine protein kinase, putative"	-1.0607	0.252411
	PBANKA_092190	PBANKA_0921900	"conserved Plasmodium protein, unknown function"	1.10165	0.252534
	PBANKA_133700	PBANKA_1337000	"conserved Plasmodium protein, unknown function"	1.14212	0.252534
	PBANKA_070640	PBANKA_0706400	"conserved Plasmodium protein, unknown function"	-1.09188	0.2529
	PBANKA_143470	PBANKA_1434700	"clathrin heavy chain, putative"	-1.08787	0.2529
	PBANKA_040270	PBANKA_0402700	"membrane skeletal protein, putative"	-1.14488	0.253592
	PBANKA_111980	PBANKA_1119800	"conserved Plasmodium protein, unknown function"	-2.12443	0.253592
	PBANKA_112380	PBANKA_1123800	"conserved Plasmodium protein, unknown function"	1.28365	0.253592
	PBANKA_142540	PBANKA_1425400	"conserved Plasmodium protein, unknown function"	-1.21113	0.253592
	PBANKA_141450	PBANKA_1414500	"protein kinase, putative"	1.79775	0.254813
	PBANKA_030930	PBANKA_0309200	"conserved Plasmodium protein, unknown function, fragment"	-1.12939	0.27333
	PBANKA_141370	PBANKA_1413700	"conserved Plasmodium protein, unknown function"	1.21506	0.27333
	PBANKA_145460	PBANKA_1454600	"conserved Plasmodium protein, unknown function"	-1.19645	0.27333
	PBANKA_010210	PBANKA_0102100	"dihydroorotate dehydrogenase, putative (DHODH)"	1.27924	0.275022
	PBANKA_061220	PBANKA_0612200	"conserved Plasmodium protein, unknown function"	-1.0507	0.275022
	PBANKA_093800	PBANKA_0938000	"conserved Plasmodium protein, unknown function"	1.41671	0.275022
	PBANKA_062230	PBANKA_0622300	"conserved Plasmodium protein, unknown function"	1.37274	0.278116
	PBANKA_135420	PBANKA_1354200	"mitochondrial pyruvate carrier protein 1, putative (MPC1)"	2.04093	0.278116
	PBANKA_082380	PBANKA_0823800	"3-oxoacyl-(acyl-carrier protein) reductase, putative"	2.18116	0.278193
	PBANKA_122270	PBANKA_1222700	"conserved Plasmodium protein, unknown function"	1.12069	0.278193
	PBANKA_144030	PBANKA_1440300	"conserved Plasmodium protein, unknown function"	1.49089	0.278193
	PBANKA_091080	PBANKA_0910800	"conserved Plasmodium protein, unknown function"	1.56469	0.285306
	PBANKA_052210	PBANKA_0522100	"conserved Plasmodium protein, unknown function"	1.15851	0.2896
	PBANKA_093710	PBANKA_0937100	"vacuolar sorting protein 35, putative"	-1.07504	0.2896
	PBANKA_110075	PBANKA_1100750	Pb-fam-1 protein	1.64928	0.2896
	PBANKA_120620	PBANKA_1206200	"inositol polyphosphate kinase, putative (IPK1)"	-1.13169	0.2896
	PBANKA_040080	PBANKA_0400800	"Pb-fam-1 protein, pseudogene"	2.05129	0.293334
	PBANKA_110510	PBANKA_1105100	"DNA repair protein, putative"	-1.02066	0.300215
	PBANKA_020080	PBANKA_0100021	"Plasmodium exported protein, unknown function"	1.48661	0.310134
	PBANKA_021200	PBANKA_0212000	"conserved Plasmodium protein, unknown function"	-1.02856	0.310134
	PBANKA_091070	PBANKA_0910700	"conserved Plasmodium protein, unknown function"	-1.14759	0.310134
	PBANKA_080220	PBANKA_0802200	"serine/threonine protein kinase, putative"	-1.11114	0.310365
	PBANKA_113490	PBANKA_1134900	"zinc finger protein, putative"	1.33835	0.310365
	PBANKA_000140	PBANKA_1146241	"BIR protein, pseudogene"	1.88523	0.310398
	PBANKA_146510	PBANKA_1465100	"Plasmodium exported protein, unknown function"	1.11176	0.317382
	PBANKA_090610	PBANKA_0906100	"conserved Plasmodium protein, unknown function"	-1.11931	0.317622
	PBANKA_146530	PBANKA_1465300	"BIR protein, pseudogene"	2.47338	0.317695
	PBANKA_090940	PBANKA_0909400	"conserved Plasmodium protein, unknown function"	1.63133	0.319331
	PBANKA_114620	PBANKA_1146200	"Plasmodium exported protein, unknown function"	1.60282	0.319331
	PBANKA_130750	PBANKA_1307500	"conserved Plasmodium protein, unknown function"	-1.06553	0.319331
	PBANKA_132710	PBANKA_1327100	"conserved Plasmodium protein, unknown function"	-1.10211	0.326466
	PBANKA_131290	PBANKA_1312900	"conserved Plasmodium protein, unknown function"	-1.05291	0.327002
	PBANKA_143090	PBANKA_1430900	"conserved Plasmodium protein, unknown function"	-1.13177	0.329357
	PBANKA_093460	PBANKA_0934600	"conserved Plasmodium protein, unknown function"	1.35583	0.332969
	PBANKA_103870	PBANKA_1038700	"conserved Plasmodium protein, unknown function"	1.90853	0.371094
	PBANKA_030390	PBANKA_0303900	"metabolite/drug transporter, putative"	-0.994274	0.371984
	PBANKA_112010	PBANKA_1120100	"conserved Plasmodium protein, unknown function"	-1.06168	0.371984
	PBANKA_140060	PBANKA_1400600	"cytoadherence linked asexual protein, putative"	-1.05755	0.371984
	PBANKA_113270	PBANKA_1132700	"phosphatase 2A regulatory subunit-related protein, putative"	-1.30697	0.376696
	PBANKA_134750	PBANKA_1347500	"ATP-dependent RNA helicase, putative"	1.22155	0.376696
	PBANKA_030480	PBANKA_0304800	serine repeat antigen 4 (SERA4)	-1.01413	0.376701
	PBANKA_080810	PBANKA_0808100	"conserved Plasmodium protein, unknown function"	1.41925	0.376701
	PBANKA_090900	PBANKA_0909000	"carbonic anhydrase, putative"	1.70652	0.376701
	PBANKA_093190	PBANKA_0931900	"serine esterase, putative"	-0.926611	0.376701
	PBANKA_100010	PBANKA_0501000,PBANKA_0524841,PBANKA_1000100	"reticulocyte binding protein, putative (Pb235)"	1.26274	0.376701
	PBANKA_102940	PBANKA_1029400	"conserved Plasmodium protein, unknown function"	1.31368	0.376701
	PBANKA_111340	PBANKA_1113400	"secreted ookinete protein, putative (PSOP12)"	-1.11321	0.376701
	PBANKA_112410	PBANKA_1124100	"conserved Plasmodium protein, unknown function"	1.1143	0.376701
	PBANKA_114540	PBANKA_1145400	"Plasmodium exported protein, unknown function"	1.0492	0.376701
	PBANKA_121320	PBANKA_1213200	"conserved Plasmodium protein, unknown function"	-1.06616	0.376701
	PBANKA_122320	PBANKA_1223200	"conserved Plasmodium protein, unknown function"	1.78724	0.376701
	PBANKA_135850	PBANKA_1358500	"inner membrane complex protein, putative"	-1.10245	0.376701
	PBANKA_070070	PBANKA_0700700	"Plasmodium exported protein, unknown function"	1.16932	0.378913
	PBANKA_092900	PBANKA_0929000	"tRNA m(1)G methyltransferase, putative"	1.1811	0.378913
	PBANKA_111500	PBANKA_1115000	"conserved Plasmodium protein, unknown function"	1.4438	0.378913
	PBANKA_062120	PBANKA_0621200	"metallo-hydrolase/oxidoreductase, putative"	1.09638	0.383252
	PBANKA_094180	PBANKA_0941800	"histone H2B, putative (H2B)"	-0.939871	0.383969
	PBANKA_101710	PBANKA_1017100	"DNA mismatch repair protein, putative"	-1.16442	0.383969
	PBANKA_144210	PBANKA_1442100	"conserved Plasmodium protein, unknown function"	-1.00219	0.383969
	PBANKA_144560	PBANKA_1445600	"protein kinase, putative"	1.12076	0.383969
	PBANKA_113310	PBANKA_1133100	"serine/threonine protein kinase, putative (ARK3)"	-1.03246	0.385644
	PBANKA_140100	PBANKA_1401000	"conserved Plasmodium protein, unknown function"	-0.944671	0.385644
	PBANKA_142150	PBANKA_1421500	"conserved Plasmodium protein, unknown function"	1.19255	0.385644
	PBANKA_144200	PBANKA_1442000	potassium channel (Kch1)	-1.0467	0.385644
	PBANKA_010290	PBANKA_0102900	"SPE2-interacting protein, putative (SIP2)"	-1.24588	0.386146
	PBANKA_103640	PBANKA_1036400	"BOP1-like protein, putative"	1.05174	0.386304
	PBANKA_120290	PBANKA_1202900	"conserved Plasmodium protein, unknown function"	1.29962	0.386304
	PBANKA_041130	PBANKA_0411300	"conserved Plasmodium protein, unknown function"	1.22562	0.391321
	PBANKA_040710	PBANKA_0407100	"splicing factor 3B subunit 1, putative (SF3B1)"	-1.15357	0.39698
	PBANKA_144650	PBANKA_1446500	"asparagine-rich protein, putative"	-1.08897	0.39698
	PBANKA_061740	PBANKA_0617400	"conserved Plasmodium protein, unknown function"	-0.956056	0.40241
	PBANKA_102410	PBANKA_1024100	"ATP-dependent RNA helicase, putative"	1.10601	0.40241
	PBANKA_112960	PBANKA_1129600	"conserved Plasmodium protein, unknown function"	1.05334	0.405317
	PBANKA_052370	PBANKA_0523700	"conserved Plasmodium protein, unknown function"	-1.02385	0.407639
	PBANKA_123430	PBANKA_1234300	"carbon catabolite repressor protein 4, putative (CCR4)"	-1.12826	0.407639
	PBANKA_010450	PBANKA_0104500	"conserved Plasmodium protein, unknown function"	1.80378	0.409118
	PBANKA_030360	PBANKA_0303600	"proteasome 26S regulatory subunit, putative"	-0.951685	0.409118
	PBANKA_131020	PBANKA_1310200	"conserved Plasmodium protein, unknown function, fragment"	-1.01341	0.409118
	PBANKA_131950	PBANKA_1319500	LCCL domain-containing protein CCP2 (CCP2)	1.48524	0.409118
	PBANKA_081800	PBANKA_0818000	"conserved Plasmodium protein, unknown function"	-1.01053	0.410588
	PBANKA_082250	PBANKA_0822500	"conserved Plasmodium protein, unknown function"	-0.957369	0.416019
	PBANKA_102430	PBANKA_1024300	"RNA helicase, putative"	1.13446	0.420594
	PBANKA_090530	PBANKA_0905300	"conserved Plasmodium protein, unknown function"	1.76381	0.422478
	PBANKA_090550	PBANKA_0905500	"conserved Plasmodium protein, unknown function"	1.24097	0.422478
	PBANKA_136440	PBANKA_1364400	"conserved Plasmodium protein, unknown function"	-1.0477	0.422478
	PBANKA_071640	PBANKA_0716400	"conserved Plasmodium protein, unknown function"	1.05443	0.424039
	PBANKA_140560	PBANKA_1405600	"U3 small nucleolar RNA-associated protein 6, putative"	1.02075	0.424039
	PBANKA_040400	PBANKA_0404000	"conserved Plasmodium protein, unknown function"	-0.937311	0.426673
	PBANKA_051790	PBANKA_0517900	"conserved Plasmodium protein, unknown function"	-1.58286	0.428033
	PBANKA_110860	PBANKA_1108600	"SNAP protein, putative"	-0.932183	0.428033
	PBANKA_133420	PBANKA_1334200	"RNA 3'-terminal phosphate cyclase-like protein, putative"	1.14539	0.428033
	PBANKA_021030	PBANKA_0210300	"conserved Plasmodium protein, unknown function"	1.27249	0.431713
	PBANKA_091290	PBANKA_0912900	"conserved Plasmodium protein, unknown function"	1.39529	0.431713
	PBANKA_124620	PBANKA_1246200	"Plasmodium exported protein, unknown function"	1.25134	0.431713
	PBANKA_072150	PBANKA_0721500	"conserved Plasmodium protein, unknown function"	-1.07566	0.431973
	PBANKA_091880	PBANKA_0918800	"RNA methyltransferase, putative"	1.21769	0.431973
	PBANKA_143460	PBANKA_1434600	"formin 2, putative"	-0.929795	0.431973
	PBANKA_132300	PBANKA_1323000	"conserved Plasmodium protein, unknown function"	1.17157	0.434176
	PBANKA_113430	PBANKA_1134300	"patatin-like phospholipase, putative"	-1.16023	0.437276
	PBANKA_010760	PBANKA_0107600	"conserved Plasmodium protein, unknown function"	-0.990317	0.438211
	PBANKA_040260	PBANKA_0402600	inner membrane complex protein 1a (IMC1a)	1.18091	0.438211
	PBANKA_103890	PBANKA_1038900	"conserved Plasmodium protein, unknown function"	-0.966736	0.438235
	PBANKA_121120	PBANKA_1211200	"conserved Plasmodium protein, unknown function"	-1.18333	0.447492
	PBANKA_050670	PBANKA_0506700	"citrate synthase, mitochondrial precursor, putative"	1.13935	0.450257
	PBANKA_061390	PBANKA_0613900	"conserved Plasmodium protein, unknown function"	1.00574	0.455337
	PBANKA_091030	PBANKA_0910300	"guanylyl cyclase, putative (GCalpha)"	-1.01442	0.455337
	PBANKA_093370	PBANKA_0933700	mitogen-activated protein kinase 2 (MAP2)	1.54607	0.455337
	PBANKA_100860	PBANKA_1008600	"conserved Plasmodium protein, unknown function"	-1.11658	0.455337
	PBANKA_101810	PBANKA_1018100	"ATP-binding cassette sub-family G member 2, putative (ABCG2)"	1.29327	0.455337
	PBANKA_133250	PBANKA_1332500	"small subunit rRNA processing KH domain protein, putative"	1.06394	0.460407
	PBANKA_123850	PBANKA_1238500	"conserved Plasmodium protein, unknown function"	1.1769	0.460533
	PBANKA_144450	PBANKA_1444500	"myosin D, putative (MyoD)"	-0.865584	0.463258
	PBANKA_051920	PBANKA_0519200	"CCAT-binding transcription factor-like protein, putative"	-0.969367	0.464419
	PBANKA_021050	PBANKA_0210500	"conserved Plasmodium protein, unknown function"	-0.945405	0.465727
	PBANKA_030560	PBANKA_0305600	"acyl carrier protein, putative (ACP)"	1.27117	0.465727
	PBANKA_040210	PBANKA_0402100	"spindle pole body protein, putative"	-0.911225	0.465727
	PBANKA_051120	PBANKA_0511200	"small subunit rRNA processing stabilizing factor, putative"	1.07241	0.465727
	PBANKA_051910	PBANKA_0519100	"CCAT-binding transcription factor-like protein, putative"	-0.908625	0.465727
	PBANKA_082970	PBANKA_0829700	"guanylate kinase, putative (GK)"	1.49003	0.465727
	PBANKA_091200	PBANKA_0912000	"conserved Plasmodium protein, unknown function"	0.969439	0.465727
	PBANKA_092120	PBANKA_0921200	"conserved Plasmodium protein, unknown function"	1.82819	0.465727
	PBANKA_100540	PBANKA_1005400	"conserved Plasmodium protein, unknown function"	-0.939422	0.465727
	PBANKA_110080	PBANKA_0112681,PBANKA_1246121	BIR protein	2.20317	0.465727
	PBANKA_121330	PBANKA_1213300	"conserved Plasmodium protein, unknown function"	-0.923502	0.465727
	PBANKA_131570	PBANKA_1315700	rhoptry neck protein 2 (RON2)	-0.975106	0.465727
	PBANKA_132670	PBANKA_1326700	"conserved Plasmodium protein, unknown function"	-0.850574	0.465727
	PBANKA_133280	PBANKA_1332800	"biotin carboxylase subunit of acetyl CoA carboxylase, putative"	1.16296	0.465727
	PBANKA_142520	PBANKA_1425200	"conserved Plasmodium protein, unknown function"	1.3329	0.465727
	PBANKA_142780	PBANKA_1427800	"peptidase family C50, putative"	-0.815932	0.465727
	PBANKA_144930	PBANKA_1449300	"CPW-WPC family protein, putative"	1.38719	0.465727
	PBANKA_030940	PBANKA_0309400	"conserved Plasmodium protein, unknown function"	-1.00421	0.466221
	PBANKA_102510	PBANKA_1025100	"conserved Plasmodium protein, unknown function"	-1.05352	0.466221
	PBANKA_114350	PBANKA_1143500	"ribosome biogenesis protein MRT4, putative"	1.17962	0.466221
	PBANKA_082070	PBANKA_0820700	TLD domain-containing protein	-0.877641	0.469281
	PBANKA_083690	PBANKA_0836900	BIR protein	2.21956	0.469281
	PBANKA_102820	PBANKA_1028200	"atypical protein kinase, ABC-1 family, putative"	-0.805982	0.469281
	PBANKA_010080	PBANKA_0100800	"conserved Plasmodium protein, unknown function"	1.00553	0.471418
	PBANKA_031543	PBANKA_0315430	small nucleolar RNA snoR01	2.20805	0.471418
	PBANKA_050970	PBANKA_0509700	"conserved Plasmodium protein, unknown function"	-0.860588	0.471418
	PBANKA_081120	PBANKA_0811200	"SET domain protein, putative"	1.20191	0.471418
	PBANKA_112180	PBANKA_1121800	"transcription factor with AP2 domain(s), putative (ApiAP2)"	0.901574	0.471418
	PBANKA_123680	PBANKA_1236800	"conserved Plasmodium protein, unknown function"	-0.971298	0.471418
	PBANKA_131900	PBANKA_1319000	"conserved Plasmodium protein, unknown function"	-0.920556	0.471418
	PBANKA_011010	PBANKA_0110100	"conserved Plasmodium protein, unknown function"	-1.05418	0.472881
	PBANKA_062220	PBANKA_0622200	"conserved Plasmodium protein, unknown function"	-0.914467	0.472881
	PBANKA_121800	PBANKA_1218000	"conserved Plasmodium protein, unknown function,pyrazinamidase/nicotinamidase, putative"	0.962674	0.474206
	PBANKA_144520	PBANKA_1445200	"conserved Plasmodium protein, unknown function"	1.27274	0.474206
	PBANKA_082470	PBANKA_0824700	"thioredoxin reductase, putative (TRXR)"	0.980372	0.47728
	PBANKA_114370	PBANKA_1143700	"secreted ookinete protein, putative (PSOP2)"	1.594	0.480924
	PBANKA_101780	PBANKA_1017800	"conserved Plasmodium protein, unknown function"	-0.925228	0.486583
	PBANKA_124240	PBANKA_1242400	"conserved Plasmodium protein, unknown function"	0.952931	0.486583
	PBANKA_140380	PBANKA_1403800	"conserved Plasmodium protein, unknown function"	-0.982248	0.489824
	PBANKA_081190	PBANKA_0811900	"nucleotide binding protein, putative"	1.35163	0.493508
	PBANKA_011160	PBANKA_0111600	"rhoptry protein, putative (ROP14)"	-0.945601	0.504358
	PBANKA_060780	PBANKA_0607800	"conserved Plasmodium protein, unknown function"	-0.931424	0.506956
	PBANKA_111700	PBANKA_1117000	"histone H2A, putative (H2A)"	-0.846739	0.508622
	PBANKA_130070	PBANKA_1300700	LCCL domain-containing protein (CCp1)	1.41874	0.508622
	PBANKA_061320	PBANKA_0613200	"DNA polymerase alpha, putative"	-0.835586	0.510232
	PBANKA_071480	PBANKA_0714800	"nucleolar preribosomal assembly protein, putative"	1.29893	0.510232
	PBANKA_135380	PBANKA_1353800	"conserved Plasmodium protein, unknown function"	1.53313	0.510232
	PBANKA_062130	PBANKA_0621300	"conserved Plasmodium protein, unknown function"	-0.999554	0.513015
	PBANKA_090630	PBANKA_0906300	"conserved Plasmodium protein, unknown function"	1.11027	0.513015
	PBANKA_091950	PBANKA_0919500	"transamidase, putative"	1.24893	0.513015
	PBANKA_092610	PBANKA_0926100	"cupin-like protein, putative"	1.33192	0.513015
	PBANKA_093910	PBANKA_0939100	"transcription factor with AP2 domain(s), putative (ApiAP2)"	-0.940486	0.513015
	PBANKA_100870	PBANKA_1008700	"conserved Plasmodium protein, unknown function"	-0.910714	0.513015
	PBANKA_122990	PBANKA_1229900	"conserved Plasmodium protein, unknown function"	1.30424	0.513015
	PBANKA_141200	PBANKA_1412000	"conserved Plasmodium protein, unknown function"	-0.833028	0.513015
	PBANKA_144130	PBANKA_1441300	"RAP protein, putative"	-0.946403	0.513015
	PBANKA_133160	PBANKA_1331600	leucine-rich repeat protein (LRR14.1)	1.89264	0.513209
	PBANKA_031020	PBANKA_0310200	"conserved Plasmodium protein, unknown function"	1.72121	0.514903
	PBANKA_101140	PBANKA_1011400	"DNA topoisomerase II, putative"	-0.856438	0.518986
	PBANKA_122800	PBANKA_1228000	"1-cys peroxiredoxin, putative"	1.27422	0.518986
	PBANKA_080750	PBANKA_0807500	"conserved Plasmodium protein, unknown function"	-0.827124	0.522002
	PBANKA_083040	PBANKA_0830400	"conserved Plasmodium protein, unknown function"	1.2345	0.522002
	PBANKA_102620	PBANKA_1026200	"NADP-specific glutamate dehydrogenase, putative (GDH1)"	0.988684	0.522002
	PBANKA_083210	PBANKA_0832100	"conserved Plasmodium protein, unknown function"	1.35286	0.522987
	PBANKA_124530	PBANKA_1245300	"formin 1, putative"	-0.901136	0.523311
	PBANKA_041650	PBANKA_0416500	"ATPase, putative"	-0.919661	0.524624
	PBANKA_050200	PBANKA_0502000	"conserved Plasmodium protein, unknown function"	1.5085	0.524624
	PBANKA_061150	PBANKA_0611500	"conserved Plasmodium protein, unknown function"	-0.942422	0.524624
	PBANKA_081650	PBANKA_0816500	"conserved Plasmodium protein, unknown function"	1.65529	0.524624
	PBANKA_113220	PBANKA_1132200	"conserved Plasmodium protein, unknown function"	1.09053	0.524624
	PBANKA_141980	PBANKA_1419800	"3',5'-cyclic nucleotide phosphodiesterase, putative"	-0.98104	0.524624
	PBANKA_113610	PBANKA_1136100	"conserved Plasmodium protein, unknown function"	-1.05291	0.526036
	PBANKA_103630	PBANKA_1036300	"RNA-binding protein, putative"	1.01095	0.526667
	PBANKA_100630	PBANKA_1006300	"perforin like protein 1,sporozoite micronemal protein essential for cell traversal (SPECT2)"	1.41732	0.528976
	PBANKA_102300	PBANKA_1023000	"conserved Plasmodium protein, unknown function"	-0.819481	0.530521
	PBANKA_010110	PBANKA_0101100	liver merozoite formation protein (PALM)	1.37003	0.530833
	PBANKA_090250	PBANKA_0902400	"kinesin-like protein, putative"	1.60173	0.530833
	PBANKA_090840	PBANKA_0908400	"conserved Plasmodium protein, unknown function"	1.01946	0.530833
	PBANKA_092040	PBANKA_0920400	"conserved Plasmodium protein, unknown function"	-0.853199	0.530833
	PBANKA_100760	PBANKA_1007600	"conserved Plasmodium protein, unknown function"	1.09215	0.530833
	PBANKA_102530	PBANKA_1025300	"cyclic nucleotide-binding protein, putative (cNBP)"	-0.952129	0.530833
	PBANKA_134960	PBANKA_1349600	"conserved Plasmodium protein, unknown function"	-0.850951	0.530833
	PBANKA_135160	PBANKA_1351600	"conserved Plasmodium protein, unknown function"	1.31277	0.530833
	PBANKA_141220	PBANKA_1412200	"conserved Plasmodium protein, unknown function"	-0.822541	0.530833
	PBANKA_144710	PBANKA_1447100	"conserved Plasmodium protein, unknown function"	0.886323	0.530833
	PBANKA_146590	PBANKA_1146261	BIR protein	1.75159	0.530833
	PBANKA_050830	PBANKA_0508300	"conserved Plasmodium protein, unknown function"	1.01102	0.531742
	PBANKA_083030	PBANKA_0830300	"conserved protein, unknown function"	-1.32505	0.531742
	PBANKA_030050	PBANKA_0300500	"BIR protein, pseudogene"	1.63519	0.536764
	PBANKA_140350	PBANKA_1403500	"conserved Plasmodium protein, unknown function"	-0.911459	0.536764
	PBANKA_100580	PBANKA_1005800	"conserved Plasmodium protein, unknown function"	1.09319	0.537918
	PBANKA_136510	PBANKA_1365100	"conserved Plasmodium protein, unknown function"	-0.93826	0.539043
	PBANKA_103740	PBANKA_1037400	"conserved Plasmodium protein, unknown function"	0.968231	0.541605
	PBANKA_040960	PBANKA_0409600	"dolichyl-diphosphooligosaccharide--protein glycosyltransferase subunit 1, putative"	0.952866	0.541964
	PBANKA_093360	PBANKA_0933600	"dynein light chain 2, putative"	1.72968	0.541964
	PBANKA_113230	PBANKA_1132300	"conserved Plasmodium protein, unknown function"	1.02664	0.541964
	PBANKA_120005	PBANKA_0112701	Pb-fam-1 protein	1.28039	0.541964
	PBANKA_000378	PBANKA_0600061	"Plasmodium exported protein, unknown function"	1.03274	0.543226
	PBANKA_136530	PBANKA_1365300	"conserved Plasmodium protein, unknown function"	-0.8852	0.543226
	PBANKA_050700	PBANKA_0507000	"4-hydroxy-3-methylbut-2-en-1-yl diphosphate synthase, putative (GcpE)"	-0.844058	0.545782
	PBANKA_143480	PBANKA_1434800	"aminophospholipid-transporting P-ATPase, putative"	-0.820848	0.545782
	PBANKA_145700	PBANKA_1457000	"ubiquitin-conjugating enzyme, putative"	-0.845544	0.547951
	PBANKA_114210	PBANKA_1142100	"conserved Plasmodium protein, unknown function"	-0.771346	0.558127
	PBANKA_136230	PBANKA_1362300	"conserved Plasmodium protein, unknown function"	-0.862408	0.558127
	PBANKA_142160	PBANKA_1421600	"calcium/calmodulin-dependent protein kinase, putative"	1.5413	0.562396
	PBANKA_113160	PBANKA_1131600	"DNA replication licensing factor MCM6, putative (MCM6)"	-0.875424	0.563393
	PBANKA_120710	PBANKA_1207100	"Plasmodium exported protein, unknown function"	0.897572	0.563403
	PBANKA_134170	PBANKA_1341700	"conserved Plasmodium protein, unknown function"	0.865318	0.563403
	PBANKA_103510	PBANKA_1035100	"fibrillarin, putative (NOP1)"	0.863085	0.566254
	PBANKA_083280	PBANKA_0832800	"conserved Plasmodium protein, unknown function"	-1.02345	0.567029
	PBANKA_090270	PBANKA_0902600	leucine-rich repeat protein (LRR10)	1.28633	0.567029
	PBANKA_141660	PBANKA_1416600	"ferredoxin, putative"	1.17673	0.568818
	PBANKA_040010	PBANKA_0400100	BIR protein	1.61794	0.579075
	PBANKA_071920	PBANKA_0719200	mRNA-binding protein PUF2 (PUF2)	1.20019	0.579075
	PBANKA_082660	PBANKA_0826600	"conserved Plasmodium protein, unknown function"	1.00426	0.579075
	PBANKA_092110	PBANKA_0921100	"methyltransferase, putative"	1.29257	0.579075
	PBANKA_122050	PBANKA_1220500	"conserved Plasmodium protein, unknown function"	-0.777467	0.579075
	PBANKA_132200	PBANKA_1322000	"conserved Plasmodium protein, unknown function"	-0.748339	0.579075
	PBANKA_136160	PBANKA_1361600	"E1-E2 ATPase, putative"	1.02842	0.579075
	PBANKA_052270	PBANKA_0522700	alpha tubulin 2	-0.802084	0.580087
	PBANKA_144320	PBANKA_1443200	"RNA pseudouridylate synthase, putative"	0.988211	0.582059
	PBANKA_010770	PBANKA_0107700	"permease, putative"	1.11348	0.583129
	PBANKA_030710	PBANKA_0307100	"conserved Plasmodium protein, unknown function"	-0.859175	0.583129
	PBANKA_134910	PBANKA_1349100	merozoite surface protein 7 (MSP7)	-0.82937	0.583129
	PBANKA_135930	PBANKA_1359300	"conserved Plasmodium protein, unknown function"	-0.897669	0.590171
	PBANKA_090480	PBANKA_0904800	"conserved Plasmodium protein, unknown function"	1.10205	0.590719
	PBANKA_090990	PBANKA_0909900	"conserved Plasmodium protein, unknown function"	-0.91841	0.59372
	PBANKA_123260	PBANKA_1232600	"apicortin, putative"	1.31341	0.59372
	PBANKA_143600	PBANKA_1435900	"conserved Plasmodium protein, unknown function (UIS27)"	1.1191	0.59372
	PBANKA_091150	PBANKA_0911500	"conserved Plasmodium membrane protein, unknown function"	-0.857642	0.597746
	PBANKA_040640	PBANKA_0406400	"conserved Plasmodium protein, unknown function"	-0.890327	0.600366
	PBANKA_031250	PBANKA_0312500	"origin recognition complex subunit 5, putative (ORC5)"	-0.840415	0.60468
	PBANKA_091100	PBANKA_0911000	"conserved Plasmodium protein, unknown function"	1.51339	0.606344
	PBANKA_051140	PBANKA_0511400	"peroxiredoxin, putative (nPrx)"	-0.860489	0.611156
	PBANKA_110290	PBANKA_1102900	"conserved Plasmodium protein, unknown function"	-0.884541	0.611156
	PBANKA_062060	PBANKA_0620600	"conserved Plasmodium protein, unknown function"	1.2335	0.611631
	PBANKA_130840	PBANKA_1308400	"GCN2 alpha-related protein kinase, putative"	-0.824506	0.611631
	PBANKA_051250	PBANKA_0512500	"nucleolar preribosomal assembly protein, putative"	0.883906	0.612388
	PBANKA_093820	PBANKA_0938200	"conserved Plasmodium protein, unknown function"	1.63209	0.612388
	PBANKA_111290	PBANKA_1112900	"conserved Plasmodium protein, unknown function"	-0.905115	0.612388
	PBANKA_120460	PBANKA_1204600	"conserved Plasmodium protein, unknown function"	1.34427	0.612388
	PBANKA_122790	PBANKA_1227900	"conserved Plasmodium protein, unknown function"	0.888864	0.612388
	PBANKA_136490	PBANKA_1364900	"conserved Plasmodium protein, unknown function"	1.04978	0.612388
	PBANKA_141990	PBANKA_1419900	phosphodiesterase gamma (PDEgamma)	1.16051	0.612388
	PBANKA_143270	PBANKA_1432700	"type IIB DNA topoisomerase, putative"	1.08461	0.612388
	PBANKA_143950	PBANKA_1439500	"cytochrome c heme lyase, putative"	1.22343	0.612388
	PBANKA_102120	PBANKA_1021200	"conserved Plasmodium protein, unknown function"	-0.842111	0.61251
	PBANKA_030300	PBANKA_0303000	"conserved Plasmodium protein, unknown function"	1.22625	0.612963
	PBANKA_030920	PBANKA_0309200	"conserved Plasmodium protein, unknown function, fragment"	-0.837469	0.612963
	PBANKA_041610	PBANKA_0416100	"dynein heavy chain, putative"	-0.943949	0.612963
	PBANKA_050330	PBANKA_0503300	"conserved Plasmodium protein, unknown function"	-0.802977	0.612963
	PBANKA_071430	PBANKA_0714300	small heat shock protein HSP20 (HSP20)	1.64156	0.612963
	PBANKA_080320	PBANKA_0803200	"inositol-phosphate phosphatase, putative"	-0.844013	0.612963
	PBANKA_090120	PBANKA_0901200	"conserved Plasmodium protein, unknown function"	1.10472	0.612963
	PBANKA_091090	PBANKA_0910900	"conserved Plasmodium protein, unknown function"	1.83258	0.612963
	PBANKA_103210	PBANKA_1032100	"rhoptry-associated protein 1, putative (RAP1)"	-0.912211	0.612963
	PBANKA_103360	PBANKA_1033600	"tRNA-dihydrouridine synthase, putative"	1.29396	0.612963
	PBANKA_110940	PBANKA_1109400	"phosphatidylinositol 4-kinase, putative"	-0.85332	0.612963
	PBANKA_111760	PBANKA_1117600	"conserved Plasmodium protein, unknown function"	1.31525	0.612963
	PBANKA_112250	PBANKA_1122500	"conserved Plasmodium protein, unknown function"	0.91477	0.612963
	PBANKA_112840	PBANKA_1128400	"conserved Plasmodium protein, unknown function"	1.34435	0.612963
	PBANKA_133330	PBANKA_1333300	"conserved Plasmodium protein, unknown function"	-0.804604	0.612963
	PBANKA_136050	PBANKA_1360500	ethanolamine-phosphate cytidylyltransferase (ECT)	-0.829888	0.612963
	PBANKA_141690	PBANKA_1416900	"chromosome segregation protein, putative"	-0.969057	0.612963
	PBANKA_132480	PBANKA_1324800	"conserved Plasmodium protein, unknown function"	1.35904	0.6131
	PBANKA_082050	PBANKA_0820500	"dolichyl-diphosphooligosaccharide--protein- glycosyltransferase, putative"	1.38884	0.616159
	PBANKA_092160	PBANKA_0921600	"RNA binding protein, putative"	0.803563	0.616159
	PBANKA_102630	PBANKA_1026300	"conserved Plasmodium protein, unknown function"	1.11856	0.616159
	PBANKA_124030	PBANKA_1240300	"conserved Plasmodium protein, unknown function"	0.983179	0.616159
	PBANKA_051420	PBANKA_0514200	"conserved Plasmodium protein, unknown function"	-0.928498	0.618601
	PBANKA_071170	PBANKA_0711700	"BRIX domain, putative"	1.0215	0.618601
	PBANKA_083430	PBANKA_0834300	"gamma-tubulin complex component, putative"	-0.853038	0.619035
	PBANKA_132310	PBANKA_1323100	"conserved Plasmodium protein, unknown function"	1.20574	0.619035
	PBANKA_103380	PBANKA_1033800	"conserved Plasmodium protein, unknown function"	-0.779432	0.622909
	PBANKA_135730	PBANKA_1357300	"conserved Plasmodium protein, unknown function"	-0.870387	0.622909
	PBANKA_135250	PBANKA_1352500	"conserved Plasmodium protein, unknown function"	-1.16671	0.628511
	PBANKA_050450	PBANKA_0504500	"cytoplasmic dynein intermediate chain, putative"	0.998205	0.633444
	PBANKA_142010	PBANKA_1420100	"conserved Plasmodium protein, unknown function"	1.03891	0.637287
	PBANKA_143640	PBANKA_1436400	"conserved Plasmodium protein, unknown function"	1.30477	0.640365
	PBANKA_092250	PBANKA_0922500	"conserved Plasmodium protein, unknown function"	-0.781525	0.642735
	PBANKA_101520	PBANKA_1015200	"diphthamide synthesis protein, putative"	0.963197	0.644552
	PBANKA_130690	PBANKA_1306900	"serine/threonine protein kinase, putative (SRPK2)"	-0.892794	0.644552
	PBANKA_122700	PBANKA_1227000	"SF-assemblin, putative"	-0.727189	0.650763
	PBANKA_062150	PBANKA_0621500	"Rab GTPase activator and protein kinase, putative"	-0.720685	0.652228
	PBANKA_100270	PBANKA_1002700	"ATP-dependent RNA helicase, putative"	0.873165	0.655525
	PBANKA_122500	PBANKA_1225000	"serine/threonine protein kinase, FIKK family"	-0.8848	0.655525
	PBANKA_120890	PBANKA_1208900	"conserved Plasmodium protein, unknown function"	1.28426	0.65606
	PBANKA_122100	PBANKA_1221000	"conserved Plasmodium protein, unknown function"	-0.962146	0.65606
	PBANKA_140340	PBANKA_1403400	"DNA-directed RNA polymerase II, putative"	1.22954	0.65606
	PBANKA_143840	PBANKA_1438400	"conserved Plasmodium protein, unknown function"	-0.763529	0.65606
	PBANKA_080180	PBANKA_0801800	"conserved Plasmodium protein, unknown function"	-0.76606	0.659013
	PBANKA_083360	PBANKA_0833600	"conserved Plasmodium protein, unknown function"	-0.720248	0.659013
	PBANKA_092350	PBANKA_0923500	"nuclear preribosomal assembly protein, putative"	0.945258	0.659013
	PBANKA_070610	PBANKA_0706100	"conserved Plasmodium protein, unknown function"	1.59374	0.659351
	PBANKA_091110	PBANKA_0911100	"conserved Plasmodium protein, unknown function"	1.57125	0.659351
	PBANKA_092930	PBANKA_0929300	"conserved Plasmodium protein, unknown function"	1.12445	0.659351
	PBANKA_112030	PBANKA_1120300	"conserved Plasmodium protein, unknown function"	0.802134	0.659351
	PBANKA_120310	PBANKA_1203100	"ADP/ATP carrier protein, putative"	1.18468	0.659351
	PBANKA_144380	PBANKA_1443800	multidrug resistance-associated protein 1 (MRP)	-0.762024	0.659351
	PBANKA_020140	PBANKA_0201400	"Pb-fam-1 protein, pseudogene"	1.38373	0.663453
	PBANKA_020450	PBANKA_0204500	LCCL domain-containing protein (CCp5)	-1.01311	0.663453
	PBANKA_021220	PBANKA_0212200	"conserved Plasmodium protein, unknown function"	-0.862546	0.663453
	PBANKA_101450	PBANKA_1014500	"plasmepsin IX, putative"	-0.783072	0.663453
	PBANKA_136150	PBANKA_1361500	"conserved Plasmodium protein, unknown function"	1.38597	0.667374
	PBANKA_062330	PBANKA_0623300	"tryptophan-rich antigen, putative"	0.773847	0.669871
	PBANKA_144170	PBANKA_1441700	"conserved Plasmodium protein, unknown function"	0.831668	0.669871
	PBANKA_010230	PBANKA_0102300	"cation/H antiporter, putative (CHA)"	1.25444	0.675517
	PBANKA_102190	PBANKA_1021900	"RNA polymerase subunit, putative"	0.992356	0.681611
	PBANKA_050170	PBANKA_0501700	"phosphomannomutase, putative"	0.942851	0.682277
	PBANKA_092920	PBANKA_0929200	"conserved Plasmodium protein, unknown function"	1.04162	0.682981
	PBANKA_113780	PBANKA_1137800	"conserved Plasmodium protein, unknown function"	-0.745186	0.682981
	PBANKA_040600	PBANKA_0406000	"conserved Plasmodium protein, unknown function"	-0.801443	0.684009
	PBANKA_070770	PBANKA_0707700	"conserved Plasmodium protein, unknown function"	-0.867195	0.684009
	PBANKA_080450	PBANKA_0804500	"rhoptry associated membrane antigen, putative (RAMA)"	-0.898532	0.684009
	PBANKA_130970	PBANKA_1309700	"helicase, putative"	0.788574	0.684009
	PBANKA_140140	PBANKA_1401400	"conserved Plasmodium protein, unknown function"	0.943477	0.684009
	PBANKA_140640	PBANKA_1406400	"tripartite motif protein, putative"	-0.733827	0.684009
	PBANKA_092940	PBANKA_0929400	"conserved Plasmodium protein, unknown function"	-0.769467	0.685614
	PBANKA_101460	PBANKA_1014600	"phosphotyrosyl phosphatase activator, putative"	-0.786607	0.685614
	PBANKA_135630	PBANKA_1356300	"conserved Plasmodium protein, unknown function"	-0.79941	0.685614
	PBANKA_141900	PBANKA_1419000	"conserved Plasmodium protein, unknown function"	-0.833995	0.685614
	PBANKA_102060	PBANKA_1020600	"actin-related protein, putative (ARP4a)"	1.27506	0.686059
	PBANKA_082390	PBANKA_0823900	"DNA-directed RNA polymerase II, putative"	0.963361	0.687596
	PBANKA_061920	PBANKA_0619200	"secreted ookinete protein, putative (PSOP1)"	0.98697	0.687727
	PBANKA_000280		"reticulocyte binding protein, putative, fragment (Pb235)"	-0.850598	0.688726
	PBANKA_020700	PBANKA_0207000	"calcium-transporting ATPase, putative (SERCA)"	-0.765984	0.688726
	PBANKA_050810	PBANKA_0508100	"chromodomain-helicase-DNA-binding protein 1, putative (CHD1)"	-0.865782	0.688726
	PBANKA_060650	PBANKA_0606500	"50S ribosomal protein L29, putative"	1.33012	0.688726
	PBANKA_070810	PBANKA_0708100	dynein light chain 1 (DLC1)	0.822261	0.688726
	PBANKA_090650	PBANKA_0906500	"60S ribosomal protein L28, putative"	0.844661	0.688726
	PBANKA_111200	PBANKA_1112000	"conserved Plasmodium protein, unknown function"	1.43178	0.688726
	PBANKA_111590	PBANKA_1115900	"conserved Plasmodium protein, unknown function"	-0.811621	0.688726
	PBANKA_114470	PBANKA_1144700	"DNA repair endonuclease, putative"	-0.821133	0.688726
	PBANKA_114630	PBANKA_0700081	BIR protein	1.4651	0.688726
	PBANKA_120200	PBANKA_1202000	"membrane skeletal protein, putative"	-0.769264	0.688726
	PBANKA_121220	PBANKA_1212200	"conserved Plasmodium protein, unknown function"	-0.904951	0.688726
	PBANKA_122880	PBANKA_1228800	"protein kinase, putative"	-0.890235	0.688726
	PBANKA_141950	PBANKA_1419500	"conserved protein, unknown function"	1.53397	0.688726
	PBANKA_143740	PBANKA_1437400	"ATP-binding protein, putative"	0.858307	0.688726
	PBANKA_040780	PBANKA_0407800	"SECIS-binding protein 2, putative (SBP2)"	0.855138	0.689087
	PBANKA_052440	PBANKA_0524400	"conserved Plasmodium protein, unknown function"	0.917835	0.689394
	PBANKA_146330	PBANKA_1463300	"conserved Plasmodium protein, unknown function"	0.811319	0.689394
	PBANKA_110570	PBANKA_1105700	"60S ribosomal subunit protein L24, putative"	0.856197	0.689706
	PBANKA_010880	PBANKA_0108800	"histone H3, putative"	-0.818255	0.691714
	PBANKA_020400	PBANKA_0204000	"cold-shock protein, putative"	1.57896	0.691714
	PBANKA_021280	PBANKA_0212800	"alpha/beta hydrolase, putative"	-0.756227	0.691714
	PBANKA_061670	PBANKA_0616700	NIMA related kinase 4 (NEK4)	1.03736	0.691714
	PBANKA_080440	PBANKA_0804400	"conserved Plasmodium protein, unknown function"	-0.699146	0.691714
	PBANKA_080770	PBANKA_0807700	"kinesin-5, putative"	-0.784325	0.691714
	PBANKA_083045	PBANKA_0830450	"conserved Plasmodium protein, unknown function"	0.917655	0.691714
	PBANKA_100780	PBANKA_1007800	"exosome complex component RRP4, putative (RRP4)"	1.17391	0.691714
	PBANKA_101030	PBANKA_1010300	"dynein-related AAA-type ATPase, putative"	0.736998	0.691714
	PBANKA_144850	PBANKA_1448500	"sentrin-specific protease 1, putative (SENP1)"	-0.758674	0.691714
	PBANKA_132510	PBANKA_1325100	"conserved Plasmodium protein, unknown function"	1.29071	0.694559
	PBANKA_021430	PBANKA_0214300	"adapter-related protein, putative"	0.75034	0.695432
	PBANKA_052410	PBANKA_0524100	"conserved Plasmodium protein, unknown function"	0.883583	0.696041
	PBANKA_145880	PBANKA_1458800	"kinesin, putative"	0.810095	0.697571
	PBANKA_030500	PBANKA_0305000	serine repeat antigen 2 (SERA2)	-0.765462	0.701367
	PBANKA_121580	PBANKA_1215800	"conserved Plasmodium protein, unknown function"	-0.722113	0.701367
	PBANKA_140020	PBANKA_1400200	BIR protein	1.23161	0.701367
	PBANKA_143540	PBANKA_1435400	"conserved Plasmodium protein, unknown function"	-0.710947	0.701367
	PBANKA_010630	PBANKA_0106300	"conserved Plasmodium protein, unknown function"	-0.80082	0.703318
	PBANKA_131090	PBANKA_1310900	"conserved Plasmodium protein, unknown function"	1.12912	0.703318
	PBANKA_092470	PBANKA_0924700	"RAP protein, putative"	-0.936248	0.703774
	PBANKA_020250	PBANKA_0202500	"replication factor c protein, putative"	-0.69716	0.704798
	PBANKA_030430	PBANKA_0304300	"adenylosuccinate lyase, putative"	1.0305	0.704798
	PBANKA_040060	PBANKA_0400600	BIR protein	1.74327	0.704798
	PBANKA_081060	PBANKA_0810600	"exoribonuclease, putative"	-0.801702	0.705791
	PBANKA_112440	PBANKA_1124400	"conserved Plasmodium protein, unknown function"	1.11352	0.705791
	PBANKA_141770	PBANKA_1417700	"conserved Plasmodium protein, unknown function"	-1.19883	0.706852
	PBANKA_143830	PBANKA_1438300	"phospholipid-transporting ATPase, putative"	-0.712807	0.706852
	PBANKA_100410	PBANKA_1004100	"conserved Plasmodium protein, unknown function"	0.780656	0.707464
	PBANKA_146010	PBANKA_1460100	"conserved Plasmodium protein, unknown function"	1.28449	0.707464
	PBANKA_111540	PBANKA_1115400	"BolA-like protein, putative"	-1.34514	0.711021
	PBANKA_112370	PBANKA_1123700	"conserved Plasmodium protein, unknown function"	1.21717	0.712904
	PBANKA_133120	PBANKA_1331200	"rab GTPase activator, putative"	-0.771688	0.712904
	PBANKA_134270	PBANKA_1342700	"conserved Plasmodium protein, unknown function"	-0.748917	0.713104
	PBANKA_010060	PBANKA_0100600	schizont membrane associated cytoadherence protein (SMAC)	-0.739058	0.715707
	PBANKA_010980	PBANKA_0109800	"conserved Plasmodium protein, unknown function"	1.06445	0.715707
	PBANKA_020520	PBANKA_0205200	"conserved Plasmodium protein, unknown function"	-0.852431	0.715707
	PBANKA_020690	PBANKA_0206900	"pre-rRNA-processing protein TSR2, putative"	1.10537	0.715707
	PBANKA_021160	PBANKA_0211600	"conserved Plasmodium protein, unknown function"	0.853229	0.715707
	PBANKA_030450	PBANKA_0304500	"conserved Plasmodium protein, unknown function"	-0.711637	0.715707
	PBANKA_031180	PBANKA_0311800	"long-chain acyl-CoA synthase, putative"	0.824788	0.715707
	PBANKA_040150	PBANKA_0401500	"exportin 1, putative"	-0.645217	0.715707
	PBANKA_040240	PBANKA_0402400	"IBR domain protein, putative"	-0.853753	0.715707
	PBANKA_041600	PBANKA_0416000	"RhopH3, putative"	-0.693521	0.715707
	PBANKA_051010	PBANKA_0510100	"conserved Plasmodium protein, unknown function"	-0.673743	0.715707
	PBANKA_061580	PBANKA_0615800	exported serine/threonine protein kinase (EST)	-0.89645	0.715707
	PBANKA_070010	PBANKA_0700100	BIR protein	1.30593	0.715707
	PBANKA_071470	PBANKA_0714700	"phosphopantothenoylcysteine decarboxylase, putative"	1.18169	0.715707
	PBANKA_081000	PBANKA_0810000	"transporter, putative"	0.826724	0.715707
	PBANKA_081400	PBANKA_0814000	"conserved Plasmodium protein, unknown function"	0.871698	0.715707
	PBANKA_081550	PBANKA_0815500	"conserved Plasmodium protein, unknown function"	0.736926	0.715707
	PBANKA_083120	PBANKA_0831200	"diacylglycerol kinase, putative"	-0.742509	0.715707
	PBANKA_091410	PBANKA_0914100	"conserved Plasmodium protein, unknown function"	-0.736608	0.715707
	PBANKA_091850	PBANKA_0918500	"conserved Plasmodium protein, unknown function"	1.08844	0.715707
	PBANKA_091940	PBANKA_0919400	"conserved Plasmodium protein, unknown function"	-0.739919	0.715707
	PBANKA_092460	PBANKA_0924600	"mitochondrial ribosomal protein L37, putative"	1.28818	0.715707
	PBANKA_092600	PBANKA_0926000	"conserved Plasmodium protein, unknown function"	1.33281	0.715707
	PBANKA_092650	PBANKA_0926500	"petidase, M16 family, putative"	1.09119	0.715707
	PBANKA_093280	PBANKA_0932800	"conserved Plasmodium protein, unknown function"	-0.822509	0.715707
	PBANKA_100500	PBANKA_1005000	"conserved Plasmodium protein, unknown function"	1.18819	0.715707
	PBANKA_101070	PBANKA_1010700	"queuine tRNA ribosyltransferase, putative"	0.980452	0.715707
	PBANKA_101150	PBANKA_1011500	"conserved Plasmodium protein, unknown function"	-0.669667	0.715707
	PBANKA_102180	PBANKA_1021800	"mitochondrial import inner membrane translocase subunit TIM8, putative (TIM8)"	1.25836	0.715707
	PBANKA_103130	PBANKA_1031300	"rhomboid protease, putative"	-0.722499	0.715707
	PBANKA_110190	PBANKA_1101900	"HCNGP-like protein, putative"	0.983752	0.715707
	PBANKA_110200	PBANKA_1102000	"conserved Plasmodium protein, unknown function"	0.909623	0.715707
	PBANKA_110620	PBANKA_1106200	"histone deacetylase, putative"	1.19216	0.715707
	PBANKA_111070	PBANKA_1110700	"stearoyl-CoA desaturase, putative (SCP)"	0.862222	0.715707
	PBANKA_111400	PBANKA_1114000	"aspartate--tRNA ligase, putative"	-0.823172	0.715707
	PBANKA_112470	PBANKA_1124700	"conserved Plasmodium protein, unknown function"	1.34282	0.715707
	PBANKA_113090	PBANKA_1130900	"methyltransferase, putative"	0.860577	0.715707
	PBANKA_120140	PBANKA_1201400	"conserved Plasmodium protein, unknown function"	-0.801232	0.715707
	PBANKA_120530	PBANKA_1205300	"conserved Plasmodium protein, unknown function"	-1.24817	0.715707
	PBANKA_121140	PBANKA_1211400	"zinc finger protein, putative"	1.19064	0.715707
	PBANKA_121200	PBANKA_1212000	"conserved Plasmodium protein, unknown function"	-0.846481	0.715707
	PBANKA_122530	PBANKA_1225300	"conserved Plasmodium protein, unknown function"	0.828552	0.715707
	PBANKA_122630	PBANKA_1226300	"conserved Plasmodium protein, unknown function"	0.724334	0.715707
	PBANKA_130530	PBANKA_1305300	"FACT complex subunit SSRP1, putative (FACT-S)"	-0.737897	0.715707
	PBANKA_131030	PBANKA_1310200	"conserved Plasmodium protein, unknown function, fragment"	-0.784902	0.715707
	PBANKA_131200	PBANKA_1312000	"conserved Plasmodium protein, unknown function"	-0.928599	0.715707
	PBANKA_133010	PBANKA_1330100	"large ribosomal subunit assembling protein, putative"	1.12552	0.715707
	PBANKA_135340	PBANKA_1353400	"secreted ookinete protein, putative (PSOP7)"	0.986873	0.715707
	PBANKA_135720	PBANKA_1357200	"heat shock protein 110, putative (HSP110)"	-0.827498	0.715707
	PBANKA_140670	PBANKA_1406700	"carbamoyl phosphate synthetase, putative"	-0.779344	0.715707
	PBANKA_142470	PBANKA_1424700	"conserved Plasmodium protein, unknown function"	1.36145	0.715707
	PBANKA_145600	PBANKA_1456000	"protein geranylgeranyltransferase type II, alpha subunit, putative"	-1.01658	0.715707
	PBANKA_021370	PBANKA_0213700	"conserved Plasmodium protein, unknown function"	0.943254	0.719621
	PBANKA_140300	PBANKA_1403000	"small heat shock protein, putative"	1.44416	0.719621
	PBANKA_121160	PBANKA_1211600	"conserved Plasmodium protein, unknown function"	-0.691651	0.724486
	PBANKA_010840	PBANKA_0108400	"conserved Plasmodium protein, unknown function"	-0.724795	0.726744
	PBANKA_020410	PBANKA_0204100	"N-terminal acetyltransferase, putative"	0.950436	0.726744
	PBANKA_020750	PBANKA_0207500	"conserved Plasmodium protein, unknown function"	-0.794315	0.726744
	PBANKA_050730	PBANKA_0507300	"dynein heavy chain, putative"	-0.740702	0.726744
	PBANKA_050960	PBANKA_0509600	"conserved Plasmodium protein, unknown function"	-0.759146	0.726744
	PBANKA_052400	PBANKA_0524000	"conserved Plasmodium protein, unknown function"	-0.702464	0.726744
	PBANKA_134880	PBANKA_1348800	"conserved Plasmodium protein, unknown function"	-0.724414	0.726744
	PBANKA_136568	PBANKA_1365680	"conserved rodent malaria protein, unknown function"	1.21145	0.726744
	PBANKA_143880	PBANKA_1438800	"50S ribosomal protein L24, putative"	-1.06177	0.726744
	PBANKA_144300	PBANKA_1443000	"NIMA related kinase 1, putative (NEK1)"	-0.877423	0.726744
	PBANKA_145570	PBANKA_1455700	"conserved Plasmodium protein, unknown function"	-1.50252	0.726744
	PBANKA_146000	PBANKA_1460000	"rac-beta serine/threonine protein kinase, putative (PKB)"	0.844957	0.726744
	PBANKA_101580	PBANKA_1015800	"conserved Plasmodium protein, unknown function"	-0.783351	0.727867
	PBANKA_113120	PBANKA_1131200	"60S ribosomal protein L7-2, putative"	0.783418	0.727867
	PBANKA_124210	PBANKA_1242100	"methionine aminopeptidase, putative"	1.11198	0.727867
	PBANKA_070490	PBANKA_0704900	"conserved Plasmodium protein, unknown function"	1.34408	0.728076
	PBANKA_111720	PBANKA_1117200	"conserved Plasmodium protein, unknown function"	-0.767887	0.728076
	PBANKA_131410	PBANKA_1314100	"conserved Plasmodium protein, unknown function"	-0.723955	0.728076
	PBANKA_133540	PBANKA_1335400	"histone deacetylase, putative"	-0.731543	0.730694
	PBANKA_143020	PBANKA_1430200	"conserved Plasmodium protein, unknown function"	0.959956	0.730694
	PBANKA_092410	PBANKA_0924100	"conserved Plasmodium protein, unknown function"	0.785093	0.73158
	PBANKA_094310	PBANKA_0943100	"CCR4-NOT transcription complex subunit 1, putative (NOT1)"	-0.822268	0.73158
	PBANKA_120680	PBANKA_1206800	"zinc finger C-x8-C-x5-C-x3-H type, putative"	0.971205	0.73158
	PBANKA_144340	PBANKA_1443400	"conserved Plasmodium protein, unknown function"	-0.709425	0.73158
	PBANKA_MIT0002	PBANKA_MIT01800	cytochrome c oxidase subunit I (cox1)	0.825411	0.73158
	PBANKA_142970	PBANKA_1429700	"conserved Plasmodium protein, unknown function"	-0.825332	0.732975
	PBANKA_031420	PBANKA_0314200	calcium-dependent protein kinase 1 (CDPK1)	-0.677827	0.736081
	PBANKA_030790	PBANKA_0307900	"conserved Plasmodium protein, unknown function"	0.83199	0.73731
	PBANKA_103730	PBANKA_1037300	"conserved Plasmodium protein, unknown function"	0.835776	0.73731
	PBANKA_114010	PBANKA_1140100	"conserved Plasmodium protein, unknown function"	-0.761635	0.73731
	PBANKA_124290	PBANKA_1242900	"conserved Plasmodium protein, unknown function"	-0.874854	0.73731
	PBANKA_140070	PBANKA_1400700	"conserved rodent malaria protein, unknown function"	-0.684768	0.73731
	PBANKA_060060	PBANKA_0600600	"NIMA related kinase 3, putative (NEK3)"	0.994605	0.738669
	PBANKA_100750	PBANKA_1007500	"actin-like protein, putative (ALP5b)"	-1.0525	0.738669
	PBANKA_103050	PBANKA_1030500	"conserved Plasmodium protein, unknown function"	-0.695957	0.738669
	PBANKA_103930	PBANKA_1039300	"pre-mRNA splicing factor, putative"	-0.66947	0.738669
	PBANKA_110180	PBANKA_1101800	"conserved Plasmodium protein, unknown function"	-0.821165	0.738669
	PBANKA_091860	PBANKA_0918600	"phosphatidylinositol-4-phosphate 5-kinase, putative"	0.725794	0.738801
	PBANKA_080010	PBANKA_0800100	BIR protein	1.36871	0.739158
	PBANKA_041290	PBANKA_0412900	circumsporozoite- and TRAP-related protein (CTRP)	1.07251	0.740549
	PBANKA_060710	PBANKA_0607100	"mitochondrial import inner membrane translocase subunit tim10, putative (TIM10)"	1.21331	0.740549
	PBANKA_091550	PBANKA_0915500	"glycine cleavage system H protein, putative"	-1.12024	0.740549
	PBANKA_110140	PBANKA_1101400	rhoptry-associated protein 2/3 (RAP2/3)	-0.873282	0.740549
	PBANKA_112090	PBANKA_1120900	"conserved Plasmodium protein, unknown function"	1.36909	0.740549
	PBANKA_112980	PBANKA_1129800	"Tetratricopeptide repeat protein, putative"	-0.747591	0.740549
	PBANKA_113910	PBANKA_1139100	"conserved Plasmodium protein, unknown function"	-0.836501	0.740549
	PBANKA_120420	PBANKA_1204200	"conserved Plasmodium protein, unknown function"	1.0006	0.740549
	PBANKA_124010	PBANKA_1240100	"conserved Plasmodium protein, unknown function"	-0.679634	0.740549
	PBANKA_133510	PBANKA_1335100	"conserved Plasmodium protein, unknown function"	-0.682062	0.740549
	PBANKA_143700	PBANKA_1437000	"conserved Plasmodium protein, unknown function"	-0.767643	0.740549
	PBANKA_100320	PBANKA_1003200	"conserved Plasmodium protein, unknown function"	0.993229	0.74264
	PBANKA_011050	PBANKA_0110500	leucine-rich repeat protein (LRR6)	-0.786571	0.742981
	PBANKA_021440	PBANKA_0214400	transcription factor with AP2 domain(s) (AP2-L)	-0.722249	0.742981
	PBANKA_113730	PBANKA_1137300	"conserved Plasmodium protein, unknown function"	-0.696724	0.742981
	PBANKA_131970	PBANKA_1319700	"transcription factor with AP2 domain(s), putative (ApiAP2)"	0.949324	0.742981
	PBANKA_133790	PBANKA_1337900	"conserved Plasmodium protein, unknown function"	1.11488	0.742981
	PBANKA_141360	PBANKA_1413600	"serine/threonine protein kinase, putative"	1.10272	0.742981
	PBANKA_113140	PBANKA_1131400	metacaspase 1 (MCA1)	0.849376	0.743566
	PBANKA_020270	PBANKA_0202700	"kinesin-8, putative"	0.815365	0.745359
	PBANKA_070750	PBANKA_0707500	"RWD domain-containing protein, putative"	0.991575	0.745359
	PBANKA_141570	PBANKA_1415700	"transcription factor with AP2 domain(s), putative (ApiAP2)"	-0.771413	0.745359
	PBANKA_010240	PBANKA_0102400	"conserved Plasmodium protein, unknown function"	-0.80701	0.747173
	PBANKA_021350	PBANKA_0213500	"BRIX protein, putative"	0.760449	0.747173
	PBANKA_030190	PBANKA_0301900	"conserved Plasmodium protein, unknown function"	-0.698491	0.747173
	PBANKA_061110	PBANKA_0611100	"succinyl CoA ligase, putative"	-0.671459	0.747173
	PBANKA_080550	PBANKA_0805500	"conserved Plasmodium protein, unknown function"	0.867042	0.747173
	PBANKA_092510	PBANKA_0925100	leucine-rich repeat protein (LRR11)	-0.721789	0.747173
	PBANKA_101530	PBANKA_1015300	"rRNA (adenosine-2'-O-)-methyltransferase, putative"	-0.69851	0.747173
	PBANKA_101980	PBANKA_1019800	"serine/threonine protein kinase, putative"	0.822949	0.747173
	PBANKA_111950	PBANKA_1119500	"conserved Plasmodium protein, unknown function"	-0.861796	0.747173
	PBANKA_131330	PBANKA_1313300	"conserved Plasmodium protein, unknown function"	-0.654396	0.747173
	PBANKA_133170	PBANKA_1331700	"zinc finger protein, putative"	-0.691562	0.747173
	PBANKA_134320	PBANKA_1343200	"conserved Plasmodium protein, unknown function"	-0.653014	0.747173
	PBANKA_134630	PBANKA_1346300	"conserved Plasmodium protein, unknown function (UIS19)"	0.93694	0.747173
	PBANKA_144040	PBANKA_1440400	"small subunit rRNA processing factor, putative"	0.899889	0.747173
	PBANKA_144070	PBANKA_1440700	"ubiquitin-activating enzyme e1, putative (UBA1)"	-0.73449	0.747173
	PBANKA_092170	PBANKA_0921700	"conserved Plasmodium protein, unknown function"	-0.763818	0.748823
	PBANKA_110710	PBANKA_1107100	"subtilisin-like protease 1, putative (SUB1)"	-0.718078	0.748823
	PBANKA_132970	PBANKA_1329700	"26S proteasome subunit, putative"	-0.785815	0.749604
	PBANKA_092100	PBANKA_0921000	"conserved Plasmodium protein, unknown function"	1.10475	0.749936
	PBANKA_092400	PBANKA_0924000	"conserved Plasmodium protein, unknown function"	0.671741	0.751868
	PBANKA_124450	PBANKA_1244500	"SNARE protein, putative"	0.910605	0.751868
	PBANKA_130220	PBANKA_1302200	"translocation protein sec62, putative"	-0.726918	0.751868
	PBANKA_143380	PBANKA_1433800	"conserved Plasmodium protein, unknown function"	-0.686572	0.751868
	PBANKA_133630	PBANKA_1336300	"GTPase activator, putative"	-0.688036	0.753154
	PBANKA_136310	PBANKA_1363100	"conserved Plasmodium protein, unknown function"	0.868964	0.753154
	PBANKA_052290	PBANKA_0522900	"pre-mRNA-splicing helicase BRR2, putative (BRR2)"	-0.722768	0.753924
	PBANKA_070650	PBANKA_0706500	"exonuclease, putative"	1.18261	0.753924
	PBANKA_132020	PBANKA_1320200	"conserved Plasmodium protein, unknown function"	-0.725655	0.753924
	PBANKA_140550	PBANKA_1405500	"conserved Plasmodium protein, unknown function"	0.879573	0.753924
	PBANKA_080090	PBANKA_0800900	"conserved Plasmodium protein, unknown function"	-0.713272	0.755476
	PBANKA_113480	PBANKA_1134800	"zinc finger protein, putative"	0.924887	0.755476
	PBANKA_122670	PBANKA_1226700	"AAA family ATPase, putative"	-0.678696	0.755476
	PBANKA_132900	PBANKA_1329000	"conserved Plasmodium protein, unknown function"	1.04116	0.755476
	PBANKA_031200	PBANKA_0312000	"conserved Plasmodium protein, unknown function"	1.05045	0.758418
	PBANKA_041350	PBANKA_0413500	"conserved Plasmodium protein, unknown function"	0.815172	0.758418
	PBANKA_041380	PBANKA_0413800	"conserved Plasmodium protein, unknown function"	1.13085	0.758418
	PBANKA_050600	PBANKA_0506000	"conserved Plasmodium protein, unknown function"	-0.825077	0.758418
	PBANKA_060170	PBANKA_0601700	"conserved Plasmodium protein, unknown function"	0.7682	0.758418
	PBANKA_070230	PBANKA_0702300	"mitochondrial inner membrane translocase, putative"	1.04126	0.758418
	PBANKA_071160	PBANKA_0711600	perforin like protein 5 (PPLP5)	1.06667	0.758418
	PBANKA_071950	PBANKA_0719500	"conserved Plasmodium protein, unknown function"	-0.60807	0.758418
	PBANKA_072120	PBANKA_0721200	"conserved Plasmodium protein, unknown function"	1.00307	0.758418
	PBANKA_081250	PBANKA_0812500	"conserved Plasmodium protein, unknown function"	-0.903592	0.758418
	PBANKA_110960	PBANKA_1109600	"conserved Plasmodium protein, unknown function"	0.878691	0.758418
	PBANKA_123840	PBANKA_1238400	"conserved Plasmodium protein, unknown function"	1.0711	0.758418
	PBANKA_131520	PBANKA_1315200	"pre-mRNA-splicing factor cwf18, putative"	0.853976	0.758418
	PBANKA_134000	PBANKA_1340000	"dihydrofolate synthase/folylpolyglutamate synthase, putative"	1.07984	0.758418
	PBANKA_134300	PBANKA_1343000	"ribose-phosphate pyrophosphokinase, putative"	0.695672	0.758418
	PBANKA_135130	PBANKA_1351300	"conserved Plasmodium protein, unknown function"	-0.673896	0.758418
	PBANKA_136070	PBANKA_1360700	"conserved Plasmodium protein, unknown function"	-0.634682	0.758418
	PBANKA_140650	PBANKA_1406500	"conserved Plasmodium protein, unknown function"	-0.826384	0.758418
	PBANKA_142650	PBANKA_1426500	"cullin-like protein, putative"	-0.707871	0.758418
	PBANKA_060630	PBANKA_0606300	"conserved Plasmodium protein, unknown function"	0.868277	0.759055
	PBANKA_103310	PBANKA_1033100	"conserved Plasmodium protein, unknown function"	-0.790427	0.759705
	PBANKA_114250	PBANKA_1142500	"signal recognition particle receptor alpha subunit, putative"	0.718159	0.759705
	PBANKA_010780	PBANKA_0107800	"citrate synthase-like protein, putative"	0.973917	0.76034
	PBANKA_020430	PBANKA_0204300	"fatty acid elongation protein, GNS1/SUR4 family, putative, pseudogene"	1.11458	0.76034
	PBANKA_020950	PBANKA_0209500	"ATP dependent RNA helicase, putative"	0.656148	0.76034
	PBANKA_031150	PBANKA_0311500	"conserved Plasmodium protein, unknown function"	-0.754907	0.76034
	PBANKA_041280	PBANKA_0412800	"translation initiation factor E4, putative (eIF4E)"	0.827192	0.76034
	PBANKA_050490	PBANKA_0504900	"conserved Plasmodium protein, unknown function"	0.689532	0.76034
	PBANKA_051510	PBANKA_0515100	"conserved Plasmodium protein, unknown function"	1.00655	0.76034
	PBANKA_071980	PBANKA_0719800	"conserved Plasmodium protein, unknown function"	1.14932	0.76034
	PBANKA_082690	PBANKA_0826900	"protein kinase, putative"	-0.670081	0.76034
	PBANKA_093250	PBANKA_0932500	"SET domain protein, putative"	-0.695386	0.76034
	PBANKA_100840	PBANKA_1008400	"conserved Plasmodium protein, unknown function"	-0.768792	0.76034
	PBANKA_102550	PBANKA_1025500	"NOT family protein, putative"	-0.75745	0.76034
	PBANKA_103570	PBANKA_1035700	"conserved Plasmodium protein, unknown function"	-0.746055	0.76034
	PBANKA_122380	PBANKA_1223800	"vacuolar proton-translocating ATPase subunit A, putative"	-0.635249	0.76034
	PBANKA_123220	PBANKA_1232200	FACT complex subunit SPT16 (FACT-L)	-0.779958	0.76034
	PBANKA_130050	PBANKA_1300500	"tubulin, putative"	1.02836	0.76034
	PBANKA_131280	PBANKA_1312800	"conserved Plasmodium protein, unknown function"	-0.684005	0.76034
	PBANKA_131760	PBANKA_1317600	"conserved Plasmodium protein, unknown function"	0.692186	0.76034
	PBANKA_135190	PBANKA_1351900	"60S ribosomal protein L6-2, putative"	0.6681	0.76034
	PBANKA_145090	PBANKA_1450900	"conserved Plasmodium protein, unknown function"	0.973603	0.76034
	PBANKA_145900	PBANKA_1459000	"conserved Plasmodium protein, unknown function"	0.993879	0.76034
	PBANKA_020210	PBANKA_0202100	"conserved Plasmodium protein, unknown function"	1.32292	0.760395
	PBANKA_051450	PBANKA_0514500	"26S proteasome regulatory subunit, putative"	-0.734655	0.760482
	PBANKA_133400	PBANKA_1334000	"conserved Plasmodium protein, unknown function"	-0.707715	0.76308
	PBANKA_111610	PBANKA_1116100	"conserved Plasmodium protein, unknown function"	-0.719877	0.765072
	PBANKA_124270	PBANKA_1242700	"beta adaptin protein, putative"	-0.637954	0.765072
	PBANKA_140860	PBANKA_1408600	"conserved Plasmodium protein, unknown function"	0.869171	0.765072
	PBANKA_141540	PBANKA_1415400	"conserved Plasmodium protein, unknown function"	-0.682021	0.765072
	PBANKA_141590	PBANKA_1415900	"conserved Plasmodium protein, unknown function"	0.932727	0.765072
	PBANKA_143550	PBANKA_1435500	"conserved Plasmodium protein, unknown function"	-0.695359	0.765072
	PBANKA_000520	PBANKA_0100061	"conserved rodent malaria protein, unknown function"	0.804232	0.765834
	PBANKA_010140	PBANKA_0101400	"conserved Plasmodium protein, unknown function"	-0.585018	0.765834
	PBANKA_010680	PBANKA_0106800	"conserved Plasmodium protein, unknown function"	-0.881127	0.765834
	PBANKA_020040	PBANKA_0200400	"Plasmodium exported protein, unknown function"	0.61801	0.765834
	PBANKA_020260	PBANKA_0202600	"conserved Plasmodium protein, unknown function"	-1.30901	0.765834
	PBANKA_020360	PBANKA_0203600	"conserved Plasmodium protein, unknown function"	-1.19525	0.765834
	PBANKA_021570	PBANKA_0215700	BIR protein	1.52346	0.765834
	PBANKA_030370	PBANKA_0303700	"DNA repair endonuclease, putative"	-0.632413	0.765834
	PBANKA_030870	PBANKA_0308700	"conserved Plasmodium protein, unknown function"	-0.763879	0.765834
	PBANKA_040160	PBANKA_0401600	"N-ethylmaleimide-sensitive fusion protein, putative"	-0.698472	0.765834
	PBANKA_040900	PBANKA_0409000	"conserved Plasmodium protein, unknown function"	-1.06652	0.765834
	PBANKA_041400	PBANKA_0414000	"conserved Plasmodium protein, unknown function"	-0.655962	0.765834
	PBANKA_041780	PBANKA_0417800	"conserved Plasmodium protein, unknown function"	-0.78323	0.765834
	PBANKA_050320	PBANKA_0503200	"eukaryotic translation initiation factor subunit eIF2A, putative"	-0.693484	0.765834
	PBANKA_050800	PBANKA_0508000	"conserved Plasmodium protein, unknown function"	1.24762	0.765834
	PBANKA_051610	PBANKA_0516100	"conserved Plasmodium protein, unknown function"	0.638967	0.765834
	PBANKA_051730	PBANKA_0517300	"conserved Plasmodium protein, unknown function"	0.890321	0.765834
	PBANKA_051770	PBANKA_0517700	"ubiquitin-conjugating enzyme, putative"	0.720345	0.765834
	PBANKA_051880	PBANKA_0518800	"tRNA pseudouridine synthase D, putative"	0.82983	0.765834
	PBANKA_052220	PBANKA_0522200	"conserved Plasmodium protein, unknown function"	1.13674	0.765834
	PBANKA_060230	PBANKA_0602300	"conserved Plasmodium protein, unknown function"	-0.660116	0.765834
	PBANKA_060360	PBANKA_0603600	"conserved Plasmodium protein, unknown function"	0.871423	0.765834
	PBANKA_061260	PBANKA_0612600	"conserved Plasmodium protein, unknown function"	-0.720446	0.765834
	PBANKA_061510	PBANKA_0615100	"queuine tRNA-ribosyltransferase, putative"	0.78675	0.765834
	PBANKA_061770	PBANKA_0617700	"conserved Plasmodium protein, unknown function"	0.831115	0.765834
	PBANKA_061860	PBANKA_0618600	"conserved Plasmodium protein, unknown function"	-0.626487	0.765834
	PBANKA_062210	PBANKA_0622100	"protein kinase, putative"	-0.68943	0.765834
	PBANKA_062320	PBANKA_0623200	"phospholipase, putative"	0.625298	0.765834
	PBANKA_070270	PBANKA_0702700	"rhomboid protease, putative"	0.953433	0.765834
	PBANKA_070280	PBANKA_0702800	protein disulfide isomerase	-0.571214	0.765834
	PBANKA_070510	PBANKA_0705100	"conserved Plasmodium protein, unknown function"	0.724132	0.765834
	PBANKA_071320	PBANKA_0713200	"conserved Plasmodium protein, unknown function"	-0.604279	0.765834
	PBANKA_071650	PBANKA_0716500	"RNA-binding protein, putative"	0.748266	0.765834
	PBANKA_072110	PBANKA_0721100	"conserved Plasmodium protein, unknown function"	0.659961	0.765834
	PBANKA_080520	PBANKA_0805200	"cytoskeleton associated protein, putative"	-0.754843	0.765834
	PBANKA_080690	PBANKA_0806900	"conserved Plasmodium protein, unknown function"	-0.779114	0.765834
	PBANKA_081430	PBANKA_0814300	"conserved Plasmodium protein, unknown function"	-0.772926	0.765834
	PBANKA_081540	PBANKA_0815400	"conserved Plasmodium protein, unknown function"	-0.802957	0.765834
	PBANKA_081670	PBANKA_0816700	"conserved Plasmodium protein, unknown function"	0.699297	0.765834
	PBANKA_082120	PBANKA_0821200	"conserved Plasmodium protein, unknown function"	1.16396	0.765834
	PBANKA_090110	PBANKA_0901100	"protein kinase, putative"	-0.730252	0.765834
	PBANKA_090310	PBANKA_0903000	"nucleolar preribosomal assembly protein, putative"	0.718409	0.765834
	PBANKA_090510	PBANKA_0905100	"carbohydrate kinase, putative"	0.84248	0.765834
	PBANKA_091330	PBANKA_0913300	"regulator of chromosome condensation, putative"	0.680644	0.765834
	PBANKA_092390	PBANKA_0923900	"U6 snRNA-associated Sm-like protein LSm1, putative (LSM1)"	0.818936	0.765834
	PBANKA_092500	PBANKA_0925000	"RING zinc finger protein, putative"	-0.697257	0.765834
	PBANKA_092910	PBANKA_0929100	"acyl-CoA-binding protein, putative"	0.964564	0.765834
	PBANKA_093020	PBANKA_0930200	"DNA mismatch repair protein MLH, putative (MLH)"	-0.677299	0.765834
	PBANKA_093520	PBANKA_0935200	"conserved Plasmodium protein, unknown function"	0.903366	0.765834
	PBANKA_093550	PBANKA_0935500	"conserved Plasmodium protein, unknown function"	-0.721314	0.765834
	PBANKA_093810	PBANKA_0938100	"conserved Plasmodium protein, unknown function"	0.995992	0.765834
	PBANKA_093930	PBANKA_0939300	"conserved Plasmodium protein, unknown function"	0.716145	0.765834
	PBANKA_100090	PBANKA_1000900	"conserved Plasmodium protein, unknown function"	1.19248	0.765834
	PBANKA_100120	PBANKA_1001200	"conserved Plasmodium protein, unknown function"	1.00813	0.765834
	PBANKA_100800	PBANKA_1008000	"conserved Plasmodium protein, unknown function"	0.774724	0.765834
	PBANKA_101090	PBANKA_1010900	"protein kinase, putative, fragment"	-0.693725	0.765834
	PBANKA_101110	PBANKA_1011100	"conserved Plasmodium protein, unknown function"	-0.686843	0.765834
	PBANKA_101490	PBANKA_1014900	"coatamer protein, beta subunit, putative"	-0.595001	0.765834
	PBANKA_102260	PBANKA_1022600	"pantothenate kinase, putative (PANK)"	0.700163	0.765834
	PBANKA_102280	PBANKA_1022800	"glycine--tRNA ligase, putative (GlyRS)"	-0.754625	0.765834
	PBANKA_102450	PBANKA_1024500	"conserved Plasmodium protein, unknown function"	0.819291	0.765834
	PBANKA_102860	PBANKA_1028600	"conserved Plasmodium protein, unknown function"	-0.716472	0.765834
	PBANKA_103530	PBANKA_1035300	"radical SAM protein, putative"	0.762966	0.765834
	PBANKA_110470	PBANKA_1104700	"conserved Plasmodium protein, unknown function"	-0.611466	0.765834
	PBANKA_110770	PBANKA_1107700	"SET domain protein, putative"	-0.740693	0.765834
	PBANKA_110870	PBANKA_1108700	"chromosome condensation protein, putative"	-0.725613	0.765834
	PBANKA_110900	PBANKA_1109000	"RNA polymerase I, putative"	-0.613593	0.765834
	PBANKA_111270	PBANKA_1112700	"conserved Plasmodium protein, unknown function"	-0.982315	0.765834
	PBANKA_111370	PBANKA_1113700	"tubulin-tyrosine ligase, putative"	0.889613	0.765834
	PBANKA_111570	PBANKA_1115700	"Ndc80 homolog, putative"	-0.621265	0.765834
	PBANKA_112170	PBANKA_1121700	"leucine--tRNA ligase, putative"	-0.70972	0.765834
	PBANKA_112330	PBANKA_1123300	"conserved Plasmodium protein, unknown function"	-0.642932	0.765834
	PBANKA_112430	PBANKA_1124300	"conserved Plasmodium protein, unknown function"	-0.68637	0.765834
	PBANKA_112930	PBANKA_1129300	"microtubule-associated protein ytm1 homologue, putative"	0.776747	0.765834
	PBANKA_113110	PBANKA_1131100	"adenylosuccinate synthetase, putative"	0.789301	0.765834
	PBANKA_113240	PBANKA_1132400	"conserved Plasmodium protein, unknown function"	-0.687293	0.765834
	PBANKA_113280	PBANKA_1132800	"conserved Plasmodium protein, unknown function"	-1.32193	0.765834
	PBANKA_114230	PBANKA_1142300	"rhoptry protein, putative"	-0.661779	0.765834
	PBANKA_114320	PBANKA_1143200	"conserved Plasmodium protein, unknown function"	1.20464	0.765834
	PBANKA_121040	PBANKA_1210400	"ubiquitin-protein ligase e3, putative"	-0.648608	0.765834
	PBANKA_121060	PBANKA_1210600	"conserved Plasmodium protein, unknown function"	-0.837906	0.765834
	PBANKA_121100	PBANKA_1211000	"GMP synthetase, putative (GMPS)"	0.804666	0.765834
	PBANKA_121510	PBANKA_1215100	"Rh5 interacting protein, putative (RIPR)"	-0.791328	0.765834
	PBANKA_122000	PBANKA_1220000	"conserved Plasmodium protein, unknown function"	-0.897124	0.765834
	PBANKA_122040	PBANKA_1220400	"conserved Plasmodium protein, unknown function"	1.20656	0.765834
	PBANKA_122060	PBANKA_1220600	"conserved Plasmodium protein, unknown function"	-0.657371	0.765834
	PBANKA_122610	PBANKA_1226100	"conserved Plasmodium protein, unknown function"	-0.651984	0.765834
	PBANKA_122970	PBANKA_1229700	"conserved Plasmodium protein, unknown function"	0.876201	0.765834
	PBANKA_123080	PBANKA_1230800	"pyridoxal kinase-like protein, putative"	0.969756	0.765834
	PBANKA_123110	PBANKA_1231100	"tRNA pseudouridine synthase, putative"	0.745285	0.765834
	PBANKA_123370	PBANKA_1233700	"conserved Plasmodium protein, unknown function"	1.37475	0.765834
	PBANKA_123730	PBANKA_1237300	"inner membrane complex protein, putative"	-0.616779	0.765834
	PBANKA_123750	PBANKA_1237500	"G10 protein, putative"	1.17641	0.765834
	PBANKA_123860	PBANKA_1238600	"transporter, putative"	0.674172	0.765834
	PBANKA_124040	PBANKA_1240400	"RNA methyltransferase, putative"	1.02364	0.765834
	PBANKA_124110	PBANKA_1241100	"nucleolar Jumonji domain interacting protein, putative"	0.778473	0.765834
	PBANKA_124140	PBANKA_1241400	"conserved Plasmodium protein, unknown function"	1.47646	0.765834
	PBANKA_130040	PBANKA_0317101	BIR protein	1.52834	0.765834
	PBANKA_130100	PBANKA_1301000	"conserved protein, unknown function"	-0.744743	0.765834
	PBANKA_130260	PBANKA_1302600	"small subunit DNA primase, putative"	-0.690853	0.765834
	PBANKA_130350	PBANKA_1303500	"conserved Plasmodium protein, unknown function"	0.707855	0.765834
	PBANKA_130400	PBANKA_1304000	"conserved Plasmodium protein, unknown function"	-0.704803	0.765834
	PBANKA_131780	PBANKA_1317800	"tRNA intron endonuclease, putative"	1.34608	0.765834
	PBANKA_131880	PBANKA_1318800	"protein phosphatase 7, putative"	1.15363	0.765834
	PBANKA_132160	PBANKA_1321600	"conserved Plasmodium protein, unknown function"	-0.605905	0.765834
	PBANKA_132230	PBANKA_1322300	"conserved Plasmodium protein, unknown function"	-0.643535	0.765834
	PBANKA_132760	PBANKA_1327600	"conserved Plasmodium protein, unknown function"	0.868678	0.765834
	PBANKA_132780	PBANKA_1327800	"conserved Plasmodium protein, unknown function"	-0.846807	0.765834
	PBANKA_132850	PBANKA_1328500	"conserved Plasmodium protein, unknown function"	-0.704077	0.765834
	PBANKA_133260	PBANKA_1332600	"conserved Plasmodium protein, unknown function"	-0.67631	0.765834
	PBANKA_133770	PBANKA_1337700	"conserved Plasmodium protein, unknown function"	0.808666	0.765834
	PBANKA_135370	PBANKA_1353700	"nucleolar complex protein 2, putative"	0.709972	0.765834
	PBANKA_135390	PBANKA_1353900	"conserved Plasmodium protein, unknown function"	0.634985	0.765834
	PBANKA_135540	PBANKA_1355400	"conserved Plasmodium protein, unknown function"	1.06336	0.765834
	PBANKA_136080	PBANKA_1360800	"conserved Plasmodium protein, unknwon function"	0.795076	0.765834
	PBANKA_136380	PBANKA_1363800	"phosphatidylinositol transfer protein, putative"	-0.694773	0.765834
	PBANKA_136570	PBANKA_1365700	BIR protein	1.3961	0.765834
	PBANKA_140030	PBANKA_1400300	BIR protein	1.453	0.765834
	PBANKA_140210	PBANKA_1402100	"conserved Plasmodium protein, unknown function"	0.8761	0.765834
	PBANKA_140540	PBANKA_1405400	"U1 small nuclear ribonucleoprotein a, putative"	0.70061	0.765834
	PBANKA_140620	PBANKA_1406200	"conserved Plasmodium protein, unknown function"	-0.639631	0.765834
	PBANKA_140800	PBANKA_1408000	"pseudouridylase associated protein, putative"	0.771037	0.765834
	PBANKA_140930	PBANKA_1409300	"conserved Plasmodium protein, unknown function"	0.72835	0.765834
	PBANKA_141510	PBANKA_1415100	choline-phosphate cytidylyltransferase (CCT)	-0.62569	0.765834
	PBANKA_142600	PBANKA_1426000	"histone-arginine methyltransferase, putative (CARM1)"	0.770234	0.765834
	PBANKA_143130	PBANKA_1431300	"conserved Plasmodium protein, unknown function"	1.25754	0.765834
	PBANKA_143620	PBANKA_1436200	"histone-lysine N-methyltransferase, H3 lysine-4 specific, putative (SET10)"	-0.645984	0.765834
	PBANKA_143630	PBANKA_1436300	"conserved Plasmodium protein, unknown function"	1.15227	0.765834
	PBANKA_143760	PBANKA_1437600	"glideosome-associated protein 45, putative"	-0.678542	0.765834
	PBANKA_144820	PBANKA_1448200	"asparagine/aspartate rich protein, putative"	-0.604269	0.765834
	PBANKA_144890	PBANKA_1448900	"DNA polymerase epsilon subunit b, putative"	-0.635863	0.765834
	PBANKA_145210	PBANKA_1452100	"conserved Plasmodium protein, unknown function"	-0.702722	0.765834
	PBANKA_145300	PBANKA_1453000	"conserved Plasmodium protein, unknown function"	-0.617552	0.765834
	PBANKA_146270	PBANKA_1462700	"conserved Plasmodium protein, unknown function"	-0.62227	0.765834
	PBANKA_146540	PBANKA_1465400	"Plasmodium exported protein, unknown function"	1.54453	0.765834
	PBANKA_090280	PBANKA_0902700	"conserved Plasmodium protein, unknown function"	0.826828	0.766115
	PBANKA_020130	PBANKA_0201300	"lysophospholipase, putative"	0.66474	0.766776
	PBANKA_021190	PBANKA_0211900	"cation transporting ATPase, putative"	-0.567497	0.766776
	PBANKA_080170	PBANKA_0801700	"conserved Plasmodium protein, unknown function"	-0.625542	0.766776
	PBANKA_102380	PBANKA_1023800	"conserved Plasmodium protein, unknown function"	-0.709903	0.766776
	PBANKA_130630	PBANKA_1306300	"conserved Plasmodium protein, unknown function"	-0.691286	0.766776
	PBANKA_142790	PBANKA_1427900	"histone acetyltransferase subunit NuA4, putative"	0.855188	0.766776
	PBANKA_110810	PBANKA_1108100	"guanidine nucleotide exchange factor, putative"	-0.675131	0.767457
	PBANKA_040530	PBANKA_0405300	"40S ribosomal protein S23, putative"	0.647938	0.769547
	PBANKA_090660	PBANKA_0906600	"coproporphyrinogen oxidase, putative"	0.671432	0.769547
	PBANKA_113890	PBANKA_1138900	"conserved Plasmodium protein, unknown function"	-0.721545	0.769639
	PBANKA_080660	PBANKA_0806600	"cleavage and polyadenylation specificity factor, putative"	-0.815607	0.770689
	PBANKA_090040	PBANKA_1400071	BIR protein	-0.91611	0.770689
	PBANKA_103520	PBANKA_1035200	LCCL domain-containing protein (CCp3)	0.847216	0.770689
	PBANKA_010530	PBANKA_0105300	"conserved Plasmodium protein, unknown function"	-0.653291	0.77207
	PBANKA_100360	PBANKA_1003600	"apical sushi protein, putative (ASP)"	-0.737645	0.772427
	PBANKA_143660	PBANKA_1436600	inner membrane complex protein 1h (IMC1h)	0.86515	0.773795
	PBANKA_040450	PBANKA_0404500	"conserved Plasmodium protein, unknown function"	0.924269	0.774056
	PBANKA_071690	PBANKA_0716900	"armadillo-domain containing rhoptry protein, putative (ARO)"	-0.683812	0.774056
	PBANKA_091590	PBANKA_0915900	"amino acid transporter, putative"	0.811994	0.774056
	PBANKA_021390	PBANKA_0213900	"dynein light chain, putative"	1.11459	0.776766
	PBANKA_031120	PBANKA_0311200	"conserved Plasmodium protein, unknown function"	0.734479	0.776766
	PBANKA_072000	PBANKA_0720000	"conserved Plasmodium protein, unknown function"	0.627783	0.776766
	PBANKA_094200	PBANKA_0942000	"calcium/calmodulin-dependent protein kinase, putative"	-0.672684	0.776766
	PBANKA_122140	PBANKA_1221400	"conserved Plasmodium protein, unknown function"	-0.736947	0.776766
	PBANKA_136140	PBANKA_1361400	"conserved Plasmodium protein, unknown function"	-0.829841	0.776766
	PBANKA_144270	PBANKA_1442700	"conserved Plasmodium protein, unknown function"	-1.22053	0.776766
	PBANKA_146460	PBANKA_1464600	"conserved Plasmodium protein, unknown function"	0.658199	0.776766
	PBANKA_041220	PBANKA_0412200	"conserved Plasmodium protein, unknown function"	0.707581	0.777287
	PBANKA_112570	PBANKA_1125700	"mitochondrial ribosomal protein L46 precursor, putative"	-0.693792	0.777287
	PBANKA_144150	PBANKA_1441500	"conserved Plasmodium protein, unknown function"	0.659642	0.777287
	PBANKA_145010	PBANKA_1450100	"mRNA methyltransferase, putative"	0.873035	0.777287
	PBANKA_146110	PBANKA_1461100	"RNA-binding protein, putative"	0.598815	0.777287
	PBANKA_124390	PBANKA_1243900	"conserved Plasmodium protein, unknown function"	-0.646687	0.777513
	PBANKA_010650	PBANKA_0106500	"conserved Plasmodium protein, unknown function"	-0.672542	0.779069
	PBANKA_010750	PBANKA_0107500	"conserved Plasmodium protein, unknown function"	-0.655538	0.779069
	PBANKA_041480	PBANKA_0414800	arginase	0.874121	0.779069
	PBANKA_060590	PBANKA_0605900	"conserved Plasmodium protein, unknown function"	0.912831	0.779069
	PBANKA_081870	PBANKA_0818700	"XPA binding protein 1, putative"	0.913389	0.779069
	PBANKA_082290	PBANKA_0822900	"conserved Plasmodium protein, unknown function"	0.73112	0.779069
	PBANKA_090920	PBANKA_0909200	"conserved Plasmodium protein, unknown function"	-0.59578	0.779069
	PBANKA_091760	PBANKA_0917500	"structural maintenance of chromosome protein, putative, fragment"	-0.62496	0.779069
	PBANKA_092420	PBANKA_0924200	"beige/BEACH domain protein, putative"	-0.675059	0.779069
	PBANKA_093530	PBANKA_0935300	"conserved Plasmodium protein, unknown function"	-0.628726	0.779069
	PBANKA_101020	PBANKA_1010200	"methionine aminopeptidase, type II, putative"	0.803878	0.779069
	PBANKA_101100	PBANKA_1010900	"protein kinase, putative, fragment"	-0.757224	0.779069
	PBANKA_101800	PBANKA_1018000	"conserved Plasmodium protein, unknown function"	0.738511	0.779069
	PBANKA_102010	PBANKA_1020100	"PP1-like protein serine/threonine phosphatase, putative"	-0.633963	0.779069
	PBANKA_110440	PBANKA_1104400	"conserved Plasmodium protein, unknown function"	-0.62422	0.779069
	PBANKA_114120	PBANKA_1141200	"UBA/THIF-type NAD/FAD binding protein, putative"	1.01549	0.779069
	PBANKA_122750	PBANKA_1227500	"conserved Plasmodium protein, unknown function"	-1.07095	0.779069
	PBANKA_130830	PBANKA_1308300	"conserved Plasmodium protein, unknown function"	-0.86315	0.779069
	PBANKA_133750	PBANKA_1337500	"conserved Plasmodium protein, unknown function"	-0.586249	0.779069
	PBANKA_141500	PBANKA_1415000	"conserved Plasmodium protein, unknown function"	-0.629774	0.779069
	PBANKA_144100	PBANKA_1441000	"hydrolase/phosphatase, putative"	1.48688	0.779069
	PBANKA_080310	PBANKA_0803100	"DNA replication licensing factor MCM7, putative (MCM7)"	-0.570346	0.779349
	PBANKA_094330	PBANKA_0943300	"actin-like protein, putative (ALP2a)"	0.918132	0.779349
	PBANKA_102880	PBANKA_1028800	"DnaJ protein, putative"	0.744895	0.779349
	PBANKA_145080	PBANKA_1450800	"conserved Plasmodium protein, unknown function"	0.992147	0.779349
	PBANKA_040820	PBANKA_0408200	calcium-dependent protein kinase 3 (CDPK3)	1.16189	0.779639
	PBANKA_100180	PBANKA_1001800	"transcription factor with AP2 domain(s), putative (ApiAP2)"	0.695486	0.779639
	PBANKA_111190	PBANKA_1111900	"CDK-activating kinase assembly factor, putative (MAT1)"	0.734092	0.779639
	PBANKA_124630	PBANKA_1246300	BIR protein	1.04121	0.782227
	PBANKA_123200	PBANKA_1232000	"conserved Plasmodium protein, unknown function"	0.839787	0.783962
	PBANKA_000270	PBANKA_1300071	"BIR protein, pseudogene"	1.45196	0.784707
	PBANKA_061570	PBANKA_0615700	"dynein heavy chain, putative"	-0.638335	0.784707
	PBANKA_143080	PBANKA_1430800	"thioredoxin peroxidase 2, putative (Trx-Px2)"	1.01125	0.784707
	PBANKA_070410	PBANKA_0704100	"ubiquitin conjugation factor E4 B, putative (UBE4B)"	-0.556323	0.784857
	PBANKA_071010	PBANKA_0710100	"2-oxoglutarate dehydrogenase e1, putative"	-0.557966	0.784857
	PBANKA_100980	PBANKA_1009800	"cytochrome c oxidase assembly protein, putative"	1.01403	0.787207
	PBANKA_041680	PBANKA_0416800	"ubiquitin specific protease, putative"	-0.683941	0.787289
	PBANKA_052000	PBANKA_0520000	"pyruvate kinase 2, putative"	0.702046	0.787289
	PBANKA_093480	PBANKA_0934800	"conserved Plasmodium protein, unknown function"	1.08407	0.787289
	PBANKA_103100	PBANKA_1031000	"conserved Plasmodium protein, unknown function"	0.704942	0.787289
	PBANKA_130990	PBANKA_1309900	"leucine aminopeptidase, putative"	0.628774	0.787289
	PBANKA_143590	PBANKA_1435900	"conserved Plasmodium protein, unknown function"	1.00124	0.787289
	PBANKA_011190	PBANKA_0111900	"conserved Plasmodium protein, unknown function"	-0.612349	0.787931
	PBANKA_020060	PBANKA_0200600	Pb-fam-1 protein	0.775672	0.787931
	PBANKA_093200	PBANKA_0932000	"rhoptry neck protein 4, putative (RON4)"	-0.643391	0.787931
	PBANKA_050790	PBANKA_0507900	"conserved Plasmodium protein, unknown function"	1.18781	0.78828
	PBANKA_000450	PBANKA_1400091	"reticulocyte binding protein, putative, fragment (Pb235)"	-0.66346	0.79193
	PBANKA_010950	PBANKA_0109500	"transcription factor with AP2 domain(s), putative (ApiAP2)"	-0.666669	0.79193
	PBANKA_040980	PBANKA_0409800	"conserved protein, unknown function"	-0.614416	0.79193
	PBANKA_041050	PBANKA_0410500	"transporter, putative"	-0.560928	0.79193
	PBANKA_041060	PBANKA_0410600	"60S ribosomal protein L26, putative"	0.626425	0.79193
	PBANKA_050900	PBANKA_0509000	"conserved Plasmodium protein, unknown function"	-0.571345	0.79193
	PBANKA_051090	PBANKA_0510900	"40S ribosomal protein S2B, putative"	0.569619	0.79193
	PBANKA_051430	PBANKA_0514300	"conserved Plasmodium protein, unknown function"	-0.523375	0.79193
	PBANKA_051670	PBANKA_0516700	"RNA polymerase II-associated protein 1, putative"	-0.603581	0.79193
	PBANKA_052480	PBANKA_0524800	early transcribed membrane protein (SEP1)	-0.618619	0.79193
	PBANKA_060140	PBANKA_0601300	"peptidyl-prolyl cis-trans isomerase, putative (CYP26)"	0.905751	0.79193
	PBANKA_060160	PBANKA_0601600	"conserved protein, unknown function"	-0.7154	0.79193
	PBANKA_060700	PBANKA_0607000	"conserved Plasmodium protein, unknown function"	0.664378	0.79193
	PBANKA_070100	PBANKA_0701000	"tryptophan-rich antigen, putative, pseudogene"	0.691539	0.79193
	PBANKA_080150	PBANKA_0801500	"conserved Plasmodium protein, unknown function"	0.741838	0.79193
	PBANKA_080360	PBANKA_0803600	"conserved Plasmodium protein, unknown function"	-0.639017	0.79193
	PBANKA_080970	PBANKA_0809700	"conserved Plasmodium protein, unknown function"	0.750733	0.79193
	PBANKA_081220	PBANKA_0812200	"conserved Plasmodium protein, unknown function"	-0.60774	0.79193
	PBANKA_083550	PBANKA_0835500	"conserved Plasmodium protein, unknown function"	-0.545174	0.79193
	PBANKA_090190	PBANKA_0901900	"tubulin-tyrosine ligase, putative"	-0.640045	0.79193
	PBANKA_091120	PBANKA_0911200	"apicoplast ribosomal protein S14p/S29e precursor, putative"	0.844773	0.79193
	PBANKA_091500	PBANKA_0915000	apical membrane antigen 1 (AMA1)	-0.585609	0.79193
	PBANKA_091730	PBANKA_0917300	"conserved Plasmodium protein, unknown function"	0.596951	0.79193
	PBANKA_091800	PBANKA_0918000	"60S ribosomal protein, putative"	0.532994	0.79193
	PBANKA_092260	PBANKA_0922600	"conserved Plasmodium protein, unknown function"	-0.675496	0.79193
	PBANKA_092660	PBANKA_0926600	"protein GCN20, putative"	-0.680229	0.79193
	PBANKA_100600	PBANKA_1006000	"conserved Plasmodium protein, unknown function"	-0.9294	0.79193
	PBANKA_100990	PBANKA_1009900	"conserved Plasmodium protein, unknown function"	0.924606	0.79193
	PBANKA_101950	PBANKA_1019500	"60S ribosomal protein L5, putative"	0.597159	0.79193
	PBANKA_103300	PBANKA_1033000	"conserved Plasmodium protein, unknown function"	0.678536	0.79193
	PBANKA_110150	PBANKA_1101500	"anaphase-promoting complex subunit, putative"	-1.0152	0.79193
	PBANKA_111520	PBANKA_1115200	"conserved Plasmodium protein, unknown function"	-0.614505	0.79193
	PBANKA_112540	PBANKA_1125400	"conserved Plasmodium protein, unknown function"	1.30386	0.79193
	PBANKA_112820	PBANKA_1128200	"RNA-binding protein, putative"	0.672351	0.79193
	PBANKA_113000	PBANKA_1130000	"Ran-binding protein, putative"	-0.712856	0.79193
	PBANKA_113420	PBANKA_1134200	"pyrroline carboxylate reductase, putative"	0.944095	0.79193
	PBANKA_113880	PBANKA_1138800	"conserved Plasmodium protein, unknown function"	-0.597672	0.79193
	PBANKA_114240	PBANKA_1142400	"nucleoside diphosphate kinase b, putative"	-0.662222	0.79193
	PBANKA_122130	PBANKA_1221300	"conserved Plasmodium protein, unknown function"	0.712626	0.79193
	PBANKA_122680	PBANKA_1226800	"DNA repair protein RAD54, putative"	-0.676155	0.79193
	PBANKA_123130	PBANKA_1231300	"metabolite/drug transporter, putative"	0.911338	0.79193
	PBANKA_124300	PBANKA_1243000	"cell cycle regulator with zn-finger domain, putative"	-0.705654	0.79193
	PBANKA_124330	PBANKA_1243300	"peptidyl-prolyl cis-trans isomerase, putative (CYP23)"	1.04359	0.79193
	PBANKA_124490	PBANKA_1244900	"conserved Plasmodium protein, unknown function"	1.0931	0.79193
	PBANKA_130460	PBANKA_1304600	adaptor complexes medium subunit family	-0.594093	0.79193
	PBANKA_131370	PBANKA_1313700	"serine/threonine protein kinase, putative"	-0.610694	0.79193
	PBANKA_131710	PBANKA_1317100	"conserved Plasmodium protein, unknown function"	-0.588459	0.79193
	PBANKA_132550	PBANKA_1325500	"conserved Plasmodium protein, unknown function"	0.762295	0.79193
	PBANKA_140230	PBANKA_1402300	"conserved Plasmodium protein, unknown function"	-0.63858	0.79193
	PBANKA_140390	PBANKA_1403900	"AAR2 protein, putative"	0.739095	0.79193
	PBANKA_140600	PBANKA_1406000	"conserved Plasmodium protein, unknown function"	0.917051	0.79193
	PBANKA_141180	PBANKA_1411800	"DEAD box helicase, putative"	-0.73231	0.79193
	PBANKA_141260	PBANKA_1412600	"telomerase reverse transcriptase, putative, fragment (TERT)"	-0.611549	0.79193
	PBANKA_143890	PBANKA_1438900	"GTP cyclohydrolase I, putative"	-0.812358	0.79193
	PBANKA_144020	PBANKA_1440200	"conserved Plasmodium protein, unknown function"	0.67342	0.79193
	PBANKA_092300	PBANKA_0923000	"DNA-directed RNA polymerase, putative (mtRNAP)"	0.645815	0.79199
	PBANKA_101190	PBANKA_1011900	"ribosome biogenesis protein, NOP10-like, putative"	0.901066	0.792641
	PBANKA_121860	PBANKA_1218600	"conserved Plasmodium protein, unknown function"	0.980799	0.792641
	PBANKA_080530	PBANKA_0805300	"conserved Plasmodium protein, unknown function"	-0.887814	0.794335
	PBANKA_145520	PBANKA_1455200	"DEAD/DEAH helicase, putative"	0.646962	0.794335
	PBANKA_010190	PBANKA_0101900	"conserved Plasmodium protein, unknown function"	-0.607986	0.795147
	PBANKA_040850	PBANKA_0408500	parasite-infected erythrocyte surface protein (PIESP1)	-0.685555	0.795147
	PBANKA_061640	PBANKA_0616400	"conserved Plasmodium protein, unknown function"	1.06986	0.795147
	PBANKA_062160	PBANKA_0621600	"conserved Plasmodium protein, unknown function"	-0.687973	0.795147
	PBANKA_121730	PBANKA_1217300	"N-acetylglucosamine-1-phosphate transferase, putative"	-0.658014	0.795147
	PBANKA_124470	PBANKA_1244700	"conserved Plasmodium protein, unknown function"	-0.639916	0.795147
	PBANKA_130960	PBANKA_1309600	"conserved Plasmodium protein, unknown function"	0.964459	0.795147
	PBANKA_142130	PBANKA_1421300	"4-nitrophenylphosphatase, putative (PNPase)"	-0.888686	0.795147
	PBANKA_145710	PBANKA_1457100	"conserved Plasmodium protein, unknown function"	-0.675957	0.795147
	PBANKA_146290	PBANKA_1462900	"rRNA-processing protein, putative"	0.716288	0.795147
	PBANKA_060450	PBANKA_0604500	"high mobility group protein B3, putative (HMGB3)"	-0.627076	0.795621
	PBANKA_070160	PBANKA_0701600	"conserved protein, unknown function"	0.754561	0.795621
	PBANKA_072090	PBANKA_0720900	"conserved Plasmodium protein, unknown function"	0.858304	0.795621
	PBANKA_080630	PBANKA_0806300	"P-type ATPase, putative"	-0.591115	0.795621
	PBANKA_094400	PBANKA_0800061,PBANKA_0944000	BIR protein	1.37838	0.795621
	PBANKA_101010	PBANKA_1010100	"mitochondrial import inner membrane translocase subunit TIM17, putative (TIM17)"	0.841681	0.795621
	PBANKA_140040	PBANKA_1400400	"Plasmodium exported protein, unknown function"	1.19105	0.795621
	PBANKA_141160	PBANKA_1411600	"methionyl-tRNA formyltransferase, putative"	0.812451	0.795621
	PBANKA_083250	PBANKA_0832500	"conserved Plasmodium protein, unknown function"	-0.54507	0.796179
	PBANKA_092370	PBANKA_0923700	"ethanolamine kinase, putative (EK)"	-0.555529	0.796179
	PBANKA_122470	PBANKA_1224700	"AAA family ATPase, putative"	-0.6177	0.796179
	PBANKA_145920	PBANKA_1459200	"delta-aminolevulinic acid synthetase, putative"	1.02978	0.796179
	PBANKA_060740	PBANKA_0607400	"conserved Plasmodium protein, unknown function"	-0.549799	0.798242
	PBANKA_082260	PBANKA_0822600	"conserved Plasmodium protein, unknown function"	-0.61979	0.798433
	PBANKA_123030	PBANKA_1230300	"conserved Plasmodium protein, unknown function"	-0.582551	0.798433
	PBANKA_021470	PBANKA_0214700	"Plasmodium exported protein, unknown function"	-0.548212	0.799996
	PBANKA_030890	PBANKA_0308900	"conserved Plasmodium protein, unknown function"	-0.643556	0.799996
	PBANKA_040480	PBANKA_0404800	"FAD-dependent glycerol-3-phosphate dehydrogenase, putative"	-0.545796	0.799996
	PBANKA_051210	PBANKA_0512100	"conserved Plasmodium protein, unknown function"	0.684693	0.799996
	PBANKA_061300	PBANKA_0613000	"conserved Plasmodium protein, unknown function"	-0.605269	0.799996
	PBANKA_071680	PBANKA_0716800	"conserved Plasmodium protein, unknown function"	1.35295	0.799996
	PBANKA_081240	PBANKA_0812400	cysteine repeat modular protein 1 (CRMP1)	-0.586918	0.799996
	PBANKA_090600	PBANKA_0906000	"alpha/beta hydrolase, putative"	-0.762812	0.799996
	PBANKA_091130	PBANKA_0911300	"UVB-resistance protein UVR8 homologue, putative"	0.9064	0.799996
	PBANKA_110420	PBANKA_1104200	"3-methyl-2-oxobutanoate dehydrogenase (lipoamide), putative"	0.688644	0.799996
	PBANKA_111000	PBANKA_1110000	"conserved Plasmodium protein, unknown function"	0.943562	0.799996
	PBANKA_130680	PBANKA_1306800	"guanine nucleotide exchange factor, putative"	-0.569524	0.799996
	PBANKA_131220	PBANKA_1312200	"SEL-1 protein, putative"	-0.676481	0.799996
	PBANKA_131430	PBANKA_1314300	"conserved Plasmodium protein, unknown function"	0.842668	0.799996
	PBANKA_131670	PBANKA_1316700	"conserved Plasmodium protein, unknown function"	-0.642478	0.799996
	PBANKA_140840	PBANKA_1408400	"conserved Plasmodium protein, unknown function"	1.34928	0.799996
	PBANKA_146480	PBANKA_1464800	"conserved Plasmodium protein, unknown function"	0.57879	0.799996
	PBANKA_146600	PBANKA_1466000	BIR protein	1.38359	0.799996
	PBANKA_062100	PBANKA_0621000	"dynactin subunit 5, putative"	0.725094	0.80157
	PBANKA_062270	PBANKA_0622700	"mago nashi protein homologue, putative"	-0.689756	0.80157
	PBANKA_081660	PBANKA_0816600	"conserved Plasmodium protein, unknown function"	0.688692	0.80157
	PBANKA_031100	PBANKA_0311000	"protein transport protein Sec31, putative (SEC31)"	-0.569901	0.802293
	PBANKA_031160	PBANKA_0311600	"conserved Plasmodium protein, unknown function"	-0.5812	0.802293
	PBANKA_052010	PBANKA_0520100	"conserved Plasmodium protein, unknown function"	0.853487	0.802293
	PBANKA_092760	PBANKA_0927600	"conserved Plasmodium protein, unknown function"	0.593431	0.802293
	PBANKA_110380	PBANKA_1103800	"ATP-dependent helicase, putative"	-0.651585	0.802293
	PBANKA_111840	PBANKA_1118400	"conserved Plasmodium protein, unknown function"	-0.601708	0.802293
	PBANKA_120810	PBANKA_1208100	"conserved Plasmodium protein, unknown function"	-0.711085	0.802293
	PBANKA_135140	PBANKA_1351400	"conserved Plasmodium protein, unknown function"	-0.54579	0.802293
	PBANKA_142940	PBANKA_1429400	"dynein light chain 1, putative"	0.855961	0.802293
	PBANKA_144120	PBANKA_1441200	"conserved Plasmodium protein, unknown function"	-0.595044	0.802293
	PBANKA_060200	PBANKA_0602000	"origin recognition complex 1 protein, putative (ORC1)"	-0.618355	0.803295
	PBANKA_060365	PBANKA_0603650	"conserved Plasmodium protein, unknown function"	-0.665307	0.803295
	PBANKA_100260	PBANKA_1002600	6-cysteine protein (P41)	-0.691413	0.803295
	PBANKA_114530	PBANKA_1145300	"conserved Plasmodium protein, unknown function"	0.794693	0.803295
	PBANKA_131120	PBANKA_1311200	"conserved Plasmodium protein, unknown function"	0.887584	0.803295
	PBANKA_132280	PBANKA_1322800	"GTP-binding protein, putative"	-0.694378	0.803295
	PBANKA_134370	PBANKA_1343700	"conserved Plasmodium protein, unknown function"	0.917629	0.803295
	PBANKA_123340	PBANKA_1233400	"conserved Plasmodium protein, unknown function"	-0.718439	0.805222
	PBANKA_093600	PBANKA_0936000	"inositol-5 phosphatase, putative"	0.741914	0.805586
	PBANKA_101230	PBANKA_1012300	"conserved Plasmodium protein, unknown function"	-0.55781	0.806659
	PBANKA_083170	PBANKA_0831700	"NifU-like protein, putative"	0.928043	0.808418
	PBANKA_080430	PBANKA_0804300	DNA mismatch repair protein (MSH2-2)	1.03958	0.808422
	PBANKA_081200	PBANKA_0812000	"DNA primase large subunit, putative"	-0.642629	0.812038
	PBANKA_083510	PBANKA_0835100	"conserved Plasmodium protein, unknown function"	0.832317	0.812038
	PBANKA_110360	PBANKA_1103600	"cation transporting P-ATPase, putative (ATPase3)"	-0.518218	0.812038
	PBANKA_101240	PBANKA_1012400	"RNA methyltransferase, putative"	0.550207	0.812259
	PBANKA_102360	PBANKA_1023600	"conserved Plasmodium protein, unknown function"	0.635045	0.812585
	PBANKA_142670	PBANKA_1426700	"dihydropteroate synthetase, putative"	-0.710149	0.812585
	PBANKA_121050	PBANKA_1210500	"conserved Plasmodium protein, unknown function"	-0.53751	0.813964
	PBANKA_041420	PBANKA_0414200	"conserved Plasmodium protein, unknown function"	0.550421	0.814179
	PBANKA_061970	PBANKA_0619700	"rhoptry-associated leucine zipper-like protein 1, putative (RALP1)"	-0.685682	0.814249
	PBANKA_080700	PBANKA_0807000	"DNA-directed RNA polymerase II, putative"	-0.653894	0.814249
	PBANKA_081050	PBANKA_0810500	"apoptosis-related protein, putative"	0.707202	0.814249
	PBANKA_113710	PBANKA_1137100	"arginine methyltransferase 5, putative"	0.734756	0.814249
	PBANKA_090740	PBANKA_0907400	"dolichyl-phosphate b-d-mannosyltransferase, putative"	0.937217	0.814497
	PBANKA_010360	PBANKA_0103500	"RAP protein, putative, fragment"	1.06209	0.814791
	PBANKA_030140	PBANKA_0301400	"conserved Plasmodium protein, unknown function"	-0.759377	0.814791
	PBANKA_031380	PBANKA_0313800	"ATP synthase F1, alpha subunit, putative"	-0.65285	0.814791
	PBANKA_031410	PBANKA_0314100	"conserved Plasmodium protein, unknown function"	0.636441	0.814791
	PBANKA_051620	PBANKA_0516200	"phosphatidyl inositol glycan, class A, putative"	-0.553613	0.814791
	PBANKA_081810	PBANKA_0818100	"N-glycosylase/DNA lyase, putative"	-0.569289	0.814791
	PBANKA_081970	PBANKA_0819700	"dihydrouridine synthase, putative"	0.643309	0.814791
	PBANKA_091680	PBANKA_0916800	"conserved Plasmodium protein, unknown function"	0.608342	0.814791
	PBANKA_101510	PBANKA_1015100	"conserved Plasmodium protein, unknown function"	0.867265	0.814791
	PBANKA_101830	PBANKA_1018300	"dynein-associated protein, putative"	1.03631	0.814791
	PBANKA_102580	PBANKA_1025800	"prefoldin subunit 2, putative"	0.88679	0.814791
	PBANKA_103540	PBANKA_1035400	"glideosome associated protein with multiple membrane spans 3, putative (GAPM3)"	-0.633198	0.814791
	PBANKA_111650	PBANKA_1116500	"mitochondrial import receptor subunit tom40, putative (TOM40)"	-0.630288	0.814791
	PBANKA_112240	PBANKA_1122400	"superoxide dismutase, putative"	0.916314	0.814791
	PBANKA_113660	PBANKA_1136600	"conserved Plasmodium protein, unknown function"	0.809101	0.814791
	PBANKA_113700	PBANKA_1137000	bergheilysin (BLN)	-0.591835	0.814791
	PBANKA_113750	PBANKA_1137500	actin-depolymerizing factor 2 (ADF2)	1.25487	0.814791
	PBANKA_114180	PBANKA_1141800	"conserved Plasmodium protein, unknown function"	1.08438	0.814791
	PBANKA_121180	PBANKA_1211800	"conserved Plasmodium protein, unknown function"	0.633834	0.814791
	PBANKA_122540	PBANKA_1225400	"conserved Plasmodium protein, unknown function"	0.665039	0.814791
	PBANKA_124130	PBANKA_1241300	"conserved Plasmodium protein, unknown function"	-0.5929	0.814791
	PBANKA_130660	PBANKA_1306600	"conserved Plasmodium protein, unknown function"	-0.641599	0.814791
	PBANKA_132490	PBANKA_1324900	"U3 small nucleolar ribonucleoprotein protein IMP3, putative (IMP3)"	0.728617	0.814791
	PBANKA_132950	PBANKA_1329500	protein phosphatase containing kelch-like domains (PPKL)	0.621121	0.814791
	PBANKA_134440	PBANKA_1344400	"AMP deaminase, putative"	-0.561378	0.814791
	PBANKA_134900	PBANKA_1349000	MSP7-like protein (MSRP2)	-0.590028	0.814791
	PBANKA_134970	PBANKA_1349700	"conserved Plasmodium protein, unknown function"	-0.62589	0.814791
	PBANKA_136330	PBANKA_1363300	"conserved Plasmodium protein, unknown function"	-0.583718	0.814791
	PBANKA_143230	PBANKA_1432300	cell traversal protein for ookinetes and sporozoites (CelTOS)	1.24108	0.814791
	PBANKA_144570	PBANKA_1445700	"conserved Plasmodium protein, unknown function"	-0.730658	0.814791
	PBANKA_144950	PBANKA_1449500	"conserved Plasmodium protein, unknown function"	0.540881	0.814791
	PBANKA_145450	PBANKA_1454500	"conserved Plasmodium protein, unknown function"	-0.596884	0.814791
	PBANKA_146120	PBANKA_1461200	"conserved Plasmodium protein, unknown function"	0.814203	0.814791
	PBANKA_146490	PBANKA_1464900	"rhoptry neck protein 3, putative (RON3)"	-0.637718	0.814791
	PBANKA_010570	PBANKA_0105700	"MYND finger protein, putative"	0.903493	0.814982
	PBANKA_060510	PBANKA_0605100	"Tat binding protein 1(TBP-1)-interacting protein, putative"	0.820432	0.814982
	PBANKA_122070	PBANKA_1220700	"conserved Plasmodium protein, unknown function"	-0.632737	0.814982
	PBANKA_060890	PBANKA_0608900	"general transcription factor 3C polypeptide 5, putative"	-0.571221	0.815713
	PBANKA_030180	PBANKA_0301800	"conserved Plasmodium protein, unknown function"	0.801367	0.817557
	PBANKA_062345	PBANKA_0623450	"Pb-fam-1 protein, pseudogene"	-0.648556	0.819228
	PBANKA_091665	PBANKA_0916650	"conserved Plasmodium protein, unknown function"	1.0762	0.819228
	PBANKA_093920	PBANKA_0939200	"nucleolar rRNA processing protein, putative"	0.589114	0.819228
	PBANKA_135790	PBANKA_1357900	"conserved Plasmodium protein, unknown function"	0.914435	0.819228
	PBANKA_111430	PBANKA_1114300	"conserved Plasmodium protein, unknown function"	0.610544	0.820495
	PBANKA_146310	PBANKA_1463100	"conserved Plasmodium protein, unknown function"	-0.500971	0.820495
	PBANKA_143690	PBANKA_1436900	"FbpA domain protein, putative"	0.615823	0.820768
	PBANKA_061550	PBANKA_0615500	"conserved Plasmodium protein, unknown function"	0.717819	0.822341
	PBANKA_071810	PBANKA_0718100	"glutamyl-tRNA(Gln) amidotransferase subunit A, putative"	0.598917	0.822538
	PBANKA_093780	PBANKA_0937800	"U3/U14 snoRNA-associated small subunit rRNA processing protein, putative"	0.614631	0.822538
	PBANKA_111510	PBANKA_1115100	"amino acid transporter, putative"	-0.664872	0.822538
	PBANKA_020180	PBANKA_0201800	"TatD-like deoxyribonuclease, putative"	-0.798897	0.822767
	PBANKA_041730	PBANKA_0417300	"adapter-related protein, putative"	-0.653942	0.822767
	PBANKA_060970	PBANKA_0609700	"conserved Plasmodium protein, unknown function"	-0.637264	0.822767
	PBANKA_070450	PBANKA_0704500	"E3 ubiquitin-protein ligase, putative"	-0.574946	0.822767
	PBANKA_081040	PBANKA_0810400	"GDP-fucose protein O-fucosyltransferase 2, putative (POFUT2)"	1.1823	0.822767
	PBANKA_081180	PBANKA_0811800	"actin-like protein, putative (ALP5a)"	0.957888	0.822767
	PBANKA_093010	PBANKA_0930100	"conserved Plasmodium protein, unknown function"	-0.538348	0.822767
	PBANKA_111870	PBANKA_1118700	"acyl-CoA synthetase, putative"	-0.511781	0.822767
	PBANKA_120950	PBANKA_1209500	"conserved Plasmodium protein, unknown function"	0.627164	0.822767
	PBANKA_000160	PBANKA_0944041	"reticulocyte binding protein, putative, fragment"	-0.66428	0.823885
	PBANKA_011100	PBANKA_0111000	6-cysteine protein (P12)	-0.605999	0.823885
	PBANKA_020910	PBANKA_0209100	thrombospondin related sporozoite protein (TRSP)	0.646051	0.823885
	PBANKA_031500	PBANKA_0315000	"apicoplast RNA methyltransferase precursor, putative"	0.817357	0.823885
	PBANKA_041810	PBANKA_0418100	"conserved Plasmodium protein, unknown function"	-0.544467	0.823885
	PBANKA_052280	PBANKA_0522800	"40S ribosomal protein S19, putative"	0.515879	0.823885
	PBANKA_061730	PBANKA_0617300	"conserved Plasmodium protein, unknown function"	-0.561263	0.823885
	PBANKA_071460	PBANKA_0714600	"vacuolar sorting protein, putative"	0.677142	0.823885
	PBANKA_072080	PBANKA_0720800	"RNA-binding protein NOB1, putative"	0.601477	0.823885
	PBANKA_080670	PBANKA_0806700	"conserved Plasmodium protein, unknown function"	-0.618501	0.823885
	PBANKA_081760	PBANKA_0817600	"conserved Plasmodium protein, unknown function"	0.764729	0.823885
	PBANKA_090400	PBANKA_0904000	"conserved Plasmodium protein, unknown function"	0.591804	0.823885
	PBANKA_090750	PBANKA_0907500	"conserved Plasmodium protein, unknown function"	0.868213	0.823885
	PBANKA_090820	PBANKA_0908200	"conserved Plasmodium protein, unknown function"	-0.705052	0.823885
	PBANKA_092700	PBANKA_0927000	"protein kinase, putative (TKL2)"	-0.558964	0.823885
	PBANKA_093900	PBANKA_0939000	"ion channel protein, putative"	0.690453	0.823885
	PBANKA_100280	PBANKA_1002800	"Sec24-like protein, putative"	-0.532745	0.823885
	PBANKA_102720	PBANKA_1027200	"conserved Plasmodium protein, unknown function"	-0.585766	0.823885
	PBANKA_103980	PBANKA_1039800	"conserved Plasmodium protein, unknown function"	0.656781	0.823885
	PBANKA_113980	PBANKA_1139800	"conserved Plasmodium protein, unknown function"	0.95794	0.823885
	PBANKA_122830	PBANKA_1228300	"conserved Plasmodium protein, unknown function"	0.566361	0.823885
	PBANKA_122870	PBANKA_1228700	"conserved Plasmodium protein, unknown function"	0.601449	0.823885
	PBANKA_124060	PBANKA_1240600	"membrane skeletal protein, putative"	-0.630241	0.823885
	PBANKA_131820	PBANKA_1318200	"nifU protein, putative"	0.819416	0.823885
	PBANKA_133210	PBANKA_1332100	"conserved Plasmodium protein, unknown function"	-0.60434	0.823885
	PBANKA_134140	PBANKA_1341400	"conserved Plasmodium protein, unknown function"	-0.991105	0.823885
	PBANKA_134700	PBANKA_1347000	"conserved Plasmodium protein, unknown function"	-0.665346	0.823885
	PBANKA_135120	PBANKA_1351200	"conserved Plasmodium protein, unknown function"	-0.647622	0.823885
	PBANKA_135430	PBANKA_1354300	"sodium-dependent phosphate transporter, putative (PiT)"	0.625505	0.823885
	PBANKA_141520	PBANKA_1415200	"conserved Plasmodium protein, unknown function"	0.826562	0.823885
	PBANKA_141720	PBANKA_1417200	"conserved Plasmodium protein, unknown function"	-0.554869	0.823885
	PBANKA_145930	PBANKA_1459300	actin I	-0.558392	0.823885
	PBANKA_081010	PBANKA_0810100	"conserved Plasmodium protein, unknown function"	0.724287	0.825432
	PBANKA_040610	PBANKA_0406100	"conserved Plasmodium protein, unknown function"	-0.556507	0.825695
	PBANKA_112100	PBANKA_1121000	"conserved Plasmodium protein, unknown function"	0.570899	0.825695
	PBANKA_082820	PBANKA_0828200	"conserved Plasmodium protein, unknown function"	-0.583756	0.828309
	PBANKA_134770	PBANKA_1347700	"isoleucine--tRNA ligase, putative"	-0.645754	0.82851
	PBANKA_123920	PBANKA_1239200	"cytosolic preribosomal GTP-binding protein, putative"	0.658405	0.829075
	PBANKA_144090	PBANKA_1440900	"conserved Plasmodium protein, unknown function"	-0.67206	0.833157
	PBANKA_135490	PBANKA_1354900	"conserved Plasmodium protein, unknown function"	0.815224	0.834518
	PBANKA_145940	PBANKA_1459400	"conserved Plasmodium protein, unknown function"	-0.535511	0.834922
	PBANKA_060670	PBANKA_0606700	cysteine repeat modular protein 3 (CRMP3)	0.746219	0.835766
	PBANKA_061530	PBANKA_0615300	"conserved Plasmodium protein, unknown function"	-0.51326	0.835766
	PBANKA_070140	PBANKA_0701400	"U6 snRNA-associated Sm-like protein LSm8, putative (LSM8)"	0.758008	0.835766
	PBANKA_100700	PBANKA_1007000	"DnaJ protein, putative"	0.739247	0.835766
	PBANKA_101730	PBANKA_1017300	"conserved Plasmodium protein, unknown function"	-0.540169	0.835766
	PBANKA_110460	PBANKA_1104600	"conserved Plasmodium protein, unknown function"	-0.463811	0.835766
	PBANKA_031530	PBANKA_0315300	"conserved Plasmodium protein, unknown function"	-0.522656	0.837382
	PBANKA_040510	PBANKA_0405100	"membrane magnesium transporter, putative"	0.636308	0.837382
	PBANKA_040760	PBANKA_0407600	"asparagine synthetase, putative"	0.615777	0.837382
	PBANKA_050025	PBANKA_0216041,PBANKA_1400031,PBANKA_1465861	"tryptophan-rich antigen, putative, pseudogene"	1.28982	0.837382
	PBANKA_060550	PBANKA_0605500	"conserved Plasmodium protein, unknown function"	0.697185	0.837382
	PBANKA_082430	PBANKA_0824300	"conserved Plasmodium protein, unknown function"	-0.60996	0.837382
	PBANKA_145620	PBANKA_1456200	"rab specific GDP dissociation inhibitor, putative (rabGDI)"	-0.639015	0.837382
	PBANKA_010810	PBANKA_0108100	"conserved Plasmodium protein, unknown function"	0.652532	0.838313
	PBANKA_020930	PBANKA_0209300	actin-related protein (ARP1)	0.614178	0.838313
	PBANKA_050930	PBANKA_0509300	"glucosamine--fructose-6-phosphate aminotransferase, putative"	-0.486502	0.838313
	PBANKA_092050	PBANKA_0920500	"conserved Plasmodium protein, unknown function"	-0.554568	0.838313
	PBANKA_092080	PBANKA_0920800	"CRAL/TRIO domain-containing protein, putative"	-0.537773	0.838313
	PBANKA_101670	PBANKA_1016700	"conserved Plasmodium protein, unknown function"	-0.555557	0.838313
	PBANKA_102490	PBANKA_1024900	"DNA replication licensing factor MCM2, putative (MCM2)"	-0.58188	0.838313
	PBANKA_103920	PBANKA_1039200	"conserved Plasmodium protein, unknown function"	-0.560017	0.838313
	PBANKA_111860	PBANKA_1118600	"cell division cycle protein 48 homologue, putative"	-0.496725	0.838313
	PBANKA_114290	PBANKA_1142900	"suppressor of kinetochore protein 1, putative"	-0.718535	0.838313
	PBANKA_130230	PBANKA_1302300	metacaspase-like protein	-0.523898	0.838313
	PBANKA_131490	PBANKA_1314900	"conserved Plasmodium protein, unknown function"	-0.537825	0.838313
	PBANKA_131870	PBANKA_1318700	"protein phosphatase, putative"	0.943434	0.838313
	PBANKA_135620	PBANKA_1356200	"tRNA guanosine-2'-O-methyltransferase, putative"	0.627694	0.838313
	PBANKA_113450	PBANKA_1134500	"conserved Plasmodium protein, unknown function"	-0.602786	0.840118
	PBANKA_133350	PBANKA_1333500	"conserved Plasmodium protein, unknown function"	0.825505	0.840118
	PBANKA_142580	PBANKA_1425800	"conserved Plasmodium protein, unknown function"	-0.556889	0.840118
	PBANKA_083160	PBANKA_0831600	"conserved Plasmodium protein, unknown function"	1.0832	0.84242
	PBANKA_083630	PBANKA_0836300	cytoadherence linked asexual protein 9 (CLAG9)	-0.488843	0.84242
	PBANKA_100530	PBANKA_1005300	"conserved Plasmodium protein, unknown function"	-0.554286	0.843318
	PBANKA_141750	PBANKA_1417500	"conserved Plasmodium protein, unknown function"	-0.53511	0.843318
	PBANKA_143220	PBANKA_1432200	male development gene 1 (MDV1)	0.871898	0.843318
	PBANKA_110610	PBANKA_1106100	"conserved Plasmodium protein, unknown function"	0.468469	0.843633
	PBANKA_000110	PBANKA_1200041,PBANKA_1246961	"Plasmodium exported protein, unknown function"	1.16912	0.843881
	PBANKA_010150	PBANKA_0101500	"conserved Plasmodium protein, unknown function"	0.764483	0.843881
	PBANKA_011070	PBANKA_0110700	"conserved Plasmodium protein, unknown function"	-0.692356	0.843881
	PBANKA_051540	PBANKA_0515400	"conserved Plasmodium protein, unknown function"	-0.660421	0.843881
	PBANKA_060030	PBANKA_0600300	BIR protein	1.27006	0.843881
	PBANKA_060190	PBANKA_0601900	"high mobility group protein B1, putative (HMGB1)"	-0.521633	0.843881
	PBANKA_082540	PBANKA_0825400	"conserved Plasmodium protein, unknown function"	-0.56898	0.843881
	PBANKA_090290	PBANKA_0902800	"conserved Plasmodium protein, unknown function"	0.958047	0.843881
	PBANKA_090590	PBANKA_0905900	transcription factor with AP2 domain(s) (AP2-O)	-0.495153	0.843881
	PBANKA_092820	PBANKA_0928200	"conserved Plasmodium protein, unknown function"	0.736436	0.843881
	PBANKA_101250	PBANKA_1012500	leucine-rich repeat protein (LRR5)	-0.545391	0.843881
	PBANKA_121350	PBANKA_1213500	"conserved Plasmodium protein, unknown function"	-0.613522	0.843881
	PBANKA_132690	PBANKA_1326900	"DNA polymerase alpha subunit, putative"	-0.607564	0.843881
	PBANKA_133050	PBANKA_1330500	"conserved Plasmodium protein, unknown function"	0.909801	0.843881
	PBANKA_133660	PBANKA_1336600	"conserved Plasmodium protein, unknown function"	-0.686129	0.843881
	PBANKA_142410	PBANKA_1424100	"large ribosomal subunit processing factor, putative"	-0.845382	0.843881
	PBANKA_031630	PBANKA_0316300	"Plasmodium exported protein, unknown function"	0.488399	0.84494
	PBANKA_062070	PBANKA_0620700	"conserved Plasmodium protein, unknown function"	1.2056	0.84494
	PBANKA_062190	PBANKA_0621900	"mitochondrial import inner membrane translocase subunit tim14, putative (PAM18)"	0.931761	0.84494
	PBANKA_121970	PBANKA_1219700	glutaredoxin-like protein (GLP3)	0.95404	0.84494
	PBANKA_122590	PBANKA_1225900	"conserved Plasmodium protein, unknown function"	0.50289	0.84494
	PBANKA_140820	PBANKA_1408200	"conserved Plasmodium protein, unknown function"	-0.616116	0.84494
	PBANKA_020820	PBANKA_0208200	"conserved Plasmodium protein, unknown function"	0.748543	0.846337
	PBANKA_041640	PBANKA_0416400	"conserved Plasmodium protein, unknown function"	0.673487	0.846337
	PBANKA_020170	PBANKA_0201700	"conserved Plasmodium protein, unknown function"	1.145	0.846375
	PBANKA_081030	PBANKA_0810300	"conserved Plasmodium protein, unknown function"	0.779122	0.846375
	PBANKA_091460	PBANKA_0914600	"RNA (uracil-5-)methyltransferase, putative"	-0.522871	0.846375
	PBANKA_092590	PBANKA_0925900	"conserved Plasmodium protein, unknown function"	-0.543234	0.846375
	PBANKA_092710	PBANKA_0927100	"conserved Plasmodium protein, unknown function"	-0.723435	0.846375
	PBANKA_020160	PBANKA_0201600	early transcribed membrane protein (ETRAMP)	-0.493381	0.84964
	PBANKA_030220	PBANKA_0302200	"dynein light chain, putative"	-0.589098	0.84964
	PBANKA_030400	PBANKA_0304000	"conserved Plasmodium protein, unknown function"	-0.569465	0.84964
	PBANKA_030510	PBANKA_0305100	serine repeat antigen 1 (SERA1)	-0.538374	0.84964
	PBANKA_040310	PBANKA_0403100	"1-cys-glutaredoxin-like protein-1, putative (GLP1)"	0.741249	0.84964
	PBANKA_040540	PBANKA_0405400	"40S ribosomal protein S12, putative"	0.590787	0.84964
	PBANKA_060430	PBANKA_0604300	"conserved Plasmodium protein, unknown function"	-0.506357	0.84964
	PBANKA_071100	PBANKA_0711000	"conserved Plasmodium protein, unknown function"	0.513094	0.84964
	PBANKA_072100	PBANKA_0721000	"conserved Plasmodium protein, unknown function"	0.791882	0.84964
	PBANKA_080570	PBANKA_0805700	"heat shock protein 90, putative (HSP90)"	-0.646549	0.84964
	PBANKA_082020	PBANKA_0820200	"thioredoxin, putative"	0.854339	0.84964
	PBANKA_082400	PBANKA_0824000	"OTU-like cysteine protease, putative"	0.88725	0.84964
	PBANKA_082730	PBANKA_0827300	"conserved Plasmodium protein, unknown function"	0.600644	0.84964
	PBANKA_083140	PBANKA_0831400	"conserved Plasmodium protein, unknown function"	-0.653023	0.84964
	PBANKA_083620	PBANKA_0836200	"conserved Plasmodium protein, unknown function"	0.547658	0.84964
	PBANKA_091580	PBANKA_0915800	"pre-mRNA splicing factor, putative"	0.620659	0.84964
	PBANKA_091750	PBANKA_0917500	"structural maintenance of chromosome protein, putative"	-0.571652	0.84964
	PBANKA_092570	PBANKA_0925700	"conserved Plasmodium protein, unknown function"	-0.648697	0.84964
	PBANKA_101310	PBANKA_1013100	"60S ribosomal protein L14, putative"	0.539573	0.84964
	PBANKA_103040	PBANKA_1030400	"conserved Plasmodium protein, unknown function"	0.629319	0.84964
	PBANKA_104020	PBANKA_1040200	BIR protein	1.19879	0.84964
	PBANKA_110160	PBANKA_1101600	"chromosome assembly factor 1, putative"	-0.513521	0.84964
	PBANKA_110740	PBANKA_1107400	"conserved Plasmodium protein, unknown function"	-0.486484	0.84964
	PBANKA_111320	PBANKA_1113200	"mitochondrial import inner membrane translocase subunit TIM16, putative (PAM16)"	-0.710497	0.84964
	PBANKA_111360	PBANKA_1113600	"conserved Plasmodium protein, unknown function"	0.709963	0.84964
	PBANKA_112300	PBANKA_1123000	"conserved Plasmodium protein, unknown function"	0.889476	0.84964
	PBANKA_113950	PBANKA_1139500	"conserved Plasmodium protein, unknown function"	0.690221	0.84964
	PBANKA_114200	PBANKA_1142000	"conserved Plasmodium protein, unknown function"	1.14928	0.84964
	PBANKA_114550	PBANKA_1145500	"conserved Plasmodium protein, unknown function"	-0.565941	0.84964
	PBANKA_120320	PBANKA_1203200	"conserved Plasmodium protein, unknown function"	0.807138	0.84964
	PBANKA_121690	PBANKA_1216900	"ATP-dependent RNA helicase, putative"	-0.543555	0.84964
	PBANKA_122450	PBANKA_1224500	"conserved Plasmodium protein, unknown function"	0.699712	0.84964
	PBANKA_133480	PBANKA_1334800	"conserved Plasmodium protein, unknown function"	0.732693	0.84964
	PBANKA_135030	PBANKA_1350300	"RanBPM and CLTH-like protein, putative"	0.56558	0.84964
	PBANKA_140690	PBANKA_1406900	"conserved Plasmodium protein, unknown function"	-0.528044	0.84964
	PBANKA_145330	PBANKA_1453300	"acyl-CoA synthetase, putative"	-0.460029	0.84964
	PBANKA_050680	PBANKA_0506800	"conserved Plasmodium protein, unknown function"	0.645398	0.849642
	PBANKA_061030	PBANKA_0610300	"polyubiquitin, putative"	-0.582978	0.851092
	PBANKA_090470	PBANKA_0904700	"60S ribosomal protein L41, putative"	0.588779	0.851092
	PBANKA_052450	PBANKA_0524500	"conserved rodent malaria protein, unknown function"	-0.669754	0.852592
	PBANKA_080020	PBANKA_0800200	"Pb-fam-1 protein, pseudogene"	1.10551	0.852592
	PBANKA_100230	PBANKA_1002300	"conserved Plasmodium protein, unknown function"	0.663349	0.852592
	PBANKA_142060	PBANKA_1420600	"histone H2B variant, putative (H2B.Z)"	-0.530014	0.852592
	PBANKA_144860	PBANKA_1448600	"conserved Plasmodium protein, unknown function"	0.697209	0.852592
	PBANKA_040690	PBANKA_0406900	"conserved Plasmodium protein, unknown function"	-0.536954	0.853108
	PBANKA_061960	PBANKA_0619600	"PelOta protein homologue, putative"	-0.613584	0.853108
	PBANKA_071340	PBANKA_0713400	"conserved Plasmodium protein, unknown function"	0.678694	0.853108
	PBANKA_090080	PBANKA_0900900,PBANKA_1000011	"reticulocyte binding protein, putative (Pb235)"	-0.598689	0.853108
	PBANKA_090090	PBANKA_0900900	"reticulocyte binding protein, putative, fragment (Pb235)"	-0.594693	0.853108
	PBANKA_092830	PBANKA_0928300	"conserved Plasmodium protein, unknown function"	-0.513957	0.853108
	PBANKA_093830	PBANKA_0938300	"heat shock protein, putative"	-0.481343	0.853108
	PBANKA_094270	PBANKA_0942700	"chromatin remodeling protein, putative (SNF2L)"	-0.593915	0.853108
	PBANKA_100480	PBANKA_1004800	"peptidyl-tRNA hydrolase, putative"	0.619539	0.853108
	PBANKA_102740	PBANKA_1027400	"RNA-binding protein, putative"	1.02186	0.853108
	PBANKA_102920	PBANKA_1029200	"FeS assembly ATPase SufC, putative (SufC)"	0.636111	0.853108
	PBANKA_103420	PBANKA_1034200	"conserved Plasmodium protein, unknown function"	1.01936	0.853108
	PBANKA_112690	PBANKA_1126900	protein kinase PK4 (PK4)	-0.520346	0.853108
	PBANKA_113290	PBANKA_1132900	"regulator of chromosome condensation, putative"	-0.489898	0.853108
	PBANKA_113350	PBANKA_1133500	"glutamate--tRNA ligase, putative"	0.66037	0.853108
	PBANKA_121070	PBANKA_1210700	"ubiquinol-cytochrome c reductase complex subunit, putative"	-0.518239	0.853108
	PBANKA_122860	PBANKA_1228600	"conserved Plasmodium protein, unknown function"	-0.54597	0.853108
	PBANKA_123230	PBANKA_1232300	"UTP--glucose-1-phosphate uridylyltransferase, putative"	0.759908	0.853108
	PBANKA_131340	PBANKA_1313400	"exosome complex exonuclease RRP6, putative (RRP6)"	0.466668	0.853108
	PBANKA_131930	PBANKA_1319300	"ferlin, putative"	-0.561839	0.853108
	PBANKA_133560	PBANKA_1335600	"M1-family aminopeptidase, putative"	-0.774929	0.853108
	PBANKA_135110	PBANKA_1351100	"exoribonuclease, putative"	-0.478313	0.853108
	PBANKA_141490	PBANKA_1414900	"conserved Plasmodium protein, unknown function"	0.572096	0.853108
	PBANKA_145380	PBANKA_1453800	"conserved Plasmodium protein, unknown function"	-0.809587	0.853108
	PBANKA_145640	PBANKA_1456400	"SNARE protein, putative"	-0.544893	0.853108
	PBANKA_146100	PBANKA_1461000	"methyltransferase, putative"	-0.622545	0.853108
	PBANKA_030070	PBANKA_0300700	"conserved Plasmodium protein, unknown function"	-0.533375	0.853471
	PBANKA_060250	PBANKA_0602500	"Sua5/YciO/YrdC family protein, putative"	0.617881	0.853471
	PBANKA_090670	PBANKA_0906700	"conserved Plasmodium protein, unknown function"	-0.50323	0.853471
	PBANKA_091060	PBANKA_0910600	"ubiquitin related modifier, putative"	0.846197	0.853471
	PBANKA_132210	PBANKA_1322100	"aminotransferase, putative"	-0.607445	0.853471
	PBANKA_141050	PBANKA_1410500	"malonyl CoA-acyl carrier protein transacylase precursor, putative"	1.05436	0.853471
	PBANKA_031320	PBANKA_0313200	"conserved Plasmodium protein, unknown function"	0.522929	0.854206
	PBANKA_111890	PBANKA_1118900	"conserved Plasmodium protein, unknown function"	-0.526833	0.854206
	PBANKA_111470	PBANKA_1114700	"rhomboid protease, putative"	0.694648	0.854221
	PBANKA_131180	PBANKA_1311800	"U3 snoRNA-associated small subunit rRNA processing protein, putative"	0.525739	0.854221
	PBANKA_010050	PBANKA_0100500	BIR protein	-0.482534	0.856965
	PBANKA_050300	PBANKA_0503000	"conserved Plasmodium protein, unknown function"	-0.548835	0.856965
	PBANKA_051320	PBANKA_0513200	"conserved Plasmodium protein, unknown function"	0.624167	0.856965
	PBANKA_121570	PBANKA_1215700	"conserved Plasmodium protein, unknown function"	0.70244	0.856965
	PBANKA_134460	PBANKA_1344600	"conserved Plasmodium protein, unknown function"	-0.523796	0.856965
	PBANKA_135350	PBANKA_1353500	"exosome complex component RRP42, putative (RRP42)"	0.652393	0.856965
	PBANKA_143560	PBANKA_1435600	"debranching enzyme-associated ribonuclease, putative (DRN1)"	0.48988	0.856965
	PBANKA_041340	PBANKA_0413400	"conserved Plasmodium protein, unknown function"	0.803769	0.858844
	PBANKA_051590	PBANKA_0515900	"mRNA-decapping enzyme subunit 1, putative (DCP1)"	-0.531292	0.858844
	PBANKA_060010	PBANKA_0600100	BIR protein	1.20475	0.858844
	PBANKA_062030	PBANKA_0620300	"conserved Plasmodium protein, unknown function"	-0.672726	0.858844
	PBANKA_082630	PBANKA_0826300	"thioredoxin-like protein 2, putative"	0.71253	0.858844
	PBANKA_082800	PBANKA_0828000	"zinc finger protein, putative"	0.564989	0.858844
	PBANKA_090810	PBANKA_0908100	"conserved Plasmodium protein, unknown function"	-0.507127	0.858844
	PBANKA_091370	PBANKA_0913700	"coatomer delta subunit, putative"	-0.502093	0.858844
	PBANKA_131690	PBANKA_1316900	"conserved Plasmodium protein, unknown function"	-0.526375	0.858844
	PBANKA_132890	PBANKA_1328900	"potassium channel, putative"	0.685125	0.858844
	PBANKA_133140	PBANKA_1331400	"conserved Plasmodium protein, unknown function"	-0.564189	0.858844
	PBANKA_135680	PBANKA_1356800	"conserved Plasmodium protein, unknown function"	-0.563063	0.858844
	PBANKA_021450	PBANKA_0214500	"conserved Plasmodium protein, unknown function"	-0.735867	0.858851
	PBANKA_030410	PBANKA_0304100	"conserved Plasmodium protein, unknown function"	0.602033	0.858851
	PBANKA_051180	PBANKA_0511800	"centrin-3, putative"	-0.491579	0.858851
	PBANKA_051750	PBANKA_0517500	"bromodomain protein, putative"	0.479284	0.858851
	PBANKA_070740	PBANKA_0707400	"RNA-binding protein, putative"	0.50389	0.858851
	PBANKA_101170	PBANKA_1011700	"conserved Plasmodium protein, unknown function"	0.522282	0.858851
	PBANKA_101330	PBANKA_1013300	mitogen-activated protein kinase 1 (MAP1)	-0.515206	0.858851
	PBANKA_101640	PBANKA_1016400	"metabolite/drug transporter, putative"	-0.515395	0.858851
	PBANKA_101680	PBANKA_1016800	"exosome complex exonuclease rrp41, putative"	0.804446	0.858851
	PBANKA_123890	PBANKA_1238900	"conserved Plasmodium protein, unknown function"	-0.500844	0.858851
	PBANKA_130110	PBANKA_1301100	"conserved Plasmodium protein, unknown function"	-0.483167	0.858851
	PBANKA_130290	PBANKA_1302900	"copper transporter, putative"	0.619876	0.858851
	PBANKA_130430	PBANKA_1304300	"conserved Plasmodium protein, unknown function"	-0.475249	0.858851
	PBANKA_134350	PBANKA_1343500	"conserved Plasmodium protein, unknown function"	-0.5726	0.858851
	PBANKA_136300	PBANKA_1363000	"small nuclear ribonucleoprotein E, putative (SNRPE)"	0.72475	0.858851
	PBANKA_142260	PBANKA_1422600	"selenoprotein, putative (Sel3)"	0.710056	0.858851
	PBANKA_145690	PBANKA_1456900	"translation initiation factor SUI1, putative"	-0.509869	0.858851
	PBANKA_146560	PBANKA_1465600	BIR protein	1.19721	0.858851
	PBANKA_144750	PBANKA_1447500	"conserved Plasmodium protein, unknown function"	-0.778832	0.859494
	PBANKA_112950	PBANKA_1129500	"conserved Plasmodium protein, unknown function"	0.690656	0.85956
	PBANKA_000430	PBANKA_0837001	BIR protein	1.06709	0.860712
	PBANKA_010610	PBANKA_0106100	"para-hydroxybenzoate--polyprenyltransferase, putative"	-0.542874	0.860712
	PBANKA_011000	PBANKA_0110000	"60S ribosomal protein L39, putative"	0.519491	0.860712
	PBANKA_093750	PBANKA_0937500	"conserved Plasmodium protein, unknown function"	-0.485258	0.860712
	PBANKA_112990	PBANKA_1129900	"conserved Plasmodium protein, unknown function"	-0.468731	0.860712
	PBANKA_120170	PBANKA_1201700	"N-acetyltransferase, putative"	0.781304	0.860712
	PBANKA_133890	PBANKA_1338900	"glideosome associated protein with multiple membrane spans 1, putative (GAPM1)"	-0.614302	0.860712
	PBANKA_135210	PBANKA_1352100	"conserved Plasmodium protein, unknown function"	0.527784	0.860712
	PBANKA_144330	PBANKA_1443300	"merozoite surface protein 9, putative"	-0.539397	0.860712
	PBANKA_135640	PBANKA_1356400	"DNA repair protein RAD5, putative (RAD5)"	-0.545573	0.860938
	PBANKA_123960	PBANKA_1239600	"ubiquitin fusion degradation protein UFD1, putative"	0.541484	0.861088
	PBANKA_072050	PBANKA_0720500	"conserved Plasmodium protein, unknown function"	0.914848	0.862365
	PBANKA_142000	PBANKA_1420000	"conserved Plasmodium protein, unknown function"	0.692882	0.862365
	PBANKA_031460	PBANKA_0314600	"conserved Plasmodium protein, unknown function"	0.579502	0.863851
	PBANKA_050480	PBANKA_0504800	"conserved Plasmodium protein, unknown function"	-0.463416	0.863851
	PBANKA_030340	PBANKA_0303400	"conserved Plasmodium protein, unknown function"	-0.521454	0.86429
	PBANKA_041850	PBANKA_0418500	"Plasmodium exported protein, unknown function, fragment"	0.479357	0.86429
	PBANKA_051740	PBANKA_0517400	"myb2 transcription factor, putative (Myb2)"	-0.579477	0.86429
	PBANKA_082300	PBANKA_0823000	"ubiquitin-like protein, putative"	-0.55472	0.86429
	PBANKA_082450	PBANKA_0824500	"lipoate-protein ligase a type 2, putative (LplA2)"	0.928822	0.86429
	PBANKA_091260	PBANKA_0912600	"conserved Plasmodium protein, unknown function"	-0.554296	0.86429
	PBANKA_091610	PBANKA_0916100	"nucleic acid binding protein, putative"	-0.544033	0.86429
	PBANKA_101350	PBANKA_1013500	"cytosolic preribosomal GTPase, putative"	0.512823	0.86429
	PBANKA_102750	PBANKA_1027500	"RNA polymerase small subunit, putative"	0.780969	0.86429
	PBANKA_135890	PBANKA_1358900	"dynactin subunit 2, putative"	0.574274	0.86429
	PBANKA_141310	PBANKA_1413100	lipoate protein ligase a type 1 (LplA1)	0.719296	0.86429
	PBANKA_141760	PBANKA_1417600	"conserved protein, unknown function"	-0.447321	0.86429
	PBANKA_135760	PBANKA_1357600	"conserved Plasmodium protein, unknown function"	-0.523915	0.864824
	PBANKA_062090	PBANKA_0620900	"conserved Plasmodium protein, unknown function"	-0.533097	0.865324
	PBANKA_091670	PBANKA_0916700	"conserved Plasmodium protein, unknown function"	0.746555	0.865324
	PBANKA_091790	PBANKA_0917900	"26S protease subunit regulatory subunit 6a, putative"	-0.502376	0.865324
	PBANKA_070620	PBANKA_0706200	"nucleoside transporter 2, putative (NT2)"	0.804257	0.867381
	PBANKA_030970	PBANKA_0309700	"multidrug efflux pump, putative"	0.689433	0.867784
	PBANKA_103280	PBANKA_1032800	"conserved Plasmodium protein, unknown function"	0.536874	0.867784
	PBANKA_144350	PBANKA_1443500	"conserved Plasmodium protein, unknown function"	-0.592372	0.867792
	PBANKA_120880	PBANKA_1208800	"conserved Plasmodium protein, unknown function"	0.646612	0.867962
	PBANKA_000510	PBANKA_0600351	"reticulocyte binding protein, putative, fragment (Pb235)"	0.752255	0.868529
	PBANKA_082840	PBANKA_0828400	"conserved Plasmodium protein, unknown function"	-0.458095	0.868529
	PBANKA_060410	PBANKA_0604100	"conserved Plasmodium protein, unknown function"	-0.438252	0.868861
	PBANKA_121820	PBANKA_1218200	"T-complex protein 1 epsilon subunit, putative"	-0.624399	0.868861
	PBANKA_060640	PBANKA_0606400	"conserved Plasmodium protein, unknown function"	0.623265	0.870782
	PBANKA_082060	PBANKA_0820600	"pyridoxal 5'-phosphate dependent enzyme class III, putative"	0.672649	0.871932
	PBANKA_110100	PBANKA_1101000	Pb-fam-1 protein	-0.786361	0.871932
	PBANKA_113870	PBANKA_1138700	"conserved Plasmodium protein, unknown function"	-0.624626	0.871932
	PBANKA_122260	PBANKA_1222600	"conserved Plasmodium protein, unknown function"	-0.442405	0.871932
	PBANKA_020290	PBANKA_0202900	"transcription initiation factor TFIIB, putative"	0.574771	0.873292
	PBANKA_090860	PBANKA_0908600	"conserved Plasmodium protein, unknown function"	0.714158	0.873292
	PBANKA_092850	PBANKA_0928500	"peptidase, putative"	0.553129	0.873292
	PBANKA_114670	PBANKA_1146700	BIR protein	1.00992	0.873292
	PBANKA_132070	PBANKA_1320700	"signal peptide peptidase, putative (SPP)"	-0.446919	0.873292
	PBANKA_134030	PBANKA_1340300	"phosphoribosylpyrophosphate synthetase, putative"	0.54882	0.873292
	PBANKA_134540	PBANKA_1345400	"ER lumen protein retaining receptor 1, putative"	-0.479621	0.873292
	PBANKA_135180	PBANKA_1351800	"proteasome regulatory component, putative"	-0.46458	0.873292
	PBANKA_143850	PBANKA_1438500	"conserved Plasmodium protein, unknown function"	-0.46938	0.873292
	PBANKA_145160	PBANKA_1451600	"ubiquitin activating enzyme, putative"	-0.445958	0.873292
	PBANKA_020770	PBANKA_0207700	"conserved Plasmodium protein, unknown function"	-0.520417	0.874438
	PBANKA_102270	PBANKA_1022700	"conserved Plasmodium protein, unknown function"	-0.499219	0.875967
	PBANKA_122730	PBANKA_1227300	"conserved Plasmodium protein, unknown function"	0.707502	0.875967
	PBANKA_123510	PBANKA_1235100	"U6 snRNA-associated sm-like protein lsm2, putative (LSM2)"	-0.654518	0.875967
	PBANKA_093870	PBANKA_0938700	"D-tyrosyl-tRNA(Tyr) deacylase, putative (DTD)"	0.74053	0.876654
	PBANKA_124200	PBANKA_1242000	"ubiquitin carboxyl-terminal hydrolase, putative"	0.536615	0.876654
	PBANKA_052170	PBANKA_0521700	"transcription factor with AP2 domain, putative (ApiAP2)"	-0.545256	0.877653
	PBANKA_041590	PBANKA_0415900	"conserved Plasmodium protein, unknown function"	-0.62497	0.877841
	PBANKA_052310	PBANKA_0523100	"eukaryotic initiation factor, putative"	0.553618	0.877969
	PBANKA_110086	PBANKA_1100860	"conserved rodent malaria protein, unknown function"	0.579097	0.877969
	PBANKA_121110	PBANKA_1211100	"phosphatase, putative"	0.470746	0.877969
	PBANKA_031660	PBANKA_0316600	"reticulocyte binding protein, putative (Pb235)"	-0.706534	0.878324
	PBANKA_081590	PBANKA_0815900	"BSD domain, putative"	-0.508005	0.878324
	PBANKA_070990	PBANKA_0709900	"conserved Plasmodium protein, unknown function"	0.450906	0.878344
	PBANKA_000190	PBANKA_0600081	BIR protein	1.15356	0.879027
	PBANKA_071590	PBANKA_0715900	"ubiquitin carboxyl-terminal hydrolase 13, putative (USP13)"	-0.584958	0.87935
	PBANKA_130320	PBANKA_1303200	"conserved Plasmodium protein, unknown function"	-0.485368	0.87935
	PBANKA_071900	PBANKA_0718900	"conserved Plasmodium protein, unknown function, fragment"	-0.772171	0.880812
	PBANKA_080270	PBANKA_0802700	"conserved Plasmodium protein, unknown function"	-0.558389	0.880812
	PBANKA_134210	PBANKA_1342100	"conserved Plasmodium protein, unknown function"	0.510208	0.880812
	PBANKA_103840	PBANKA_1038400	"selenoprotein, putative (Sel1)"	0.821158	0.881044
	PBANKA_112830	PBANKA_1128300	"amino acid transporter, putative"	0.613292	0.881044
	PBANKA_140780	PBANKA_1407800	"U4/U6 small nuclear ribonucleoprotein PRP3, putative (PRPF3)"	0.538319	0.881044
	PBANKA_142920	PBANKA_1429200	"conserved Plasmodium protein, unknown function"	0.705389	0.881044
	PBANKA_113850	PBANKA_1138500	"exonuclease, putative"	-0.720461	0.881048
	PBANKA_134100	PBANKA_1341000	"conserved Plasmodium protein, unknown function"	-0.464676	0.881048
	PBANKA_141790	PBANKA_1417900	"conserved Plasmodium protein, unknown function"	-0.51964	0.881048
	PBANKA_000300	PBANKA_0623651	"BIR protein, fragment"	0.725994	0.883227
	PBANKA_010010	PBANKA_0100100	Pb-fam-1 protein	0.912174	0.883227
	PBANKA_010340	PBANKA_0103400	"glyoxalase I, putative (GILP)"	-0.655585	0.883227
	PBANKA_020970	PBANKA_0209700	"zinc carboxy peptidase, putative"	0.585835	0.883227
	PBANKA_030030	PBANKA_0300300	BIR protein	0.899954	0.883227
	PBANKA_031170	PBANKA_0311700	"rhoptry neck protein 6, putative (RON6)"	-0.575235	0.883227
	PBANKA_031430	PBANKA_0314300	"conserved Plasmodium protein, unknown function"	-0.446535	0.883227
	PBANKA_040490	PBANKA_0404900	"conserved Plasmodium protein, unknown function"	0.522635	0.883227
	PBANKA_040750	PBANKA_0407500	"N2227-like protein, putative"	0.576564	0.883227
	PBANKA_041065	PBANKA_0410650	"conserved Plasmodium protein, unknown function"	0.607615	0.883227
	PBANKA_050390	PBANKA_0503900	"conserved Plasmodium protein, unknown function"	-0.511697	0.883227
	PBANKA_051280	PBANKA_0512800	"merozoite TRAP-like protein, putative (MTRAP)"	-0.492638	0.883227
	PBANKA_051520	PBANKA_0515200	"MORN repeat-containing protein 1, putative (MORN1)"	-0.655	0.883227
	PBANKA_051600	PBANKA_0516000	"conserved Plasmodium protein, unknown function"	-0.763287	0.883227
	PBANKA_052200	PBANKA_0522000	"conserved Plasmodium protein, unknown function"	-0.449335	0.883227
	PBANKA_052240	PBANKA_0522400	"steroid dehydrogenase, putative"	0.717602	0.883227
	PBANKA_052340	PBANKA_0523400	"conserved Plasmodium protein, unknown function"	-0.501418	0.883227
	PBANKA_061480	PBANKA_0614800	"conserved Plasmodium protein, unknown function"	-0.49846	0.883227
	PBANKA_061940	PBANKA_0619400	"conserved Plasmodium protein, unknown function"	-0.595806	0.883227
	PBANKA_070040	PBANKA_0007801,PBANKA_0700400	"Plasmodium exported protein, unknown function"	1.13667	0.883227
	PBANKA_070300	PBANKA_0703000	"conserved Plasmodium protein, unknown function"	0.536397	0.883227
	PBANKA_071530	PBANKA_0715300	"conserved Plasmodium protein, unknown function"	-0.510102	0.883227
	PBANKA_080470	PBANKA_0804700	"conserved Plasmodium protein, unknown function"	-0.512878	0.883227
	PBANKA_080590	PBANKA_0805900	"kinesin-8, putative"	-0.538298	0.883227
	PBANKA_081500	PBANKA_0815000	"pseudouridylate synthase, putative"	0.616626	0.883227
	PBANKA_081730	PBANKA_0817300	"conserved Plasmodium protein, unknown function"	-0.532454	0.883227
	PBANKA_082170	PBANKA_0821700	"inosine-5'-monophosphate dehydrogenase, putative"	0.60357	0.883227
	PBANKA_082460	PBANKA_0824600	"conserved protein, unknown function"	-0.998763	0.883227
	PBANKA_083290	PBANKA_0832900	"Protein MAM3, putative"	-0.463008	0.883227
	PBANKA_090440	PBANKA_0904400	"conserved Plasmodium protein, unknown function"	0.614866	0.883227
	PBANKA_091360	PBANKA_0913600	"conserved Plasmodium protein, unknown function"	-0.887811	0.883227
	PBANKA_091690	PBANKA_0916900	"conserved Plasmodium protein, unknown function"	0.572553	0.883227
	PBANKA_092270	PBANKA_0922700	"conserved Plasmodium protein, unknown function"	0.705517	0.883227
	PBANKA_092960	PBANKA_0929600	"pre-RNA processing ribonucleoprotein, putative"	0.51886	0.883227
	PBANKA_093120	PBANKA_0931200	"heat shock protein 101, putative"	-0.418993	0.883227
	PBANKA_093160	PBANKA_0931600	"ER membrane protein Sec12, putative (SEC12)"	-0.50997	0.883227
	PBANKA_093490	PBANKA_0934900	"conserved Plasmodium protein, unknown function"	0.807831	0.883227
	PBANKA_094260	PBANKA_0942600	"conserved Plasmodium protein, unknown function"	-0.492618	0.883227
	PBANKA_100220	PBANKA_1002200	6-cysteine protein (P36p)	1.08571	0.883227
	PBANKA_100490	PBANKA_1004900	"transcription factor, putative"	0.53215	0.883227
	PBANKA_101050	PBANKA_1010500	"Hsp70/Hsp90 organizing protein, putative (HOP)"	-0.543179	0.883227
	PBANKA_101200	PBANKA_1012000	"SF-assemblin, putative"	-0.521744	0.883227
	PBANKA_101620	PBANKA_1016200	"protein kinase, putative"	0.464007	0.883227
	PBANKA_103000	PBANKA_1030000	"deoxyhypusine synthase, putative (DHS)"	0.634555	0.883227
	PBANKA_103110	PBANKA_1031100	"DNA replication enzyme, putative (PREX)"	-0.449495	0.883227
	PBANKA_103610	PBANKA_1036100	"conserved Plasmodium protein, unknown function"	-0.495945	0.883227
	PBANKA_103690	PBANKA_1036900	"conserved Plasmodium protein, unknown function"	-0.428622	0.883227
	PBANKA_110350	PBANKA_1103500	"conserved Plasmodium protein, unknown function"	-0.45455	0.883227
	PBANKA_110540	PBANKA_1105400	"small ubiquitin-related modifier, putative (SUMO)"	0.52256	0.883227
	PBANKA_110980	PBANKA_1109800	"peptidyl-prolyl cis-trans isomerase, putative (CYP87)"	-0.611896	0.883227
	PBANKA_112190	PBANKA_1121900	"chorismate synthase, putative (CS)"	-0.492777	0.883227
	PBANKA_112580	PBANKA_1125800	"conserved Plasmodium protein, unknown function"	0.88957	0.883227
	PBANKA_112620	PBANKA_1126200	"4-methyl-5(B-hydroxyethyl)-thiazol monophosphate biosynthesis enzyme, putative"	-0.564341	0.883227
	PBANKA_113380	PBANKA_1133800	"DNA helicase, putative"	-0.510772	0.883227
	PBANKA_113470	PBANKA_1134700	"conserved Plasmodium protein, unknown function"	-0.526741	0.883227
	PBANKA_120250	PBANKA_1202500	"conserved Plasmodium protein, unknown function"	-0.442938	0.883227
	PBANKA_120410	PBANKA_1204100	"conserved Plasmodium protein, unknown function"	-0.422556	0.883227
	PBANKA_121190	PBANKA_1211900	phosphoinositide-specific phospholipase C (PI-PLC)	-0.431465	0.883227
	PBANKA_121600	PBANKA_1216000	"iron-sulfur cluster assembly accessory protein, putative"	0.684517	0.883227
	PBANKA_121720	PBANKA_1217200	"conserved Plasmodium protein, unknown function"	-0.443629	0.883227
	PBANKA_123280	PBANKA_1232800	"conserved Plasmodium protein, unknown function"	0.543018	0.883227
	PBANKA_123560	PBANKA_1235600	"adenosylhomocysteinase, putative (SAHH)"	0.535538	0.883227
	PBANKA_123580	PBANKA_1235800	"conserved Plasmodium protein, unknown function"	0.699195	0.883227
	PBANKA_123710	PBANKA_1237100	"conserved Plasmodium protein, unknown function"	-0.534033	0.883227
	PBANKA_124170	PBANKA_1241700	"transmembrane emp24 domain-containing protein, putative"	-0.595079	0.883227
	PBANKA_124420	PBANKA_1244200	"conserved Plasmodium protein, unknown function"	-0.547779	0.883227
	PBANKA_124510	PBANKA_1245100	"conserved Plasmodium protein, unknown function"	-0.532364	0.883227
	PBANKA_130340	PBANKA_1303400	"CCAAT-binding transcription factor, putative"	-0.506742	0.883227
	PBANKA_130520	PBANKA_1305200	"serine/threonine protein kinase, putative"	-0.539603	0.883227
	PBANKA_131920	PBANKA_1319200	"gamma-adaptin, putative"	-0.417373	0.883227
	PBANKA_132370	PBANKA_1323700	"zinc finger protein, putative"	0.548848	0.883227
	PBANKA_132560	PBANKA_1325600	"valine--tRNA ligase, putative"	-0.59627	0.883227
	PBANKA_132730	PBANKA_1327300	"conserved Plasmodium protein, unknown function"	-0.462605	0.883227
	PBANKA_133780	PBANKA_1337800	"DHHC-type zinc finger protein, putative"	-0.473765	0.883227
	PBANKA_134290	PBANKA_1342900	"regulator of nonsense transcripts 3B, putative (UPF3B)"	0.616706	0.883227
	PBANKA_134380	PBANKA_1343800	transcriptional regulatory protein sir2a (Sir2A)	-0.543114	0.883227
	PBANKA_134710	PBANKA_1347100	"sedlin, putative"	0.574591	0.883227
	PBANKA_135020	PBANKA_1350200	"conserved Plasmodium protein, unknown function"	0.580337	0.883227
	PBANKA_136040	PBANKA_1360400	"conserved Plasmodium protein, unknown function"	0.746584	0.883227
	PBANKA_140010	PBANKA_1400100	BIR protein	0.997023	0.883227
	PBANKA_140150	PBANKA_1401500	"conserved Plasmodium protein, unknown function"	-0.54531	0.883227
	PBANKA_140870	PBANKA_1408700	"conserved Plasmodium protein, unknown function"	-0.607522	0.883227
	PBANKA_141480	PBANKA_1414800	"conserved Plasmodium protein, unknown function"	0.907227	0.883227
	PBANKA_142810	PBANKA_1428100	"asparagine-rich antigen, putative"	-0.460328	0.883227
	PBANKA_144980	PBANKA_1449800	"inorganic pyrophosphatase, putative"	0.524639	0.883227
	PBANKA_145020	PBANKA_1450200	"serine hydroxymethyltransferase, putative (SHMT)"	-0.420411	0.883227
	PBANKA_145830	PBANKA_1458300	"kinesin-13, putative"	-0.479475	0.883227
	PBANKA_145950	PBANKA_1459500	"myosin light chain 1, putative,myosin A tail domain interacting protein MTIP, putative (MTIP)"	-0.597423	0.883227
	PBANKA_146190	PBANKA_1461900	"conserved Plasmodium protein, unknown function"	-0.676447	0.883227
	PBANKA_146200	PBANKA_1462000	"conserved Plasmodium protein, unknown function"	0.572098	0.883227
	PBANKA_146440	PBANKA_1464400	"conserved Plasmodium protein, unknown function, fragment"	0.57393	0.883227
	PBANKA_020136	PBANKA_0201360	"BIR protein, pseudogene"	0.852164	0.884136
	PBANKA_020640	PBANKA_0206400	"2-C-methyl-D-erythritol 4-phosphate cytidylyltransferase, putative (IspD)"	0.49353	0.884136
	PBANKA_030440	PBANKA_0304400	merozoite surface protein 4/5 (MSP4/5)	-0.545186	0.884136
	PBANKA_031060	PBANKA_0310600	"conserved protein, unknown function"	0.579048	0.884136
	PBANKA_031640		"BIR protein, pseudogene"	-0.655792	0.884136
	PBANKA_050940	PBANKA_0509400	"conserved Plasmodium protein, unknown function"	-0.622454	0.884136
	PBANKA_050980	PBANKA_0509800	"cytochrome c oxidase copper chaperone, putative (COX17)"	0.541699	0.884136
	PBANKA_051970	PBANKA_0519700	"phosducin-like protein, putative (PhLP2)"	-0.583975	0.884136
	PBANKA_061360	PBANKA_0613600	"phosphopantothenoylcysteine synthetase, putative"	0.57662	0.884136
	PBANKA_061830	PBANKA_0618300	"Ham1-like protein, putative"	-0.754985	0.884136
	PBANKA_062340	PBANKA_0623400	Pb-fam-1 protein	0.602208	0.884136
	PBANKA_071210	PBANKA_0712100	"DNA helicase, putative"	-0.503339	0.884136
	PBANKA_080200	PBANKA_0802000	"conserved Plasmodium protein, unknown function"	-0.569836	0.884136
	PBANKA_080240	PBANKA_0802400	"phosphopantetheine adenylyltransferase, putative (PPAT)"	-0.503203	0.884136
	PBANKA_080510	PBANKA_0805100	"TGF beta-inducible nuclear protein, putative"	0.479329	0.884136
	PBANKA_080990	PBANKA_0809900	"tRNA pseudouridine synthase, putative"	0.596695	0.884136
	PBANKA_082150	PBANKA_0821500	"conserved Plasmodium protein, unknown function"	-0.446364	0.884136
	PBANKA_083050	PBANKA_0830450,PBANKA_0830500	"conserved Plasmodium protein, unknown function"	0.772113	0.884136
	PBANKA_083110	PBANKA_0831100	"conserved Plasmodium protein, unknown function"	0.497591	0.884136
	PBANKA_091380	PBANKA_0913800	"DNA-directed RNA polymerase 1, subunit 2, putative"	-0.503312	0.884136
	PBANKA_092000	PBANKA_0920000	"multiprotein bridging factor type 1, putative"	0.633757	0.884136
	PBANKA_093300	PBANKA_0933000	"serine/threonine protein kinase, puative"	-0.435118	0.884136
	PBANKA_093640	PBANKA_0936400	"conserved Plasmodium protein, unknown function"	-0.53464	0.884136
	PBANKA_100560	PBANKA_1005600	"conserved Plasmodium protein, unknown function"	-0.521746	0.884136
	PBANKA_100810	PBANKA_1008100	"GTPase, putative"	-0.488529	0.884136
	PBANKA_110085	PBANKA_1100850	"BIR protein, pseudogene"	1.08771	0.884136
	PBANKA_112740	PBANKA_1127400	"conserved Plasmodium protein, unknown function"	0.566768	0.884136
	PBANKA_113320	PBANKA_1133200	cdc2-related kinase 2 (CRK2)	0.811551	0.884136
	PBANKA_113690	PBANKA_1136900	"SUMO ligase, putative"	-0.473166	0.884136
	PBANKA_120400	PBANKA_1204000	"conserved Plasmodium protein, unknown function"	-0.66116	0.884136
	PBANKA_121940	PBANKA_1219400	"Cg3 protein, putative"	0.648923	0.884136
	PBANKA_122120	PBANKA_1221200	"60S ribosomal protein L34a, putative"	0.535776	0.884136
	PBANKA_122300	PBANKA_1223000	"conserved Plasmodium protein, unknown function"	-0.52311	0.884136
	PBANKA_122810	PBANKA_1228100	"transcription factor with AP2 domain(s), putative (ApiAP2)"	-0.472557	0.884136
	PBANKA_130390	PBANKA_1303900	"conserved Plasmodium protein, unknown function"	-0.486956	0.884136
	PBANKA_130540	PBANKA_1305400	"conserved Plasmodium protein, unknown function"	-0.499019	0.884136
	PBANKA_130730	PBANKA_1307300	"conserved Plasmodium protein, unknown function"	-0.431144	0.884136
	PBANKA_132180	PBANKA_1321800	"conserved Plasmodium protein, unknown function"	1.09174	0.884136
	PBANKA_132570	PBANKA_1325700	thioredoxin-like protein (TLP1)	0.930022	0.884136
	PBANKA_140260	PBANKA_1402600	"DNA ligase I, putative"	-0.431229	0.884136
	PBANKA_141270	PBANKA_1412600	"telomerase reverse transcriptase, putative, fragment (TERT)"	-0.481085	0.884136
	PBANKA_143730	PBANKA_1437300	"endoplasmin, putative (GRP94)"	-0.430316	0.884136
	PBANKA_143750	PBANKA_1437500	"transcription factor with AP2 domain(s), putative (ApiAP2)"	-0.957212	0.884136
	PBANKA_146550	PBANKA_1465500	BIR protein	1.06492	0.884136
	PBANKA_031130	PBANKA_0311300	"conserved Plasmodium protein, unknown function"	0.693834	0.884499
	PBANKA_093840	PBANKA_0938400	"endoplasmic reticulum-resident calcium binding protein, putative"	-0.410481	0.884499
	PBANKA_130180	PBANKA_1301800	"conserved Plasmodium protein, unknown function"	-0.439346	0.884499
	PBANKA_145770	PBANKA_1457700	"conserved Plasmodium protein, unknown function"	-0.627358	0.884499
	PBANKA_030040	PBANKA_0300400	"BIR protein, pseudogene"	1.0539	0.885441
	PBANKA_071280	PBANKA_0712800	"conserved protein, unknown function"	0.590809	0.885441
	PBANKA_081260	PBANKA_0812600	"conserved Plasmodium protein, unknown function"	0.616388	0.885441
	PBANKA_083270	PBANKA_0832700	"adenylate kinase-like protein 2, putative (AKLP2)"	0.679374	0.885441
	PBANKA_083320	PBANKA_0833200	"peptide release factor, putative"	-0.486742	0.885441
	PBANKA_091810	PBANKA_0918100	"60S ribosomal protein L38e, putative"	0.552578	0.885441
	PBANKA_050290	PBANKA_0502900	"conserved Plasmodium protein, unknown function"	-0.427964	0.887207
	PBANKA_124660	PBANKA_1246600	"Plasmodium exported protein, unknown function"	-0.949965	0.887207
	PBANKA_141340	PBANKA_1413400	"TFIIH basal transcription factor subunit, putative (UIS23)"	0.522248	0.887207
	PBANKA_146280	PBANKA_1462800	"apicoplast dimethyladenosine synthase, putative"	0.473027	0.887207
	PBANKA_041720	PBANKA_0417200	"conserved Plasmodium protein, unknown function"	-0.902426	0.888753
	PBANKA_050610	PBANKA_0506100	"conserved Plasmodium protein, unknown function"	-0.556517	0.888753
	PBANKA_071840	PBANKA_0718400	"histone acetyltransferase, putative (HAT1)"	-0.49168	0.888753
	PBANKA_080620	PBANKA_0806200	"ubiquitin protein ligase, putative"	-0.729899	0.888753
	PBANKA_082620	PBANKA_0826200	"protein phosphatase-beta, putative"	0.483031	0.888753
	PBANKA_092340	PBANKA_0923400	"60S ribosomal protein L35, putative"	0.518551	0.888753
	PBANKA_092530	PBANKA_0925300	"conserved Plasmodium protein, unknown function"	0.460951	0.888753
	PBANKA_131470	PBANKA_1314700	"conserved Plasmodium protein, unknown function"	-0.440773	0.888753
	PBANKA_144220	PBANKA_1442200	"cyclin-related protein, putative"	-0.549352	0.888753
	PBANKA_050420	PBANKA_0504200	"large subunit rRNA processing RRM protein, putative"	0.520384	0.889893
	PBANKA_122770	PBANKA_1227700	"inositol phosphatase, putative"	-0.413766	0.890887
	PBANKA_010160	PBANKA_0101600	"conserved Plasmodium protein, unknown function"	0.616965	0.892058
	PBANKA_030520	PBANKA_0305200	"conserved Plasmodium protein, unknown function"	-0.444255	0.892058
	PBANKA_040370	PBANKA_0403700	"conserved Plasmodium protein, unknown function"	-0.437248	0.892058
	PBANKA_041170	PBANKA_0411700	"co-chaperone p23, putative"	-0.427277	0.892058
	PBANKA_041550	PBANKA_0415500	"beta subunit of coatomer complex, putative"	-0.401088	0.892058
	PBANKA_041790	PBANKA_0417900	"conserved Plasmodium protein, unknown function"	-0.441124	0.892058
	PBANKA_052380	PBANKA_0523800	"asparagine rich protein, putative"	-0.478791	0.892058
	PBANKA_070080	PBANKA_0700800	"conserved Plasmodium protein, unknown function"	0.625665	0.892058
	PBANKA_070560	PBANKA_0705600	"conserved Plasmodium protein, unknown function"	-0.475283	0.892058
	PBANKA_070670	PBANKA_0706700	"dicarboxylate/tricarboxylate carrier, putative (DTC)"	0.465953	0.892058
	PBANKA_080980	PBANKA_0809800	"ribosomal RNA methyltransferase, putative"	0.634201	0.892058
	PBANKA_081850	PBANKA_0818500	"conserved Plasmodium protein, unknown function"	-0.424195	0.892058
	PBANKA_090500	PBANKA_0905000	"40S ribosomal protein S21e, putative"	0.506101	0.892058
	PBANKA_091480	PBANKA_0914800	"conserved Plasmodium protein, unknown function"	0.65925	0.892058
	PBANKA_100430	PBANKA_1004300	"conserved Plasmodium protein, unknown function"	-0.474759	0.892058
	PBANKA_100930	PBANKA_1009300	"conserved Plasmodium protein, unknown function"	-0.563674	0.892058
	PBANKA_102290	PBANKA_1022900	"zinc finger protein, putative"	-0.542088	0.892058
	PBANKA_102310	PBANKA_1023100	"conserved Plasmodium protein, unknown function"	0.570811	0.892058
	PBANKA_124000	PBANKA_1240000	"conserved Plasmodium protein, unknown function"	-0.465267	0.892058
	PBANKA_132830	PBANKA_1328300	"ATP-dependent protease la, putative"	0.541867	0.892058
	PBANKA_133960	PBANKA_1339600	"MSF1-like protein, putative"	0.541238	0.892058
	PBANKA_143150	PBANKA_1431500	"conserved Plasmodium protein, unknown function"	0.960044	0.892058
	PBANKA_144470	PBANKA_1444700	"conserved Plasmodium protein, unknown function"	-0.420985	0.892058
	PBANKA_144580	PBANKA_1445800	"small GTPase Rab2, putative"	-0.43836	0.892058
	PBANKA_145820	PBANKA_1458200	"conserved Plasmodium protein, unknown function"	0.574098	0.892058
	PBANKA_146210	PBANKA_1462100	"conserved Plasmodium protein, unknown function"	-0.629575	0.892058
	PBANKA_041210	PBANKA_0412100	"serine/threonine protein phosphatase, putative"	0.549791	0.892965
	PBANKA_094080	PBANKA_0940800	"apicoplast ribosomal protein S15 precursor, putative"	-0.508902	0.892965
	PBANKA_020740	PBANKA_0207400	"DNA binding protein, putative"	-0.492839	0.895451
	PBANKA_041840	PBANKA_0418400	"conserved Plasmodium protein, unknown function"	0.685984	0.895451
	PBANKA_071200	PBANKA_0712000	"U3 small nucleolar ribonucleoprotein, putative"	0.493035	0.895451
	PBANKA_082190	PBANKA_0821900	"ubiquitin conjugating enzyme, putative"	0.672527	0.895451
	PBANKA_134130	PBANKA_1341300	"conserved Plasmodium protein, unknown function"	-0.479752	0.895451
	PBANKA_080790	PBANKA_0807900	"conserved Plasmodium protein, unknown function"	-0.500045	0.8961
	PBANKA_102710	PBANKA_1027100	"conserved Plasmodium protein, unknown function"	-0.469722	0.8961
	PBANKA_102400	PBANKA_1024000	"conserved Plasmodium protein, unknown function"	-0.430886	0.897061
	PBANKA_000380	PBANKA_0600051	BIR protein	0.697097	0.898216
	PBANKA_020630	PBANKA_0206300	"centrin, putative"	-0.429362	0.898216
	PBANKA_040790	PBANKA_0407900	"YTH domain-containing protein, putative"	0.528283	0.898216
	PBANKA_081960	PBANKA_0819600	"conserved Plasmodium protein, unknown function"	-0.51435	0.898216
	PBANKA_102730	PBANKA_1027300	"conserved Plasmodium protein, unknown function"	-0.535045	0.898216
	PBANKA_120700	PBANKA_1207000	"nucleolar protein 5, putative (NOP5)"	0.46523	0.898216
	PBANKA_123000	PBANKA_1230000	"GPI-anchored wall transfer protein 1, putative (GWT1)"	0.524841	0.898216
	PBANKA_132110	PBANKA_1321100	"conserved Plasmodium protein, unknown function"	-0.406896	0.898216
	PBANKA_081860	PBANKA_0818600	"pre-mRNA-splicing factor ATP-dependent RNA helicase PRP43, putative (PRP43)"	0.458398	0.898725
	PBANKA_081340	PBANKA_0813400	"conserved Plasmodium protein, unknown function"	0.686476	0.899117
	PBANKA_123005	PBANKA_1230100	"ribonuclease, putative, fragment"	-0.453453	0.899117
	PBANKA_051080	PBANKA_0510800	"conserved Plasmodium protein, unknown function"	-0.508824	0.899721
	PBANKA_080960	PBANKA_0809600	"conserved Plasmodium protein, unknown function"	-0.411608	0.899721
	PBANKA_082360	PBANKA_0823600	"pre-mRNA splicing factor, putative"	-0.586859	0.899721
	PBANKA_101340	PBANKA_1013400	"conserved Plasmodium protein, unknown function"	-0.417516	0.899721
	PBANKA_101840	PBANKA_1018400	"arginine methyltransferase 1, putative (PRMT1)"	0.558251	0.899721
	PBANKA_124220	PBANKA_1242200	"conserved Plasmodium protein, unknown function"	0.606884	0.899721
	PBANKA_131260	PBANKA_1312600	"conserved Plasmodium protein, unknown function"	0.585539	0.899721
	PBANKA_135240	PBANKA_1352400	"conserved Plasmodium protein, unknown function"	-0.470401	0.899721
	PBANKA_146160	PBANKA_1461600	"conserved Plasmodium protein, unknown function"	-0.52229	0.899721
	PBANKA_020800	PBANKA_0208000	cyclase-associated protein (C-CAP)	-0.46652	0.899821
	PBANKA_070940	PBANKA_0709400	"conserved Plasmodium protein, unknown function"	-0.455881	0.899821
	PBANKA_103060	PBANKA_1030600	"p1/s1 nuclease, putative"	-0.432421	0.899821
	PBANKA_122710	PBANKA_1227100	"conserved Plasmodium protein, unknown function"	0.497595	0.899821
	PBANKA_020500	PBANKA_0205000	"conserved Plasmodium protein, unknown function"	0.459243	0.899998
	PBANKA_020670	PBANKA_0206700	"conserved Plasmodium protein, unknown function"	0.703041	0.899998
	PBANKA_050510	PBANKA_0505100	"ADP-ribosylation factor, putative (ARF1)"	-0.396977	0.899998
	PBANKA_051980	PBANKA_0519800	"acetyl-CoA transporter, putative"	-0.419518	0.899998
	PBANKA_060520	PBANKA_0605200	"DNA-directed RNA polymerase III subunit, putative"	0.483885	0.899998
	PBANKA_071510	PBANKA_0715100	"ubiquitin, putative"	-0.506878	0.899998
	PBANKA_080120	PBANKA_0801200	"erythrocyte membrane-associated antigen, putative"	0.4669	0.899998
	PBANKA_080370	PBANKA_0803700	"conserved Plasmodium protein, unknown function"	-0.458667	0.899998
	PBANKA_080740	PBANKA_0807400	"proteasome regulatory protein, putative"	0.695605	0.899998
	PBANKA_081770	PBANKA_0817700	"RNA-binding protein musashi, putative (HoMu)"	0.447933	0.899998
	PBANKA_091270	PBANKA_0912700	"3-oxo-5-alpha-steroid 4-dehydrogenase, putative"	-0.418458	0.899998
	PBANKA_103810	PBANKA_1038100	"DNA-directed RNA polymerase II subunit RPB4, putative"	0.636317	0.899998
	PBANKA_113720	PBANKA_1137200	"Sec24 subunit, putative"	-0.38712	0.899998
	PBANKA_114640	PBANKA_0700071,PBANKA_1146400	BIR protein	1.02029	0.899998
	PBANKA_120430	PBANKA_1204300	"CCR4-NOT transcription complex subunit 5, putative (NOT5)"	-0.531639	0.899998
	PBANKA_122840	PBANKA_1228400	"mannose-6-phosphate isomerase, putative"	-0.45588	0.899998
	PBANKA_123990	PBANKA_1239900	"acyl-CoA synthetase, putative"	-0.396556	0.899998
	PBANKA_130120	PBANKA_1301200	"mediator complex subunit 31, putative"	-0.607241	0.899998
	PBANKA_130800	PBANKA_1308000	"conserved Plasmodium protein, unknown function"	-0.455552	0.899998
	PBANKA_131210	PBANKA_1312100	"conserved Plasmodium protein, unknown function"	-0.431694	0.899998
	PBANKA_132410	PBANKA_1324100	"ubiquitin carboxyl-terminal hydrolase isozyme L3, putative (UCHL3)"	-0.608742	0.899998
	PBANKA_136540	PBANKA_1365400	"vacuolar fusion protein MON1, putative"	-0.438215	0.899998
	PBANKA_141430	PBANKA_1414300	"Myb1 protein, putative"	0.527548	0.899998
	PBANKA_142180	PBANKA_1421800	"mitochondrial ATP synthase F1, epsilon subunit, putative"	-0.512987	0.899998
	PBANKA_142820	PBANKA_1428200	"conserved Plasmodium protein, unknown function"	0.566388	0.899998
	PBANKA_143800	PBANKA_1438000	"CAMP-dependent protein kinase regulatory subunit, putative (PKAr)"	-0.462788	0.899998
	PBANKA_145420	PBANKA_1454200	"conserved Plasmodium protein, unknown function"	-0.495671	0.899998
	PBANKA_146080	PBANKA_1460800	"nucleolar rRNA processing protein, putative"	0.509364	0.899998
	PBANKA_146170	PBANKA_1461700	"conserved Plasmodium protein, unknown function"	-0.673117	0.899998
	PBANKA_146500	PBANKA_1465000	"Plasmodium exported protein, unknown function"	0.456163	0.899998
	PBANKA_130240	PBANKA_1302400	"cleavage and polyadenylation specifity factor, putative"	-0.497398	0.900127
	PBANKA_041200	PBANKA_0411950,PBANKA_0412000	"DER1-like protein, putative"	-0.490025	0.900128
	PBANKA_052150	PBANKA_0521500	"conserved Plasmodium protein, unknown function"	0.445539	0.900128
	PBANKA_071060	PBANKA_0710600	"phosphatidylglycerophosphate synthase, putative"	0.543052	0.900128
	PBANKA_071890	PBANKA_0718900	"conserved Plasmodium protein, unknown function, fragment"	-0.457264	0.900128
	PBANKA_081450	PBANKA_0814500	"protease, putative"	0.696355	0.900128
	PBANKA_091400	PBANKA_0914000	"conserved Plasmodium protein, unknown function"	0.491832	0.900128
	PBANKA_091640	PBANKA_0916400	"ubiquitin-like protein, putative"	-0.508595	0.900128
	PBANKA_093130	PBANKA_0931300	"dipeptidyl aminopeptidase, putative"	0.441611	0.900128
	PBANKA_100460	PBANKA_1004600	"conserved Plasmodium protein, unknown function"	0.541527	0.900128
	PBANKA_113650	PBANKA_1136500	"conserved Plasmodium protein, unknown function"	0.719334	0.900128
	PBANKA_114140	PBANKA_1141400	"conserved Plasmodium protein, unknown function"	0.575696	0.900128
	PBANKA_121930	PBANKA_1219300	"heat shock protein 110, putative (HSP110c)"	-0.442147	0.900128
	PBANKA_124550	PBANKA_1245500	"conserved Plasmodium protein, unknown function"	-0.459861	0.900128
	PBANKA_133150	PBANKA_1331500	"conserved Plasmodium protein, unknown function"	0.601398	0.900128
	PBANKA_133370	PBANKA_1333700	phosphodiesterase delta (PDEdelta)	0.627442	0.900128
	PBANKA_142800	PBANKA_1428000	"conserved Plasmodium protein, unknown function"	-0.48324	0.900128
	PBANKA_051230	PBANKA_0512300	"zinc finger, C3HC4 type, putative"	0.643571	0.900373
	PBANKA_072200	PBANKA_0722000	"phosphatidylinositol 4-kinase, putative"	-0.429337	0.900373
	PBANKA_090390	PBANKA_0903900	"coat protein, gamma subunit, putative"	-0.429916	0.900373
	PBANKA_130790	PBANKA_1307900	"conserved Plasmodium protein, unknown function"	-0.894136	0.900373
	PBANKA_135230	PBANKA_1352300	"conserved Plasmodium protein, unknown function"	-0.428774	0.900373
	PBANKA_010120	PBANKA_0101200	"elongation factor G, putative (EF-G)"	0.48704	0.900961
	PBANKA_114380	PBANKA_1143800	"conserved Plasmodium protein, unknown function"	-0.647538	0.900961
	PBANKA_040830	PBANKA_0408300	"phd finger protein, putative"	0.476857	0.900978
	PBANKA_040920	PBANKA_0409200	"valine--tRNA ligase, putative"	-0.445227	0.900978
	PBANKA_050180	PBANKA_0501800	"conserved Plasmodium protein, unknown function"	0.569997	0.900978
	PBANKA_050380	PBANKA_0503800	"conserved Plasmodium protein, unknown function"	0.521581	0.900978
	PBANKA_061270	PBANKA_0612700	"conserved Plasmodium protein, unknown function"	-0.440884	0.900978
	PBANKA_062250	PBANKA_0622500	"exonuclease I, putative"	-0.43386	0.900978
	PBANKA_071720	PBANKA_0717200	"conserved Plasmodium protein, unknown function"	-0.387842	0.900978
	PBANKA_093760	PBANKA_0937600	"conserved Plasmodium protein, unknown function"	-0.862664	0.900978
	PBANKA_100140	PBANKA_1001400	"splicing factor, putative"	-0.433343	0.900978
	PBANKA_101990	PBANKA_1019900	"conserved Plasmodium protein, unknown function"	0.541705	0.900978
	PBANKA_104000	PBANKA_1040000	"conserved Plasmodium protein, unknown function"	0.433842	0.900978
	PBANKA_120480	PBANKA_1204800	"phosducin-like protein, putative (PhLP1)"	0.578321	0.900978
	PBANKA_124640	PBANKA_1246400	BIR protein	0.749637	0.900978
	PBANKA_132880	PBANKA_1328800	"conserved Plasmodium protein, unknown function"	0.624362	0.900978
	PBANKA_133020	PBANKA_1330200	"conserved Plasmodium protein, unknwon function"	0.400576	0.900978
	PBANKA_135560	PBANKA_1355600	sporozoite protein essential for cell traversal (SPECT)	0.665074	0.900978
	PBANKA_100610	PBANKA_1006100	"flap endonuclease 1, putative"	-0.473817	0.901128
	PBANKA_146400	PBANKA_1464000	"conserved Plasmodium protein, unknown function"	0.496305	0.901128
	PBANKA_091600	PBANKA_0916000	"conserved Plasmodium protein, unknown function"	0.430844	0.90153
	PBANKA_102600	PBANKA_1026000	"conserved Plasmodium protein, unknown function"	0.604592	0.90153
	PBANKA_113200	PBANKA_1132000	"phosphatase, putative"	0.401303	0.90153
	PBANKA_144370	PBANKA_1443700	"conserved Plasmodium protein, unknown function"	0.450652	0.90153
	PBANKA_103270	PBANKA_1032700	"RNA binding protein Bruno, putative (HoBo)"	0.473857	0.902672
	PBANKA_124650	PBANKA_1246500	"Plasmodium epxorted protein, unknown function"	0.98392	0.902672
	PBANKA_140250	PBANKA_1402500	"conserved Plasmodium protein, unknown function"	-0.428773	0.902672
	PBANKA_143300	PBANKA_1433000	"conserved Plasmodium protein, unknown function"	-0.465716	0.902953
	PBANKA_144420	PBANKA_1444200	"conserved Plasmodium protein, unknown function"	-0.463584	0.902953
	PBANKA_144600	PBANKA_1446000	"conserved Plasmodium protein, unknown function"	0.652183	0.902953
	PBANKA_082610	PBANKA_0826100	"proline--tRNA ligase, putative"	-0.444185	0.90338
	PBANKA_140680	PBANKA_1406800	"40S ribosomal protein S27, putative"	0.475035	0.904981
	PBANKA_092870	PBANKA_0928700	"ubiquitin-protein ligase, putative"	-0.423176	0.905217
	PBANKA_081950	PBANKA_0819500	"DNA helicase, putative"	-0.46523	0.907076
	PBANKA_030470	PBANKA_0304700	serine repeat antigen 5 (SERA5)	0.703275	0.907523
	PBANKA_031520	PBANKA_0315200	"small nuclear ribonucleoprotein Sm D2, putative (SNRPD2)"	0.605113	0.907523
	PBANKA_040410	PBANKA_0404100	"AP endonuclease (DNA-[apurinic or apyrimidinic site] lyase), putative"	-0.441037	0.907523
	PBANKA_051030	PBANKA_0510300	"conserved Plasmodium protein, unknown function"	0.633066	0.907523
	PBANKA_071970	PBANKA_0719700	"conserved Plasmodium protein, unknown function"	0.437591	0.907523
	PBANKA_081510	PBANKA_0815100	"conserved Plasmodium protein, unknown function"	-0.459833	0.907523
	PBANKA_091780	PBANKA_0917800	"conserved Plasmodium protein, unknown function"	-0.410672	0.907523
	PBANKA_112880	PBANKA_1128800	"CPW-WPC family protein, putative"	-0.555715	0.907523
	PBANKA_146230	PBANKA_1462300	"conserved Plasmodium protein, unknown function"	0.937058	0.907523
	PBANKA_110720	PBANKA_1107200	"cell differentiation protein, putative (CAF40)"	0.395317	0.907809
	PBANKA_112630	PBANKA_1126300	"conserved Plasmodium protein, unknown function"	0.551109	0.907809
	PBANKA_071290	PBANKA_0712900	"high mobility group protein B2, putative (HMGB2)"	0.446543	0.907955
	PBANKA_102240	PBANKA_1022400	"dynein-associated protein, putative"	-0.57584	0.907955
	PBANKA_122510	PBANKA_1225100	"conserved Plasmodium protein, unknown function"	-0.438025	0.90802
	PBANKA_112940	PBANKA_1129400	"conserved Plasmodium protein, unknown function"	-0.389166	0.90914
	PBANKA_050850	PBANKA_0508500	"conserved Plasmodium protein, unknown function"	0.540679	0.909507
	PBANKA_136280	PBANKA_1362800	"conserved Plasmodium protein, unknown function"	-0.856893	0.909507
	PBANKA_060320	PBANKA_0603200	"eukaryotic translation initiation factor 5a, putative (EIF5A)"	0.456263	0.910508
	PBANKA_112520	PBANKA_1125200	"Sec14 protein, putative"	-0.419823	0.910927
	PBANKA_135600	PBANKA_1356000	"transcription factor with AP2 domain(s), putative (ApiAP2)"	-0.452412	0.910927
	PBANKA_030530	PBANKA_0305300	"small ribosomal subunit assembling protein, putative"	0.487162	0.912161
	PBANKA_052320	PBANKA_0523200	"serpentine receptor, putative (SR12)"	0.528726	0.91252
	PBANKA_140720	PBANKA_1407200	"conserved Plasmodium protein, unknown function"	0.561254	0.91252
	PBANKA_010720	PBANKA_0107200	"conserved Plasmodium protein, unknown function"	0.620392	0.913351
	PBANKA_080050	PBANKA_0800500	chitinase (CHT1)	0.637282	0.913351
	PBANKA_081290	PBANKA_0812900	"conserved Plasmodium protein, unknown function"	-0.581891	0.913351
	PBANKA_060860	PBANKA_0608600	"zinc finger protein, putative"	0.597254	0.913743
	PBANKA_103700	PBANKA_1037000	"sybindin, putative"	-0.41775	0.913743
	PBANKA_140900	PBANKA_1409000	"conserved protein, unknown function"	0.559625	0.913743
	PBANKA_144000	PBANKA_1440000	"isoleucine--tRNA ligase, putative"	-0.386978	0.913743
	PBANKA_062260	PBANKA_0622600	"conserved Plasmodium protein, unknown function"	-0.371497	0.915816
	PBANKA_081160	PBANKA_0811600	"selenophosphate synthetase, putative"	-0.455353	0.915816
	PBANKA_121760	PBANKA_1217600	"histone H2A variant, putative (H2A.Z)"	-0.398816	0.915816
	PBANKA_123930	PBANKA_1239300	"conserved Plasmodium protein, unknown function"	0.804889	0.915816
	PBANKA_131830	PBANKA_1318300	"mitochondrial ribosomal protein S11 precursor, putative"	0.670527	0.915816
	PBANKA_060870	PBANKA_0608700	"conserved Plasmodium protein, unknown function"	0.600737	0.916144
	PBANKA_020190	PBANKA_0201900	"conserved Plasmodium protein, unknown function"	-0.582033	0.916205
	PBANKA_100510	PBANKA_1005100	"mitochondrial carrier protein, putative"	0.412199	0.916205
	PBANKA_103080	PBANKA_1030800	"conserved protein, unknown function"	0.589595	0.916205
	PBANKA_113070	PBANKA_1130700	"conserved Plasmodium protein, unknown function"	0.523381	0.916205
	PBANKA_123690	PBANKA_1236900	"conserved Plasmodium protein, unknown function"	-0.442843	0.916205
	PBANKA_144140	PBANKA_1441400	"proliferating cell nuclear antigen 2, putative (PCNA2)"	0.454961	0.916205
	PBANKA_082980	PBANKA_0829800	"conserved Plasmodium protein, unknown function"	0.459979	0.916942
	PBANKA_010130	PBANKA_0101300	"geranylgeranyltransferase, putative"	0.741229	0.916949
	PBANKA_021060	PBANKA_0210600	"ubiquitin carboxyl-terminal hydrolase, putative"	-0.397598	0.916949
	PBANKA_052100	PBANKA_0521000	"GDP dissociation inhibitor, putative"	-0.409106	0.916949
	PBANKA_060120	PBANKA_0601200	"dynein heavy chain, putative"	0.446419	0.916949
	PBANKA_082560	PBANKA_0825600	"splicing factor 3A subunit 3, putative (SF3A3)"	0.417856	0.916949
	PBANKA_094010	PBANKA_0940100	"protein kinase, putative"	0.383231	0.916949
	PBANKA_101470	PBANKA_1014700	"conserved Plasmodium protein, unknown function"	-0.469013	0.916949
	PBANKA_112230	PBANKA_1122300	"RNA-binding protein, putative"	0.535311	0.916949
	PBANKA_136560	PBANKA_1365600	Pb-fam-1 protein	0.515486	0.916949
	PBANKA_041500	PBANKA_0415000	"Maf-like protein, putative"	-0.428633	0.917257
	PBANKA_011110	PBANKA_0111100	6-cysteine protein (P12p)	-0.532003	0.917493
	PBANKA_030150	PBANKA_0301500	"nucleolar preribosomal assembly protein, putative"	0.473571	0.917493
	PBANKA_031610	PBANKA_0316100	"Plasmodium exported protein, unknown function"	0.500319	0.917493
	PBANKA_070580	PBANKA_0705800	"conserved Plasmodium protein, unknown function"	-0.408272	0.917493
	PBANKA_080290	PBANKA_0802900	"conserved Plasmodium protein, unknown function"	-0.434046	0.917493
	PBANKA_083150	PBANKA_0831500	"conserved Plasmodium protein, unknown function"	-0.368692	0.917493
	PBANKA_090520	PBANKA_0905200	"conserved Plasmodium protein, unknown function"	0.494942	0.917493
	PBANKA_092130	PBANKA_0921300	"deoxyuridine 5'-triphosphate nucleotidohydrolase, putative"	-0.655633	0.917493
	PBANKA_102840	PBANKA_1028400	"60S ribosomal protein L10, putative"	0.396119	0.917493
	PBANKA_120220	PBANKA_1202200	"U5 small nuclear ribonuclear protein, putative"	-0.504743	0.917493
	PBANKA_121670	PBANKA_1216700	"conserved Plasmodium protein, unknown function"	-0.427559	0.917493
	PBANKA_123770	PBANKA_1237600	"zinc finger protein, putative, fragment"	-0.555018	0.917493
	PBANKA_135220	PBANKA_1352200	"conserved Plasmodium protein, unknown function"	0.528762	0.917493
	PBANKA_144310	PBANKA_1443100	"conserved Plasmodium protein, unknown function"	-0.468914	0.917493
	PBANKA_145500	PBANKA_1455000	"mitochondrial carrier protein, putative"	0.709567	0.917493
	PBANKA_071040	PBANKA_0710400	"conserved Plasmodium protein, unknown function"	0.567621	0.918181
	PBANKA_112350	PBANKA_1123500	"SNF2 helicase, putative (ISWI)"	-0.430616	0.918181
	PBANKA_136360	PBANKA_1363600	"conserved Plasmodium protein, unknown function"	0.762296	0.918181
	PBANKA_030330	PBANKA_0303300	"conserved Plasmodium protein, unknown function"	-0.397507	0.919406
	PBANKA_083655	PBANKA_0836550	"BIR protein, pseudogene"	0.797529	0.919406
	PBANKA_110880	PBANKA_1108800	leucine-rich repeat protein (LRR2)	-0.445497	0.919406
	PBANKA_130200	PBANKA_1302000	"conserved Plasmodium protein, unknown function"	-0.433278	0.919406
	PBANKA_130410	PBANKA_1304100	"delta-aminolevulinic acid dehydratase, putative (ALAD)"	0.581567	0.919406
	PBANKA_131980	PBANKA_1319800	"serine hydroxymethyltransferase, putative"	0.631142	0.919406
	PBANKA_133430	PBANKA_1334300	"exported protein 2, putative (EXP2)"	0.375346	0.919406
	PBANKA_143310	PBANKA_1433100	"conserved Plasmodium protein, unknown function"	0.419562	0.919406
	PBANKA_145310	PBANKA_1453100	"sphingomyelin phosphodiesterase, putative"	-0.417383	0.919406
	PBANKA_080560	PBANKA_0805600	"O-sialoglycoprotein endopeptidase, putative"	-0.508824	0.91979
	PBANKA_093140	PBANKA_0931400	"oligosaccharyl transferase STT3 subunit, putative"	0.564155	0.91979
	PBANKA_131510	PBANKA_1315100	transcriptional regulatory protein sir2b (Sir2b)	-0.455799	0.91979
	PBANKA_052390	PBANKA_0523900	"glideosome associated protein with multiple membrane spans 2, putative (GAPM2)"	-0.453746	0.921889
	PBANKA_083440	PBANKA_0834400	"mitochondrial-processing peptidase subunit beta, putative (MAS1)"	0.401407	0.921889
	PBANKA_092090	PBANKA_0920900	"conserved Plasmodium protein, unknown function"	-0.415616	0.921889
	PBANKA_130900	PBANKA_1309000	"RNA helicase, putative"	0.457245	0.921889
	PBANKA_020490	PBANKA_0204900	"conserved Plasmodium protein, unknown function"	-0.433525	0.922105
	PBANKA_020680	PBANKA_0206800	"conserved Plasmodium protein, unknown function"	-0.401729	0.922105
	PBANKA_041030	PBANKA_0410300	"26S proteasome regulatory subunit S14, putative"	-0.457749	0.922105
	PBANKA_050350	PBANKA_0503500	"zinc finger protein, putative"	0.383605	0.922105
	PBANKA_051360	PBANKA_0513600	"adenosine deaminase, putative (ADA)"	-0.524146	0.922105
	PBANKA_101600	PBANKA_1016000	"conserved Plasmodium protein, unknown function"	-0.407254	0.922105
	PBANKA_111020	PBANKA_1110200	"conserved Plasmodium protein, unknown function"	0.597862	0.922105
	PBANKA_113170	PBANKA_1131700	"RAP protein, putative"	0.504622	0.922105
	PBANKA_121310	PBANKA_1213100	"prohibitin, putative"	0.528518	0.922105
	PBANKA_133620	PBANKA_1336200	"conserved Plasmodium protein, unknown function"	-0.74549	0.922105
	PBANKA_136020	PBANKA_1360200	"conserved Plasmodium protein, unknown function"	0.588295	0.922105
	PBANKA_142730	PBANKA_1427300	"ABC1 family, putative"	0.412072	0.922105
	PBANKA_144760	PBANKA_1447600	"nucleotidyltransferase, putative"	0.453736	0.922105
	PBANKA_061310	PBANKA_0613100	"conserved Plasmodium protein, unknown function"	-0.426747	0.922195
	PBANKA_134760	PBANKA_1347600	"translation initiation factor 6, putative"	0.559924	0.922195
	PBANKA_110430	PBANKA_1104300	"conserved Plasmodium protein, unknown function"	-0.407078	0.923447
	PBANKA_112560	PBANKA_1125600	"pyruvate kinase, putative"	0.467184	0.923507
	PBANKA_010800	PBANKA_0108000	"mitochondrial cardiolipin synthase, putative"	0.423931	0.923598
	PBANKA_030420	PBANKA_0304200	"transcription factor, putative"	0.823479	0.923598
	PBANKA_030750	PBANKA_0307500	"conserved Plasmodium protein, unknown function"	-0.534036	0.923598
	PBANKA_030800	PBANKA_0308000	"Rab5a, GTPase, putative"	0.575208	0.923598
	PBANKA_041820	PBANKA_0418200	"Rab7, putative"	-0.383678	0.923598
	PBANKA_050460	PBANKA_0504600	"S-adenosyl-L-methionine-dependent methyltransferase, putative"	-0.47943	0.923598
	PBANKA_051130	PBANKA_0511300	"mitochondrial ribosomal protein S22 precursor, putative"	-0.496929	0.923598
	PBANKA_061810	PBANKA_0618100	"conserved Plasmodium protein, unknown function"	0.431537	0.923598
	PBANKA_062110	PBANKA_0621100	"conserved Plasmodium protein, unknown function"	0.643657	0.923598
	PBANKA_072290	PBANKA_0722900	"BIR protein, pseudogene"	0.773272	0.923598
	PBANKA_082080	PBANKA_0820800	"regulator of chromosome condensation, putative"	-0.441826	0.923598
	PBANKA_091720	PBANKA_0917200	"RNA-binding protein s1, putative"	-0.485465	0.923598
	PBANKA_093230	PBANKA_0932300	"transcription factor with AP2 domain(s), putative (ApiAP2)"	0.670495	0.923598
	PBANKA_093580	PBANKA_0935800	"peptidyl-prolyl cis-trans isomerase, putative"	0.419096	0.923598
	PBANKA_094160	PBANKA_0941600	"conserved Plasmodium protein, unknown function"	-0.448826	0.923598
	PBANKA_100470	PBANKA_1004700	"methyltransferase, putative"	0.598274	0.923598
	PBANKA_102470	PBANKA_1024700	"ubiquitin fusion degradation protein UFD1, putative"	0.458111	0.923598
	PBANKA_103180	PBANKA_1031800	"conserved Plasmodium protein, unknown function"	0.428047	0.923598
	PBANKA_110530	PBANKA_1105300	"conserved Plasmodium protein, unknown function"	0.633613	0.923598
	PBANKA_110580	PBANKA_1105800	"TATA-box binding protein, putative,transcription initiation factor tfiid, putative (TBP)"	0.467339	0.923598
	PBANKA_110600	PBANKA_1106000	"conserved Plasmodium protein, unknown function"	0.756449	0.923598
	PBANKA_111220	PBANKA_1112200	"conserved Plasmodium protein, unknown function"	-0.395918	0.923598
	PBANKA_112270	PBANKA_1122700	"protein kinase, putative (TKL4)"	-0.412903	0.923598
	PBANKA_120210	PBANKA_1202100	"conserved Plasmodium protein, unknown function"	-0.44493	0.923598
	PBANKA_121300	PBANKA_1213000	"transcriptional activator ADA2, putative"	-0.424713	0.923598
	PBANKA_123180	PBANKA_1231800	"60S ribosomal protein L12, putative"	0.395495	0.923598
	PBANKA_123660	PBANKA_1236600	"conserved Plasmodium protein, unknown function, fragment"	0.481914	0.923598
	PBANKA_124180	PBANKA_1241800	"DNA replication licensing factor MCM3, putative (MCM3)"	-0.384271	0.923598
	PBANKA_132250	PBANKA_1322500	"conserved Plasmodium protein, unknown function"	0.455231	0.923598
	PBANKA_133500	PBANKA_1335000	"conserved Plasmodium protein, unknown function"	-0.68337	0.923598
	PBANKA_135000	PBANKA_1350000	"conserved Plasmodium protein, unknown function"	0.549771	0.923598
	PBANKA_135360	PBANKA_1353600	"conserved Plasmodium protein, unknown function"	0.770711	0.923598
	PBANKA_141930	PBANKA_1419300	"conserved Plasmodium protein, unknown function"	-0.628403	0.923598
	PBANKA_143030	PBANKA_1430300	"conserved Plasmodium protein, unknown function"	0.728687	0.923598
	PBANKA_143580	PBANKA_1435800	"conserved Plasmodium protein, unknown function"	-0.446778	0.923598
	PBANKA_146250	PBANKA_1462500	leucine-rich repeat protein (LRR12)	0.752227	0.923598
	PBANKA_041080	PBANKA_0410800	SEL-1 like protein	-0.378647	0.924512
	PBANKA_052470	PBANKA_0524700	"Plasmodium exported protein, unknown function"	-0.488612	0.924512
	PBANKA_070470	PBANKA_0704700	"conserved Plasmodium protein, unknown function"	0.632473	0.924512
	PBANKA_100340	PBANKA_1003400	"lysine decarboxylase, putative (UIS14)"	0.391514	0.924512
	PBANKA_120920	PBANKA_1209200	"50S ribosomal protein L22, mitochondrial, putative"	-0.639121	0.924512
	PBANKA_122410	PBANKA_1224100	"kinesin-like protein, putative"	-0.407242	0.924512
	PBANKA_132940	PBANKA_1329400	"conserved Plasmodium protein, unknown function"	0.634691	0.924512
	PBANKA_143070	PBANKA_1430700	"conserved Plasmodium protein, unknown function"	-0.372944	0.924712
	PBANKA_010380	PBANKA_0103800	"50S ribosomal protein L24, putative"	0.600751	0.926582
	PBANKA_020230	PBANKA_0202300	"UMP-CMP kinase, putative"	0.460124	0.926582
	PBANKA_020530	PBANKA_0205300	"conserved Plasmodium protein, unknown function"	0.442189	0.926582
	PBANKA_020780	PBANKA_0207800	"conserved Plasmodium protein, unknown function"	-0.539274	0.926582
	PBANKA_061930	PBANKA_0619300	"conserved Plasmodium protein, unknown function"	0.418148	0.926582
	PBANKA_070710	PBANKA_0707100	"membrane skeletal protein, putative"	-0.589378	0.926582
	PBANKA_083420	PBANKA_0834200	"conserved Plasmodium protein, unknown function"	0.499052	0.926582
	PBANKA_112130	PBANKA_1121300	"conserved Plasmodium protein, unknown function"	-0.69971	0.926582
	PBANKA_122400	PBANKA_1224000	"conserved Plasmodium protein, unknown function"	-0.405779	0.926582
	PBANKA_142510	PBANKA_1425100	"karyopherin alpha, putative (KARalpha)"	-0.360455	0.926582
	PBANKA_091280	PBANKA_0912800	"conserved Plasmodium protein, unknown function"	0.575094	0.92661
	PBANKA_100060	PBANKA_1000600	erythrocyte membrane antigen 1	0.445949	0.92661
	PBANKA_131680	PBANKA_1316800	"dynactin subunit 4, putative"	-0.499019	0.92661
	PBANKA_000360	PBANKA_0837101,PBANKA_1040521	BIR protein	-0.598386	0.926871
	PBANKA_011230	PBANKA_0112300	"conserved Plasmodium protein, unknown function"	-0.405271	0.926871
	PBANKA_040470	PBANKA_0404700	"glutaredoxin 1, putative (GRX1)"	-0.435393	0.926871
	PBANKA_060280	PBANKA_0602800	"ubiquitin-conjugating enzyme e2, putative (UBC)"	-0.40817	0.926871
	PBANKA_062010	PBANKA_0620100	"U3 snoRNA-associated small subunit rRNA processing protein, putative"	-0.430476	0.926871
	PBANKA_080300	PBANKA_0803000	"origin recognition complex subunit 2, putative"	-0.392058	0.926871
	PBANKA_102560	PBANKA_1025600	"conserved Plasmodium protein, unknown function"	0.499946	0.926871
	PBANKA_121830	PBANKA_1218300	"CPW-WPC family protein, putative"	0.584964	0.926871
	PBANKA_123010	PBANKA_1230100	"ribonuclease, putative, fragment"	-0.457746	0.926871
	PBANKA_124120	PBANKA_1241200	"conserved Plasmodium protein, unknown function"	-0.494614	0.926871
	PBANKA_091570	PBANKA_0915700	"mitochondrial ribosomal protein L2 precursor, putative"	0.652853	0.9273
	PBANKA_132770	PBANKA_1327700	"conserved Plasmodium protein, unknown function"	-0.625358	0.9273
	PBANKA_060210	PBANKA_0602100	"conserved Plasmodium protein, unknown function"	-0.494437	0.928018
	PBANKA_144390	PBANKA_1443900	"conserved Plasmodium protein, unknown function"	-0.379784	0.928643
	PBANKA_020310	PBANKA_0203100	"phosphatidylinositol-4-phosphate 5-kinase, putative (PIP5K)"	-0.413165	0.928856
	PBANKA_130560	PBANKA_1305600	"metalloprotease, putative"	0.455044	0.928856
	PBANKA_140810	PBANKA_1408100	"ribosomal RNA methyltransferase, putative"	0.580466	0.92936
	PBANKA_103680	PBANKA_1036800	"DNA mismatch repair protein, putative"	-0.431078	0.93169
	PBANKA_030630	PBANKA_0306300	"3' exoribonuclease, putative"	-0.460409	0.933077
	PBANKA_051650	PBANKA_0516500	"conserved Plasmodium protein, unknown function"	-0.421353	0.933077
	PBANKA_071910	PBANKA_0719100	"conserved Plasmodium protein, unknown function"	0.617374	0.933077
	PBANKA_111560	PBANKA_1115600	"conserved Plasmodium protein, unknown function"	0.458307	0.933077
	PBANKA_113510	PBANKA_1135100	"40S ribosomal protein S13, putative"	0.413044	0.933077
	PBANKA_142230	PBANKA_1422300	"FAD-dependent monooxygenase, putative"	0.527691	0.933077
	PBANKA_145140	PBANKA_1451400	"protein-S-isoprenylcysteine O-methyltransferase, putative"	-0.567283	0.933077
	PBANKA_000590	PBANKA_0316921	"Plasmodium exported protein, unknown function, pseudogene"	-0.642521	0.933137
	PBANKA_020990	PBANKA_0209900	"nucleoside transporter 4, putative (NT4)"	0.507259	0.933137
	PBANKA_030670	PBANKA_0306700	"transporter, putative"	-0.389672	0.933137
	PBANKA_040300	PBANKA_0403000	"60S ribosomal protein L44, putative"	0.417838	0.933137
	PBANKA_041410	PBANKA_0414100	"inorganic pyrophosphatase, putative"	-0.347088	0.933137
	PBANKA_051535	PBANKA_0515350	"OTU-like cysteine protease, putative"	-0.546069	0.933137
	PBANKA_052360	PBANKA_0523600	"BSD-domain protein, putative"	-0.502343	0.933137
	PBANKA_062140	PBANKA_0621400	"conserved Plasmodium protein, unknown function"	-0.380927	0.933137
	PBANKA_070760	PBANKA_0707600	"protein kinase, putative"	-0.343891	0.933137
	PBANKA_071960	PBANKA_0719600	memo-like protein	0.459789	0.933137
	PBANKA_072160	PBANKA_0721600	"conserved Plasmodium protein, unknown function"	0.481215	0.933137
	PBANKA_081440	PBANKA_0814400	"conserved Plasmodium protein, unknown function"	-0.435651	0.933137
	PBANKA_082480	PBANKA_0824800	"RNA-binding protein, putative"	0.399296	0.933137
	PBANKA_082830	PBANKA_0828300	"dynein light chain, putative"	-0.495628	0.933137
	PBANKA_083240	PBANKA_0832400	"conserved Plasmodium protein, unknown function"	0.44015	0.933137
	PBANKA_090910	PBANKA_0909100	"conserved protein, unknown function"	0.493074	0.933137
	PBANKA_093680	PBANKA_0936800	"conserved Plasmodium protein, unknown function"	-0.529964	0.933137
	PBANKA_100160	PBANKA_1001600	"SET domain protein, putative"	-0.417418	0.933137
	PBANKA_102440	PBANKA_1024400	"calmodulin, putative"	0.60098	0.933137
	PBANKA_102810	PBANKA_1028100	"RNA guanylyltransferase, putative"	-0.395038	0.933137
	PBANKA_111970	PBANKA_1119700	"cleavage stimulation factor subunit 1, putative"	-0.377293	0.933137
	PBANKA_112700	PBANKA_1127000	choline/ethanolaminephosphotransferase (CEPT)	-0.345629	0.933137
	PBANKA_112800	PBANKA_1128000	"conserved Plasmodium protein, unknown function"	0.809428	0.933137
	PBANKA_120520	PBANKA_1205200	"conserved membrane protein, unknown function"	0.521901	0.933137
	PBANKA_121000	PBANKA_1210000	"conserved Plasmodium protein, unknown function"	0.5578	0.933137
	PBANKA_121660	PBANKA_1216600	"cyclic amine resistance locus protein, putative (CARL)"	-0.342494	0.933137
	PBANKA_122190	PBANKA_1221900	"conserved Plasmodium protein, unknown function"	0.531402	0.933137
	PBANKA_122250	PBANKA_1222500	plasmepsin X	-0.50661	0.933137
	PBANKA_130640	PBANKA_1306400	"protein prenyltransferase alpha subunit, putative"	-0.463743	0.933137
	PBANKA_131000	PBANKA_1310000	"conserved Plasmodium protein, unknown function"	-0.373037	0.933137
	PBANKA_131580	PBANKA_1315800	leucine-rich repeat protein (LRR3)	0.630223	0.933137
	PBANKA_134790	PBANKA_1347900	"ubiquitin activating enzyme, putative"	-0.429328	0.933137
	PBANKA_135970	PBANKA_1359700	6-cysteine protein (P47)	-0.598764	0.933137
	PBANKA_140990	PBANKA_1409900	"clathrin-adaptor medium chain, putative"	-0.367686	0.933137
	PBANKA_141600	PBANKA_1416000	"conserved Plasmodium protein, unknown function"	0.677171	0.933137
	PBANKA_142040	PBANKA_1420400	"conserved Plasmodium protein, unknown function"	0.474316	0.933137
	PBANKA_142140	PBANKA_1421400	"conserved Plasmodium protein, unknown function"	0.772062	0.933137
	PBANKA_142440	PBANKA_1424400	"CS domain protein, putative"	0.514034	0.933137
	PBANKA_143940	PBANKA_1439400	"histone chaperone ASF1, putative (ASF1)"	-0.38365	0.933137
	PBANKA_143960	PBANKA_1439600	"conserved Plasmodium protein, unknown function"	-0.463796	0.933137
	PBANKA_144230	PBANKA_1442300	"conserved Plasmodium protein, unknown function"	-0.451258	0.933137
	PBANKA_144260	PBANKA_1442600	"RNA pseudouridylate synthase, putative"	0.478069	0.933137
	PBANKA_145240	PBANKA_1452400	"ubiquitin-like protein, putative"	0.492992	0.933137
	PBANKA_041390	PBANKA_0413900	"mitochondrial ribosomal protein L27 precursor, putative"	0.537257	0.933279
	PBANKA_112420	PBANKA_1124200	"DNA polymerase 1, putative"	-0.388244	0.933884
	PBANKA_120610	PBANKA_1206100	"eukaryotic translation initiation factor 3 subunit 7, putative"	0.387215	0.934343
	PBANKA_142290	PBANKA_1422900	"conserved Plasmodium protein, unknown function"	-0.61733	0.934521
	PBANKA_143050	PBANKA_1430500	"conserved Plasmodium protein, unknown function"	0.585694	0.934521
	PBANKA_143240	PBANKA_1432400	perforin like protein 2 (PPLP2)	0.54529	0.934521
	PBANKA_112850	PBANKA_1128500	"SET domain protein, putative"	-0.396787	0.934695
	PBANKA_131460	PBANKA_1314600	"acetyl-CoA acetyltransferase, putative"	0.601969	0.934695
[truncated: 2,905 more rows]

## Sheet: Proteome
	Proteome deregulation in the purified schizonts of ap2-g/ap2-g2 double knockout compared to the parental ap2-g mutant clone.
	The material from three independent biological replicates of ap2-g/ap2-g2 and its parental line ap2-g was processed as in described in Supplementary materials and methods section. Mean = fold change of protein expression compared to the parental ap2-g line. P-value = result of a two-tailed T-test comparing the protein expression levels between ap2-g and the double mutant.
	Gene_ID (previous)	Gene_ID (new)	Product_Description	log2FoldChange	p-value
	PBANKA_040320	PBANKA_0403200	circumsporozoite (CS) protein (CSP)	5.60543	0.0234101
	PBANKA_071490	PBANKA_0714900	"lipoamide dehydrogenase, putative"	4.97969	0.0110482
	PBANKA_082590	PBANKA_0825900	"conserved Plasmodium protein, unknown function"	4.56061	0.00429461
	PBANKA_050500	PBANKA_0505000	"dihydrolipoamide acyltransferase, putative"	4.09321	0.000363657
	PBANKA_112510	PBANKA_1125100	"3-oxoacyl-acyl-carrier protein synthase, putative (FabB/FabF)"	3.7296	0.0244812
	PBANKA_092380	PBANKA_0923800	"pyruvate dehydrogenase E1 component, alpha subunit, putative"	3.20998	0.0363804
	PBANKA_122980	PBANKA_1229800	enoyl-acyl carrier reductase (FABI)	3.18808	0.000274479
	PBANKA_120420	PBANKA_1204200	"conserved Plasmodium protein, unknown function"	2.5881	0.0700321
	PBANKA_051890	PBANKA_0518900	"conserved Plasmodium membrane protein, unknown function"	2.57875	0.00827511
	PBANKA_000600	PBANKA_0216061	BIR protein	2.57541	0.0307106
	PBANKA_101400	PBANKA_1014000	"NADP-specific glutamate dehydrogenase, putative (GDH2)"	2.48535	0.00135443
	PBANKA_082380	PBANKA_0823800	"3-oxoacyl-(acyl-carrier protein) reductase, putative"	2.3367	0.0709794
	PBANKA_111340	PBANKA_1113400	"secreted ookinete protein, putative (PSOP12)"	2.08355	0.120931
	PBANKA_122640	PBANKA_1226400	"cactin homolog, putative"	2.07218	0.159738
	PBANKA_144900	PBANKA_1449000	"aspartyl protease, putative"	2.03766	0.133502
	PBANKA_080800	PBANKA_0808000	cdc2-related protein kinase 4 (CRK4)	1.99506	0.0569641
	PBANKA_040730	PBANKA_0407300	"conserved Plasmodium protein, unknown function"	1.97945	0.132437
	PBANKA_130070	PBANKA_1300700	LCCL domain-containing protein (CCp1)	1.86613	0.0259651
	PBANKA_140040	PBANKA_1400400	"Plasmodium exported protein, unknown function"	1.8538	0.213425
	PBANKA_040890	PBANKA_0408900	"conserved Plasmodium protein, unknown function"	1.77623	0.283928
	PBANKA_093760	PBANKA_0937600	"conserved Plasmodium protein, unknown function"	1.76397	0.0899474
	PBANKA_143220	PBANKA_1432200	male development gene 1 (MDV1)	1.759	0.17444
	PBANKA_142730	PBANKA_1427300	"ABC1 family, putative"	1.75411	0.159045
	PBANKA_091160	PBANKA_0911600	"mitochondrial ribosomal protein S9 precursor, putative"	1.74255	0.300335
	PBANKA_092770	PBANKA_0927700	"conserved Plasmodium protein, unknown function"	1.72947	0.262178
	PBANKA_144730	PBANKA_1447300	"conserved Plasmodium protein, unknown function"	1.72001	0.208152
	PBANKA_103930	PBANKA_1039300	"pre-mRNA splicing factor, putative"	1.69205	0.447444
	PBANKA_100300	PBANKA_1003000	liver specific protein 2 (LISP2)	1.68885	0.0416034
	PBANKA_103520	PBANKA_1035200	LCCL domain-containing protein (CCp3)	1.67652	0.167706
	PBANKA_122670	PBANKA_1226700	"AAA family ATPase, putative"	1.67237	0.421685
	PBANKA_040870	PBANKA_0408700	"aybindin-like protein, putative"	1.60186	0.158686
	PBANKA_080060	PBANKA_0800600	"centrin, putative"	1.59024	0.0885621
	PBANKA_131700	PBANKA_1317000	"conserved Plasmodium protein, unknown function"	1.57466	0.178281
	PBANKA_102510	PBANKA_1025100	"conserved Plasmodium protein, unknown function"	1.56207	0.239427
	PBANKA_120430	PBANKA_1204300	"CCR4-NOT transcription complex subunit 5, putative (NOT5)"	1.52495	0.176968
	PBANKA_010120	PBANKA_0101200	"elongation factor G, putative (EF-G)"	1.51102	0.128332
	PBANKA_050460	PBANKA_0504600	"S-adenosyl-L-methionine-dependent methyltransferase, putative"	1.49531	0.129754
	PBANKA_141710	PBANKA_1417100	"conserved Plasmodium protein, unknown function"	1.49463	0.517349
	PBANKA_112500	PBANKA_1125000	"conserved Plasmodium protein, unknown function"	1.49419	0.192197
	PBANKA_146300	PBANKA_1463000	osmiophilic body protein (G377)	1.49385	0.130603
	PBANKA_141760	PBANKA_1417600	"conserved protein, unknown function"	1.49385	0.130603
	PBANKA_133530	PBANKA_1335300	"Yip1 protein, putative"	1.49385	0.130603
	PBANKA_133010	PBANKA_1330100	"large ribosomal subunit assembling protein, putative"	1.49385	0.130603
	PBANKA_124660	PBANKA_1246600	"Plasmodium exported protein, unknown function"	1.49385	0.130603
	PBANKA_120940	PBANKA_1209400	"inner membrane complex protein, putative"	1.49385	0.103689
	PBANKA_093190	PBANKA_0931900	"serine esterase, putative"	1.49385	0.130603
	PBANKA_092390	PBANKA_0923900	"U6 snRNA-associated Sm-like protein LSm1, putative (LSM1)"	1.49385	0.130603
	PBANKA_092240	PBANKA_0922400	"conserved Plasmodium protein, unknown function"	1.49385	0.130603
	PBANKA_092160	PBANKA_0921600	"RNA binding protein, putative"	1.49385	0.130603
	PBANKA_090450	PBANKA_0904500	"ubiquitin activating enzyme (E1) subunit Aos1, putative"	1.49385	0.130603
	PBANKA_082840	PBANKA_0828400	"conserved Plasmodium protein, unknown function"	1.49385	0.131127
	PBANKA_081590	PBANKA_0815900	"BSD domain, putative"	1.49385	0.130603
	PBANKA_040190	PBANKA_0401900	"DNA-directed RNA polymerase subunit I, putative"	1.49385	0.195837
	PBANKA_030760	PBANKA_0307600	"syntaxin, putative"	1.49385	0.199242
	PBANKA_020330	PBANKA_0203300	"DNA-directed RNA polymerase 2 subunit, putative"	1.49385	0.130603
	PBANKA_010480	PBANKA_0104800	"conserved Plasmodium protein, unknown function"	1.49385	0.139394
	PBANKA_052440	PBANKA_0524400	"conserved Plasmodium protein, unknown function"	1.49152	0.225007
	PBANKA_080300	PBANKA_0803000	"origin recognition complex subunit 2, putative"	1.46398	0.0117588
	PBANKA_021270	PBANKA_0212700	"zinc finger protein, putative"	1.45525	0.19198
	PBANKA_145490	PBANKA_1454900	"conserved Plasmodium protein, unknown function (UIS8)"	1.4283	0.155259
	PBANKA_040140	PBANKA_0401400	"conserved Plasmodium protein, unknown function"	1.41509	0.112971
	PBANKA_010700	PBANKA_0107000	"conserved Plasmodium protein, unknown function"	1.41271	0.0602794
	PBANKA_135150	PBANKA_1351500	calcium-dependent protein kinase 5 (CDPK5)	1.38283	0.253306
	PBANKA_083170	PBANKA_0831700	"NifU-like protein, putative"	1.36491	0.155291
	PBANKA_010960	PBANKA_0109600	"conserved Plasmodium protein, unknown function"	1.36177	0.089968
	PBANKA_134390	PBANKA_1343900	"conserved Plasmodium protein, unknown function"	1.36074	0.77839
	PBANKA_112250	PBANKA_1122500	"conserved Plasmodium protein, unknown function"	1.34924	0.154086
	PBANKA_060140	PBANKA_0601300	"peptidyl-prolyl cis-trans isomerase, putative (CYP26)"	1.34854	0.17741
	PBANKA_133020	PBANKA_1330200	"conserved Plasmodium protein, unknwon function"	1.33733	0.0907434
	PBANKA_020450	PBANKA_0204500	LCCL domain-containing protein (CCp5)	1.33485	0.178894
	PBANKA_030110	PBANKA_0301100	"conserved Plasmodium protein, unknown function"	1.32934	0.24861
	PBANKA_080640	PBANKA_0806400	"conserved protein, unknown function"	1.31749	0.168498
	PBANKA_061110	PBANKA_0611100	"succinyl CoA ligase, putative"	1.29759	0.0366801
	PBANKA_144180	PBANKA_1441800	"conserved Plasmodium protein, unknown function"	1.28914	0.353694
	PBANKA_146240	PBANKA_1462400	"cutA, putative"	1.28641	0.223589
	PBANKA_092060	PBANKA_0920600	"conserved Plasmodium protein, unknown function"	1.2734	0.270736
	PBANKA_050230	PBANKA_0502300	"tRNA pseudouridine synthase, putative"	1.25078	0.187423
	PBANKA_120260	PBANKA_1202600	"zinc finger, C3HC4 type, putative"	1.24582	0.129794
	PBANKA_041050	PBANKA_0410500	"transporter, putative"	1.22151	0.130122
	PBANKA_140190	PBANKA_1401900	"conserved Plasmodium protein, unknown function"	1.20046	0.0850381
	PBANKA_021490	PBANKA_0214900	Pb-fam-1 protein	1.19681	0.00156199
	PBANKA_114030	PBANKA_1140300	"conserved Plasmodium protein, unknown function"	1.18605	0.269777
	PBANKA_143110	PBANKA_1431100	"conserved Plasmodium protein, unknown function"	1.16263	0.300778
	PBANKA_060890	PBANKA_0608900	"general transcription factor 3C polypeptide 5, putative"	1.15328	0.176786
	PBANKA_061920	PBANKA_0619200	"secreted ookinete protein, putative (PSOP1)"	1.13644	0.268952
	PBANKA_061500	PBANKA_0615000	"transcription initiation factor IIE, alpha subunit, putative"	1.13611	0.259808
	PBANKA_135220	PBANKA_1352200	"conserved Plasmodium protein, unknown function"	1.13567	0.056325
	PBANKA_010200	PBANKA_0102000	"bcs1-like protein, putative"	1.13482	0.0627026
	PBANKA_133920	PBANKA_1339200	"conserved Plasmodium protein, unknown function"	1.13259	0.237103
	PBANKA_132760	PBANKA_1327600	"conserved Plasmodium protein, unknown function"	1.1293	0.0798047
	PBANKA_121220	PBANKA_1212200	"conserved Plasmodium protein, unknown function"	1.12604	0.212129
	PBANKA_122810	PBANKA_1228100	"transcription factor with AP2 domain(s), putative (ApiAP2)"	1.11652	0.0637464
	PBANKA_010650	PBANKA_0106500	"conserved Plasmodium protein, unknown function"	1.11626	0.179499
	PBANKA_101240	PBANKA_1012400	"RNA methyltransferase, putative"	1.1155	0.0424899
	PBANKA_080590	PBANKA_0805900	"kinesin-8, putative"	1.11366	0.135756
	PBANKA_101760	PBANKA_1017600	"conserved Plasmodium protein, unknown function"	1.10757	0.144115
	PBANKA_030980	PBANKA_0309800	"Leu/Phe-tRNA protein transferase, putative"	1.10581	0.142301
	PBANKA_143610	PBANKA_1436100	"heterochromatin protein 1, putative (HP1)"	1.09359	0.11981
	PBANKA_101060	PBANKA_1010600	"calmodulin, putative (CAM)"	1.09355	0.499641
	PBANKA_030370	PBANKA_0303700	"DNA repair endonuclease, putative"	1.09148	0.320424
	PBANKA_124010	PBANKA_1240100	"conserved Plasmodium protein, unknown function"	1.08046	0.357954
	PBANKA_040830	PBANKA_0408300	"phd finger protein, putative"	1.07275	0.225741
	PBANKA_123290	PBANKA_1232900	"RAP protein, putative"	1.0724	0.622235
	PBANKA_091270	PBANKA_0912700	"3-oxo-5-alpha-steroid 4-dehydrogenase, putative"	1.05538	0.0703086
	PBANKA_040750	PBANKA_0407500	"N2227-like protein, putative"	1.04531	0.0203599
	PBANKA_121350	PBANKA_1213500	"conserved Plasmodium protein, unknown function"	1.02752	0.201794
	PBANKA_030560	PBANKA_0305600	"acyl carrier protein, putative (ACP)"	1.02591	0.122548
	PBANKA_061380	PBANKA_0613800	"large ribosomal subunit assembling factor, putative"	1.0119	0.0891412
	PBANKA_070240	PBANKA_0702400	"conserved Plasmodium protein, unknown function"	1.00865	0.195681
	PBANKA_021330	PBANKA_0213300	"1-cys peroxiredoxin, putative"	1.00839	0.0993452
	PBANKA_140660	PBANKA_1406600	"CCAAT-binding transcription factor, putative"	1.0064	0.157085
	PBANKA_144770	PBANKA_1447700	"elongation factor G, putative (EF-G)"	0.996446	0.12671
	PBANKA_091560	PBANKA_0915600	aquaglyceroporin (AQP)	0.991105	0.149649
	PBANKA_060680	PBANKA_0606800	"mitochondrial ACP precursor, putative"	0.99014	0.387722
	PBANKA_080610	PBANKA_0806100	"conserved Plasmodium protein, unknown function"	0.988397	0.162131
	PBANKA_111260	PBANKA_1112600	"conserved Plasmodium protein, unknown function"	0.983495	0.0818083
	PBANKA_142600	PBANKA_1426000	"histone-arginine methyltransferase, putative (CARM1)"	0.982014	0.0514691
	PBANKA_102320	PBANKA_1023200	"splicing factor 3B subunit 4, putative (SF3B4)"	0.956406	0.546355
	PBANKA_031230	PBANKA_0312300	"conserved Plasmodium protein, unknown function"	0.955333	0.137211
	PBANKA_135130	PBANKA_1351300	"conserved Plasmodium protein, unknown function"	0.954895	0.101465
	PBANKA_021560	PBANKA_0316841	"Plasmodium exported protein, unknown function"	0.932237	0.00390428
	PBANKA_102500	PBANKA_1025000	"conserved Plasmodium protein, unknown function"	0.925004	0.317702
	PBANKA_141560	PBANKA_1415600	"DNA replication licensing factor MCM4, putative (MCM4)"	0.924058	0.0718149
	PBANKA_134190	PBANKA_1341900	"conserved Plasmodium protein, unknown function"	0.916376	0.155451
	PBANKA_020600	PBANKA_0206000	"conserved Plasmodium protein, unknown function"	0.913185	0.0753179
	PBANKA_071320	PBANKA_0713200	"conserved Plasmodium protein, unknown function"	0.91215	0.299834
	PBANKA_143280	PBANKA_1432800	"snoRNA-associated small subunit rRNA processing protein, putative"	0.902066	0.234217
	PBANKA_082800	PBANKA_0828000	"zinc finger protein, putative"	0.901145	0.0886342
	PBANKA_121110	PBANKA_1211100	"phosphatase, putative"	0.900218	0.0248357
	PBANKA_134790	PBANKA_1347900	"ubiquitin activating enzyme, putative"	0.899851	0.0475582
	PBANKA_021040	PBANKA_0210400	"mismatch repair protein PMS1, putative"	0.892426	0.412009
	PBANKA_061350	PBANKA_0613500	"conserved Plasmodium protein, unknown function"	0.88142	0.0660037
	PBANKA_020420	PBANKA_0204200	"tubulin-specific chaperone a, putative"	0.879873	0.815568
	PBANKA_132210	PBANKA_1322100	"aminotransferase, putative"	0.877688	0.511302
	PBANKA_103400	PBANKA_1034000	"conserved Plasmodium protein, unknown function"	0.869186	0.131187
	PBANKA_081850	PBANKA_0818500	"conserved Plasmodium protein, unknown function"	0.868632	0.677764
	PBANKA_092780	PBANKA_0927800	"tRNA nucleotidyltransferase, putative"	0.864428	0.247685
	PBANKA_010280	PBANKA_0102800	"conserved Plasmodium protein, unknown function"	0.864144	0.459275
	PBANKA_120830	PBANKA_1208300	"conserved Plasmodium protein, unknown function"	0.862815	0.0736331
	PBANKA_094010	PBANKA_0940100	"protein kinase, putative"	0.862387	0.685631
	PBANKA_051220	PBANKA_0512200	protoporphyrinogen oxidase	0.859199	0.442172
	PBANKA_100890	PBANKA_1008900	"conserved Plasmodium protein, unknown function"	0.856908	0.0879284
	PBANKA_133760	PBANKA_1337600	"translation initiation factor EIF-2B subunit, putative"	0.849953	0.785383
	PBANKA_111070	PBANKA_1110700	"stearoyl-CoA desaturase, putative (SCP)"	0.846029	0.150861
	PBANKA_144550	PBANKA_1445500	"conserved Plasmodium protein, unknown function"	0.839328	0.19835
	PBANKA_030990	PBANKA_0309900	"conserved Plasmodium protein, unknown function"	0.833095	0.00206692
	PBANKA_060250	PBANKA_0602500	"Sua5/YciO/YrdC family protein, putative"	0.833003	0.92423
	PBANKA_103100	PBANKA_1031000	"conserved Plasmodium protein, unknown function"	0.832905	0.482353
	PBANKA_123160	PBANKA_1231600	"transcription factor with AP2 domain(s), putative (ApiAP2)"	0.83088	0.0481171
	PBANKA_145570	PBANKA_1455700	"conserved Plasmodium protein, unknown function"	0.830236	0.357851
	PBANKA_110790	PBANKA_1107900	triose phosphate transporter (TPT)	0.826329	0.06432
	PBANKA_083600	PBANKA_0836000	"vesicle transport protein, putative"	0.821895	0.177919
	PBANKA_141230	PBANKA_1412300	"conserved Plasmodium protein, unknown function"	0.820278	0.395566
	PBANKA_141750	PBANKA_1417500	"conserved Plasmodium protein, unknown function"	0.819815	0.0103043
	PBANKA_000220	PBANKA_0800021	"reticulocyte binding protein, putative, fragment (Pb235)"	0.818616	0.34797
	PBANKA_141020	PBANKA_1410200	"cytochrome c2 precursor,putative"	0.813449	0.0204488
	PBANKA_061210	PBANKA_0612100	"conserved Plasmodium protein, unknown function"	0.808957	0.142284
	PBANKA_071220	PBANKA_0712200	"conserved Plasmodium protein, unknown function"	0.804756	0.273098
	PBANKA_081190	PBANKA_0811900	"nucleotide binding protein, putative"	0.802456	0.0376594
	PBANKA_082410	PBANKA_0824100	flavodoxin-like protein	0.800834	0.0101582
	PBANKA_081170	PBANKA_0811700	"SNARE protein, putative"	0.800236	0.111028
	PBANKA_145400	PBANKA_1454000	"DNA gyrase subunit B, putative"	0.79665	0.359059
	PBANKA_041150	PBANKA_0411500	"conserved Plasmodium protein, unknown function"	0.796263	0.106392
	PBANKA_120730	PBANKA_1207300	"diphthine synthase, putative"	0.796126	0.299175
	PBANKA_030310	PBANKA_0303100	"conserved Plasmodium protein, unknown function"	0.78635	0.196533
	PBANKA_113290	PBANKA_1132900	"regulator of chromosome condensation, putative"	0.786288	0.198486
	PBANKA_060460	PBANKA_0604600	"conserved protein, unknown function"	0.779004	0.71995
	PBANKA_082690	PBANKA_0826900	"protein kinase, putative"	0.778684	0.063337
	PBANKA_133910	PBANKA_1339100	"conserved Plasmodium protein, unknown function"	0.775455	0.0658945
	PBANKA_113800	PBANKA_1138000	"conserved Plasmodium protein, unknown function"	0.772252	0.156801
	PBANKA_121010	PBANKA_1210100	"DNA repair protein RAD23, putative"	0.769465	0.81963
	PBANKA_142180	PBANKA_1421800	"mitochondrial ATP synthase F1, epsilon subunit, putative"	0.768484	0.143985
	PBANKA_083650	PBANKA_0836500	"conserved rodent malaria protein, unknown function"	0.766911	0.0405007
	PBANKA_061880	PBANKA_0618800	"DEAD box helicase, putative"	0.766839	0.0398043
	PBANKA_103890	PBANKA_1038900	"conserved Plasmodium protein, unknown function"	0.765476	0.128452
	PBANKA_094330	PBANKA_0943300	"actin-like protein, putative (ALP2a)"	0.759544	0.119812
	PBANKA_145370	PBANKA_1453700	"transcription factor with AP2 domain(s), putative (ApiAP2)"	0.747826	0.091302
	PBANKA_143980	PBANKA_1439800	"splicing factor 3b subunit, putative (SF3B14)"	0.74558	0.246486
	PBANKA_061390	PBANKA_0613900	"conserved Plasmodium protein, unknown function"	0.745358	0.219784
	PBANKA_145720	PBANKA_1457200	"double C2-like domain-containing protein, putative (DOC2)"	0.741779	0.346288
	PBANKA_146480	PBANKA_1464800	"conserved Plasmodium protein, unknown function"	0.737418	0.105715
	PBANKA_090310	PBANKA_0903000	"nucleolar preribosomal assembly protein, putative"	0.737312	0.0236329
	PBANKA_113030	PBANKA_1130300	"conserved Plasmodium protein, unknown function"	0.736444	0.010271
	PBANKA_123980	PBANKA_1239800	"zinc finger protein, putative"	0.727845	0.49449
	PBANKA_101110	PBANKA_1011100	"conserved Plasmodium protein, unknown function"	0.726766	0.23261
	PBANKA_071290	PBANKA_0712900	"high mobility group protein B2, putative (HMGB2)"	0.726061	0.1787
	PBANKA_142950	PBANKA_1429500	"RNA polymerase subunit 8c, putative"	0.722084	0.367236
	PBANKA_052100	PBANKA_0521000	"GDP dissociation inhibitor, putative"	0.719063	0.79763
	PBANKA_082270	PBANKA_0822700	"conserved Plasmodium protein, unknown function"	0.711627	0.164421
	PBANKA_040580	PBANKA_0405800	"conserved Plasmodium protein, unknown function"	0.706548	0.416084
	PBANKA_060780	PBANKA_0607800	"conserved Plasmodium protein, unknown function"	0.700242	0.561088
	PBANKA_140640	PBANKA_1406400	"tripartite motif protein, putative"	0.699013	0.30194
	PBANKA_136110	PBANKA_1361100	"elongation factor Tu, putative"	0.696091	0.162871
	PBANKA_135270	PBANKA_1352700	"conserved Plasmodium protein, unknown function"	0.691754	0.0752411
	PBANKA_134050	PBANKA_1340500	"conserved Plasmodium protein, unknown function"	0.689168	0.233105
	PBANKA_146350	PBANKA_1463500	"eukaryotic translation initiation factor 2b, putative"	0.686751	0.699599
	PBANKA_120300	PBANKA_1203000	"conserved Plasmodium protein, unknown function"	0.686224	0.0854812
	PBANKA_API0028	PBANKA_API00280	"elongation factor Tu, putative (tufA)"	0.685276	0.195499
	PBANKA_122680	PBANKA_1226800	"DNA repair protein RAD54, putative"	0.683154	0.1502
	PBANKA_133690	PBANKA_1336900	"conserved Plasmodium protein, unknown function"	0.68043	0.258701
	PBANKA_134920	PBANKA_1349200	MSP7-like protein (MSRP1)	0.678739	0.0596736
	PBANKA_060370	PBANKA_0603700	"conserved Plasmodium protein, unknown function"	0.677877	0.209856
	PBANKA_144860	PBANKA_1448600	"conserved Plasmodium protein, unknown function"	0.677652	0.0414042
	PBANKA_081110	PBANKA_0811100	"helicase, putative"	0.675768	0.890725
	PBANKA_111520	PBANKA_1115200	"conserved Plasmodium protein, unknown function"	0.674507	0.402763
	PBANKA_070570	PBANKA_0705700	"conserved Plasmodium protein, unknown function"	0.66993	0.158709
	PBANKA_130440	PBANKA_1304400	"allantoicase, putative"	0.668577	0.116203
	PBANKA_112490	PBANKA_1124900	"oxidoreductase, putative"	0.66682	0.00627312
	PBANKA_092710	PBANKA_0927100	"conserved Plasmodium protein, unknown function"	0.666365	0.565556
	PBANKA_143950	PBANKA_1439500	"cytochrome c heme lyase, putative"	0.663862	0.149794
	PBANKA_020530	PBANKA_0205300	"conserved Plasmodium protein, unknown function"	0.657071	0.0137186
	PBANKA_141610	PBANKA_1416100	"conserved Plasmodium protein, unknown function"	0.648052	0.181436
	PBANKA_040720	PBANKA_0407200	"dual-specificity protein phosphatase, putative (YVH1)"	0.644071	0.14707
	PBANKA_050620	PBANKA_0506200	"conserved Plasmodium protein, unknown function (UIS12)"	0.643294	0.0685552
	PBANKA_131460	PBANKA_1314600	"acetyl-CoA acetyltransferase, putative"	0.641691	0.0382942
	PBANKA_071540	PBANKA_0715400	"conserved Plasmodium protein, unknown function"	0.640557	0.120542
	PBANKA_072200	PBANKA_0722000	"phosphatidylinositol 4-kinase, putative"	0.631864	0.133511
	PBANKA_092600	PBANKA_0926000	"conserved Plasmodium protein, unknown function"	0.626979	0.119693
	PBANKA_144310	PBANKA_1443100	"conserved Plasmodium protein, unknown function"	0.622456	0.0869113
	PBANKA_134720	PBANKA_1347200	"nucleotidyltransferase, putative"	0.620311	0.536459
	PBANKA_131490	PBANKA_1314900	"conserved Plasmodium protein, unknown function"	0.619991	0.124662
	PBANKA_081380	PBANKA_0813800	"conserved Plasmodium protein, unknown function"	0.617944	0.275899
	PBANKA_052240	PBANKA_0522400	"steroid dehydrogenase, putative"	0.616522	0.0372227
	PBANKA_141970	PBANKA_1419700	"zinc finger protein, putative"	0.61385	0.189753
	PBANKA_103640	PBANKA_1036400	"BOP1-like protein, putative"	0.613458	0.0483578
	PBANKA_112020	PBANKA_1120200	"pyridoxine biosynthesis protein PDX1, putative (PDX1)"	0.609843	0.911252
	PBANKA_061300	PBANKA_0613000	"conserved Plasmodium protein, unknown function"	0.605631	0.734912
	PBANKA_101030	PBANKA_1010300	"dynein-related AAA-type ATPase, putative"	0.605576	0.064785
	PBANKA_062290	PBANKA_0622900	"conserved Plasmodium protein, unknown function"	0.605441	0.868948
	PBANKA_134400	PBANKA_1344000	"DNA-directed RNA polymerase 3 largest subunit, putative"	0.605288	0.0812665
	PBANKA_061860	PBANKA_0618600	"conserved Plasmodium protein, unknown function"	0.60336	0.0410371
	PBANKA_061480	PBANKA_0614800	"conserved Plasmodium protein, unknown function"	0.60243	0.846485
	PBANKA_141240	PBANKA_1412400	"conserved Plasmodium protein, unknown function"	0.601861	0.0397368
	PBANKA_133250	PBANKA_1332500	"small subunit rRNA processing KH domain protein, putative"	0.600347	0.289181
	PBANKA_145980	PBANKA_1459800	"conserved Plasmodium protein, unknown function"	0.598875	0.155942
	PBANKA_030780	PBANKA_0307800	"conserved Plasmodium protein, unknown function"	0.597471	0.510009
	PBANKA_144220	PBANKA_1442200	"cyclin-related protein, putative"	0.597285	0.278226
	PBANKA_124180	PBANKA_1241800	"DNA replication licensing factor MCM3, putative (MCM3)"	0.592722	0.255866
	PBANKA_121470	PBANKA_1214700	"conserved Plasmodium protein, unknown function"	0.591535	0.277453
	PBANKA_020830	PBANKA_0208300	novel putative transporter 1 (NPT1)	0.589493	0.00286626
	PBANKA_052460	PBANKA_0524600	BIR protein	0.588503	0.197325
	PBANKA_102490	PBANKA_1024900	"DNA replication licensing factor MCM2, putative (MCM2)"	0.586283	0.202848
	PBANKA_121370	PBANKA_1213700	"methionine aminopeptidase, putative"	0.585386	0.704874
	PBANKA_091200	PBANKA_0912000	"conserved Plasmodium protein, unknown function"	0.583206	0.171296
	PBANKA_010750	PBANKA_0107500	"conserved Plasmodium protein, unknown function"	0.583107	0.33238
	PBANKA_136100	PBANKA_1361000	"step II splicing factor, putative"	0.582727	0.198808
	PBANKA_103630	PBANKA_1036300	"RNA-binding protein, putative"	0.57874	0.0582122
	PBANKA_135310	PBANKA_1353100	"conserved Plasmodium protein, unknown function"	0.576976	0.30677
	PBANKA_113160	PBANKA_1131600	"DNA replication licensing factor MCM6, putative (MCM6)"	0.57666	0.170503
	PBANKA_131790	PBANKA_1317900	"conserved Plasmodium protein, unknown function"	0.575431	0.115589
	PBANKA_041480	PBANKA_0414800	arginase	0.57492	0.00999327
	PBANKA_111460	PBANKA_1114600	"RNA binding protein, putative"	0.573921	0.0497978
	PBANKA_080700	PBANKA_0807000	"DNA-directed RNA polymerase II, putative"	0.573414	0.121202
	PBANKA_122790	PBANKA_1227900	"conserved Plasmodium protein, unknown function"	0.566786	0.137719
	PBANKA_082870	PBANKA_0828700	"phosphatidylserine decarboxylase, putative"	0.566751	0.103074
	PBANKA_140100	PBANKA_1401000	"conserved Plasmodium protein, unknown function"	0.560985	0.496499
	PBANKA_010860	PBANKA_0108600	"Pre-mRNA-splicing factor SLU7, putative (SLU7)"	0.559888	0.94205
	PBANKA_050160	PBANKA_0501600	"golgi re-assembly stacking protein, putative (GRASP)"	0.557167	0.925983
	PBANKA_110560	PBANKA_1105600	"conserved Plasmodium protein, unknown function"	0.554036	0.171867
	PBANKA_090090	PBANKA_0900900	"reticulocyte binding protein, putative, fragment (Pb235)"	0.552002	0.440774
	PBANKA_100200	PBANKA_1002000	"conserved Plasmodium protein, unknown function"	0.550857	0.155306
	PBANKA_146020	PBANKA_1460200	"conserved Plasmodium protein, unknown function"	0.550697	0.723565
	PBANKA_124330	PBANKA_1243300	"peptidyl-prolyl cis-trans isomerase, putative (CYP23)"	0.548878	0.0214931
	PBANKA_143530	PBANKA_1435300	"pre-mRNA splicing factor, putative"	0.548471	0.157439
	PBANKA_145900	PBANKA_1459000	"conserved Plasmodium protein, unknown function"	0.546473	0.194791
	PBANKA_103350	PBANKA_1033500	"conserved Plasmodium protein, unknown function"	0.544921	0.107281
	PBANKA_080440	PBANKA_0804400	"conserved Plasmodium protein, unknown function"	0.541702	0.486801
	PBANKA_092140	PBANKA_0921400	"conserved Plasmodium protein, unknown function"	0.538614	0.0110546
	PBANKA_135760	PBANKA_1357600	"conserved Plasmodium protein, unknown function"	0.533737	0.0943552
	PBANKA_052200	PBANKA_0522000	"conserved Plasmodium protein, unknown function"	0.532828	0.339795
	PBANKA_021010	PBANKA_0210100	"vacuolar protein sorting-associated protein VTA1, putative"	0.530915	0.382848
	PBANKA_093840	PBANKA_0938400	"endoplasmic reticulum-resident calcium binding protein, putative"	0.530776	0.00223912
	PBANKA_090140	PBANKA_0901400	"mitochondrial ATP synthase delta subunit, putative"	0.529975	0.186608
	PBANKA_060170	PBANKA_0601700	"conserved Plasmodium protein, unknown function"	0.528964	0.296052
	PBANKA_121540	PBANKA_1215400	"conserved Plasmodium protein, unknown function"	0.523439	0.141564
	PBANKA_132000	PBANKA_1320000	"conserved Plasmodium protein, unknown function"	0.521131	0.375639
	PBANKA_132700	PBANKA_1327000	"DNA-directed RNA polymerase III subunit RPC4, putative"	0.516123	0.78273
	PBANKA_040600	PBANKA_0406000	"conserved Plasmodium protein, unknown function"	0.514567	0.398321
	PBANKA_111580	PBANKA_1115800	"conserved Plasmodium protein, unknown function"	0.513131	0.193278
	PBANKA_113090	PBANKA_1130900	"methyltransferase, putative"	0.510618	0.284996
	PBANKA_131610	PBANKA_1316100	"conserved Plasmodium protein, unknown function"	0.509681	0.214346
	PBANKA_091960	PBANKA_0919600	"CCR4-NOT transcription complex subunit 2, putative (NOT2)"	0.508771	0.382277
	PBANKA_061020	PBANKA_0610200	"DNA replication licensing factor MCM5, putative (MCM5)"	0.508254	0.216672
	PBANKA_103330	PBANKA_1033300	"conserved Plasmodium protein, unknown function"	0.507342	0.795701
	PBANKA_100970	PBANKA_1009700	"ribonuclease H2 subunit B, putative"	0.506465	0.842839
	PBANKA_082230	PBANKA_0822300	"Fe-S-cluster redox enzyme, putative (NifU)"	0.506289	0.129635
	PBANKA_134580	PBANKA_1345800	"conserved Plasmodium protein, unknown function"	0.504389	0.116172
	PBANKA_124240	PBANKA_1242400	"conserved Plasmodium protein, unknown function"	0.502845	0.116274
	PBANKA_122710	PBANKA_1227100	"conserved Plasmodium protein, unknown function"	0.50199	0.0102935
	PBANKA_051540	PBANKA_0515400	"conserved Plasmodium protein, unknown function"	0.501611	0.220734
	PBANKA_081910	PBANKA_0819100	"cytochrome b5, putative"	0.501186	0.208774
	PBANKA_081800	PBANKA_0818000	"conserved Plasmodium protein, unknown function"	0.500293	0.229455
	PBANKA_051400	PBANKA_0514000	"transcription factor, putative"	0.499515	0.183872
	PBANKA_071040	PBANKA_0710400	"conserved Plasmodium protein, unknown function"	0.498148	0.0101336
	PBANKA_111880	PBANKA_1118800	"conserved Plasmodium protein, unknown function"	0.496459	0.403612
	PBANKA_145210	PBANKA_1452100	"conserved Plasmodium protein, unknown function"	0.492479	0.208177
	PBANKA_040440	PBANKA_0404400	"conserved Plasmodium protein, unknown function"	0.492422	0.107641
	PBANKA_131100	PBANKA_1311000	"conserved Plasmodium protein, unknown function (UIS21)"	0.492216	0.0352204
	PBANKA_100700	PBANKA_1007000	"DnaJ protein, putative"	0.488886	0.235277
	PBANKA_051320	PBANKA_0513200	"conserved Plasmodium protein, unknown function"	0.487665	0.418561
	PBANKA_100070	PBANKA_1000700	"regulator of chromosome condensation, putative"	0.485555	0.102368
	PBANKA_070410	PBANKA_0704100	"ubiquitin conjugation factor E4 B, putative (UBE4B)"	0.483445	0.575133
	PBANKA_020770	PBANKA_0207700	"conserved Plasmodium protein, unknown function"	0.479796	0.422892
	PBANKA_130910	PBANKA_1309100	"mitochondrial ribosomal protein S29 precursor, putative"	0.476081	0.114995
	PBANKA_031060	PBANKA_0310600	"conserved protein, unknown function"	0.474358	0.0205469
	PBANKA_145170	PBANKA_1451700	"conserved Plasmodium protein, unknown function"	0.473058	0.277415
	PBANKA_144060	PBANKA_1440600	"conserved Plasmodium protein, unknown function"	0.472844	0.0705319
	PBANKA_124460	PBANKA_1244600	"phosphoenolpyruvate/phosphate translocator, putative (PPT)"	0.4708	0.0395923
	PBANKA_120090	PBANKA_1200900	"conserved Plasmodium protein, unknown function"	0.466551	0.138202
	PBANKA_112820	PBANKA_1128200	"RNA-binding protein, putative"	0.466294	0.0645051
	PBANKA_145180	PBANKA_1451800	"conserved Plasmodium protein, unknown function"	0.465971	0.0887852
	PBANKA_141780	PBANKA_1417800	"N2,N2-dimethylguanosine tRNA methyltransferase, putative"	0.462583	0.193874
	PBANKA_122650	PBANKA_1226500	"proteasome beta-subunit, putative"	0.461346	0.182153
	PBANKA_144520	PBANKA_1445200	"conserved Plasmodium protein, unknown function"	0.461142	0.101636
	PBANKA_020240	PBANKA_0202400	"conserved Plasmodium protein, unknown function"	0.457121	0.100076
	PBANKA_130730	PBANKA_1307300	"conserved Plasmodium protein, unknown function"	0.456705	0.0624071
	PBANKA_136470	PBANKA_1364700	"conserved Plasmodium protein, unknown function"	0.453907	0.125501
	PBANKA_123600	PBANKA_1236000	"conserved Plasmodium protein, unknown function"	0.452272	0.0898662
	PBANKA_080480	PBANKA_0804800	"conserved Plasmodium protein, unknown function"	0.45152	0.0697406
	PBANKA_051880	PBANKA_0518800	"tRNA pseudouridine synthase D, putative"	0.45102	0.146587
	PBANKA_103010	PBANKA_1030100	actin II	0.450142	0.658498
	PBANKA_080030	PBANKA_0800300	"conserved Plasmodium protein, unknown function"	0.449479	0.241654
	PBANKA_135950	PBANKA_1359500	"conserved Plasmodium protein, unknown function"	0.449248	0.535996
	PBANKA_083220	PBANKA_0832200	"conserved Plasmodium protein, unknown function"	0.448493	0.47477
	PBANKA_121150	PBANKA_1211500	"U3 snoRNA-associated small subunit rRNA processing protein, putative"	0.444522	0.0614906
	PBANKA_123910	PBANKA_1239100	"conserved Plasmodium protein, unknown function"	0.443828	0.882313
	PBANKA_082210	PBANKA_0822100	"conserved Plasmodium protein, unknown function"	0.443193	0.296281
	PBANKA_135430	PBANKA_1354300	"sodium-dependent phosphate transporter, putative (PiT)"	0.442371	0.0204575
	PBANKA_102360	PBANKA_1023600	"conserved Plasmodium protein, unknown function"	0.441136	0.117795
	PBANKA_142190	PBANKA_1421900	"GTP-binding translation elongation factor, putative"	0.439142	0.0264766
	PBANKA_051820	PBANKA_0518200	"flavoprotein subunit of succinate dehydrogenase, putative"	0.434491	0.113706
	PBANKA_020500	PBANKA_0205000	"conserved Plasmodium protein, unknown function"	0.433447	0.632424
	PBANKA_141420	PBANKA_1414200	"methyltranserase, putative"	0.432825	0.173131
	PBANKA_071200	PBANKA_0712000	"U3 small nucleolar ribonucleoprotein, putative"	0.430323	0.00987285
	PBANKA_123500	PBANKA_1235000	"conserved Plasmodium protein, unknown function"	0.430287	0.208682
	PBANKA_030690	PBANKA_0306900	"Sec61-gamma subunit of protein translocation complex, putative"	0.429129	0.102185
	PBANKA_040490	PBANKA_0404900	"conserved Plasmodium protein, unknown function"	0.428673	0.558115
	PBANKA_090180	PBANKA_0901800	"conserved Plasmodium protein, unknown function"	0.426584	0.0397555
	PBANKA_040630	PBANKA_0406300	"DNA polymerase epsilon subunit b, putative"	0.42583	0.21531
	PBANKA_123005	PBANKA_1230100	"ribonuclease, putative, fragment"	0.425547	0.174454
	PBANKA_102860	PBANKA_1028600	"conserved Plasmodium protein, unknown function"	0.421911	0.639299
	PBANKA_010920	PBANKA_0109200	"trancription factor, putative"	0.421011	0.135958
	PBANKA_061060	PBANKA_0610600	"peripheral plastid protein 1, putative (PPP1)"	0.419067	0.045728
	PBANKA_132230	PBANKA_1322300	"conserved Plasmodium protein, unknown function"	0.41878	0.12167
	PBANKA_142850	PBANKA_1428500	"glycerol-3-phosphate acyltransferase, putative"	0.418767	0.159084
	PBANKA_142560	PBANKA_1425600	"RNA-binding protein, putative"	0.417771	0.0633666
	PBANKA_102480	PBANKA_1024800	"conserved Plasmodium protein, unknown function"	0.417771	0.134221
	PBANKA_113420	PBANKA_1134200	"pyrroline carboxylate reductase, putative"	0.417193	0.0690246
	PBANKA_050700	PBANKA_0507000	"4-hydroxy-3-methylbut-2-en-1-yl diphosphate synthase, putative (GcpE)"	0.415619	0.0419052
	PBANKA_145520	PBANKA_1455200	"DEAD/DEAH helicase, putative"	0.414069	0.301796
	PBANKA_094360	PBANKA_0943600	"60S acidic ribosomal protein P1, putative"	0.408777	0.236704
	PBANKA_144050	PBANKA_1440500	"conserved Plasmodium protein, unknown function"	0.404774	0.268027
	PBANKA_144560	PBANKA_1445600	"protein kinase, putative"	0.403545	0.236594
	PBANKA_135540	PBANKA_1355400	"conserved Plasmodium protein, unknown function"	0.399924	0.181079
	PBANKA_090720	PBANKA_0907200	"phd finger protein, putative"	0.397969	0.222215
	PBANKA_062280	PBANKA_0622800	"conserved Plasmodium protein, unknown function"	0.394169	0.212324
	PBANKA_030360	PBANKA_0303600	"proteasome 26S regulatory subunit, putative"	0.394102	0.616819
	PBANKA_145010	PBANKA_1450100	"mRNA methyltransferase, putative"	0.393452	0.356413
	PBANKA_090740	PBANKA_0907400	"dolichyl-phosphate b-d-mannosyltransferase, putative"	0.392598	0.057271
	PBANKA_140970	PBANKA_1409700	"alternative splicing regulator, putative"	0.392159	0.314744
	PBANKA_140580	PBANKA_1405800	"DEAD box helicase, putative"	0.390464	0.728376
	PBANKA_146150	PBANKA_1461500	"conserved Plasmodium protein, unknown function"	0.390378	0.111334
	PBANKA_031540	PBANKA_0315400	"pre-mRNA-processing protein 45, putative (PRP45)"	0.387533	0.0503437
	PBANKA_102070	PBANKA_1020700	"conserved Plasmodium protein, unknown function"	0.385232	0.0122262
	PBANKA_062090	PBANKA_0620900	"conserved Plasmodium protein, unknown function"	0.383191	0.378448
	PBANKA_120470	PBANKA_1204700	"conserved Plasmodium protein, unknown function"	0.380538	0.251364
	PBANKA_143200	PBANKA_1432000	"signal recognition particle 19 kD protein, putative"	0.37881	0.596254
	PBANKA_093690	PBANKA_0936900	"actin-like protein, putative (ALP1)"	0.377655	0.943464
	PBANKA_145410	PBANKA_1454100	"cell division protein FtsH, putative"	0.375946	0.581028
	PBANKA_061400	PBANKA_0614000	"conserved Plasmodium protein, unknown function"	0.373352	0.0928487
	PBANKA_080310	PBANKA_0803100	"DNA replication licensing factor MCM7, putative (MCM7)"	0.371112	0.287442
	PBANKA_092620	PBANKA_0926200	"conserved Plasmodium protein, unknown function"	0.368855	0.169223
	PBANKA_122840	PBANKA_1228400	"mannose-6-phosphate isomerase, putative"	0.368616	0.735795
	PBANKA_010470	PBANKA_0104700	"long chain polyunsaturated fatty acid elongation enzyme, putative"	0.36417	0.0657061
	PBANKA_134410	PBANKA_1344100	"myosin, putative"	0.363899	0.228081
	PBANKA_090500	PBANKA_0905000	"40S ribosomal protein S21e, putative"	0.363154	0.545232
	PBANKA_071480	PBANKA_0714800	"nucleolar preribosomal assembly protein, putative"	0.361669	0.222764
	PBANKA_093130	PBANKA_0931300	"dipeptidyl aminopeptidase, putative"	0.36116	0.155844
	PBANKA_113400	PBANKA_1134000	"U3 snoRNA-associated small subunit rRNA processing protein, putative"	0.359587	0.164684
	PBANKA_093890	PBANKA_0938900	"IWS1-like protein, putative"	0.357859	0.0833093
	PBANKA_135110	PBANKA_1351100	"exoribonuclease, putative"	0.356856	0.0099729
	PBANKA_136400	PBANKA_1364000	"conserved Plasmodium protein, unknown function"	0.355622	0.0274985
	PBANKA_010210	PBANKA_0102100	"dihydroorotate dehydrogenase, putative (DHODH)"	0.353343	0.0487068
	PBANKA_112590	PBANKA_1125900	"conserved Plasmodium protein, unknown function"	0.351629	0.107611
	PBANKA_092280	PBANKA_0922800	"small nuclear ribonucleoprotein D1, putative (SNRPD1)"	0.350716	0.519524
	PBANKA_114010	PBANKA_1140100	"conserved Plasmodium protein, unknown function"	0.349197	0.303009
	PBANKA_010180	PBANKA_0101800	"conserved Plasmodium protein, unknown function"	0.34854	0.0486351
	PBANKA_135330	PBANKA_1353300	"ABC transporter, putative"	0.347185	0.244699
	PBANKA_091130	PBANKA_0911300	"UVB-resistance protein UVR8 homologue, putative"	0.345927	0.069213
	PBANKA_114570	PBANKA_1145700	"U2 small nuclear ribonucleoprotein A, putative"	0.34442	0.182468
	PBANKA_145780	PBANKA_1457800	"ADP-ribosylation factor GTPase-activating protein, putative (ARFGAP)"	0.340859	0.986737
	PBANKA_081750	PBANKA_0817500	"conserved Plasmodium protein, unknown function"	0.33854	0.0356173
	PBANKA_080460	PBANKA_0804600	"AAA family ATPase, putative"	0.335033	0.0573885
	PBANKA_062210	PBANKA_0622100	"protein kinase, putative"	0.334891	0.411537
	PBANKA_113250	PBANKA_1132500	"mitochondrial import inner membrane translocase subunit TIM23, putative (TIM23)"	0.333228	0.355077
	PBANKA_140830	PBANKA_1408300	"conserved Plasmodium protein, unknown function"	0.330629	0.159835
	PBANKA_142110	PBANKA_1421100	"transcription elongation factor s-II, putative"	0.329962	0.418411
	PBANKA_144190	PBANKA_1441900	"ATP-dependent RNA helicase, putative"	0.329909	0.315049
	PBANKA_121640	PBANKA_1216400	"RNA triphosphatase, putative"	0.329715	0.412845
	PBANKA_114350	PBANKA_1143500	"ribosome biogenesis protein MRT4, putative"	0.32927	0.297444
	PBANKA_061230	PBANKA_0612300	"conserved Plasmodium protein, unknown function"	0.328372	0.187711
	PBANKA_051740	PBANKA_0517400	"myb2 transcription factor, putative (Myb2)"	0.326225	0.097098
	PBANKA_141590	PBANKA_1415900	"conserved Plasmodium protein, unknown function"	0.325857	0.0434277
	PBANKA_120770	PBANKA_1207700	"zinc finger protein, putative"	0.325696	0.646894
	PBANKA_070110	PBANKA_0701100	"conserved Plasmodium protein, unknown function"	0.325235	0.0835979
	PBANKA_090590	PBANKA_0905900	transcription factor with AP2 domain(s) (AP2-O)	0.324771	0.951626
	PBANKA_144250	PBANKA_1442500	"histone acetyltransferase, putative"	0.324278	0.577999
	PBANKA_132140	PBANKA_1321400	"large ribosomal subunit nuclear export factor, putative (UIS20)"	0.323344	0.0472953
	PBANKA_081570	PBANKA_0815700	"membrane transporter, putative"	0.321548	0.490905
	PBANKA_133540	PBANKA_1335400	"histone deacetylase, putative"	0.321123	0.0126166
	PBANKA_051900	PBANKA_0519000	"S-antigen, putative"	0.320159	0.959902
	PBANKA_144650	PBANKA_1446500	"asparagine-rich protein, putative"	0.320091	0.329851
	PBANKA_020020	PBANKA_0001601,PBANKA_0007501,PBANKA_0008101,PBANKA_0600021,PBANKA_1300011	Pb-fam-1 protein	0.319333	0.0310159
	PBANKA_140570	PBANKA_1405700	"DnaJ protein, putative"	0.31771	0.0607105
	PBANKA_050680	PBANKA_0506800	"conserved Plasmodium protein, unknown function"	0.31746	0.217497
	PBANKA_010550	PBANKA_0105500	glutaredoxin-like protein (GLP2)	0.31703	0.330333
	PBANKA_103580	PBANKA_1035800	"conserved Plasmodium protein, unknown function"	0.316166	0.6979
	PBANKA_061510	PBANKA_0615100	"queuine tRNA-ribosyltransferase, putative"	0.313668	0.312706
	PBANKA_103250	PBANKA_1032500	"conserved Plasmodium protein, unknown function"	0.312978	0.0719129
	PBANKA_080490	PBANKA_0804900	"ubiquitin-protein ligase e3, putative"	0.311586	0.466605
	PBANKA_120250	PBANKA_1202500	"conserved Plasmodium protein, unknown function"	0.31072	0.493893
	PBANKA_134620	PBANKA_1346200	"signal peptidase 21 kDa subunit, putative (SP21)"	0.310045	0.988862
	PBANKA_123450	PBANKA_1234500	"conserved Plasmodium protein, unknown function"	0.309499	0.614228
	PBANKA_100740	PBANKA_1007400	"zinc finger protein, putative"	0.309073	0.411226
	PBANKA_133430	PBANKA_1334300	"exported protein 2, putative (EXP2)"	0.306936	0.370506
	PBANKA_050490	PBANKA_0504900	"conserved Plasmodium protein, unknown function"	0.305289	0.0328991
	PBANKA_060560	PBANKA_0605600	"conserved Plasmodium protein, unknown function"	0.305261	0.0702279
	PBANKA_133670	PBANKA_1336700	"conserved Plasmodium protein, unknown function"	0.304325	0.921571
	PBANKA_143940	PBANKA_1439400	"histone chaperone ASF1, putative (ASF1)"	0.303682	0.16186
	PBANKA_080910	PBANKA_0809100	"subunit of proteaseome activator complex, putative"	0.302631	0.215826
	PBANKA_093920	PBANKA_0939200	"nucleolar rRNA processing protein, putative"	0.302441	0.411818
	PBANKA_142430	PBANKA_1424300	"conserved Plasmodium protein, unknown function"	0.300883	0.0130695
	PBANKA_113000	PBANKA_1130000	"Ran-binding protein, putative"	0.300602	0.69501
	PBANKA_120820	PBANKA_1208200	"conserved Plasmodium protein, unknown function"	0.300495	0.0890174
	PBANKA_141960	PBANKA_1419600	"conserved Plasmodium protein, unknown function"	0.300115	0.488368
	PBANKA_031220	PBANKA_0312200	"conserved Plasmodium protein, unknown function"	0.299629	0.516905
	PBANKA_093100	PBANKA_0931000	"conserved Plasmodium protein, unknown function"	0.299613	0.118086
	PBANKA_146490	PBANKA_1464900	"rhoptry neck protein 3, putative (RON3)"	0.298678	0.0240315
	PBANKA_110860	PBANKA_1108600	"SNAP protein, putative"	0.294463	0.273008
	PBANKA_135240	PBANKA_1352400	"conserved Plasmodium protein, unknown function"	0.294454	0.0796485
	PBANKA_091530	PBANKA_0915300	"conserved Plasmodium protein, unknown function"	0.294376	0.0438516
	PBANKA_093390	PBANKA_0933900	"glyoxalase I, putative"	0.294297	0.410105
	PBANKA_093420	PBANKA_0934200	"ubiquitin, putative"	0.294224	0.615593
	PBANKA_030150	PBANKA_0301500	"nucleolar preribosomal assembly protein, putative"	0.293575	0.145494
	PBANKA_131340	PBANKA_1313400	"exosome complex exonuclease RRP6, putative (RRP6)"	0.293036	0.0431817
	PBANKA_020990	PBANKA_0209900	"nucleoside transporter 4, putative (NT4)"	0.290223	0.22554
	PBANKA_123510	PBANKA_1235100	"U6 snRNA-associated sm-like protein lsm2, putative (LSM2)"	0.29014	0.271054
	PBANKA_081980	PBANKA_0819800	gamma-glutamylcysteine synthetase (gammaGCS)	0.289941	0.970848
	PBANKA_143160	PBANKA_1431600	"serpentine receptor, putative (SR10)"	0.287092	0.229118
	PBANKA_050670	PBANKA_0506700	"citrate synthase, mitochondrial precursor, putative"	0.284292	0.0446662
	PBANKA_071210	PBANKA_0712100	"DNA helicase, putative"	0.283594	0.193227
	PBANKA_081350	PBANKA_0813500	"conserved Plasmodium protein, unknown function"	0.283405	0.230254
	PBANKA_101670	PBANKA_1016700	"conserved Plasmodium protein, unknown function"	0.279161	0.473851
	PBANKA_132300	PBANKA_1323000	"conserved Plasmodium protein, unknown function"	0.278628	0.0302339
	PBANKA_122870	PBANKA_1228700	"conserved Plasmodium protein, unknown function"	0.277282	0.155779
	PBANKA_091180	PBANKA_0911800	"DnaJ protein, putative"	0.276407	0.0339034
	PBANKA_021320	PBANKA_0213200	"conserved Plasmodium protein, unknown function"	0.27585	0.055122
	PBANKA_060380	PBANKA_0603800	"O-phosphoseryl-tRNA(Sec) selenium transferase, putative (SEPSECS)"	0.275803	0.230106
	PBANKA_124530	PBANKA_1245300	"formin 1, putative"	0.274539	0.288396
	PBANKA_093860	PBANKA_0938600	"casein kinase 2, alpha subunit (CK2alpha)"	0.274322	0.308378
	PBANKA_021430	PBANKA_0214300	"adapter-related protein, putative"	0.272605	0.327911
	PBANKA_131400	PBANKA_1314000	NADPH-cytochrome p450 reductase	0.271911	0.708467
	PBANKA_146440	PBANKA_1464400	"conserved Plasmodium protein, unknown function, fragment"	0.271587	0.167607
	PBANKA_144400	PBANKA_1444000	macrophage migration inhibitory factor (MIF)	0.269113	0.441684
	PBANKA_134530	PBANKA_1345300	"DNAJ like protein, putative"	0.266303	0.49811
	PBANKA_083190	PBANKA_0831900	"nucleolar protein Nop52, putative"	0.265911	0.540359
	PBANKA_140270	PBANKA_1402700	"CorA-like Mg2 transporter protein, putative"	0.26558	0.0480634
	PBANKA_090690	PBANKA_0906900	"conserved Plasmodium protein, unknown function"	0.265518	0.764796
	PBANKA_050630	PBANKA_0506300	"conserved Plasmodium protein, unknown function"	0.265285	0.269201
	PBANKA_051660	PBANKA_0516600	leucine-rich repeat protein (LRR1)	0.265089	0.354796
	PBANKA_103560	PBANKA_1035600	"ATP-dependent Clp protease, putative (ClpC)"	0.262472	0.193082
	PBANKA_124110	PBANKA_1241100	"nucleolar Jumonji domain interacting protein, putative"	0.262298	0.0487156
	PBANKA_113200	PBANKA_1132000	"phosphatase, putative"	0.261453	0.217034
	PBANKA_041650	PBANKA_0416500	"ATPase, putative"	0.260546	0.190633
	PBANKA_123750	PBANKA_1237500	"G10 protein, putative"	0.260054	0.129557
	PBANKA_141110	PBANKA_1411100	"branched-chain alpha keto-acid dehydrogenase, putative"	0.259659	0.00382268
	PBANKA_090960	PBANKA_0909600	"transcription factor with AP2 domain(s), putative (ApiAP2)"	0.25947	0.452664
	PBANKA_102100	PBANKA_1021000	"conserved Plasmodium protein, unknown function"	0.259239	0.0441038
	PBANKA_123860	PBANKA_1238600	"transporter, putative"	0.259036	0.175981
	PBANKA_091900	PBANKA_0919000	"26S proteasome regulatory complex subunit, putative"	0.258296	0.502713
	PBANKA_021280	PBANKA_0212800	"alpha/beta hydrolase, putative"	0.258047	0.899794
	PBANKA_092350	PBANKA_0923500	"nuclear preribosomal assembly protein, putative"	0.257815	0.236603
	PBANKA_100030	PBANKA_1000300	"Plasmodium exported protein, unknown function"	0.256322	0.284932
	PBANKA_144170	PBANKA_1441700	"conserved Plasmodium protein, unknown function"	0.255692	0.215893
	PBANKA_111110	PBANKA_1111000	"RNA pseudouridylate synthase, putative, fragment"	0.255324	0.0891221
	PBANKA_132740	PBANKA_1327400	"conserved Plasmodium protein, unknown function"	0.254545	0.364605
	PBANKA_113870	PBANKA_1138700	"conserved Plasmodium protein, unknown function"	0.2536	0.428978
	PBANKA_030270	PBANKA_0302700	"methyltransferase, putative"	0.253543	0.355974
	PBANKA_113370	PBANKA_1133700	"conserved Plasmodium protein, unknown function"	0.253247	0.441695
	PBANKA_091010	PBANKA_0910100	"beta-catenin-like protein 1, putative"	0.253232	0.557164
	PBANKA_020410	PBANKA_0204100	"N-terminal acetyltransferase, putative"	0.252717	0.990114
	PBANKA_091440	PBANKA_0914400	"heat shock protein hsp70 homologue, putative (UIS24)"	0.25238	0.147142
	PBANKA_100670	PBANKA_1006700	"U4/U6 small nuclear ribonucleoprotein PRP31, putative (PRPF31)"	0.252228	0.177254
	PBANKA_111180	PBANKA_1111800	glutathione synthetase (GS)	0.252059	0.9783
	PBANKA_102990	PBANKA_1029900	"AAA family ATPase, putative"	0.251088	0.858326
	PBANKA_052270	PBANKA_0522700	alpha tubulin 2	0.249587	0.904382
	PBANKA_092310	PBANKA_0923100	"conserved Plasmodium protein, unknown function"	0.248487	0.362528
	PBANKA_070980	PBANKA_0709800	"conserved Plasmodium protein, unknown function"	0.245579	0.35863
	PBANKA_090880	PBANKA_0908800	"conserved Plasmodium protein, unknown function"	0.245351	0.456754
	PBANKA_140340	PBANKA_1403400	"DNA-directed RNA polymerase II, putative"	0.245035	0.0418434
	PBANKA_090120	PBANKA_0901200	"conserved Plasmodium protein, unknown function"	0.243784	0.0103182
	PBANKA_122860	PBANKA_1228600	"conserved Plasmodium protein, unknown function"	0.243656	0.066024
	PBANKA_100950	PBANKA_1009500	"NAD(P)H-dependent glutamate synthase, putative"	0.242519	0.265582
	PBANKA_092170	PBANKA_0921700	"conserved Plasmodium protein, unknown function"	0.241794	0.652768
	PBANKA_133880	PBANKA_1338800	"conserved Plasmodium protein, unknown function"	0.239341	0.0186402
	PBANKA_140080	PBANKA_1400800	early transcribed membrane protein 13 (UIS3)	0.238829	0.442016
	PBANKA_113710	PBANKA_1137100	"arginine methyltransferase 5, putative"	0.236792	0.14038
	PBANKA_112690	PBANKA_1126900	protein kinase PK4 (PK4)	0.236084	0.178184
	PBANKA_142500	PBANKA_1425000	"RNA-binding protein, putative"	0.234562	0.161928
	PBANKA_112050	PBANKA_1120500	"conserved Plasmodium protein, unknown function"	0.234413	0.557278
	PBANKA_121990	PBANKA_1219900	"Cg7 protein, putative"	0.233755	0.126107
	PBANKA_100870	PBANKA_1008700	"conserved Plasmodium protein, unknown function"	0.23327	0.0903707
	PBANKA_010220	PBANKA_0102200	"trophozoite exported protein 1, putative (TEX1)"	0.231771	0.213104
	PBANKA_146160	PBANKA_1461600	"conserved Plasmodium protein, unknown function"	0.231692	0.763424
	PBANKA_031580	PBANKA_0315800	"ribosome associated membrane protein RAMP4, putative"	0.231501	0.0788362
	PBANKA_122720	PBANKA_1227200	"peptidyl-prolyl cis-trans isomerase, putative (CYP81)"	0.2315	0.743774
	PBANKA_124450	PBANKA_1244500	"SNARE protein, putative"	0.231038	0.218212
	PBANKA_103410	PBANKA_1034100	"DNA repair helicase, putative"	0.230915	0.23692
	PBANKA_103160	PBANKA_1031600	"ribosome maturation protein SBDS, putative"	0.227462	0.69129
	PBANKA_081140	PBANKA_0811400	"conserved Plasmodium protein, unknown function"	0.225762	0.345006
	PBANKA_101720	PBANKA_1017200	"conserved Plasmodium protein, unknown function"	0.223593	0.225767
	PBANKA_142270	PBANKA_1422700	"fe-superoxide dismutase, putative"	0.221376	0.864538
	PBANKA_020810	PBANKA_0208100	"conserved Plasmodium protein, unknown function"	0.217354	0.0299287
	PBANKA_020310	PBANKA_0203100	"phosphatidylinositol-4-phosphate 5-kinase, putative (PIP5K)"	0.21646	0.241746
	PBANKA_111220	PBANKA_1112200	"conserved Plasmodium protein, unknown function"	0.213296	0.613805
	PBANKA_111330	PBANKA_1113300	"deoxyribodipyrimidine photo-lyase, putative"	0.212593	0.326127
	PBANKA_111140	PBANKA_1111400	"myo-inositol 1-phosphate synthase, putative"	0.211054	0.70026
	PBANKA_103730	PBANKA_1037300	"conserved Plasmodium protein, unknown function"	0.210225	0.00759866
	PBANKA_030230	PBANKA_0302300	"aspartate aminotransferase, putative"	0.209218	0.582161
	PBANKA_052290	PBANKA_0522900	"pre-mRNA-splicing helicase BRR2, putative (BRR2)"	0.208591	0.161332
	PBANKA_131670	PBANKA_1316700	"conserved Plasmodium protein, unknown function"	0.206393	0.0866312
	PBANKA_093380	PBANKA_0933800	"conserved Plasmodium protein, unknown function"	0.203658	0.0211152
	PBANKA_110710	PBANKA_1107100	"subtilisin-like protease 1, putative (SUB1)"	0.203566	0.976041
	PBANKA_146080	PBANKA_1460800	"nucleolar rRNA processing protein, putative"	0.203138	0.214041
	PBANKA_135080	PBANKA_1350800	"endopeptidase, putative"	0.201815	0.66308
	PBANKA_102520	PBANKA_1025200	"pseudouridine synthase, putative"	0.201328	0.248802
	PBANKA_020060	PBANKA_0200600	Pb-fam-1 protein	0.200617	0.237736
	PBANKA_102180	PBANKA_1021800	"mitochondrial import inner membrane translocase subunit TIM8, putative (TIM8)"	0.200372	0.526826
	PBANKA_134030	PBANKA_1340300	"phosphoribosylpyrophosphate synthetase, putative"	0.199482	0.00252819
	PBANKA_100140	PBANKA_1001400	"splicing factor, putative"	0.199411	0.074314
	PBANKA_144490	PBANKA_1444900	"vacuolar transporter chaperone, putative"	0.198131	0.217279
	PBANKA_090670	PBANKA_0906700	"conserved Plasmodium protein, unknown function"	0.198058	0.104847
	PBANKA_072160	PBANKA_0721600	"conserved Plasmodium protein, unknown function"	0.198018	0.288501
	PBANKA_060740	PBANKA_0607400	"conserved Plasmodium protein, unknown function"	0.197723	0.302266
	PBANKA_030070	PBANKA_0300700	"conserved Plasmodium protein, unknown function"	0.196972	0.51145
	PBANKA_123520	PBANKA_1235200	"conserved Plasmodium protein, unknown function"	0.19654	0.0234456
	PBANKA_113640	PBANKA_1136400	"conserved Plasmodium protein, unknown function"	0.196493	0.0318479
	PBANKA_030930	PBANKA_0309200	"conserved Plasmodium protein, unknown function, fragment"	0.196374	0.109533
	PBANKA_132830	PBANKA_1328300	"ATP-dependent protease la, putative"	0.195763	0.113968
	PBANKA_051460	PBANKA_0514600	"glycoprotease, putative"	0.19499	0.471761
	PBANKA_082390	PBANKA_0823900	"DNA-directed RNA polymerase II, putative"	0.194421	0.286435
	PBANKA_103050	PBANKA_1030500	"conserved Plasmodium protein, unknown function"	0.194262	0.977707
	PBANKA_080190	PBANKA_0801900	"methyltransferase, putative"	0.193536	0.0899948
	PBANKA_010910	PBANKA_0109100	"transketolase, putative"	0.193384	0.620472
	PBANKA_070950	PBANKA_0709500	"ATP-dependent RNA helicase prh1, putative"	0.192111	0.212588
	PBANKA_091260	PBANKA_0912600	"conserved Plasmodium protein, unknown function"	0.191322	0.456823
	PBANKA_132630	PBANKA_1326300	"cytochrome c1 precursor, putative"	0.190991	0.987451
	PBANKA_134990	PBANKA_1349900	"conserved Plasmodium protein, unknown function"	0.190694	0.537852
	PBANKA_061650	PBANKA_0616500	"conserved Plasmodium protein, unknown function"	0.190194	0.718397
	PBANKA_092360	PBANKA_0923600	"GrpE protein homolog, mitochondrial, putative (MGE1)"	0.18872	0.109292
	PBANKA_114300	PBANKA_1143000	"U1 small nuclear ribonucleoprotein, putative"	0.188594	0.214712
	PBANKA_110420	PBANKA_1104200	"3-methyl-2-oxobutanoate dehydrogenase (lipoamide), putative"	0.18774	0.0669915
	PBANKA_020870	PBANKA_0208700	"4-hydroxy-3-methylbut-2-enyl diphosphate reductase, putative (LytB)"	0.186353	0.926611
	PBANKA_091940	PBANKA_0919400	"conserved Plasmodium protein, unknown function"	0.185114	0.983423
	PBANKA_103290	PBANKA_1032900	"conserved Plasmodium protein, unknown function"	0.18376	0.0375337
	PBANKA_121270	PBANKA_1212700	"conserved Plasmodium protein, unknown function"	0.183685	0.851788
	PBANKA_135730	PBANKA_1357300	"conserved Plasmodium protein, unknown function"	0.183642	0.578957
	PBANKA_132020	PBANKA_1320200	"conserved Plasmodium protein, unknown function"	0.183112	0.169362
	PBANKA_135860	PBANKA_1358600	"isocitrate dehydrogenase (NADP), mitochondrial precursor, putative (IDH)"	0.182833	0.00514373
	PBANKA_122180	PBANKA_1221800	"conserved Plasmodium protein, unknown function"	0.181077	0.164635
	PBANKA_114020	PBANKA_1140200	"pre-mRNA-splicing factor ATP-dependent RNA helicase PRP16, putative (PRP16)"	0.180113	0.0540376
	PBANKA_082430	PBANKA_0824300	"conserved Plasmodium protein, unknown function"	0.177322	0.701911
	PBANKA_050270	PBANKA_0502700	"PHF5-like protein, putative"	0.176449	0.570609
	PBANKA_020750	PBANKA_0207500	"conserved Plasmodium protein, unknown function"	0.175593	0.128443
	PBANKA_050140	PBANKA_0501400	"conserved Plasmodium protein, unknown function"	0.175136	0.66306
	PBANKA_081710	PBANKA_0817100	"thioredoxin, putative (TRX3)"	0.174798	0.915121
	PBANKA_141310	PBANKA_1413100	lipoate protein ligase a type 1 (LplA1)	0.174329	0.110743
	PBANKA_124130	PBANKA_1241300	"conserved Plasmodium protein, unknown function"	0.173927	0.112171
	PBANKA_142700	PBANKA_1427000	"protein phosphatase, putative"	0.173146	0.628477
	PBANKA_122960	PBANKA_1229600	"conserved Plasmodium protein, unknown function"	0.171944	0.072216
	PBANKA_146360	PBANKA_1463600	"conserved Plasmodium protein, unknown function"	0.17186	0.486557
	PBANKA_080890	PBANKA_0808900	"ATP-dependent protease ATPase subunit ClpY, putative (ClpY)"	0.171059	0.100758
	PBANKA_031010	PBANKA_0310100	"conserved Plasmodium protein, unknown function"	0.17059	0.023408
	PBANKA_103620	PBANKA_1036200	"RNA-binding protein, putative"	0.169517	0.529922
	PBANKA_080760	PBANKA_0807600	"40S ribosomal protein S11, putative"	0.167452	0.498243
	PBANKA_031240	PBANKA_0312400	"DNA-directed RNA polymerase II second largest subunit, putative"	0.167329	0.18879
	PBANKA_050850	PBANKA_0508500	"conserved Plasmodium protein, unknown function"	0.166551	0.118908
	PBANKA_112850	PBANKA_1128500	"SET domain protein, putative"	0.165855	0.286831
	PBANKA_031080	PBANKA_0310800	"conserved Plasmodium protein, unknown function"	0.163262	0.653258
	PBANKA_010490	PBANKA_0104900	"RNA-binding protein, putative"	0.16228	0.452097
	PBANKA_051150	PBANKA_0511500	"DNA-directed RNA polymerase II, putative"	0.162131	0.617546
	PBANKA_143710	PBANKA_1437100	"conserved Plasmodium protein, unknown function"	0.161526	0.0104778
	PBANKA_103260	PBANKA_1032600	"cytidine diphosphate-diacylglycerol synthase, putative (CDS)"	0.160991	0.487945
	PBANKA_031450	PBANKA_0314500	"40S ribosomal protein S26e, putative"	0.1608	0.465363
	PBANKA_140780	PBANKA_1407800	"U4/U6 small nuclear ribonucleoprotein PRP3, putative (PRPF3)"	0.160716	0.33168
	PBANKA_134280	PBANKA_1342800	nicotinic acid mononucleotide adenyltransferase	0.160146	0.842773
	PBANKA_111570	PBANKA_1115700	"Ndc80 homolog, putative"	0.160023	0.864007
	PBANKA_101520	PBANKA_1015200	"diphthamide synthesis protein, putative"	0.158396	0.489192
	PBANKA_140200	PBANKA_1402000	"sodium/hydrogen exchanger, Na , H antiporter, putative"	0.155807	0.0255413
	PBANKA_111240	PBANKA_1112400	"orotate phosphoribosyltransferase, putative (OPRT)"	0.155182	0.229005
	PBANKA_145800	PBANKA_1458000	"zinc finger protein, putative"	0.153765	0.255198
	PBANKA_030900	PBANKA_0309000	"mitochondrial ribosomal protein L12 precursor, putative"	0.15327	0.169615
	PBANKA_101150	PBANKA_1011500	"conserved Plasmodium protein, unknown function"	0.152107	0.563496
	PBANKA_145300	PBANKA_1453000	"conserved Plasmodium protein, unknown function"	0.151947	0.962118
	PBANKA_040680	PBANKA_0406800	"pre-mRNA-processing factor 19, putative (PRPF19)"	0.15185	0.299989
	PBANKA_123310	PBANKA_1233100	"proteasome subunit beta type 1, putative"	0.150867	0.990231
	PBANKA_130060	PBANKA_1300600	"conserved Plasmodium protein, unknown function"	0.150508	0.968798
	PBANKA_112650	PBANKA_1126500	"acetyl-CoA synthetase, putative"	0.150327	0.241092
	PBANKA_122280	PBANKA_1222800	"tyrosine--tRNA ligase, putative"	0.149652	0.872951
	PBANKA_110510	PBANKA_1105100	"DNA repair protein, putative"	0.149549	0.352394
	PBANKA_144230	PBANKA_1442300	"conserved Plasmodium protein, unknown function"	0.147708	0.725169
	PBANKA_092850	PBANKA_0928500	"peptidase, putative"	0.146928	0.294895
	PBANKA_071730	PBANKA_0717300	cdc2-related protein kinase 3 (CRK3)	0.146114	0.513606
	PBANKA_041670	PBANKA_0416700	"bacterial histone-like protein, putative (HU)"	0.145813	0.269738
	PBANKA_113150	PBANKA_1131500	"conserved Plasmodium protein, unknown function"	0.144716	0.494145
	PBANKA_110520	PBANKA_1105200	"conserved Plasmodium protein, unknown function"	0.144666	0.369227
	PBANKA_030940	PBANKA_0309400	"conserved Plasmodium protein, unknown function"	0.144077	0.154517
	PBANKA_123000	PBANKA_1230000	"GPI-anchored wall transfer protein 1, putative (GWT1)"	0.143637	0.638727
	PBANKA_114480	PBANKA_1144800	"conserved Plasmodium protein, unknown function"	0.142036	0.80226
	PBANKA_050890	PBANKA_0508900	"conserved Plasmodium protein, unknown function"	0.141222	0.454125
	PBANKA_133610	PBANKA_1336100	"dihydroorotase, putative"	0.141057	0.433933
	PBANKA_135370	PBANKA_1353700	"nucleolar complex protein 2, putative"	0.140386	0.107875
	PBANKA_140290	PBANKA_1402900	"conserved Plasmodium protein, unknown function"	0.140141	0.366382
	PBANKA_030590	PBANKA_0305900	"conserved Plasmodium protein, unknown function"	0.140012	0.265445
	PBANKA_090630	PBANKA_0906300	"conserved Plasmodium protein, unknown function"	0.139382	0.700013
	PBANKA_062140	PBANKA_0621400	"conserved Plasmodium protein, unknown function"	0.138248	0.107664
	PBANKA_114490	PBANKA_1144900	"conserved Plasmodium protein, unknown function"	0.138238	0.338787
	PBANKA_143080	PBANKA_1430800	"thioredoxin peroxidase 2, putative (Trx-Px2)"	0.137426	0.0598572
	PBANKA_144510	PBANKA_1445100	"ATP-dependent protease subunit ClpQ, putative (ClpQ)"	0.137408	0.536839
	PBANKA_100270	PBANKA_1002700	"ATP-dependent RNA helicase, putative"	0.136664	0.283153
	PBANKA_060660	PBANKA_0606600	"conserved Plasmodium protein, unknown function"	0.134895	0.164118
	PBANKA_082970	PBANKA_0829700	"guanylate kinase, putative (GK)"	0.134703	0.497392
	PBANKA_131030	PBANKA_1310200	"conserved Plasmodium protein, unknown function, fragment"	0.133939	0.631104
	PBANKA_134500	PBANKA_1345000	"thioredoxin, putative"	0.132625	0.814816
	PBANKA_133640	PBANKA_1336400	"DnaJ protein, putative"	0.132595	0.307301
	PBANKA_090440	PBANKA_0904400	"conserved Plasmodium protein, unknown function"	0.132555	0.418029
	PBANKA_123710	PBANKA_1237100	"conserved Plasmodium protein, unknown function"	0.13152	0.43534
	PBANKA_140350	PBANKA_1403500	"conserved Plasmodium protein, unknown function"	0.131002	0.4381
	PBANKA_081740	PBANKA_0817400	"conserved Plasmodium protein, unknown function"	0.129302	0.70374
	PBANKA_123540	PBANKA_1235400	"conserved Plasmodium protein, unknown function"	0.129189	0.614706
	PBANKA_062010	PBANKA_0620100	"U3 snoRNA-associated small subunit rRNA processing protein, putative"	0.129125	0.202503
	PBANKA_010890	PBANKA_0108900	"conserved Plasmodium protein, unknown function"	0.128591	0.707649
	PBANKA_143930	PBANKA_1439300	"conserved Plasmodium protein, unknown function"	0.128445	0.274542
	PBANKA_010800	PBANKA_0108000	"mitochondrial cardiolipin synthase, putative"	0.126999	0.0936421
	PBANKA_145740	PBANKA_1457400	"N-alpha-acetyltransferase 15, NatA auxiliary subunit, putative"	0.126722	0.529465
	PBANKA_091020	PBANKA_0910200	"protein phosphatase 2C, putative"	0.126188	0.788808
	PBANKA_112110	PBANKA_1121100	"radical SAM protein, putative"	0.125201	0.377812
	PBANKA_140540	PBANKA_1405400	"U1 small nuclear ribonucleoprotein a, putative"	0.123956	0.57147
	PBANKA_135500	PBANKA_1355000	"vacuolar ATP synthase subunit d, putative"	0.123774	0.99045
	PBANKA_122340	PBANKA_1223400	"conserved Plasmodium protein, unknown function"	0.123052	0.215477
	PBANKA_102330	PBANKA_1023300	"YTH domain-containing protein, putative"	0.122845	0.732131
	PBANKA_070670	PBANKA_0706700	"dicarboxylate/tricarboxylate carrier, putative (DTC)"	0.122371	0.00334725
	PBANKA_131810	PBANKA_1318100	"aminopeptidase P, putative (APP)"	0.122092	0.251407
	PBANKA_070750	PBANKA_0707500	"RWD domain-containing protein, putative"	0.120941	0.175624
	PBANKA_070920	PBANKA_0709200	"clp1-related protein, putative"	0.120327	0.216951
	PBANKA_135520	PBANKA_1355200	"aconitate hydratase, putative"	0.119747	0.138001
	PBANKA_041080	PBANKA_0410800	SEL-1 like protein	0.118226	0.180696
	PBANKA_100330	PBANKA_1003300	"conserved Plasmodium membrane protein, unknown function"	0.117305	0.427513
	PBANKA_090110	PBANKA_0901100	"protein kinase, putative"	0.117156	0.545402
	PBANKA_136020	PBANKA_1360200	"conserved Plasmodium protein, unknown function"	0.116434	0.0815071
	PBANKA_113530	PBANKA_1135300	"conserved Plasmodium protein, unknown function"	0.11563	0.149937
	PBANKA_040160	PBANKA_0401600	"N-ethylmaleimide-sensitive fusion protein, putative"	0.11524	0.0375434
	PBANKA_061560	PBANKA_0615600	"conserved Plasmodium protein, unknown function"	0.115228	0.203353
	PBANKA_111930	PBANKA_1119300	"conserved Plasmodium protein, unknown function"	0.115123	0.649314
	PBANKA_145220	PBANKA_1452200	"conserved Plasmodium protein, unknown function"	0.114469	0.261015
	PBANKA_010760	PBANKA_0107600	"conserved Plasmodium protein, unknown function"	0.114278	0.00758319
	PBANKA_070450	PBANKA_0704500	"E3 ubiquitin-protein ligase, putative"	0.114191	0.273074
	PBANKA_132270	PBANKA_1322700	"ATP-dependent RNA helicase DBP5, putative"	0.114084	0.895579
	PBANKA_060770	PBANKA_0607700	"zinc finger transcription factor, putative (KROX1)"	0.113571	0.756564
	PBANKA_010695	PBANKA_0106950	"sorting assembly machinery 50 kDa subunit, putative (SAM50)"	0.113178	0.243177
	PBANKA_142610	PBANKA_1426100	"conserved protein, unknown function"	0.11313	0.993991
	PBANKA_072020	PBANKA_0720200	"conserved Plasmodium protein, unknown function"	0.111708	0.0479328
	PBANKA_051990	PBANKA_0519900	"conserved Plasmodium protein, unknown function"	0.111185	0.365811
	PBANKA_113450	PBANKA_1134500	"conserved Plasmodium protein, unknown function"	0.111018	0.507596
	PBANKA_081990	PBANKA_0819900	nucleosome assembly protein (NAPS)	0.110948	0.198166
	PBANKA_142630	PBANKA_1426300	"conserved Plasmodium protein, unknown function"	0.110948	0.0364027
	PBANKA_145420	PBANKA_1454200	"conserved Plasmodium protein, unknown function"	0.110897	0.97535
	PBANKA_050950	PBANKA_0509500	"conserved Plasmodium protein, unknown function"	0.110703	0.134064
	PBANKA_135930	PBANKA_1359300	"conserved Plasmodium protein, unknown function"	0.110526	0.279279
	PBANKA_061180	PBANKA_0611800	"N-acetyltransferase, putative"	0.109291	0.0168401
	PBANKA_121690	PBANKA_1216900	"ATP-dependent RNA helicase, putative"	0.108752	0.725565
	PBANKA_135070	PBANKA_1350700	"tryptophan--tRNA ligase, putative"	0.108178	0.0783767
	PBANKA_071940	PBANKA_0719400	"LETM1-like protein, putative"	0.108163	0.336216
	PBANKA_092560	PBANKA_0925600	"conserved Plasmodium protein, unknown function"	0.107652	0.0319384
	PBANKA_114340	PBANKA_1143400	"NADH-cytochrome b5 reductase, putative"	0.107307	0.147194
	PBANKA_121580	PBANKA_1215800	"conserved Plasmodium protein, unknown function"	0.106911	0.842364
	PBANKA_114250	PBANKA_1142500	"signal recognition particle receptor alpha subunit, putative"	0.106733	0.0570388
	PBANKA_130470	PBANKA_1304700	"major facilitator superfamily, putative"	0.106678	0.100052
	PBANKA_101710	PBANKA_1017100	"DNA mismatch repair protein, putative"	0.10661	0.670087
	PBANKA_145540	PBANKA_1455400	"conserved Plasmodium protein, unknown function"	0.106384	0.491352
	PBANKA_092520	PBANKA_0925200	calcium-dependent protein kinase 7 (CDPK7)	0.104874	0.655139
	PBANKA_112520	PBANKA_1125200	"Sec14 protein, putative"	0.104592	0.828681
	PBANKA_051120	PBANKA_0511200	"small subunit rRNA processing stabilizing factor, putative"	0.104051	0.59068
	PBANKA_131040	PBANKA_1310400	"centrin, putative"	0.103947	0.526278
	PBANKA_142320	PBANKA_1423200	"ATPase, putative"	0.103446	0.506894
	PBANKA_134780	PBANKA_1347800	"20 kDa chaperonin, putative (CPN20)"	0.101995	0.275858
	PBANKA_091000	PBANKA_0910000	"conserved Plasmodium protein, unknown function"	0.101591	0.456512
	PBANKA_134560	PBANKA_1345600	"elongation factor Tu, putative"	0.101095	0.159405
	PBANKA_102790	PBANKA_1027900	"small nuclear ribonucleoprotein-associated protein B, putative (SNRPB)"	0.100962	0.978137
	PBANKA_071770	PBANKA_0717700	"conserved Plasmodium protein, unknown function"	0.100324	0.313807
	PBANKA_130340	PBANKA_1303400	"CCAAT-binding transcription factor, putative"	0.0990669	0.0535147
	PBANKA_133060	PBANKA_1330600	"1-deoxy-D-xylulose 5-phosphate reductoisomerase, putative"	0.0984065	0.735421
	PBANKA_112930	PBANKA_1129300	"microtubule-associated protein ytm1 homologue, putative"	0.0983173	0.61695
	PBANKA_123010	PBANKA_1230100	"ribonuclease, putative, fragment"	0.0981748	0.347047
	PBANKA_082630	PBANKA_0826300	"thioredoxin-like protein 2, putative"	0.0979629	0.348487
	PBANKA_090620	PBANKA_0906200	"conserved Plasmodium protein, unknown function"	0.0967809	0.0230418
	PBANKA_120860	PBANKA_1208600	"DNA2/NAM7 helicase, putative"	0.0951664	0.92416
	PBANKA_124200	PBANKA_1242000	"ubiquitin carboxyl-terminal hydrolase, putative"	0.0950182	0.60648
	PBANKA_103800	PBANKA_1038000	"cytochrome c, putative"	0.0946476	0.195901
	PBANKA_082030	PBANKA_0820300	"protein disulfide isomerase, putative"	0.0946379	0.0403927
	PBANKA_092960	PBANKA_0929600	"pre-RNA processing ribonucleoprotein, putative"	0.0940506	0.0814208
	PBANKA_121070	PBANKA_1210700	"ubiquinol-cytochrome c reductase complex subunit, putative"	0.0929236	0.130509
	PBANKA_112840	PBANKA_1128400	"conserved Plasmodium protein, unknown function"	0.0924534	0.277286
	PBANKA_091460	PBANKA_0914600	"RNA (uracil-5-)methyltransferase, putative"	0.0895632	0.783998
	PBANKA_111740	PBANKA_1117400	"conserved Plasmodium protein, unknown function"	0.0890414	0.0701407
	PBANKA_091880	PBANKA_0918800	"RNA methyltransferase, putative"	0.0881225	0.335287
	PBANKA_132980	PBANKA_1329800	transcription factor with AP2 domain(s) (ApiAP2)	0.0879684	0.514045
	PBANKA_070780	PBANKA_0707800	"conserved Plasmodium protein, unknown function"	0.0870218	0.39299
	PBANKA_101000	PBANKA_1010000	"mitochondrial acidic protein MAM33, putative"	0.0865042	0.132142
	PBANKA_120520	PBANKA_1205200	"conserved membrane protein, unknown function"	0.0858254	0.00374916
	PBANKA_113440	PBANKA_1134400	"conserved Plasmodium protein, unknown function"	0.0850875	0.389653
	PBANKA_071550	PBANKA_0715500	phosphoglucomutase-2 (PGM2)	0.0843865	0.908966
	PBANKA_131180	PBANKA_1311800	"U3 snoRNA-associated small subunit rRNA processing protein, putative"	0.0842032	0.350136
	PBANKA_112450	PBANKA_1124500	"poly(A) polymerase PAP, putative"	0.0841024	0.34601
	PBANKA_146050	PBANKA_1460500	"serine/threonine protein kinase, putative"	0.083324	0.151255
	PBANKA_093960	PBANKA_0939600	"polyadenylate-binding protein-interacting protein 1, putative (PAIP1)"	0.0829422	0.901417
	PBANKA_130170	PBANKA_1301700	"splicing factor 3A subunit 1, putative (SF3A1)"	0.0821464	0.0711325
	PBANKA_122300	PBANKA_1223000	"conserved Plasmodium protein, unknown function"	0.0821094	0.300343
	PBANKA_112390	PBANKA_1123900	"sphingomyelin synthase 1, putative (SMS1)"	0.0820595	0.689772
	PBANKA_030710	PBANKA_0307100	"conserved Plasmodium protein, unknown function"	0.0807581	0.135189
	PBANKA_113590	PBANKA_1135900	"conserved Plasmodium protein, unknown function"	0.0806753	0.895358
	PBANKA_050820	PBANKA_0508200	"conserved Plasmodium protein, unknown function"	0.0797641	0.280648
	PBANKA_121950	PBANKA_1219500	"chloroquine resistance transporter, putative (CRT)"	0.0794837	0.820972
	PBANKA_094280	PBANKA_0942800	"syntaxin, putative"	0.0787328	0.872782
	PBANKA_083380	PBANKA_0833800	"mRNA processing protein, putative"	0.0787069	0.125776
	PBANKA_135830	PBANKA_1358300	"conserved Plasmodium protein, unknown function"	0.0785202	0.686913
	PBANKA_133240	PBANKA_1332400	shewanella-like protein phosphatase 1 (SHLP1)	0.0782317	0.235731
	PBANKA_140770	PBANKA_1407700	"protein phosphatase 2c-like protein, putative"	0.0781509	0.588438
	PBANKA_081670	PBANKA_0816700	"conserved Plasmodium protein, unknown function"	0.0781381	0.200647
	PBANKA_145250	PBANKA_1452500	"conserved Plasmodium protein, unknown function"	0.0778189	0.690207
	PBANKA_111390	PBANKA_1113900	"conserved Plasmodium protein, unknown function"	0.0776669	0.717572
	PBANKA_133380	PBANKA_1333800	"RAP protein, putative"	0.0768775	0.844991
	PBANKA_010260	PBANKA_0102600	"conserved Plasmodium protein, unknown function"	0.0761556	0.382059
	PBANKA_070510	PBANKA_0705100	"conserved Plasmodium protein, unknown function"	0.0756152	0.518038
	PBANKA_101280	PBANKA_1012800	"conserved Plasmodium protein, unknown function"	0.075286	0.0676418
	PBANKA_030950	PBANKA_0309500	"secreted protein with altered thrombospondin repeat domain, putative (SPATR)"	0.0751258	0.356666
	PBANKA_110480	PBANKA_1104800	"actin-like protein, putative (ALP2b)"	0.0751035	0.251901
	PBANKA_060530	PBANKA_0605300	"eukaryotic translation initiation factor 5, putative"	0.0749408	0.972514
	PBANKA_101640	PBANKA_1016400	"metabolite/drug transporter, putative"	0.0749379	0.707184
	PBANKA_145070	PBANKA_1450700	"clustered-asparagine-rich protein, putative"	0.0747503	0.30266
	PBANKA_091470	PBANKA_0914700	"conserved Plasmodium protein, unknown function"	0.0745486	0.303551
	PBANKA_121230	PBANKA_1212300	"initiation factor 2 subunit family, putative"	0.0734798	0.569914
	PBANKA_113880	PBANKA_1138800	"conserved Plasmodium protein, unknown function"	0.0730965	0.400995
	PBANKA_142420	PBANKA_1424200	"conserved Plasmodium protein, unknown function"	0.0728961	0.759014
	PBANKA_141350	PBANKA_1413500	"conserved Plasmodium protein, unknown function"	0.0717193	0.827604
	PBANKA_083290	PBANKA_0832900	"Protein MAM3, putative"	0.071416	0.1892
	PBANKA_143620	PBANKA_1436200	"histone-lysine N-methyltransferase, H3 lysine-4 specific, putative (SET10)"	0.0695644	0.0881905
	PBANKA_133230	PBANKA_1332300	"conserved Plasmodium protein, unknown function"	0.0694141	0.445948
	PBANKA_134830	PBANKA_1348300	"U3 snoRNA-associated small subunit rRNA processing associated protein, putative"	0.0692739	0.51396
	PBANKA_132530	PBANKA_1325300	"splicing factor 3B subunit 2, putative (SF3B2)"	0.0668997	0.0587188
	PBANKA_060760	PBANKA_0607600	"U6 snRNA-associated Sm-like protein LSm7, putative (LSM7)"	0.0667182	0.0740299
	PBANKA_132800	PBANKA_1328000	"serine/threonine protein phosphatase, putative (UIS2)"	0.0665439	0.567249
	PBANKA_102230	PBANKA_1022300	"mannose-1-phosphate guanyltransferase, putative"	0.0665303	0.182561
	PBANKA_100940	PBANKA_1009400	"conserved protein, unknown function"	0.0665249	0.101549
	PBANKA_094070	PBANKA_0940700	"conserved Plasmodium protein, unknown function"	0.0660867	0.111148
	PBANKA_111630	PBANKA_1116300	"malate:quinone oxidoreductase, putative"	0.0660358	0.0135393
	PBANKA_080710	PBANKA_0807100	stomatin-like protein	0.0658718	0.208457
	PBANKA_144200	PBANKA_1442000	potassium channel (Kch1)	0.0653124	0.343283
	PBANKA_020630	PBANKA_0206300	"centrin, putative"	0.065154	0.795079
	PBANKA_020480	PBANKA_0204800	"secreted ookinete protein, putative (PSOP24)"	0.0646755	0.347761
	PBANKA_081860	PBANKA_0818600	"pre-mRNA-splicing factor ATP-dependent RNA helicase PRP43, putative (PRP43)"	0.0638693	0.0933666
	PBANKA_132560	PBANKA_1325600	"valine--tRNA ligase, putative"	0.063478	0.586538
	PBANKA_020280	PBANKA_0202800	"adenylate kinase-like protein 1, putative (AKLP1)"	0.0616168	0.579137
	PBANKA_141030	PBANKA_1410300	"M1-family aminopeptidase, putative"	0.0613006	0.717338
	PBANKA_040770	PBANKA_0407700	"60S acidic ribosomal protein P2, putative"	0.0608451	0.234812
	PBANKA_061330	PBANKA_0613300	"conserved Plasmodium protein, unknown function"	0.0592209	0.52677
	PBANKA_070620	PBANKA_0706200	"nucleoside transporter 2, putative (NT2)"	0.0587502	0.360711
	PBANKA_082720	PBANKA_0827200	"monocarboxylase transporter, putative"	0.058114	0.0125992
	PBANKA_113830	PBANKA_1138300	"conserved Plasmodium protein, unknown function"	0.0580527	0.882433
	PBANKA_081950	PBANKA_0819500	"DNA helicase, putative"	0.0570593	0.144337
	PBANKA_094110	PBANKA_0941100	"conserved Plasmodium protein, unknown function"	0.0562078	0.227484
	PBANKA_093150	PBANKA_0931500	"folate transporter 2, putative (FT2)"	0.054594	0.454148
	PBANKA_041640	PBANKA_0416400	"conserved Plasmodium protein, unknown function"	0.0542895	0.165517
	PBANKA_091550	PBANKA_0915500	"glycine cleavage system H protein, putative"	0.0533402	0.333213
	PBANKA_133200	PBANKA_1332000	"U2 snRNP auxiliary factor, putative"	0.0531443	0.897326
	PBANKA_140690	PBANKA_1406900	"conserved Plasmodium protein, unknown function"	0.0529042	0.203747
	PBANKA_010870	PBANKA_0108700	"conserved Plasmodium protein, unknown function"	0.0513907	0.475024
	PBANKA_132850	PBANKA_1328500	"conserved Plasmodium protein, unknown function"	0.0513147	0.520109
	PBANKA_136070	PBANKA_1360700	"conserved Plasmodium protein, unknown function"	0.0510945	0.832654
	PBANKA_101810	PBANKA_1018100	"ATP-binding cassette sub-family G member 2, putative (ABCG2)"	0.0506417	0.56028
	PBANKA_103490	PBANKA_1034900	"pre-mRNA splicing factor, putative"	0.0505268	0.613851
	PBANKA_040370	PBANKA_0403700	"conserved Plasmodium protein, unknown function"	0.050406	0.0959104
	PBANKA_061320	PBANKA_0613200	"DNA polymerase alpha, putative"	0.0503036	0.398707
	PBANKA_134300	PBANKA_1343000	"ribose-phosphate pyrophosphokinase, putative"	0.0502653	0.704716
	PBANKA_111130	PBANKA_1111300	"kinase binding protein CGI-121, putative"	0.0499909	0.367372
	PBANKA_102340	PBANKA_1023400	"glutathione reductase, putative (GR)"	0.0492854	0.0294477
	PBANKA_100480	PBANKA_1004800	"peptidyl-tRNA hydrolase, putative"	0.0486141	0.457228
	PBANKA_121170	PBANKA_1211700	"conserved Plasmodium protein, unknown function"	0.0474181	0.0423795
	PBANKA_111990	PBANKA_1119900	"DnaJ protein, putative"	0.0473964	0.556688
	PBANKA_144820	PBANKA_1448200	"asparagine/aspartate rich protein, putative"	0.0460679	0.322083
	PBANKA_040710	PBANKA_0407100	"splicing factor 3B subunit 1, putative (SF3B1)"	0.045903	0.937535
	PBANKA_051850	PBANKA_0518500	"ADP-ribosylation factor, putative"	0.045504	0.991137
	PBANKA_101730	PBANKA_1017300	"conserved Plasmodium protein, unknown function"	0.0431067	0.88886
	PBANKA_103180	PBANKA_1031800	"conserved Plasmodium protein, unknown function"	0.042231	0.327189
	PBANKA_070290	PBANKA_0702900	"SET domain protein, putative"	0.0421521	0.370321
	PBANKA_111650	PBANKA_1116500	"mitochondrial import receptor subunit tom40, putative (TOM40)"	0.0417039	0.153868
	PBANKA_030830	PBANKA_0308300	"GAF domain-related protein, putative"	0.0415464	0.06438
	PBANKA_111290	PBANKA_1112900	"conserved Plasmodium protein, unknown function"	0.0413474	0.791165
	PBANKA_132950	PBANKA_1329500	protein phosphatase containing kelch-like domains (PPKL)	0.0411923	0.672599
	PBANKA_080410	PBANKA_0804100	"conserved Plasmodium protein, unknown function"	0.0411387	0.832922
	PBANKA_070840	PBANKA_0708400	"small nuclear ribonucleoprotein G, putative (SNRPG)"	0.040796	0.813742
	PBANKA_114040	PBANKA_1140400	"exosome complex exonuclease, putative"	0.0403957	0.305329
	PBANKA_082180	PBANKA_0821800	"U4/U6 snRNA-associated-splicing factor, putative (PRP24)"	0.0401485	0.69908
	PBANKA_021150	PBANKA_0211500	"proteasome subunit alpha type 5, putative"	0.0398934	0.425577
	PBANKA_082490	PBANKA_0824900	"patatin-like phospholipase, putative"	0.0392231	0.274572
	PBANKA_092190	PBANKA_0921900	"conserved Plasmodium protein, unknown function"	0.03886	0.289564
	PBANKA_040980	PBANKA_0409800	"conserved protein, unknown function"	0.0388243	0.0671981
	PBANKA_093850	PBANKA_0938500	"succinyl-CoA synthetase alpha subunit, putative"	0.0387539	0.148314
	PBANKA_071740	PBANKA_0717400	"nonclathrin coat protein, putative"	0.0385199	0.390344
	PBANKA_052000	PBANKA_0520000	"pyruvate kinase 2, putative"	0.0379342	0.0688536
	PBANKA_140890	PBANKA_1408900	"conserved Plasmodium protein, unknown function"	0.0378538	0.112415
	PBANKA_083440	PBANKA_0834400	"mitochondrial-processing peptidase subunit beta, putative (MAS1)"	0.0376344	0.128254
	PBANKA_135770	PBANKA_1357700	"aspartate carbamoyltransferase, putative"	0.0373712	0.244333
	PBANKA_130760	PBANKA_1307600	"dephospho-CoA kinase, putative (DPCK)"	0.0365785	0.0343444
	PBANKA_113560	PBANKA_1135600	"mitotic control protein dis3 homologue, putative (RRP44)"	0.0365506	0.607773
	PBANKA_082000	PBANKA_0820000	"DNAJ-like molecular chaperone protein, putative"	0.0360427	0.262351
	PBANKA_121360	PBANKA_1213600	"cysteine--tRNA ligase, putative"	0.0354051	0.217956
	PBANKA_132100	PBANKA_1321000	"conserved Plasmodium protein, unknown function"	0.0344506	0.0977642
	PBANKA_130780	PBANKA_1307800	"heat shock protein 90, putative"	0.034356	0.157283
	PBANKA_080790	PBANKA_0807900	"conserved Plasmodium protein, unknown function"	0.0339525	0.192304
	PBANKA_102350	PBANKA_1023500	"conserved Plasmodium protein, unknown function"	0.0318919	0.603159
	PBANKA_140850	PBANKA_1408500	"mitochondrial ATP synthase delta subunit, putative (OSCP)"	0.031786	0.551724
	PBANKA_020320	PBANKA_0203200	"bromodomain protein, putative"	0.0314466	0.161456
	PBANKA_145030	PBANKA_1450300	"ATP synthase subunit beta, mitochondrial, putative"	0.0308223	0.130144
	PBANKA_110550	PBANKA_1105500	"conserved Plasmodium protein, unknown function"	0.0307836	0.313506
	PBANKA_114400	PBANKA_1144000	"proteasome regulatory subunit, putative"	0.0306506	0.632604
	PBANKA_080770	PBANKA_0807700	"kinesin-5, putative"	0.030476	0.487893
	PBANKA_062130	PBANKA_0621300	"conserved Plasmodium protein, unknown function"	0.0302243	0.51282
	PBANKA_121510	PBANKA_1215100	"Rh5 interacting protein, putative (RIPR)"	0.0293903	0.77616
	PBANKA_060910	PBANKA_0609100	"conserved Plasmodium protein, unknown function"	0.0275863	0.375441
	PBANKA_133440	PBANKA_1334400	"inorganic anion antiporter, putative"	0.0269054	0.359119
	PBANKA_140470	PBANKA_1404700	"conserved Plasmodium protein, unknown function"	0.0265276	0.0294899
	PBANKA_020660	PBANKA_0206600	"asparagine and aspartate rich protein 2, putative"	0.0250152	0.3199
	PBANKA_080090	PBANKA_0800900	"conserved Plasmodium protein, unknown function"	0.0246266	0.87979
	PBANKA_142230	PBANKA_1422300	"FAD-dependent monooxygenase, putative"	0.0238981	0.248932
	PBANKA_120270	PBANKA_1202700	"RNA-binding protein, putative"	0.0225194	0.911019
	PBANKA_103970	PBANKA_1039700	"conserved Plasmodium protein, unknown function"	0.0224266	0.198024
	PBANKA_040460	PBANKA_0404600	"activator of Hsp90 ATPase, putative (AHA1)"	0.0213223	0.218115
	PBANKA_134160	PBANKA_1341600	"translation initiation factor EIF-2B gamma subunit, putative"	0.0208228	0.458078
	PBANKA_041560	PBANKA_0415600	"conserved Plasmodium protein, unknown function"	0.0200554	0.211894
	PBANKA_020540	PBANKA_0205400	"beta3 proteasome subunit, putative"	0.0196474	0.465378
	PBANKA_101970	PBANKA_1019700	"conserved Plasmodium protein, unknown function"	0.0194611	0.544348
	PBANKA_102280	PBANKA_1022800	"glycine--tRNA ligase, putative (GlyRS)"	0.0192164	0.358026
	PBANKA_120720	PBANKA_1207200	"adenylate kinase, putative (AK1)"	0.0190873	0.564505
	PBANKA_123150	PBANKA_1231500	"ubiquitin carboxyl-terminal hydrolase 2, putative"	0.0182828	0.0648443
	PBANKA_110290	PBANKA_1102900	"conserved Plasmodium protein, unknown function"	0.0181788	0.391083
	PBANKA_135630	PBANKA_1356300	"conserved Plasmodium protein, unknown function"	0.0180328	0.439781
	PBANKA_010630	PBANKA_0106300	"conserved Plasmodium protein, unknown function"	0.0174413	0.192999
	PBANKA_110640	PBANKA_1106400	"transcription factor 25, putative (TCF25)"	0.0168999	0.335468
	PBANKA_061050	PBANKA_0610500	"glutathione peroxidase, putative"	0.0150893	0.206862
	PBANKA_060050	PBANKA_0600500	"XPA binding protein 1, putative"	0.0147035	0.872533
	PBANKA_120280	PBANKA_1202800	"conserved Plasmodium protein, unknown function"	0.01421	0.836183
	PBANKA_130550	PBANKA_1305500	"acid cluster protein 33 homologue, putative"	0.013857	0.749847
	PBANKA_143720	PBANKA_1437200	"conserved Plasmodium protein, unknown function"	0.013709	0.653718
	PBANKA_134740	PBANKA_1347400	"apurinic/apyrimidinic endonuclease, putative"	0.0134514	0.36938
	PBANKA_030430	PBANKA_0304300	"adenylosuccinate lyase, putative"	0.0131778	0.393654
	PBANKA_134770	PBANKA_1347700	"isoleucine--tRNA ligase, putative"	0.0123983	0.168803
	PBANKA_145310	PBANKA_1453100	"sphingomyelin phosphodiesterase, putative"	0.0122709	0.894619
	PBANKA_011180	PBANKA_0111800	"adapter-related protein, putative"	0.0112368	0.489485
	PBANKA_140990	PBANKA_1409900	"clathrin-adaptor medium chain, putative"	0.0111332	0.797424
	PBANKA_141910	PBANKA_1419100	"dihydrolipamide succinyltransferase component of 2-oxoglutarate dehydrogenase, putative"	0.010292	0.177697
	PBANKA_051270	PBANKA_0512700	"conserved Plasmodium protein, unknown function"	0.00976336	0.0856762
	PBANKA_123430	PBANKA_1234300	"carbon catabolite repressor protein 4, putative (CCR4)"	0.00944563	0.876492
	PBANKA_122210	PBANKA_1222100	"regulator of chromosome condensation, putative"	0.00857411	0.735211
	PBANKA_143350	PBANKA_1433500	"conserved protein, unknown function"	0.00856301	0.028825
	PBANKA_134350	PBANKA_1343500	"conserved Plasmodium protein, unknown function"	0.00805584	0.690875
	PBANKA_102250	PBANKA_1022500	"surface protein, putative"	0.00742018	0.662461
	PBANKA_133780	PBANKA_1337800	"DHHC-type zinc finger protein, putative"	0.00720086	0.630483
	PBANKA_142840	PBANKA_1428400	"conserved Plasmodium protein, unknown function"	0.00703376	0.576851
	PBANKA_131020	PBANKA_1310200	"conserved Plasmodium protein, unknown function, fragment"	0.00652466	0.36604
	PBANKA_071510	PBANKA_0715100	"ubiquitin, putative"	0.00586263	0.354548
	PBANKA_122910	PBANKA_1229100	"conserved protein, unknown function"	0.00579556	0.444458
	PBANKA_102430	PBANKA_1024300	"RNA helicase, putative"	0.00570467	0.277089
	PBANKA_145050	PBANKA_1450500	"pre-mRNA-splicing factor SYF1, putative (XAB2)"	0.0054098	0.276644
	PBANKA_081700	PBANKA_0817000	"sugar transporter, putative"	0.00505704	0.982808
	PBANKA_110780	PBANKA_1107800	"longevity-assurance (LAG1) protein, putative"	0.00376764	0.461898
	PBANKA_071420	PBANKA_0714200	"ClpB protein, putative (ClpB1)"	0.00310107	0.190768
	PBANKA_130820	PBANKA_1308200	"apicoplast 1-acyl-sn-glycerol-3-phosphate acyltransferase, putative"	0.00247025	0.0547897
	PBANKA_130990	PBANKA_1309900	"leucine aminopeptidase, putative"	0.00240995	0.12464
	PBANKA_111820	PBANKA_1118200	"conserved Plasmodium protein, unknown function"	0.00119009	0.748325
	PBANKA_093740	PBANKA_0937400	"pre-mRNA-processing factor 6, putative (PRPF6)"	0.000405761	0.409236
	PBANKA_143510	PBANKA_1435100	"D-ribulose-5-phosphate 3-epimerase, putative"	0.00033854	0.0711647
	PBANKA_060110	PBANKA_0601100	"mitochondrial phosphate carrier protein, putative"	0.000296834	0.269106
	PBANKA_141440	PBANKA_1414400	"exportin-T, putative"	-0.00038527	0.168401
	PBANKA_112240	PBANKA_1122400	"superoxide dismutase, putative"	-0.000395342	0.550797
	PBANKA_041030	PBANKA_0410300	"26S proteasome regulatory subunit S14, putative"	-0.00102651	0.130439
	PBANKA_101340	PBANKA_1013400	"conserved Plasmodium protein, unknown function"	-0.00103862	0.450852
	PBANKA_041630	PBANKA_0416300	"nucleoporin NUP100/NSP100, putative"	-0.00182057	0.153504
	PBANKA_134760	PBANKA_1347600	"translation initiation factor 6, putative"	-0.00208219	0.457964
	PBANKA_144940	PBANKA_1449400	"Splicing factor 3B subunit 3, putative (SF3B3)"	-0.00254087	0.43921
	PBANKA_112780	PBANKA_1127800	"DnaJ protein, putative"	-0.00418631	0.282793
	PBANKA_121200	PBANKA_1212000	"conserved Plasmodium protein, unknown function"	-0.00557135	0.410367
	PBANKA_092880	PBANKA_0928800	"U2 snRNP auxiliary factor, small subunit, putative"	-0.00643037	0.937621
	PBANKA_092980	PBANKA_0929800	"insulinase, putative"	-0.0067909	0.155671
	PBANKA_092430	PBANKA_0924300	"endoplasmic reticulum oxidoreductin, putative"	-0.00698114	0.442003
	PBANKA_082250	PBANKA_0822500	"conserved Plasmodium protein, unknown function"	-0.00739607	0.583074
	PBANKA_135690	PBANKA_1356900	"U4/U6 small nuclear ribonucleoprotein PRP4, putative (PRPF4)"	-0.00749412	0.663172
	PBANKA_113700	PBANKA_1137000	bergheilysin (BLN)	-0.00809631	0.825005
	PBANKA_122140	PBANKA_1221400	"conserved Plasmodium protein, unknown function"	-0.00822273	0.880161
	PBANKA_093700	PBANKA_0937000	"mitochondrial ribosomal protein L11 precursor, putative"	-0.00832443	0.289245
	PBANKA_121300	PBANKA_1213000	"transcriptional activator ADA2, putative"	-0.00835402	0.948715
	PBANKA_021050	PBANKA_0210500	"conserved Plasmodium protein, unknown function"	-0.00865572	0.111997
	PBANKA_103600	PBANKA_1036000	"conserved Plasmodium protein, unknown function"	-0.0086838	0.539463
	PBANKA_143810	PBANKA_1438100	"nucleus export protein BRR6, putative"	-0.00933265	0.643938
	PBANKA_112910	PBANKA_1129100	"DNA polymerase epsilon, putative"	-0.00990967	0.446198
	PBANKA_090390	PBANKA_0903900	"coat protein, gamma subunit, putative"	-0.0103112	0.197236
	PBANKA_135900	PBANKA_1359000	"sec61 alpha subunit, putative"	-0.0106426	0.198463
	PBANKA_124390	PBANKA_1243900	"conserved Plasmodium protein, unknown function"	-0.0111873	0.191667
	PBANKA_040480	PBANKA_0404800	"FAD-dependent glycerol-3-phosphate dehydrogenase, putative"	-0.0113801	0.348074
	PBANKA_081430	PBANKA_0814300	"conserved Plasmodium protein, unknown function"	-0.0121104	0.327596
	PBANKA_071840	PBANKA_0718400	"histone acetyltransferase, putative (HAT1)"	-0.012767	0.973914
	PBANKA_020300	PBANKA_0203000	"chromatin assembly factor 1 protein WD40 domain, putative"	-0.0131447	0.311469
	PBANKA_070680	PBANKA_0706800	"DnaJ protein, putative"	-0.013167	0.0391787
	PBANKA_120700	PBANKA_1207000	"nucleolar protein 5, putative (NOP5)"	-0.0137037	0.335393
	PBANKA_140980	PBANKA_1409800	"ATP synthase subunit gamma, mitochondrial, putative"	-0.014273	0.3503
	PBANKA_092320	PBANKA_0923200	"conserved Plasmodium protein, unknown function"	-0.0144259	0.251549
	PBANKA_143190	PBANKA_1431900	"glycerol-3-phosphate dehydrogenase, putative"	-0.0148297	0.635886
	PBANKA_121160	PBANKA_1211600	"conserved Plasmodium protein, unknown function"	-0.0150189	0.555288
	PBANKA_101320	PBANKA_1013200	"ATP-specific succinyl-CoA synthetase beta subunit, putative"	-0.015458	0.000669132
	PBANKA_083000	PBANKA_0830000	"RNA-binding protein, putative"	-0.015693	0.798788
	PBANKA_143800	PBANKA_1438000	"CAMP-dependent protein kinase regulatory subunit, putative (PKAr)"	-0.0162362	0.187219
	PBANKA_052400	PBANKA_0524000	"conserved Plasmodium protein, unknown function"	-0.0168186	0.0783016
	PBANKA_135470	PBANKA_1354700	"dolichyl-phosphate-mannose-glygolipidalpha-mannosyltransferase, putative"	-0.0168865	0.84006
	PBANKA_091750	PBANKA_0917500	"structural maintenance of chromosome protein, putative"	-0.0171208	0.537714
	PBANKA_083470	PBANKA_0834700	"conserved Plasmodium protein, unknown function"	-0.0172075	0.918763
	PBANKA_050600	PBANKA_0506000	"conserved Plasmodium protein, unknown function"	-0.017387	0.396923
	PBANKA_142960	PBANKA_1429600	"proline--tRNA ligase, putative"	-0.0174462	0.33026
	PBANKA_123730	PBANKA_1237300	"inner membrane complex protein, putative"	-0.0177696	0.882755
	PBANKA_145280	PBANKA_1452800	"cell cycle control protein, putative"	-0.01896	0.615113
	PBANKA_021190	PBANKA_0211900	"cation transporting ATPase, putative"	-0.0199548	0.171435
	PBANKA_114280	PBANKA_1142800	"conserved Plasmodium protein, unknown function"	-0.0203318	0.484549
	PBANKA_081960	PBANKA_0819600	"conserved Plasmodium protein, unknown function"	-0.0204459	0.360901
	PBANKA_131960	PBANKA_1319600	"conserved Plasmodium protein, unknown function"	-0.0208235	0.519392
	PBANKA_020290	PBANKA_0202900	"transcription initiation factor TFIIB, putative"	-0.0225151	0.571157
	PBANKA_070560	PBANKA_0705600	"conserved Plasmodium protein, unknown function"	-0.0226461	0.405812
	PBANKA_101890	PBANKA_1018900	"conserved Plasmodium protein, unknown function"	-0.0229093	0.645248
	PBANKA_010970	PBANKA_0109700	SWI/SNF-related matrix-associated actin- dependent regulator of chromatin	-0.022966	0.490211
	PBANKA_021360	PBANKA_0213600	"mRNA (N6-adenosine)-methyltransferase, putative"	-0.0230525	0.138576
	PBANKA_041440	PBANKA_0414400	"formate-nitrite transporter, putative"	-0.0231506	0.400917
	PBANKA_114060	PBANKA_1140600	"DNA-directed RNA polymerase II, putative"	-0.0235745	0.75713
	PBANKA_146450	PBANKA_1464500	"DEAD/DEAH helicase, putative"	-0.0236264	0.136917
	PBANKA_142240	PBANKA_1422400	"importin beta, putative"	-0.0238295	0.448585
	PBANKA_040850	PBANKA_0408500	parasite-infected erythrocyte surface protein (PIESP1)	-0.0240299	0.705048
	PBANKA_030680	PBANKA_0306800	"ATP-dependent RNA helicase UAP56, putative (UAP56)"	-0.0241906	0.743105
	PBANKA_051650	PBANKA_0516500	"conserved Plasmodium protein, unknown function"	-0.0245059	0.714374
	PBANKA_093220	PBANKA_0932200	"peptidyl-prolyl cis-trans isomerase, putative"	-0.0246715	0.108947
	PBANKA_145750	PBANKA_1457500	"transcription factor Tfb2, putative"	-0.0252842	0.00495048
	PBANKA_062160	PBANKA_0621600	"conserved Plasmodium protein, unknown function"	-0.026264	0.532658
	PBANKA_142220	PBANKA_1422200	"zinc transporter, putative"	-0.0263891	0.0903476
	PBANKA_112970	PBANKA_1129700	"DEAD/DEAH box ATP-dependent RNA helicase, putative"	-0.0264546	0.971119
	PBANKA_143210	PBANKA_1432100	"conserved Plasmodium protein, unknown function"	-0.0264785	0.700265
	PBANKA_040450	PBANKA_0404500	"conserved Plasmodium protein, unknown function"	-0.0276955	0.774007
	PBANKA_144010	PBANKA_1440100	"conserved Plasmodium protein, unknown function"	-0.0285807	0.836628
	PBANKA_113240	PBANKA_1132400	"conserved Plasmodium protein, unknown function"	-0.029151	0.341227
	PBANKA_112200	PBANKA_1122000	"coronin binding protein, putative"	-0.0291805	0.149715
	PBANKA_136330	PBANKA_1363300	"conserved Plasmodium protein, unknown function"	-0.0294239	0.303207
	PBANKA_093160	PBANKA_0931600	"ER membrane protein Sec12, putative (SEC12)"	-0.0297247	0.323171
	PBANKA_123400	PBANKA_1234000	"vacuolar ATP synthetase, putative"	-0.030202	0.436602
	PBANKA_030440	PBANKA_0304400	merozoite surface protein 4/5 (MSP4/5)	-0.0303109	0.4043
	PBANKA_011200	PBANKA_0112000	"syntaxin binding protein, putative"	-0.0306177	0.428552
	PBANKA_113430	PBANKA_1134300	"patatin-like phospholipase, putative"	-0.0314441	0.677805
	PBANKA_031330	PBANKA_0313300	MtN3-like protein	-0.0318661	0.776252
	PBANKA_141120	PBANKA_1411200	"conserved Plasmodium protein, unknown function"	-0.0320045	0.357452
	PBANKA_091140	PBANKA_0911400	"conserved Plasmodium protein, unknown function"	-0.0324621	0.386501
	PBANKA_141500	PBANKA_1415000	"conserved Plasmodium protein, unknown function"	-0.0325316	0.473787
	PBANKA_040230	PBANKA_0402300	"dihydrolipoamide acyltransferase, putative"	-0.0334795	0.921432
	PBANKA_130330	PBANKA_1303300	"ubiquinol-cytochrome c reductase, iron-sulfur subunit, putative"	-0.0359535	0.408798
	PBANKA_072170	PBANKA_0721700	"ran binding protein 1, putative"	-0.0361372	0.0756801
	PBANKA_141820	PBANKA_1418200	"conserved Plasmodium protein, unknown function"	-0.0364978	0.344353
	PBANKA_061080	PBANKA_0610800	"eukaryotic initiation factor 2a, putative"	-0.0366605	0.363301
	PBANKA_134670	PBANKA_1346700	"60S ribosomal protein L23, putative"	-0.0368147	0.383523
	PBANKA_142970	PBANKA_1429700	"conserved Plasmodium protein, unknown function"	-0.0382206	0.0270327
	PBANKA_131280	PBANKA_1312800	"conserved Plasmodium protein, unknown function"	-0.0389024	0.531246
	PBANKA_110900	PBANKA_1109000	"RNA polymerase I, putative"	-0.0394186	0.837128
	PBANKA_114430	PBANKA_1144300	"conserved Plasmodium protein, unknown function"	-0.0398431	0.394559
	PBANKA_040670	PBANKA_0406700	"activator of Hsp90 ATPase, putative"	-0.0398565	0.435978
	PBANKA_114550	PBANKA_1145500	"conserved Plasmodium protein, unknown function"	-0.0399851	0.70821
	PBANKA_132110	PBANKA_1321100	"conserved Plasmodium protein, unknown function"	-0.0404648	0.290228
	PBANKA_136230	PBANKA_1362300	"conserved Plasmodium protein, unknown function"	-0.0406801	0.959654
	PBANKA_100240	PBANKA_1002400	"protease, putative"	-0.0408205	0.947451
	PBANKA_081090	PBANKA_0810900	"FHA domain protein, putative"	-0.0409207	0.668985
	PBANKA_080200	PBANKA_0802000	"conserved Plasmodium protein, unknown function"	-0.0412811	0.0756538
	PBANKA_092590	PBANKA_0925900	"conserved Plasmodium protein, unknown function"	-0.0415266	0.907602
	PBANKA_141210	PBANKA_1412100	"septum formation protein MAF homologue, putative"	-0.041574	0.37348
	PBANKA_121400	PBANKA_1214000	"heat shock protein 60, putative"	-0.0428122	0.269836
	PBANKA_092090	PBANKA_0920900	"conserved Plasmodium protein, unknown function"	-0.0430426	0.642599
	PBANKA_071390	PBANKA_0713900	"adenylate kinase 2, putative (AK2)"	-0.0430537	0.0854925
	PBANKA_051240	PBANKA_0512400	"nucleolar preribosomal assembly protein, putative"	-0.0437028	0.719268
	PBANKA_130280	PBANKA_1302800	thioredoxin peroxidase 1 (TPx1)	-0.0437394	0.0886176
	PBANKA_090920	PBANKA_0909200	"conserved Plasmodium protein, unknown function"	-0.0450834	0.671066
	PBANKA_061790	PBANKA_0617900	"ferrodoxin reductase-like protein, putative"	-0.0461714	0.689018
	PBANKA_134270	PBANKA_1342700	"conserved Plasmodium protein, unknown function"	-0.046263	0.308047
	PBANKA_021130	PBANKA_0211300	"cysteine desulfurase, putative (NFS)"	-0.0468302	0.755934
	PBANKA_135800	PBANKA_1358000	"thioredoxin, putative (TRX2)"	-0.0472243	0.514578
	PBANKA_111050	PBANKA_1110500	"translationally-controlled tumor protein homolog, putative (TCTP)"	-0.0476086	0.0361228
	PBANKA_130940	PBANKA_1309400	"RNA binding protein, putative"	-0.0476739	0.178466
	PBANKA_131050	PBANKA_1310500	"conserved Plasmodium protein, unknown function"	-0.0477189	0.427171
	PBANKA_123330	PBANKA_1233300	"ATP-dependent RNA helicase DDX23, putative (DDX23)"	-0.0482594	0.778757
	PBANKA_133030	PBANKA_1330300	"rhoptry protein, putative"	-0.0485331	0.936689
	PBANKA_111870	PBANKA_1118700	"acyl-CoA synthetase, putative"	-0.0485925	0.107974
	PBANKA_136050	PBANKA_1360500	ethanolamine-phosphate cytidylyltransferase (ECT)	-0.048838	0.525616
	PBANKA_090650	PBANKA_0906500	"60S ribosomal protein L28, putative"	-0.0489181	0.579973
	PBANKA_071530	PBANKA_0715300	"conserved Plasmodium protein, unknown function"	-0.049099	0.492538
	PBANKA_133080	PBANKA_1330800	"DNA/RNA-binding protein KIN17, putative"	-0.0497747	0.878267
	PBANKA_071010	PBANKA_0710100	"2-oxoglutarate dehydrogenase e1, putative"	-0.0503275	0.315881
	PBANKA_051870	PBANKA_0518700	"methionine--tRNA ligase, putative"	-0.0516709	0.0432325
	PBANKA_051250	PBANKA_0512500	"nucleolar preribosomal assembly protein, putative"	-0.0517304	0.25064
	PBANKA_092290	PBANKA_0922900	"mitochondrial inner membrane translocase subunit TIM44, putative"	-0.0517665	0.510195
	PBANKA_120620	PBANKA_1206200	"inositol polyphosphate kinase, putative (IPK1)"	-0.0528286	0.74327
	PBANKA_145650	PBANKA_1456500	"zinc finger protein, putative"	-0.0535218	0.250005
	PBANKA_041790	PBANKA_0417900	"conserved Plasmodium protein, unknown function"	-0.0537191	0.963688
	PBANKA_140390	PBANKA_1403900	"AAR2 protein, putative"	-0.0537407	0.603032
	PBANKA_103510	PBANKA_1035100	"fibrillarin, putative (NOP1)"	-0.0542386	0.300449
	PBANKA_143105	PBANKA_1431050	"10 kDa chaperonin, putative (CPN10)"	-0.0545045	0.911232
	PBANKA_062340	PBANKA_0623400	Pb-fam-1 protein	-0.0546634	0.514856
	PBANKA_120980	PBANKA_1209800	"proteasome subunit beta type-5, putative"	-0.0549195	0.128399
	PBANKA_121840	PBANKA_1218400	"SNARE protein, putative"	-0.055282	0.607099
	PBANKA_051720	PBANKA_0517200	"haloacid dehalogenase-like hydrolase, putative"	-0.0563967	0.100306
	PBANKA_140620	PBANKA_1406200	"conserved Plasmodium protein, unknown function"	-0.0566004	0.228642
	PBANKA_082790	PBANKA_0827900	"conserved Plasmodium protein, unknown function"	-0.0566878	0.670986
	PBANKA_102400	PBANKA_1024000	"conserved Plasmodium protein, unknown function"	-0.0567479	0.370641
	PBANKA_020920	PBANKA_0209200	parasite-infected erythrocyte surface protein (PIESP15)	-0.0568924	0.36532
	PBANKA_113940	PBANKA_1139400	"polyubiquitin binding protein, putative (DOA1)"	-0.0573068	0.350219
	PBANKA_122070	PBANKA_1220700	"conserved Plasmodium protein, unknown function"	-0.0579784	0.357417
	PBANKA_123680	PBANKA_1236800	"conserved Plasmodium protein, unknown function"	-0.0582129	0.311954
	PBANKA_141550	PBANKA_1415500	"U4/U6.U5 tri-snRNP-associated protein 2, putative (USP39)"	-0.0586675	0.210684
	PBANKA_103110	PBANKA_1031100	"DNA replication enzyme, putative (PREX)"	-0.0598431	0.285913
	PBANKA_114130	PBANKA_1141300	"aminomethyltransferase, putative"	-0.0598859	0.773809
	PBANKA_121060	PBANKA_1210600	"conserved Plasmodium protein, unknown function"	-0.0606105	0.256554
	PBANKA_144680	PBANKA_1446800	"60 kDa chaperonin, putative (CPN60)"	-0.0612964	0.513202
	PBANKA_113190	PBANKA_1131900	"serine/threonine protein phosphatase, putative"	-0.0614279	0.269469
	PBANKA_133140	PBANKA_1331400	"conserved Plasmodium protein, unknown function"	-0.0630759	0.680612
	PBANKA_102920	PBANKA_1029200	"FeS assembly ATPase SufC, putative (SufC)"	-0.0663596	0.373547
	PBANKA_080270	PBANKA_0802700	"conserved Plasmodium protein, unknown function"	-0.0672299	0.322675
	PBANKA_030670	PBANKA_0306700	"transporter, putative"	-0.0673377	0.17419
	PBANKA_132790	PBANKA_1327900	"conserved Plasmodium protein, unknown function"	-0.0674743	0.89037
	PBANKA_103440	PBANKA_1034400	plasmepsin IV (PM4)	-0.0676052	0.550522
	PBANKA_112070	PBANKA_1120700	"nascent polypeptide associated complex alpha chain, putative"	-0.0678685	0.0389474
	PBANKA_120490	PBANKA_1204900	"conserved Plasmodium protein, unknown function"	-0.0678773	0.805996
	PBANKA_041770	PBANKA_0417700	alpha tubulin 1	-0.0687383	0.118935
	PBANKA_120220	PBANKA_1202200	"U5 small nuclear ribonuclear protein, putative"	-0.068834	0.978092
	PBANKA_041320	PBANKA_0413200	"conserved Plasmodium protein, unknown function"	-0.0690944	0.653866
	PBANKA_094250	PBANKA_0942500	"conserved Plasmodium protein, unknown function"	-0.0691738	0.396205
	PBANKA_071190	PBANKA_0711900	"heat shock protein, putative (HSP70)"	-0.0691824	0.262359
	PBANKA_101930	PBANKA_1019300	"enoyl-CoA hydratase, putative"	-0.0696838	0.436482
	PBANKA_051410	PBANKA_0514100	"pre-mRNA-splicing factor ATP-dependent RNA helicase PRP22, putative (PRP22)"	-0.0699215	0.367619
	PBANKA_121480	PBANKA_1214800	"U4/U6.U5 tri-snRNP-associated protein 1, putative (SART1)"	-0.0703359	0.50207
	PBANKA_081420	PBANKA_0814200	"elongation factor 1-beta, putative"	-0.071544	0.121338
	PBANKA_114360	PBANKA_1143600	"alanine--tRNA ligase, putative (AlaRS)"	-0.0716853	0.0742653
	PBANKA_040180	PBANKA_0401800	"HAD superfamily protein, putative"	-0.0737664	0.381875
	PBANKA_010330	PBANKA_0103300	"conserved Plasmodium protein, unknown function"	-0.0738117	0.597338
	PBANKA_031460	PBANKA_0314600	"conserved Plasmodium protein, unknown function"	-0.0740884	0.451892
	PBANKA_090410	PBANKA_0904100	Rab6	-0.0742553	0.944416
	PBANKA_143380	PBANKA_1433800	"conserved Plasmodium protein, unknown function"	-0.0748221	0.967934
	PBANKA_101840	PBANKA_1018400	"arginine methyltransferase 1, putative (PRMT1)"	-0.0748655	0.363517
	PBANKA_010390	PBANKA_0103900	"RNA-binding protein, putative"	-0.0755335	0.488913
	PBANKA_134540	PBANKA_1345400	"ER lumen protein retaining receptor 1, putative"	-0.075578	0.598749
	PBANKA_141790	PBANKA_1417900	"conserved Plasmodium protein, unknown function"	-0.0764213	0.476523
	PBANKA_135410	PBANKA_1354100	Rab GTPase 11b	-0.0774876	0.342726
	PBANKA_092440	PBANKA_0924400	"splicing factor, putative"	-0.0776553	0.676624
	PBANKA_061010	PBANKA_0610100	"lysine-specific histone demethylase 1, putative (LSD1)"	-0.0782153	0.715231
	PBANKA_092230	PBANKA_0922300	"threonine--tRNA ligase, putative (ThrRS)"	-0.0800136	0.126307
	PBANKA_145460	PBANKA_1454600	"conserved Plasmodium protein, unknown function"	-0.0800919	0.600647
	PBANKA_082860	PBANKA_0828600	"cytochrome c oxidase subunit 5B, putative (COX5B)"	-0.080281	0.12731
	PBANKA_145870	PBANKA_1458700	"conserved Plasmodium protein, unknown function"	-0.0803067	0.52622
	PBANKA_130950	PBANKA_1309500	"conserved Plasmodium protein, unknown function"	-0.0803551	0.750905
	PBANKA_100350	PBANKA_1003500	"conserved Plasmodium protein, unknown function"	-0.0804341	0.264004
	PBANKA_113500	PBANKA_1135000	"HVA22-like protein, putative"	-0.0807134	0.722517
	PBANKA_121310	PBANKA_1213100	"prohibitin, putative"	-0.0808208	0.467553
	PBANKA_112560	PBANKA_1125600	"pyruvate kinase, putative"	-0.0808577	0.0427127
	PBANKA_145260	PBANKA_1452600	"calcyclin binding protein, putative"	-0.0811203	0.236111
	PBANKA_061030	PBANKA_0610300	"polyubiquitin, putative"	-0.0816928	0.519961
	PBANKA_110360	PBANKA_1103600	"cation transporting P-ATPase, putative (ATPase3)"	-0.0825652	0.76874
	PBANKA_050740	PBANKA_0507400	"orotidine-monophosphate-decarboxylase, putative (OMPDC)"	-0.08316	0.108078
	PBANKA_132600	PBANKA_1326000	"conserved Plasmodium protein, unknown function"	-0.0831741	0.189008
	PBANKA_093970	PBANKA_0939700	"conserved Plasmodium protein, unknown function"	-0.0835834	0.795786
	PBANKA_130300	PBANKA_1303000	"DEAD/DEAH helicase, putative"	-0.0841095	0.892974
	PBANKA_061690	PBANKA_0616900	"conserved Plasmodium protein, unknown function"	-0.0841184	0.525681
	PBANKA_083490	PBANKA_0834900	"DNA excision-repair helicase, putative"	-0.084236	0.249087
	PBANKA_092000	PBANKA_0920000	"multiprotein bridging factor type 1, putative"	-0.0844581	0.0472315
	PBANKA_031680	PBANKA_0316800	"Plasmodium exported protein, unknown function"	-0.0847287	0.738851
	PBANKA_091720	PBANKA_0917200	"RNA-binding protein s1, putative"	-0.0848906	0.437892
	PBANKA_092990	PBANKA_0929900	"heat shock protein 90, putative"	-0.0849507	0.226743
	PBANKA_121960	PBANKA_1219600	"cg1 protein, putative"	-0.0852783	0.383261
	PBANKA_142810	PBANKA_1428100	"asparagine-rich antigen, putative"	-0.0858789	0.706075
	PBANKA_146270	PBANKA_1462700	"conserved Plasmodium protein, unknown function"	-0.0868377	0.470235
	PBANKA_051260	PBANKA_0512600	"conserved Plasmodium protein, unknown function"	-0.0874068	0.900189
	PBANKA_110970	PBANKA_1109700	"conserved Plasmodium protein, unknown function"	-0.0875508	0.860811
	PBANKA_130430	PBANKA_1304300	"conserved Plasmodium protein, unknown function"	-0.0882082	0.708122
	PBANKA_130500	PBANKA_1305000	"conserved Plasmodium protein, unknown function"	-0.0882604	0.608934
	PBANKA_132320	PBANKA_1323200	"conserved Plasmodium protein, unknown function"	-0.0887078	0.125079
	PBANKA_102810	PBANKA_1028100	"RNA guanylyltransferase, putative"	-0.0896847	0.711028
	PBANKA_020250	PBANKA_0202500	"replication factor c protein, putative"	-0.090212	0.0204474
	PBANKA_103190	PBANKA_1031900	"eukaryotic translation initiation factor 2 gamma subunit, putative"	-0.091034	0.0111153
	PBANKA_031380	PBANKA_0313800	"ATP synthase F1, alpha subunit, putative"	-0.0911196	0.322853
	PBANKA_021300	PBANKA_0213000	"RNA-binding protein, putative"	-0.0917535	0.944797
	PBANKA_051210	PBANKA_0512100	"conserved Plasmodium protein, unknown function"	-0.0917688	0.235339
	PBANKA_083430	PBANKA_0834300	"gamma-tubulin complex component, putative"	-0.0919158	0.420854
	PBANKA_112350	PBANKA_1123500	"SNF2 helicase, putative (ISWI)"	-0.0921214	0.276789
	PBANKA_133410	PBANKA_1334100	"20S proteasome beta 4 subunit, putative"	-0.0921923	0.049582
	PBANKA_141510	PBANKA_1415100	choline-phosphate cytidylyltransferase (CCT)	-0.0925533	0.423324
	PBANKA_052300	PBANKA_0523000	"conserved Plasmodium protein, unknown function"	-0.0931838	0.43564
	PBANKA_121130	PBANKA_1211300	"autophagy-related protein 18, putative (ATG18)"	-0.0940571	0.73736
	PBANKA_031350	PBANKA_0313500	"conserved Plasmodium protein, unknown function"	-0.0943859	0.473716
	PBANKA_070230	PBANKA_0702300	"mitochondrial inner membrane translocase, putative"	-0.0949478	0.27892
	PBANKA_083300	PBANKA_0833000	"profilin, putative (PFN)"	-0.0955338	0.115766
	PBANKA_050930	PBANKA_0509300	"glucosamine--fructose-6-phosphate aminotransferase, putative"	-0.0955812	0.0222399
	PBANKA_134660	PBANKA_1346600	"glutamine--tRNA ligase, putative"	-0.0958537	0.0149278
	PBANKA_091810	PBANKA_0918100	"60S ribosomal protein L38e, putative"	-0.0963746	0.955802
	PBANKA_083360	PBANKA_0833600	"conserved Plasmodium protein, unknown function"	-0.0966268	0.119818
	PBANKA_142670	PBANKA_1426700	"dihydropteroate synthetase, putative"	-0.0967174	0.597966
	PBANKA_136200	PBANKA_1362000	"glutamate--tRNA ligase, putative"	-0.0971506	0.228153
	PBANKA_061220	PBANKA_0612200	"conserved Plasmodium protein, unknown function"	-0.0971742	0.521143
	PBANKA_134150	PBANKA_1341500	"RNA binding protein, putative"	-0.0973995	0.571583
	PBANKA_113920	PBANKA_1139200	"bifunctional polynucleotide phosphatase/kinase, putative (PNKP)"	-0.0986511	0.521973
	PBANKA_122800	PBANKA_1228000	"1-cys peroxiredoxin, putative"	-0.0988446	0.254493
	PBANKA_061820	PBANKA_0618200	"phosphoinositide-binding protein, putative"	-0.0989231	0.844379
	PBANKA_081340	PBANKA_0813400	"conserved Plasmodium protein, unknown function"	-0.0992069	0.471448
	PBANKA_101080	PBANKA_1010800	"CCR4-associated factor 16, putative (CAF16)"	-0.0993576	0.0273138
	PBANKA_101850	PBANKA_1018500	"transcription factor 3b, putative"	-0.0995915	0.0200963
	PBANKA_112480	PBANKA_1124800	"conserved Plasmodium protein, unknown function"	-0.101062	0.200567
	PBANKA_120080	PBANKA_1200800	"RNA-binding protein, putative"	-0.10128	0.365716
	PBANKA_082070	PBANKA_0820700	TLD domain-containing protein	-0.101397	0.257283
	PBANKA_141730	PBANKA_1417300	"DnaJ/SEC63 protein, putative"	-0.101793	0.378973
	PBANKA_082170	PBANKA_0821700	"inosine-5'-monophosphate dehydrogenase, putative"	-0.102223	0.421372
	PBANKA_051020	PBANKA_0510200	"conserved Plasmodium protein, unknown function"	-0.103151	0.568028
	PBANKA_041680	PBANKA_0416800	"ubiquitin specific protease, putative"	-0.104033	0.176751
	PBANKA_111860	PBANKA_1118600	"cell division cycle protein 48 homologue, putative"	-0.104644	0.167735
	PBANKA_070370	PBANKA_0703700	"ATP-dependent RNA helicase DBP10, putative (DBP10)"	-0.104853	0.535288
	PBANKA_052020	PBANKA_0520200	"ADP/ATP transporter on adenylate translocase, putative"	-0.105298	0.685096
	PBANKA_030100	PBANKA_0301000	"conserved Plasmodium protein, unknown function"	-0.105536	0.595126
	PBANKA_123300	PBANKA_1233000	"SWIB/MDM2 domain-containing protein, putative"	-0.105882	0.292558
	PBANKA_134810	PBANKA_1348100	"conserved Plasmodium protein, unknown function"	-0.107811	0.090536
	PBANKA_134800	PBANKA_1348000	"transmembrane protein Tmp21 homologue, putative"	-0.10793	0.975999
	PBANKA_103830	PBANKA_1038300	"translocation associated membrane protein, putative (TRAM)"	-0.108132	0.194066
	PBANKA_103270	PBANKA_1032700	"RNA binding protein Bruno, putative (HoBo)"	-0.109134	0.965001
	PBANKA_122050	PBANKA_1220500	"conserved Plasmodium protein, unknown function"	-0.109384	0.430556
	PBANKA_082810	PBANKA_0828100	"fumarate hydratase, putative"	-0.109477	0.143872
	PBANKA_133840	PBANKA_1338400	"vacuolar ATP synthase subunit g, putative"	-0.11045	0.221107
	PBANKA_110870	PBANKA_1108700	"chromosome condensation protein, putative"	-0.110639	0.443147
	PBANKA_133710	PBANKA_1337100	"splicing factor, putative"	-0.110779	0.0315386
	PBANKA_141920	PBANKA_1419200	"RNA-binding protein, putative"	-0.111177	0.317368
	PBANKA_120210	PBANKA_1202100	"conserved Plasmodium protein, unknown function"	-0.112012	0.628555
	PBANKA_134110	PBANKA_1341100	"conserved Plasmodium protein, unknown function"	-0.112534	0.720219
	PBANKA_080400	PBANKA_0804000	"ribosomal protein, L37e, putative"	-0.112896	0.27882
	PBANKA_123560	PBANKA_1235600	"adenosylhomocysteinase, putative (SAHH)"	-0.114364	0.148388
	PBANKA_090770	PBANKA_0907700	"conserved Plasmodium protein, unknown function"	-0.114495	0.805018
	PBANKA_124190	PBANKA_1241900	"ubiquitin-conjugating enzyme E2 N, putative (UBC13)"	-0.114501	0.00227244
	PBANKA_080740	PBANKA_0807400	"proteasome regulatory protein, putative"	-0.11522	0.913447
	PBANKA_060850	PBANKA_0608500	"SNARE protein, putative"	-0.115593	0.330372
	PBANKA_052060	PBANKA_0520600	"enhancer of rudimentary homolog, putative"	-0.116234	0.469988
	PBANKA_135880	PBANKA_1358800	"conserved Plasmodium protein, unknown function"	-0.116244	0.0357449
	PBANKA_060470	PBANKA_0604700	"shewanella-like protein phosphatase 2, putative (SHLP2)"	-0.116255	0.157553
	PBANKA_091430	PBANKA_0914300	"protein disulfide isomerase related protein, putative"	-0.116735	0.525878
	PBANKA_111750	PBANKA_1117500	"ribosomal protein L27a, putative"	-0.117305	0.478083
	PBANKA_051750	PBANKA_0517500	"bromodomain protein, putative"	-0.117419	0.95686
	PBANKA_071180	PBANKA_0711800	"conserved Plasmodium protein, unknown function"	-0.117501	0.435673
	PBANKA_136240	PBANKA_1362400	"conserved Plasmodium protein, unknown function"	-0.11862	0.622315
	PBANKA_121930	PBANKA_1219300	"heat shock protein 110, putative (HSP110c)"	-0.119692	0.0147979
	PBANKA_103230	PBANKA_1032300	"cytidine triphosphate synthetase, putative"	-0.120009	0.158186
	PBANKA_113730	PBANKA_1137300	"conserved Plasmodium protein, unknown function"	-0.121623	0.198794
	PBANKA_041660	PBANKA_0416600	"replication protein A1, small fragment"	-0.121816	0.238224
	PBANKA_133730	PBANKA_1337300	"conserved Plasmodium protein, unknown function"	-0.12222	0.334833
	PBANKA_050810	PBANKA_0508100	"chromodomain-helicase-DNA-binding protein 1, putative (CHD1)"	-0.122704	0.255421
	PBANKA_011010	PBANKA_0110100	"conserved Plasmodium protein, unknown function"	-0.122752	0.87299
	PBANKA_112430	PBANKA_1124300	"conserved Plasmodium protein, unknown function"	-0.123452	0.257579
	PBANKA_094290	PBANKA_0942900	"phenylalanyl-tRNA synthetase beta chain, putative"	-0.124286	0.0128698
	PBANKA_140900	PBANKA_1409000	"conserved protein, unknown function"	-0.125068	0.542142
	PBANKA_083530	PBANKA_0835300	"vacuolar ATP synthase subunit e, putative"	-0.125567	0.109922
	PBANKA_040470	PBANKA_0404700	"glutaredoxin 1, putative (GRX1)"	-0.126253	0.125977
	PBANKA_114240	PBANKA_1142400	"nucleoside diphosphate kinase b, putative"	-0.126539	0.238122
	PBANKA_122080	PBANKA_1220800	"conserved Plasmodium protein, unknown function"	-0.126715	0.188379
	PBANKA_092400	PBANKA_0924000	"conserved Plasmodium protein, unknown function"	-0.127172	0.984758
	PBANKA_144070	PBANKA_1440700	"ubiquitin-activating enzyme e1, putative (UBA1)"	-0.127321	0.15397
	PBANKA_010990	PBANKA_0109900	"conserved Plasmodium protein, unknown function"	-0.127667	0.977867
	PBANKA_102660	PBANKA_1026600	"GTP-binding protein, putative"	-0.127997	0.395284
	PBANKA_112550	PBANKA_1125500	"conserved protein, unknown function"	-0.129696	0.0872271
	PBANKA_103920	PBANKA_1039200	"conserved Plasmodium protein, unknown function"	-0.129721	0.9203
	PBANKA_131230	PBANKA_1312300	"SNARE protein, putative"	-0.129839	0.841824
	PBANKA_060540	PBANKA_0605400	"conserved Plasmodium protein, unknown function"	-0.130953	0.166882
	PBANKA_061090	PBANKA_0610900	"HSP40, subfamily A, putative"	-0.13184	0.302704
	PBANKA_120110	PBANKA_1201100	"conserved Plasmodium protein, unknown function"	-0.132581	0.0428821
	PBANKA_021060	PBANKA_0210600	"ubiquitin carboxyl-terminal hydrolase, putative"	-0.133104	0.13379
	PBANKA_123460	PBANKA_1234600	"conserved Plasmodium protein, unknown function"	-0.133665	0.919719
	PBANKA_133740	PBANKA_1337400	"adenosine-diphosphatase, putative"	-0.135693	0.601147
	PBANKA_101210	PBANKA_1012100	"conserved Plasmodium protein, unknown function"	-0.136263	0.736469
	PBANKA_144350	PBANKA_1443500	"conserved Plasmodium protein, unknown function"	-0.136586	0.268427
	PBANKA_123550	PBANKA_1235500	"conserved Plasmodium protein, unknown function"	-0.136924	0.467304
	PBANKA_010710	PBANKA_0107100	"proteasome subunit alpha type 2, putative"	-0.137385	0.00960841
	PBANKA_100020	PBANKA_1000200	Pb-fam-1 protein	-0.138335	0.240583
	PBANKA_041170	PBANKA_0411700	"co-chaperone p23, putative"	-0.139793	0.299967
	PBANKA_080230	PBANKA_0802300	"ubiquitin transferase, putative"	-0.13983	0.238277
	PBANKA_120630	PBANKA_1206300	"conserved Plasmodium protein, unknown function (UIS11)"	-0.140067	0.94348
	PBANKA_121670	PBANKA_1216700	"conserved Plasmodium protein, unknown function"	-0.140297	0.241488
	PBANKA_102390	PBANKA_1023900	"glutathione s-transferase, putative (GST)"	-0.140854	0.139652
	PBANKA_094310	PBANKA_0943100	"CCR4-NOT transcription complex subunit 1, putative (NOT1)"	-0.14142	0.301115
	PBANKA_091710	PBANKA_0917100	"conserved Plasmodium protein, unknown function"	-0.141807	0.905248
	PBANKA_140740	PBANKA_1407400	"mRNA-decapping enzyme 2, putative (DCP2)"	-0.141909	0.908898
	PBANKA_061370	PBANKA_0613700	"RNA binding protein, putative"	-0.142032	0.199022
	PBANKA_061490	PBANKA_0614900	"conserved Plasmodium protein, unknown function"	-0.142253	0.110317
	PBANKA_052310	PBANKA_0523100	"eukaryotic initiation factor, putative"	-0.142258	0.541174
	PBANKA_112730	PBANKA_1127300	"conserved Plasmodium protein, unknown function"	-0.142265	0.414086
	PBANKA_071590	PBANKA_0715900	"ubiquitin carboxyl-terminal hydrolase 13, putative (USP13)"	-0.142269	0.057174
	PBANKA_113050	PBANKA_1130500	"proteasome subunit, putative"	-0.142492	0.036013
	PBANKA_145230	PBANKA_1452300	"conserved Plasmodium protein, unknown function"	-0.14259	0.771796
	PBANKA_101380	PBANKA_1013800	"cytochrome c oxidase subunit 2, putative"	-0.142831	0.909399
	PBANKA_123920	PBANKA_1239200	"cytosolic preribosomal GTP-binding protein, putative"	-0.143008	0.263852
	PBANKA_080570	PBANKA_0805700	"heat shock protein 90, putative (HSP90)"	-0.143079	0.119219
	PBANKA_131630	PBANKA_1316300	"conserved Plasmodium protein, unknown function"	-0.143313	0.195233
	PBANKA_050560	PBANKA_0505600	"endomembrane protein 70, putative"	-0.143733	0.351117
	PBANKA_031170	PBANKA_0311700	"rhoptry neck protein 6, putative (RON6)"	-0.144641	0.330528
	PBANKA_131770	PBANKA_1317700	"RNA-binding protein, putative"	-0.144681	0.185797
	PBANKA_102620	PBANKA_1026200	"NADP-specific glutamate dehydrogenase, putative (GDH1)"	-0.145312	0.0477675
	PBANKA_145530	PBANKA_1455300	"conserved Plasmodium protein, unknown function"	-0.145985	0.146453
	PBANKA_130370	PBANKA_1303700	"vesicle-associated membrane protein, putative"	-0.146513	0.807883
	PBANKA_132250	PBANKA_1322500	"conserved Plasmodium protein, unknown function"	-0.146743	0.492617
	PBANKA_124300	PBANKA_1243000	"cell cycle regulator with zn-finger domain, putative"	-0.147468	0.851143
	PBANKA_072180	PBANKA_0721800	"apical merozoite protein, putative"	-0.148172	0.680432
	PBANKA_101020	PBANKA_1010200	"methionine aminopeptidase, type II, putative"	-0.148439	0.0972649
	PBANKA_113080	PBANKA_1130800	"inositol-polyphosphate 5-phosphatase, putative"	-0.149322	0.712085
	PBANKA_040100	PBANKA_0401000	"regulatory protein, putative"	-0.149397	0.958664
	PBANKA_110430	PBANKA_1104300	"conserved Plasmodium protein, unknown function"	-0.15004	0.766055
	PBANKA_130140	PBANKA_1301400	"proteosome subunit alpha type 1, putative"	-0.150239	0.00217801
	PBANKA_082280	PBANKA_0822800	"conserved Plasmodium protein, unknown function"	-0.150775	0.111868
	PBANKA_142030	PBANKA_1420300	"conserved Plasmodium protein, unknown function"	-0.151168	0.901405
	PBANKA_070340	PBANKA_0703400	"conserved Plasmodium protein, unknown function"	-0.151769	0.295835
	PBANKA_114510	PBANKA_1145100	"conserved Plasmodium protein, unknown function"	-0.152768	0.290259
	PBANKA_121980	PBANKA_1219800	"Cg2 protein, putative"	-0.153772	0.490447
	PBANKA_090660	PBANKA_0906600	"coproporphyrinogen oxidase, putative"	-0.153856	0.473284
	PBANKA_050260	PBANKA_0502600	"conserved Plasmodium protein, unknown function"	-0.154481	0.970916
	PBANKA_093610	PBANKA_0936100	"acylphosphatase, putative"	-0.154678	0.0541225
	PBANKA_100770	PBANKA_1007700	"protein phosphatase 2C, putative"	-0.157484	0.336046
	PBANKA_122230	PBANKA_1222300	"coatomer epsilon subunit, putative"	-0.157485	0.343595
	PBANKA_083120	PBANKA_0831200	"diacylglycerol kinase, putative"	-0.159111	0.849567
	PBANKA_092420	PBANKA_0924200	"beige/BEACH domain protein, putative"	-0.15924	0.328358
	PBANKA_102700	PBANKA_1027000	"serine C-palmitoyltransferase, putative"	-0.159409	0.302341
	PBANKA_113620	PBANKA_1136200	"conserved Plasmodium protein, unknown function"	-0.159643	0.844117
	PBANKA_102210	PBANKA_1022100	"conserved Plasmodium protein, unknown function"	-0.159712	0.231684
	PBANKA_031000	PBANKA_0310000	"heat shock 40 kDa protein, putative"	-0.15982	0.00955113
	PBANKA_123790	PBANKA_1237900	"mitochondrial processing peptidase alpha subunit, putative"	-0.160727	0.398398
	PBANKA_122920	PBANKA_1229200	"60S ribosomal protein L19, putative"	-0.161025	0.405479
	PBANKA_141580	PBANKA_1415800	"conserved Plasmodium protein, unknown function"	-0.161503	0.826309
	PBANKA_110760	PBANKA_1107600	6-cysteine protein (P38)	-0.161511	0.457565
	PBANKA_140520	PBANKA_1405200	"conserved Plasmodium protein, unknown function"	-0.161865	0.0952965
	PBANKA_140280	PBANKA_1402800	"conserved Plasmodium protein, unknown function"	-0.162244	0.919662
	PBANKA_133870	PBANKA_1338700	"plasmepsin V, putative (PMV)"	-0.162471	0.534241
	PBANKA_110320	PBANKA_1103200	"protein kinase, putative"	-0.162694	0.859345
	PBANKA_110830	PBANKA_1108300	"Pre-mRNA-processing ATP-dependent RNA helicase prp5, putative (PRP5)"	-0.162707	0.616617
	PBANKA_041360	PBANKA_0413600	"zinc finger protein, putative"	-0.163413	0.77264
	PBANKA_010730	PBANKA_0107300	"chaperone, putative"	-0.163413	0.0640702
	PBANKA_011040	PBANKA_0110400	"eukaryotic translation initiation factor 3 subunit L, putative"	-0.163444	0.55671
	PBANKA_113630	PBANKA_1136300	"RNA-binding protein, putative"	-0.163706	0.608322
	PBANKA_141320	PBANKA_1413200	"conserved Plasmodium protein, unknown function"	-0.164025	0.993071
	PBANKA_083260	PBANKA_0832600	"proteasome precursor, putative"	-0.16457	0.0243313
	PBANKA_060240	PBANKA_0602400	"transporter, putative"	-0.164659	0.502168
	PBANKA_091030	PBANKA_0910300	"guanylyl cyclase, putative (GCalpha)"	-0.164988	0.281284
	PBANKA_021120	PBANKA_0211200	"conserved Plasmodium protein, unknown function"	-0.165091	0.309252
	PBANKA_114000	PBANKA_1140000	"conserved Plasmodium protein, unknown function"	-0.165366	0.237257
	PBANKA_071880	PBANKA_0718800	"small GTP-binding protein sar1, putative (SAR1)"	-0.165654	0.0659734
	PBANKA_071560	PBANKA_0715600	"26S proteasome AAA-ATPase subunit RPT3, putative"	-0.165939	0.0775136
	PBANKA_083130	PBANKA_0831300	"peptidyl-prolyl cis-trans isomerase, putative (CYP72)"	-0.166153	0.906121
	PBANKA_080940	PBANKA_0809400	"P1 nuclease, putative"	-0.166832	0.26254
	PBANKA_100570	PBANKA_1005700	"conserved Plasmodium protein, unknown function"	-0.167415	0.145349
	PBANKA_144540	PBANKA_1445400	"transport protein Sec13, putative"	-0.168681	0.0539531
	PBANKA_101450	PBANKA_1014500	"plasmepsin IX, putative"	-0.169177	0.0778793
	PBANKA_121900	PBANKA_1219000	"heat shock protein 90, putative"	-0.170279	0.705935
	PBANKA_041450	PBANKA_0414500	"HVA22/TB2/DP1 family protein, putative"	-0.170617	0.678519
	PBANKA_080160	PBANKA_0801600	"conserved Plasmodium protein, unknown function"	-0.170655	0.878901
	PBANKA_010840	PBANKA_0108400	"conserved Plasmodium protein, unknown function"	-0.170677	0.975018
	PBANKA_071030	PBANKA_0710300	"conserved Plasmodium protein, unknown function"	-0.170764	0.892088
	PBANKA_135590	PBANKA_1355900	"phosphoenolpyruvate carboxykinase, putative (PEPCK)"	-0.171694	0.153607
	PBANKA_130970	PBANKA_1309700	"helicase, putative"	-0.171994	0.889504
	PBANKA_081200	PBANKA_0812000	"DNA primase large subunit, putative"	-0.172366	0.154086
	PBANKA_093070	PBANKA_0930700	"conserved Plasmodium protein, unknown function"	-0.172534	0.72193
	PBANKA_091930	PBANKA_0919300	"spermidine synthase, putative"	-0.172809	0.717785
	PBANKA_070640	PBANKA_0706400	"conserved Plasmodium protein, unknown function"	-0.173121	0.306044
	PBANKA_124540	PBANKA_1245400	"conserved Plasmodium protein, unknown function"	-0.173499	0.996215
	PBANKA_136510	PBANKA_1365100	"conserved Plasmodium protein, unknown function"	-0.174224	0.673543
	PBANKA_111890	PBANKA_1118900	"conserved Plasmodium protein, unknown function"	-0.174331	0.470149
	PBANKA_130220	PBANKA_1302200	"translocation protein sec62, putative"	-0.174345	0.47236
	PBANKA_131380	PBANKA_1313800	"signal recognition particle 54 kDa protein, putative"	-0.175046	0.271533
	PBANKA_143830	PBANKA_1438300	"phospholipid-transporting ATPase, putative"	-0.175177	0.232713
	PBANKA_124360	PBANKA_1243600	"conserved Plasmodium protein, unknown function"	-0.175538	0.353113
	PBANKA_093250	PBANKA_0932500	"SET domain protein, putative"	-0.175674	0.324311
	PBANKA_101050	PBANKA_1010500	"Hsp70/Hsp90 organizing protein, putative (HOP)"	-0.175747	0.0828124
	PBANKA_091220	PBANKA_0912200	"conserved Plasmodium protein, unknown function"	-0.176518	0.397301
	PBANKA_031600	PBANKA_0316000	"replication factor C subunit 1, putative"	-0.177304	0.664398
	PBANKA_083400	PBANKA_0834000	"calcyclin binding protein, putative"	-0.17798	0.188363
	PBANKA_136440	PBANKA_1364400	"conserved Plasmodium protein, unknown function"	-0.178504	0.0546651
	PBANKA_061890	PBANKA_0618900	"conserved Plasmodium protein, unknown function"	-0.178758	0.0014612
	PBANKA_070740	PBANKA_0707400	"RNA-binding protein, putative"	-0.178789	0.745443
	PBANKA_071440	PBANKA_0714400	"conserved Plasmodium protein, unknown function"	-0.179162	0.743505
	PBANKA_123030	PBANKA_1230300	"conserved Plasmodium protein, unknown function"	-0.180235	0.168328
	PBANKA_133210	PBANKA_1332100	"conserved Plasmodium protein, unknown function"	-0.181087	0.248487
	PBANKA_121330	PBANKA_1213300	"conserved Plasmodium protein, unknown function"	-0.182757	0.0570207
	PBANKA_120900	PBANKA_1209000	"eukaryotic translation initiation factor 2, beta, putative"	-0.18315	0.0501497
	PBANKA_136520	PBANKA_1365200	"thioredoxin-related protein, putative"	-0.183176	0.438306
	PBANKA_124170	PBANKA_1241700	"transmembrane emp24 domain-containing protein, putative"	-0.184466	0.428297
	PBANKA_135720	PBANKA_1357200	"heat shock protein 110, putative (HSP110)"	-0.185201	0.665955
	PBANKA_093170	PBANKA_0931700	"peptidyl-prolyl cis-trans isomerase, putative (CYP19C)"	-0.185449	0.122906
	PBANKA_050530	PBANKA_0505300	"conserved Plasmodium protein, unknown function"	-0.186408	0.0803957
	PBANKA_102060	PBANKA_1020600	"actin-related protein, putative (ARP4a)"	-0.187081	0.452759
	PBANKA_030800	PBANKA_0308000	"Rab5a, GTPase, putative"	-0.18758	0.199502
	PBANKA_141980	PBANKA_1419800	"3',5'-cyclic nucleotide phosphodiesterase, putative"	-0.187887	0.0541646
	PBANKA_011250	PBANKA_0112500	"organic anion transporter, putative"	-0.187991	0.984661
	PBANKA_060160	PBANKA_0601600	"conserved protein, unknown function"	-0.188202	0.145244
	PBANKA_121860	PBANKA_1218600	"conserved Plasmodium protein, unknown function"	-0.188714	0.480336
	PBANKA_090640	PBANKA_0906400	"60S ribosomal protein L35ae, putative"	-0.188775	0.798019
	PBANKA_130640	PBANKA_1306400	"protein prenyltransferase alpha subunit, putative"	-0.188975	0.0226268
	PBANKA_143730	PBANKA_1437300	"endoplasmin, putative (GRP94)"	-0.189178	0.525855
	PBANKA_120590	PBANKA_1205900	"transcription factor with AP2 domain(s), putative (ApiAP2)"	-0.189312	0.0738193
	PBANKA_135060	PBANKA_1350600	"nuclear movement protein, putative"	-0.189998	0.204676
	PBANKA_070730	PBANKA_0707300	"histone acetyltransferase GCN5, putative (GCN5)"	-0.191668	0.376201
	PBANKA_120660	PBANKA_1206600	"26S proteasome regulatory subunit 4, putative"	-0.191727	0.00970137
	PBANKA_050900	PBANKA_0509000	"conserved Plasmodium protein, unknown function"	-0.191846	0.0340975
	PBANKA_020860	PBANKA_0208600	"conserved protein, unknown function"	-0.192327	0.375868
	PBANKA_051710	PBANKA_0517100	"conserved Plasmodium protein, unknown function"	-0.193843	0.220951
	PBANKA_144150	PBANKA_1441500	"conserved Plasmodium protein, unknown function"	-0.194062	0.197973
	PBANKA_113040	PBANKA_1130400	"proteasome subunit, putative"	-0.194557	0.0051768
	PBANKA_080820	PBANKA_0808200	"proteasome component C8, putative"	-0.194627	0.0613511
	PBANKA_090580	PBANKA_0905800	"DnaJ protein, putative"	-0.19467	0.230962
	PBANKA_080170	PBANKA_0801700	"conserved Plasmodium protein, unknown function"	-0.195846	0.382396
	PBANKA_120910	PBANKA_1209100	"dolichyl-phosphate-mannose protein mannosyltransferase, putative"	-0.196843	0.597435
	PBANKA_121700	PBANKA_1217000	"peptidase, putative"	-0.196914	0.220976
	PBANKA_051930	PBANKA_0519300	"conserved Plasmodium protein, unknown function"	-0.196941	0.281694
	PBANKA_030200	PBANKA_0302000	"conserved Plasmodium protein, unknown function"	-0.197052	0.759225
	PBANKA_020880	PBANKA_0208800	"ubiquitin carboxyl-terminal hydrolase 1, putative (UBP1)"	-0.19728	0.365924
	PBANKA_122030	PBANKA_1220300	"lysophospholipase, putative"	-0.197301	0.631437
	PBANKA_134450	PBANKA_1344500	"conserved Plasmodium protein, unknown function"	-0.197723	0.319151
	PBANKA_070520	PBANKA_0705200	"conserved Plasmodium protein, unknown function"	-0.197871	0.749226
	PBANKA_060750	PBANKA_0607500	"conserved Plasmodium protein, unknown function"	-0.198473	0.488551
	PBANKA_112290	PBANKA_1122900	"hexokinase, putative"	-0.198824	0.00315489
	PBANKA_081300	PBANKA_0813000	inhibitor of cysteine proteases (ICP)	-0.199147	0.167724
	PBANKA_093060	PBANKA_0930600	"conserved Plasmodium protein, unknown function"	-0.19917	0.0814932
	PBANKA_121100	PBANKA_1211000	"GMP synthetase, putative (GMPS)"	-0.199447	0.152332
	PBANKA_110300	PBANKA_1103000	"Ser/Arg-rich splicing factor, putative"	-0.199851	0.135558
	PBANKA_021100	PBANKA_0211000	"mitochondrial inner membrane translocase subunit tim50, putative (TIM50)"	-0.201125	0.707196
	PBANKA_093550	PBANKA_0935500	"conserved Plasmodium protein, unknown function"	-0.201268	0.967585
	PBANKA_103380	PBANKA_1033800	"conserved Plasmodium protein, unknown function"	-0.201327	0.634774
	PBANKA_113610	PBANKA_1136100	"conserved Plasmodium protein, unknown function"	-0.201799	0.554022
	PBANKA_081060	PBANKA_0810600	"exoribonuclease, putative"	-0.202136	0.0439316
	PBANKA_136530	PBANKA_1365300	"conserved Plasmodium protein, unknown function"	-0.203624	0.517997
	PBANKA_120340	PBANKA_1203400	"conserved protein, unknown function"	-0.203719	0.950039
	PBANKA_110840	PBANKA_1108400	"single-stranded DNA-binding protein, putative (SSB)"	-0.204312	0.417961
	PBANKA_110340	PBANKA_1103400	"60S ribosomal protein L31, putative"	-0.204316	0.183796
	PBANKA_142690	PBANKA_1426900	"RNA helicase, putative"	-0.204669	0.352486
	PBANKA_142750	PBANKA_1427500	"acyl CoA binding protein, putative"	-0.204709	0.0659891
	PBANKA_092040	PBANKA_0920400	"conserved Plasmodium protein, unknown function"	-0.204885	0.0377517
	PBANKA_130680	PBANKA_1306800	"guanine nucleotide exchange factor, putative"	-0.205543	0.117282
	PBANKA_011120	PBANKA_0111200	"nucleolar GTP-binding protein 1, putative"	-0.205765	0.821146
	PBANKA_131580	PBANKA_1315800	leucine-rich repeat protein (LRR3)	-0.206045	0.125711
	PBANKA_020520	PBANKA_0205200	"conserved Plasmodium protein, unknown function"	-0.206336	0.433596
	PBANKA_010600	PBANKA_0106000	"G-protein associated signal transduction protein, putative"	-0.206371	0.266412
	PBANKA_082560	PBANKA_0825600	"splicing factor 3A subunit 3, putative (SF3A3)"	-0.206398	0.229284
	PBANKA_091520	PBANKA_0915200	"conserved Plasmodium protein, unknown function"	-0.206476	0.538555
	PBANKA_140490	PBANKA_1404900	"26S proteasome regulatory subunit, putative"	-0.206487	0.0883208
	PBANKA_124000	PBANKA_1240000	"conserved Plasmodium protein, unknown function"	-0.20775	0.981894
	PBANKA_093210	PBANKA_0932100	"DHHC-type zinc finger protein, putative"	-0.207928	0.445377
	PBANKA_103660	PBANKA_1036600	"ribonucleotide reductase small subunit, putative"	-0.208485	0.0608287
	PBANKA_061040	PBANKA_0610400	"ATPase, putative"	-0.208589	0.526
	PBANKA_111970	PBANKA_1119700	"cleavage stimulation factor subunit 1, putative"	-0.208664	0.115585
	PBANKA_144910	PBANKA_1449100	"conserved Plasmodium protein, unknown function"	-0.209275	0.537477
	PBANKA_092010	PBANKA_0920100	"cochaperone prefoldin complex subunit, putative"	-0.209553	0.0303835
	PBANKA_124250	PBANKA_1242500	"RNA helicase, putative"	-0.21019	0.18669
	PBANKA_093240	PBANKA_0932400	berghepain-2 (BP2)	-0.210623	0.120273
	PBANKA_133750	PBANKA_1337500	"conserved Plasmodium protein, unknown function"	-0.210772	0.750769
	PBANKA_050110	PBANKA_0501100	early transcripted membrane protein (SEP3)	-0.21094	0.974689
	PBANKA_102410	PBANKA_1024100	"ATP-dependent RNA helicase, putative"	-0.211253	0.765046
	PBANKA_121430	PBANKA_1214300	"enolase, putative (ENO)"	-0.211277	0.00504997
	PBANKA_131210	PBANKA_1312100	"conserved Plasmodium protein, unknown function"	-0.211324	0.505869
	PBANKA_010190	PBANKA_0101900	"conserved Plasmodium protein, unknown function"	-0.211692	0.302804
	PBANKA_021020	PBANKA_0210200	"aspartate--tRNA ligase, putative"	-0.212303	0.173538
	PBANKA_135940	PBANKA_1359400	"conserved Plasmodium protein, unknown function"	-0.213076	0.835206
	PBANKA_122880	PBANKA_1228800	"protein kinase, putative"	-0.213734	0.0518349
	PBANKA_111320	PBANKA_1113200	"mitochondrial import inner membrane translocase subunit TIM16, putative (PAM16)"	-0.214067	0.608265
	PBANKA_102880	PBANKA_1028800	"DnaJ protein, putative"	-0.214164	0.499277
	PBANKA_142540	PBANKA_1425400	"conserved Plasmodium protein, unknown function"	-0.214183	0.275777
	PBANKA_145830	PBANKA_1458300	"kinesin-13, putative"	-0.214544	0.272622
	PBANKA_122160	PBANKA_1221600	"cell division cycle ATPase, putative"	-0.214615	0.570156
	PBANKA_071930	PBANKA_0719300	"bifunctional dihydrofolate reductase-thymidylate synthase, putative (DHFR-TS)"	-0.216506	0.0152651
	PBANKA_093650	PBANKA_0936500	"replication factor C subunit 5, putative (RFC5)"	-0.216947	0.754988
	PBANKA_091800	PBANKA_0918000	"60S ribosomal protein, putative"	-0.21809	0.250197
	PBANKA_121780	PBANKA_1217800	"signal peptidase complex subunit 2, putative (SPC2)"	-0.218119	0.846449
	PBANKA_122440	PBANKA_1224400	"ferlin like protein, putative"	-0.218206	0.365681
	PBANKA_101510	PBANKA_1015100	"conserved Plasmodium protein, unknown function"	-0.21843	0.56274
	PBANKA_050220	PBANKA_0502200	"26s proteasome subunit p55, putative"	-0.218545	0.163013
	PBANKA_134020	PBANKA_1340200	"U6 snRNA-associated Sm-like protein LSm6, putative (LSM6)"	-0.218671	0.276079
	PBANKA_071790	PBANKA_0717900	"RNA-binding protein, putative"	-0.218759	0.212756
	PBANKA_080120	PBANKA_0801200	"erythrocyte membrane-associated antigen, putative"	-0.218929	0.410466
	PBANKA_111100	PBANKA_1111000	"RNA pseudouridylate synthase, putative, fragment"	-0.219341	0.0134547
	PBANKA_071260	PBANKA_0712600	"14-3-3 protein, putative (14-3-3I)"	-0.219732	0.00576322
	PBANKA_090890	PBANKA_0908900	"vacuolar ATP synthase subunit f, putative"	-0.220275	0.0258597
	PBANKA_010100	PBANKA_0101000	"MYND finger protein, putative"	-0.220536	0.104599
	PBANKA_050130	PBANKA_0501300	"DNA polymerase delta catalytic subunit, putative"	-0.22111	0.300342
	PBANKA_100310	PBANKA_1003100	"pre-mRNA-processing-splicing factor 8, putative (PRPF8)"	-0.221157	0.655485
	PBANKA_051090	PBANKA_0510900	"40S ribosomal protein S2B, putative"	-0.221707	0.0276376
	PBANKA_134890	PBANKA_1348900	"chaperone binding protein, putative"	-0.221723	0.0479731
	PBANKA_100920	PBANKA_1009200	"conserved Plasmodium protein, unknown function"	-0.222669	0.26536
	PBANKA_010530	PBANKA_0105300	"conserved Plasmodium protein, unknown function"	-0.222823	0.608582
	PBANKA_135200	PBANKA_1352000	"elongation factor 1-gamma, putative"	-0.223212	0.187681
	PBANKA_103210	PBANKA_1032100	"rhoptry-associated protein 1, putative (RAP1)"	-0.22349	0.28378
	PBANKA_110140	PBANKA_1101400	rhoptry-associated protein 2/3 (RAP2/3)	-0.223522	0.501593
	PBANKA_130320	PBANKA_1303200	"conserved Plasmodium protein, unknown function"	-0.224167	0.431191
	PBANKA_130750	PBANKA_1307500	"conserved Plasmodium protein, unknown function"	-0.224342	0.210459
	PBANKA_071700	PBANKA_0717000	"ATPase, putative"	-0.224849	0.0654176
	PBANKA_135190	PBANKA_1351900	"60S ribosomal protein L6-2, putative"	-0.224896	0.390075
	PBANKA_134330	PBANKA_1343300	"proteasome subunit beta type 7 precursor, putative"	-0.225074	0.0641814
	PBANKA_070580	PBANKA_0705800	"conserved Plasmodium protein, unknown function"	-0.22554	0.152313
	PBANKA_090970	PBANKA_0909700	"conserved Plasmodium protein, unknown function"	-0.225719	0.546646
	PBANKA_091830	PBANKA_0918300	"transporter, putative"	-0.225859	0.699684
	PBANKA_080830	PBANKA_0808300	"binding protein, putative"	-0.226195	0.313778
	PBANKA_133460	PBANKA_1334600	"diacylglycerol kinase, putative"	-0.227111	0.232417
	PBANKA_052170	PBANKA_0521700	"transcription factor with AP2 domain, putative (ApiAP2)"	-0.22747	0.334136
	PBANKA_123630	PBANKA_1236300	"DEAD-box subfamily ATP-dependent helicase, putative"	-0.227898	0.453451
	PBANKA_121650	PBANKA_1216500	"peptidyl-prolyl cis-trans isomerase, putative (CYP19A)"	-0.228344	0.0129433
	PBANKA_094260	PBANKA_0942600	"conserved Plasmodium protein, unknown function"	-0.228424	0.913579
	PBANKA_142510	PBANKA_1425100	"karyopherin alpha, putative (KARalpha)"	-0.228677	0.552722
	PBANKA_145200	PBANKA_1452000	"conserved Plasmodium protein, unknown function"	-0.228727	0.0368545
	PBANKA_030250	PBANKA_0302500	hexose transporter (HT)	-0.229648	0.229459
	PBANKA_130380	PBANKA_1303800	"triose-phosphate isomerase, putative (TIM)"	-0.230369	0.0253
	PBANKA_094270	PBANKA_0942700	"chromatin remodeling protein, putative (SNF2L)"	-0.230392	0.245942
	PBANKA_130260	PBANKA_1302600	"small subunit DNA primase, putative"	-0.23065	0.806986
	PBANKA_130530	PBANKA_1305300	"FACT complex subunit SSRP1, putative (FACT-S)"	-0.231001	0.0683984
	PBANKA_093630	PBANKA_0936300	"syntaxin, putative"	-0.231403	0.671042
	PBANKA_121890	PBANKA_1218900	"elongation factor 1 (EF-1), putative"	-0.231511	0.344033
	PBANKA_123490	PBANKA_1234900	"protein phosphatase 2C, putative"	-0.231612	0.262728
	PBANKA_122200	PBANKA_1222000	"sin3 associated polypeptide p18 protein, putative"	-0.232215	0.42695
	PBANKA_144850	PBANKA_1448500	"sentrin-specific protease 1, putative (SENP1)"	-0.232284	0.349178
	PBANKA_081080	PBANKA_0810800	"conserved Plasmodium protein, unknown function"	-0.232609	0.0923477
	PBANKA_110470	PBANKA_1104700	"conserved Plasmodium protein, unknown function"	-0.233783	0.410647
	PBANKA_100880	PBANKA_1008800	"glucose-6-phosphate isomerase, putative"	-0.234419	0.0424431
	PBANKA_040130	PBANKA_0401300	"CDGSH iron-sulfur domain-containing protein, putative"	-0.234812	0.858312
	PBANKA_102870	PBANKA_1028700	"26S proteasome regulatory subunit RPN13, putative (RPN13)"	-0.234952	0.114375
	PBANKA_113020	PBANKA_1130200	"ER lumen protein retaining receptor, putative (ERD2)"	-0.235053	0.684781
	PBANKA_135180	PBANKA_1351800	"proteasome regulatory component, putative"	-0.235171	0.20075
	PBANKA_142620	PBANKA_1426200	"CCR4-associated factor 1, putative (CAF1)"	-0.235242	0.0232481
	PBANKA_103320	PBANKA_1033200	"DNA damage-inducible protein 1, putative (DDI1)"	-0.238093	0.0993493
	PBANKA_020700	PBANKA_0207000	"calcium-transporting ATPase, putative (SERCA)"	-0.238216	0.953114
	PBANKA_123810	PBANKA_1238100	"conserved Plasmodium protein, unknown function"	-0.238274	0.630174
	PBANKA_132090	PBANKA_1320900	"thioredoxin, putative (TRX1)"	-0.23855	0.0989048
	PBANKA_080670	PBANKA_0806700	"conserved Plasmodium protein, unknown function"	-0.238637	0.303157
	PBANKA_136390	PBANKA_1363900	"conserved Plasmodium protein, unknown function"	-0.238945	0.86369
	PBANKA_050870	PBANKA_0508700	"conserved Plasmodium protein, unknown function"	-0.240289	0.076025
	PBANKA_122660	PBANKA_1226600	"tubulin gamma chain, putative"	-0.241357	0.359994
	PBANKA_092250	PBANKA_0922500	"conserved Plasmodium protein, unknown function"	-0.241794	0.0260398
	PBANKA_083550	PBANKA_0835500	"conserved Plasmodium protein, unknown function"	-0.242771	0.47048
	PBANKA_122610	PBANKA_1226100	"conserved Plasmodium protein, unknown function"	-0.243039	0.09394
	PBANKA_060480	PBANKA_0604800	"eukaryotic translation initiation factor 3 subunit 8, putative"	-0.243198	0.157329
	PBANKA_111840	PBANKA_1118400	"conserved Plasmodium protein, unknown function"	-0.243206	0.539068
	PBANKA_061960	PBANKA_0619600	"PelOta protein homologue, putative"	-0.243928	0.528136
	PBANKA_123440	PBANKA_1234400	"zinc finger protein, putative"	-0.243981	0.826229
	PBANKA_145940	PBANKA_1459400	"conserved Plasmodium protein, unknown function"	-0.246663	0.121621
	PBANKA_102380	PBANKA_1023800	"conserved Plasmodium protein, unknown function"	-0.247171	0.140431
	PBANKA_140510	PBANKA_1405100	"vacuolar ATP synthase subunit h, putative"	-0.247182	0.0843264
	PBANKA_124280	PBANKA_1242800	"eukaryotic translation initiation factor 3, subunit 6, putative"	-0.247851	0.279731
	PBANKA_040340	PBANKA_0403400	"conserved Plasmodium protein, unknown function"	-0.248093	0.949915
	PBANKA_110400	PBANKA_1104000	"ATP-dependent helicase, putative"	-0.248579	0.190199
	PBANKA_100780	PBANKA_1007800	"exosome complex component RRP4, putative (RRP4)"	-0.24921	0.319732
	PBANKA_031630	PBANKA_0316300	"Plasmodium exported protein, unknown function"	-0.249278	0.673727
	PBANKA_041460	PBANKA_0414600	"40S ribosomal protein S15A, putative"	-0.250241	0.122818
	PBANKA_061520	PBANKA_0615200	calcium-dependent protein kinase 4 (CDPK4)	-0.250412	0.077253
	PBANKA_131840	PBANKA_1318400	"6-phosphogluconate dehydrogenase, decarboxylating, putative"	-0.250422	0.0376733
	PBANKA_082100	PBANKA_0821000	"chaperone protein, putative"	-0.250494	0.616179
	PBANKA_136290	PBANKA_1362900	"lysine--tRNA ligase, putative"	-0.252808	0.0105578
	PBANKA_050580	PBANKA_0505800	"deoxyribose-phosphate aldolase, putative"	-0.253007	0.0634536
	PBANKA_146140	PBANKA_1461400	"bax inhibitor 1, putative"	-0.253436	0.0568298
	PBANKA_060990	PBANKA_0609900	"heat shock protein DNAJ homologue Pfj4, putative"	-0.253795	0.362781
	PBANKA_141630	PBANKA_1416300	"40S ribosomal protein S15/S19, putative"	-0.254341	0.227655
	PBANKA_100280	PBANKA_1002800	"Sec24-like protein, putative"	-0.254567	0.0255573
	PBANKA_081890	PBANKA_0818900	"heat shock protein 70, putative"	-0.254585	0.010721
	PBANKA_132170	PBANKA_1321700	"cysteine proteinase, putative"	-0.255916	0.211232
	PBANKA_122260	PBANKA_1222600	"conserved Plasmodium protein, unknown function"	-0.255963	0.277008
	PBANKA_140800	PBANKA_1408000	"pseudouridylase associated protein, putative"	-0.256201	0.889719
	PBANKA_070280	PBANKA_0702800	protein disulfide isomerase	-0.256429	0.0813499
	PBANKA_041700	PBANKA_0417000	"signal peptidase complex subunit 3, putative (SPC3)"	-0.256872	0.787728
	PBANKA_113570	PBANKA_1135700	"RNA-binding protein, putative"	-0.257094	0.316771
	PBANKA_122820	PBANKA_1228200	"glutamate dehydrogenase, putative (GDH3)"	-0.258188	0.124492
	PBANKA_080930	PBANKA_0809300	"peptide deformylase, putative"	-0.258409	0.74171
	PBANKA_143360	PBANKA_1433600	thrombospondin-related apical membrane protein (TRAMP)	-0.258554	0.258324
	PBANKA_080470	PBANKA_0804700	"conserved Plasmodium protein, unknown function"	-0.259075	0.649117
	PBANKA_041740	PBANKA_0417400	"GTPase activating protein, putative"	-0.260994	0.0141101
	PBANKA_041820	PBANKA_0418200	"Rab7, putative"	-0.262211	0.530533
	PBANKA_144990	PBANKA_1449900	"CCR4-NOT transcription complex subunit 4, putative (NOT4)"	-0.262339	0.262984
	PBANKA_040930	PBANKA_0409300	"phosphatidylinositol 3- and 4-kinase, putative"	-0.262362	0.296535
	PBANKA_132970	PBANKA_1329700	"26S proteasome subunit, putative"	-0.262531	0.0650959
	PBANKA_113260	PBANKA_1132600	"ubiquitin conjugating enzyme, putative"	-0.262547	0.268084
	PBANKA_051340	PBANKA_0513400	"conserved Plasmodium protein, unknown function"	-0.262559	0.118423
	PBANKA_052250	PBANKA_0522500	"transmembrane emp24 domain-containing protein, putative"	-0.262927	0.290351
	PBANKA_102550	PBANKA_1025500	"NOT family protein, putative"	-0.263177	0.257202
	PBANKA_110460	PBANKA_1104600	"conserved Plasmodium protein, unknown function"	-0.263874	0.350157
	PBANKA_141130	PBANKA_1411300	"eukaryotic translation initation factor 4 gamma, putative (EIF4G)"	-0.2649	0.0673877
	PBANKA_123060	PBANKA_1230600	"conserved Plasmodium protein, unknown function"	-0.265031	0.296614
	PBANKA_082480	PBANKA_0824800	"RNA-binding protein, putative"	-0.266882	0.324751
	PBANKA_010540	PBANKA_0105400	"coatomer alpha subunit, putative"	-0.266903	0.0968905
	PBANKA_141890	PBANKA_1418900	Rab GTPase 11a (Rab11a)	-0.2675	0.32707
	PBANKA_101950	PBANKA_1019500	"60S ribosomal protein L5, putative"	-0.268041	0.285864
	PBANKA_060430	PBANKA_0604300	"conserved Plasmodium protein, unknown function"	-0.268732	0.19171
	PBANKA_030920	PBANKA_0309200	"conserved Plasmodium protein, unknown function, fragment"	-0.269789	0.637533
	PBANKA_112770	PBANKA_1127700	"nicotinate phosphoribosyltransferase, putative"	-0.269903	0.0514253
	PBANKA_061450	PBANKA_0614500	"eukaryotic translation initiation factor subunit, putative"	-0.27021	0.365356
	PBANKA_134900	PBANKA_1349000	MSP7-like protein (MSRP2)	-0.270467	0.0970128
	PBANKA_130250	PBANKA_1302500	"conserved protein, unknown function"	-0.270737	0.44951
	PBANKA_081510	PBANKA_0815100	"conserved Plasmodium protein, unknown function"	-0.27134	0.481096
	PBANKA_071080	PBANKA_0710800	"Snf2-related CBP activator, putative (SRCAP)"	-0.272084	0.398683
	PBANKA_122310	PBANKA_1223100	"proteasome subunit alpha, putative"	-0.272103	0.168311
	PBANKA_123220	PBANKA_1232200	FACT complex subunit SPT16 (FACT-L)	-0.273148	0.133785
	PBANKA_121090	PBANKA_1210900	"phosphoglucomutase, putative"	-0.274673	0.063687
	PBANKA_132640	PBANKA_1326400	"glyceraldehyde-3-phosphate dehydrogenase, putative"	-0.275498	0.0198357
	PBANKA_051920	PBANKA_0519200	"CCAT-binding transcription factor-like protein, putative"	-0.275819	0.296228
	PBANKA_143920	PBANKA_1439200	"polyadenylate-binding protein, putative (PABP)"	-0.276739	0.29904
	PBANKA_091230	PBANKA_0912300	"tudor staphylococcal nuclease, putative (TSN)"	-0.276851	0.269127
	PBANKA_030860	PBANKA_0308600	"asparagine--tRNA ligase, putative"	-0.277137	0.00759741
	PBANKA_135450	PBANKA_1354500	"60S ribosomal protein L18-2, putative"	-0.277231	0.360019
	PBANKA_131550	PBANKA_1315500	"sortilin, putative"	-0.277663	0.0428524
	PBANKA_101490	PBANKA_1014900	"coatamer protein, beta subunit, putative"	-0.277666	0.055548
	PBANKA_132200	PBANKA_1322000	"conserved Plasmodium protein, unknown function"	-0.277826	0.117685
	PBANKA_093090	PBANKA_0930900	"deubiquinating/deneddylating enzyme, putative (UCH54)"	-0.278498	0.0423946
	PBANKA_123050	PBANKA_1230500	"RNA-binding protein, putative"	-0.278629	0.38471
	PBANKA_111680	PBANKA_1116800	"conserved Plasmodium protein, unknown function"	-0.279492	0.111252
	PBANKA_100360	PBANKA_1003600	"apical sushi protein, putative (ASP)"	-0.281388	0.492881
	PBANKA_113180	PBANKA_1131800	"histone-lysine N-methyltransferase, putative"	-0.282975	0.422911
	PBANKA_093180	PBANKA_0931800	"pyridoxine biosynthesis protein PDX2, putative (PDX2)"	-0.282993	0.126657
	PBANKA_010560	PBANKA_0105600	"translation initiation factor IF-2, putative"	-0.283838	0.234504
	PBANKA_120510	PBANKA_1205100	"PPPDE peptidase, putative"	-0.284248	0.00766702
	PBANKA_112170	PBANKA_1121700	"leucine--tRNA ligase, putative"	-0.28426	0.0436273
	PBANKA_051180	PBANKA_0511800	"centrin-3, putative"	-0.284704	0.0249357
	PBANKA_130510	PBANKA_1305100	"60S ribosomal protein L10a, putative"	-0.284754	0.179682
	PBANKA_141040	PBANKA_1410400	"vacuolar ATP synthase subunit a, putative"	-0.284871	0.178246
	PBANKA_145610	PBANKA_1456100	"40S ribosomal protein S17, putative"	-0.284894	0.126985
	PBANKA_122290	PBANKA_1222900	"proteasome subunit alpha type 5, putative"	-0.285063	0.0631545
	PBANKA_091620	PBANKA_0916200	"TCP-1/cpn60 chaperonin family, putative"	-0.28535	0.0893959
	PBANKA_API0017	PBANKA_API00170	RNA polymerase D (rpoD)	-0.285523	0.113215
	PBANKA_020380	PBANKA_0203800	"phenylalanine--tRNA ligase, putative"	-0.286008	0.00151324
	PBANKA_040540	PBANKA_0405400	"40S ribosomal protein S12, putative"	-0.286974	0.0544896
	PBANKA_112640	PBANKA_1126400	"transportin, putative"	-0.287122	0.243956
	PBANKA_000280		"reticulocyte binding protein, putative, fragment (Pb235)"	-0.287537	0.916747
	PBANKA_110160	PBANKA_1101600	"chromosome assembly factor 1, putative"	-0.288073	0.30651
	PBANKA_121080	PBANKA_1210800	"hypoxanthine-guanine phosphoribosyltransferase, putative (HGPRT)"	-0.28892	0.0712958
	PBANKA_111010	PBANKA_1110100	"topoisomerase I, putative"	-0.289146	0.538916
	PBANKA_031090	PBANKA_0310900	"T-complex protein 1, putative"	-0.289163	0.0845036
	PBANKA_111910	PBANKA_1119100	"splicing factor 3A subunit 2, putative (SF3A2)"	-0.289217	0.11133
	PBANKA_082750	PBANKA_0827500	"NAD synthase, putative"	-0.289438	0.0488102
	PBANKA_060810	PBANKA_0608100	"conserved Plasmodium protein, unknown function"	-0.290888	0.399655
	PBANKA_122740	PBANKA_1227400	"protein phosphatase, putative"	-0.291007	0.0902744
	PBANKA_100610	PBANKA_1006100	"flap endonuclease 1, putative"	-0.291592	0.023588
	PBANKA_110740	PBANKA_1107400	"conserved Plasmodium protein, unknown function"	-0.292113	0.205684
	PBANKA_132440	PBANKA_1324400	"60S ribosomal protein L27, putative"	-0.292255	0.305109
	PBANKA_130130	PBANKA_1301300	"trailer hitch homolog, putative (CITH)"	-0.292595	0.175835
	PBANKA_060970	PBANKA_0609700	"conserved Plasmodium protein, unknown function"	-0.293652	0.512112
	PBANKA_080320	PBANKA_0803200	"inositol-phosphate phosphatase, putative"	-0.294105	0.209258
	PBANKA_051450	PBANKA_0514500	"26S proteasome regulatory subunit, putative"	-0.294288	0.0488417
	PBANKA_122250	PBANKA_1222500	plasmepsin X	-0.294906	0.375476
	PBANKA_090360	PBANKA_0903600	"dynamin-like protein, putative"	-0.29537	0.00880442
	PBANKA_131410	PBANKA_1314100	"conserved Plasmodium protein, unknown function"	-0.295468	0.239974
	PBANKA_136540	PBANKA_1365400	"vacuolar fusion protein MON1, putative"	-0.295716	0.065699
	PBANKA_122570	PBANKA_1225700	"GTPase activating protein, putative"	-0.29598	0.347057
	PBANKA_113410	PBANKA_1134100	"TCP-1/cpn60 chaperonin, putative"	-0.296149	0.109398
	PBANKA_121820	PBANKA_1218200	"T-complex protein 1 epsilon subunit, putative"	-0.296308	0.0746889
	PBANKA_100380	PBANKA_1003800	"vacuolar ATP synthase subunit b, putative"	-0.296324	0.0751029
	PBANKA_122380	PBANKA_1223800	"vacuolar proton-translocating ATPase subunit A, putative"	-0.297704	0.246945
	PBANKA_146040	PBANKA_1460400	"FK506-binding protein (FKBP)-type peptidyl-prolyl isomerase, putative (FKBP35)"	-0.297755	0.0122375
	PBANKA_144240	PBANKA_1442400	"conserved Plasmodium protein, unknown function"	-0.298796	0.0923851
	PBANKA_071760	PBANKA_0717600	"GTP:AMP phosphotransferase, putative (GAK)"	-0.299087	0.970062
	PBANKA_112080	PBANKA_1120800	"conserved Plasmodium protein, unknown function"	-0.299474	0.337151
	PBANKA_050570	PBANKA_0505700	"RNA helicase, putative"	-0.299705	0.777241
	PBANKA_094160	PBANKA_0941600	"conserved Plasmodium protein, unknown function"	-0.302133	0.458369
	PBANKA_142890	PBANKA_1428900	"bromodomain protein, putative"	-0.302144	0.642726
	PBANKA_080870	PBANKA_0808700	"GTPase activator, putative"	-0.302542	0.510835
	PBANKA_110086	PBANKA_1100860	"conserved rodent malaria protein, unknown function"	-0.303688	0.737526
	PBANKA_082310	PBANKA_0823100	"S-adenosylmethionine synthetase, putative"	-0.303736	0.0141509
	PBANKA_102980	PBANKA_1029800	"N-myristoyltransferase, putative (NMT)"	-0.304019	0.00912374
	PBANKA_110890	PBANKA_1108900	"conserved Plasmodium protein, unknown function"	-0.305028	0.172382
	PBANKA_132680	PBANKA_1326800	"replication factor C3, putative"	-0.305535	0.559188
	PBANKA_144610	PBANKA_1446100	"amino acid transporter, putative"	-0.305834	0.08162
	PBANKA_121880	PBANKA_1218800	"ABC transporter, putative"	-0.305837	0.27198
	PBANKA_030910	PBANKA_0309100	"peptide chain release factor subunit 1, putative"	-0.306139	0.0432763
	PBANKA_071600	PBANKA_0716000	"chromosome associated protein, putative"	-0.306471	0.0586136
	PBANKA_093910	PBANKA_0939100	"transcription factor with AP2 domain(s), putative (ApiAP2)"	-0.306503	0.0811426
	PBANKA_040840	PBANKA_0408400	"phosphoglycerate mutase, putative"	-0.306726	0.403178
	PBANKA_112700	PBANKA_1127000	choline/ethanolaminephosphotransferase (CEPT)	-0.306793	0.501838
	PBANKA_131620	PBANKA_1316200	"SNARE protein, putative"	-0.307172	0.102975
	PBANKA_124120	PBANKA_1241200	"conserved Plasmodium protein, unknown function"	-0.307344	0.809735
	PBANKA_131170	PBANKA_1311700	"multidrug resistance protein 2, putative"	-0.308064	0.238217
	PBANKA_060270	PBANKA_0602700	"nucleosome assembly protein 1, putative (NAPL)"	-0.308529	0.0290158
	PBANKA_124230	PBANKA_1242300	"Hsc70-interacting protein,58 kDa phosphoprotein (HIP)"	-0.308764	0.0797895
	PBANKA_123820	PBANKA_1238200	"DnaJ protein, putative"	-0.308797	0.591915
	PBANKA_092450	PBANKA_0924500	"conserved Plasmodium protein, unknown function"	-0.308849	0.597898
	PBANKA_135870	PBANKA_1358700	"conserved Plasmodium protein, unknown function"	-0.308871	0.189076
	PBANKA_111670	PBANKA_1116700	"alpha adaptin-like protein, putative, fragment"	-0.30889	0.306509
	PBANKA_145160	PBANKA_1451600	"ubiquitin activating enzyme, putative"	-0.308998	0.242661
	PBANKA_134010	PBANKA_1340100	L-lactate dehydrogenase (LDH)	-0.310698	0.0077703
	PBANKA_093030	PBANKA_0930300	"GTP-binding nuclear protein, putative"	-0.310737	0.0204533
	PBANKA_130160	PBANKA_1301600	"conserved Plasmodium protein, unknown function"	-0.310744	0.296026
	PBANKA_071780	PBANKA_0717800	"60S ribosomal protein L15, putative"	-0.310941	0.518681
	PBANKA_061990	PBANKA_0619900	"GTP-binding protein, putative"	-0.311136	0.0197107
	PBANKA_070150	PBANKA_0701500	"prohibitin, putative"	-0.31139	0.845306
	PBANKA_091790	PBANKA_0917900	"26S protease subunit regulatory subunit 6a, putative"	-0.311584	0.105422
	PBANKA_090730	PBANKA_0907300	"conserved Plasmodium protein, unknown function"	-0.311655	0.099717
	PBANKA_040520	PBANKA_0405200	"T-complex protein beta subunit, putative"	-0.311777	0.080181
	PBANKA_101790	PBANKA_1017900	phosphoenolpyruvate carboxylase (PEPC)	-0.311824	0.076003
	PBANKA_051190	PBANKA_0511900	"60S ribosomal protein L3, putative"	-0.311962	0.562887
	PBANKA_100820	PBANKA_1008200	cGMP-dependent protein kinase (PKG)	-0.31199	0.0232172
	PBANKA_114210	PBANKA_1142100	"conserved Plasmodium protein, unknown function"	-0.312098	0.196921
	PBANKA_145330	PBANKA_1453300	"acyl-CoA synthetase, putative"	-0.312469	0.142062
	PBANKA_113310	PBANKA_1133100	"serine/threonine protein kinase, putative (ARK3)"	-0.312824	0.664666
	PBANKA_071170	PBANKA_0711700	"BRIX domain, putative"	-0.313704	0.774021
	PBANKA_112680	PBANKA_1126800	"HECT-domain (ubiquitin-transferase), putative"	-0.314299	0.356118
	PBANKA_011050	PBANKA_0110500	leucine-rich repeat protein (LRR6)	-0.314837	0.331453
	PBANKA_071570	PBANKA_0715700	"lysine decarboxylase-like protein, putative"	-0.315955	0.0226057
	PBANKA_130620	PBANKA_1306200	"tRNA binding protein, putative"	-0.316387	0.101007
	PBANKA_102090	PBANKA_1020900	"ERAD-associated E3 ubiquitin-protein ligase HRD1, putative (HRD1)"	-0.316706	0.175677
	PBANKA_123420	PBANKA_1234200	"40S ribosomal protein S24, putative"	-0.317834	0.249846
	PBANKA_144870	PBANKA_1448700	"conserved Plasmodium protein, unknown function"	-0.318619	0.286632
	PBANKA_061710	PBANKA_0617100	"60S ribosomal protein L11a, putative"	-0.31891	0.289281
	PBANKA_031430	PBANKA_0314300	"conserved Plasmodium protein, unknown function"	-0.31902	0.980571
	PBANKA_092910	PBANKA_0929100	"acyl-CoA-binding protein, putative"	-0.319313	0.790267
	PBANKA_113790	PBANKA_1137900	"proliferating cell nuclear antigen, putative (PCNA)"	-0.321039	0.00365767
	PBANKA_130350	PBANKA_1303500	"conserved Plasmodium protein, unknown function"	-0.321408	0.825225
	PBANKA_082300	PBANKA_0823000	"ubiquitin-like protein, putative"	-0.321942	0.274876
	PBANKA_144140	PBANKA_1441400	"proliferating cell nuclear antigen 2, putative (PCNA2)"	-0.322255	0.0113539
	PBANKA_052370	PBANKA_0523700	"conserved Plasmodium protein, unknown function"	-0.323168	0.211067
	PBANKA_031660	PBANKA_0316600	"reticulocyte binding protein, putative (Pb235)"	-0.323212	0.207112
	PBANKA_041400	PBANKA_0414000	"conserved Plasmodium protein, unknown function"	-0.323289	0.722372
	PBANKA_080180	PBANKA_0801800	"conserved Plasmodium protein, unknown function"	-0.325269	0.127974
	PBANKA_121420	PBANKA_1214200	"ribonucleotide reductase small subunit, putative"	-0.325325	0.154658
	PBANKA_082650	PBANKA_0826500	"histone deacetylase, putative (HDAC1)"	-0.325755	0.142788
	PBANKA_071520	PBANKA_0715200	"eukaryotic translation initiation factor, putative"	-0.325966	0.207447
	PBANKA_144110	PBANKA_1441100	"hydrolase, putative"	-0.326318	0.00592594
	PBANKA_092480	PBANKA_0924800	"conserved Plasmodium protein, unknown function"	-0.32684	0.416767
	PBANKA_136260	PBANKA_1362600	"nucleolar preribosomal associated cytoplasmic ATPase, putative"	-0.327005	0.177371
	PBANKA_144390	PBANKA_1443900	"conserved Plasmodium protein, unknown function"	-0.327005	0.24765
	PBANKA_093990	PBANKA_0939900	"U6 snRNA-associated Sm-like protein LSm4, putative (LSM4)"	-0.32773	0.0587129
	PBANKA_101310	PBANKA_1013100	"60S ribosomal protein L14, putative"	-0.327958	0.292775
	PBANKA_141390	PBANKA_1413900	"zinc finger (CCCH type) protein, putative"	-0.328004	0.207055
	PBANKA_143250	PBANKA_1432500	"DNA-binding chaperone, putative"	-0.328011	0.25317
	PBANKA_112620	PBANKA_1126200	"4-methyl-5(B-hydroxyethyl)-thiazol monophosphate biosynthesis enzyme, putative"	-0.328643	0.0421311
	PBANKA_070940	PBANKA_0709400	"conserved Plasmodium protein, unknown function"	-0.328865	0.116919
	PBANKA_083310	PBANKA_0833100	"aspartyl aminopeptidase, putative"	-0.329418	0.130455
	PBANKA_131480	PBANKA_1314800	"elongation factor 2, putative"	-0.330089	0.0169241
	PBANKA_133940	PBANKA_1339400	"microfibril-associated protein homologue, putative"	-0.330479	0.829743
	PBANKA_091380	PBANKA_0913800	"DNA-directed RNA polymerase 1, subunit 2, putative"	-0.331377	0.316278
	PBANKA_114410	PBANKA_1144100	"RNAse L inhibitor protein, putative"	-0.331859	0.13896
	PBANKA_051590	PBANKA_0515900	"mRNA-decapping enzyme subunit 1, putative (DCP1)"	-0.331868	0.354706
	PBANKA_140760	PBANKA_1407600	"60S ribosomal protein L24, putative"	-0.331888	0.307674
	PBANKA_092080	PBANKA_0920800	"CRAL/TRIO domain-containing protein, putative"	-0.332966	0.442128
	PBANKA_081390	PBANKA_0813900	"26S proteasome regulatory subunit, putative"	-0.333354	0.0480887
	PBANKA_131750	PBANKA_1317500	glucose-6-phosphate dehydrogenase-6- phosphogluconolactonase (G6PD-6PGL)	-0.333837	0.0319402
	PBANKA_031160	PBANKA_0311600	"conserved Plasmodium protein, unknown function"	-0.334104	0.193917
	PBANKA_121660	PBANKA_1216600	"cyclic amine resistance locus protein, putative (CARL)"	-0.334395	0.449676
	PBANKA_104010	PBANKA_1040100	choline kinase (CK)	-0.334512	0.0259496
	PBANKA_040210	PBANKA_0402100	"spindle pole body protein, putative"	-0.336319	0.35693
	PBANKA_145150	PBANKA_1451500	"conserved Plasmodium protein, unknown function"	-0.336441	0.118537
	PBANKA_020590	PBANKA_0205900	"lipid/sterol:H symporter, putative"	-0.336474	0.130849
	PBANKA_120670	PBANKA_1206700	"conserved Plasmodium protein, unknown function"	-0.336583	0.348553
	PBANKA_111770	PBANKA_1117700	"malate dehydrogenase, putative (MDH)"	-0.336998	0.0125013
	PBANKA_135260	PBANKA_1352600	"serine/threonine protein kinase, putative"	-0.33721	0.381232
	PBANKA_000450	PBANKA_1400091	"reticulocyte binding protein, putative, fragment (Pb235)"	-0.337694	0.375559
	PBANKA_060320	PBANKA_0603200	"eukaryotic translation initiation factor 5a, putative (EIF5A)"	-0.337707	0.0149885
	PBANKA_121940	PBANKA_1219400	"Cg3 protein, putative"	-0.337907	0.844591
	PBANKA_091420	PBANKA_0914200	"conserved Plasmodium protein, unknown function"	-0.337991	0.681845
	PBANKA_111720	PBANKA_1117200	"conserved Plasmodium protein, unknown function"	-0.339193	0.161966
	PBANKA_102730	PBANKA_1027300	"conserved Plasmodium protein, unknown function"	-0.339228	0.274082
	PBANKA_040380	PBANKA_0403800	"conserved Plasmodium protein, unknown function"	-0.340045	0.374813
	PBANKA_093640	PBANKA_0936400	"conserved Plasmodium protein, unknown function"	-0.34007	0.352569
	PBANKA_146180	PBANKA_1461800	"26S protease regulatory subunit 8, putative"	-0.342222	0.0548946
	PBANKA_092810	PBANKA_0928100	"phosphoglycerate mutase, putative (PGM1)"	-0.343934	0.00982355
	PBANKA_010520	PBANKA_0105200	"polypyrimidine tract binding protein, putative"	-0.345454	0.211831
	PBANKA_061720	PBANKA_0617200	"40S ribosomal protein S10, putative"	-0.346987	0.19447
	PBANKA_142080	PBANKA_1420800	"conserved Plasmodium protein, unknown function"	-0.34716	0.0189172
	PBANKA_083560	PBANKA_0835600	cAMP-dependent protein kinase catalytic subunit (PKAc)	-0.347886	0.077346
	PBANKA_010140	PBANKA_0101400	"conserved Plasmodium protein, unknown function"	-0.347963	0.0900108
	PBANKA_102650	PBANKA_1026500	metacaspase-like protein (MCA3)	-0.348095	0.899284
	PBANKA_071120	PBANKA_0711200	"conserved Plasmodium protein, unknown function"	-0.348296	0.151186
	PBANKA_093830	PBANKA_0938300	"heat shock protein, putative"	-0.348866	0.266339
	PBANKA_040410	PBANKA_0404100	"AP endonuclease (DNA-[apurinic or apyrimidinic site] lyase), putative"	-0.34902	0.945976
	PBANKA_030650	PBANKA_0306500	"conserved protein, unknown function"	-0.349053	0.0598234
	PBANKA_130700	PBANKA_1307000	"conserved Plasmodium protein, unknown function"	-0.350043	0.3693
	PBANKA_020440	PBANKA_0204400	"mRNA cleavage factor-like protein, putative"	-0.350231	0.908253
	PBANKA_141380	PBANKA_1413800	"conserved Plasmodium protein, unknown function"	-0.350351	0.0135973
	PBANKA_021340	PBANKA_0213400	"60S ribosomal subunit export protein, putative"	-0.350724	0.699329
	PBANKA_101530	PBANKA_1015300	"rRNA (adenosine-2'-O-)-methyltransferase, putative"	-0.351543	0.149721
	PBANKA_050610	PBANKA_0506100	"conserved Plasmodium protein, unknown function"	-0.351595	0.371634
	PBANKA_134910	PBANKA_1349100	merozoite surface protein 7 (MSP7)	-0.35194	0.17392
	PBANKA_091370	PBANKA_0913700	"coatomer delta subunit, putative"	-0.35254	0.0104888
	PBANKA_142590	PBANKA_1425900	"conserved Plasmodium protein, unknown function"	-0.352945	0.144495
	PBANKA_031420	PBANKA_0314200	calcium-dependent protein kinase 1 (CDPK1)	-0.353497	0.0149743
	PBANKA_101940	PBANKA_1019400	"60S ribosomal protein L7-3, putative"	-0.353525	0.341108
	PBANKA_145430	PBANKA_1454300	"vesicle fusion and protein sorting subunit 16, putative"	-0.354673	0.182117
	PBANKA_040650	PBANKA_0406500	"TCP-1/cpn60 chaperonin, putative"	-0.355336	0.0974675
	PBANKA_141250	PBANKA_1412500	"conserved Plasmodium protein, unknown function"	-0.356685	0.203282
	PBANKA_041800	PBANKA_0418000	"DEAD/DEAH helicase, putative"	-0.357315	0.110642
	PBANKA_090080	PBANKA_0900900,PBANKA_1000011	"reticulocyte binding protein, putative (Pb235)"	-0.358187	0.399283
	PBANKA_113330	PBANKA_1133300	elongation factor 1 alpha (EF-1alpha)	-0.358779	0.042424
	PBANKA_133420	PBANKA_1334200	"RNA 3'-terminal phosphate cyclase-like protein, putative"	-0.358789	0.598729
	PBANKA_121560	PBANKA_1215600	"40S ribosomal protein S3A, putative"	-0.359262	0.201502
	PBANKA_120850	PBANKA_1208500	"conserved Plasmodium protein, unknown function"	-0.359424	0.524011
	PBANKA_010290	PBANKA_0102900	"SPE2-interacting protein, putative (SIP2)"	-0.360328	0.865748
	PBANKA_050510	PBANKA_0505100	"ADP-ribosylation factor, putative (ARF1)"	-0.360663	0.000975945
	PBANKA_121020	PBANKA_1210200	"QF122 antigen, putative"	-0.360832	0.173802
	PBANKA_081130	PBANKA_0811300	"Ran-binding protein, putative"	-0.363649	0.0378294
	PBANKA_121770	PBANKA_1217700	ATP-dependent RNA Helicase (DOZI)	-0.363958	0.0870852
	PBANKA_132710	PBANKA_1327100	"conserved Plasmodium protein, unknown function"	-0.364246	0.573476
	PBANKA_120440	PBANKA_1204400	"DNA/RNA-binding protein Alba 3, putative (ALBA3)"	-0.364681	0.0414533
	PBANKA_123530	PBANKA_1235300	"bis(5'-nucleosyl)-tetraphosphatase [asymmetrical], putative"	-0.365742	0.151074
	PBANKA_061970	PBANKA_0619700	"rhoptry-associated leucine zipper-like protein 1, putative (RALP1)"	-0.365867	0.0462979
	PBANKA_041750	PBANKA_0417500	"60S ribosomal protein L32, putative"	-0.366605	0.266297
	PBANKA_060420	PBANKA_0604200	"zinc finger protein, putative"	-0.367795	0.271765
	PBANKA_090570	PBANKA_0905700	"DNA-directed RNA polymerase I, putative"	-0.368643	0.329849
	PBANKA_144410	PBANKA_1444100	"t-complex protein 1 gamma subunit, putative"	-0.369214	0.0976493
	PBANKA_070190	PBANKA_0701900	"GPI-anchored micronemal antigen, putative (GAMA)"	-0.369836	0.364211
	PBANKA_050320	PBANKA_0503200	"eukaryotic translation initiation factor subunit eIF2A, putative"	-0.369901	0.321633
	PBANKA_093770	PBANKA_0937700	"apicoplast ribosomal protein L36e precursor, putative"	-0.370095	0.196217
	PBANKA_113820	PBANKA_1138200	"RuvB-like helicase, putative (RUVB3)"	-0.370963	0.210316
	PBANKA_145100	PBANKA_1451000	"conserved Plasmodium protein, unknown function"	-0.371151	0.913958
	PBANKA_132050	PBANKA_1320500	"V-type H( )-translocating pyrophosphatase, putative (VP1)"	-0.371272	0.309196
	PBANKA_050660	PBANKA_0506600	"pre-mRNA splicing factor, putative"	-0.371575	0.383206
	PBANKA_010500	PBANKA_0105000	"ubiquitin-conjugating enzyme e2, putative"	-0.372073	0.233357
	PBANKA_082340	PBANKA_0823400	"phosphoglycerate kinase, putative (PGK)"	-0.372505	0.0198173
	PBANKA_031210	PBANKA_0312100	"conserved Plasmodium protein, unknown function"	-0.373262	0.443407
	PBANKA_040760	PBANKA_0407600	"asparagine synthetase, putative"	-0.373999	0.0325178
	PBANKA_071750	PBANKA_0717500	"nuclear cap-binding protein, putative"	-0.374371	0.124505
	PBANKA_123880	PBANKA_1238800	"karyopherin beta, putative"	-0.374921	0.0478749
	PBANKA_140380	PBANKA_1403800	"conserved Plasmodium protein, unknown function"	-0.375289	0.101902
	PBANKA_142350	PBANKA_1423500	"60S ribosomal protein L13-2, putative"	-0.375607	0.310033
	PBANKA_050590	PBANKA_0505900	"conserved Plasmodium protein, unknown function"	-0.376767	0.307688
	PBANKA_123210	PBANKA_1232100	"pre-mRNA-splicing factor, putative (SR1)"	-0.376998	0.146624
	PBANKA_050690	PBANKA_0506900	"conserved Plasmodium protein, unknown function"	-0.377044	0.142392
	PBANKA_081930	PBANKA_0819300	"eukaryotic translation initiation factor 3 subunit 5, putative"	-0.377211	0.0747711
	PBANKA_144690	PBANKA_1446900	"dihydrolipoamide dehydrogenase, putative (mLipDH)"	-0.378804	0.292949
	PBANKA_123250	PBANKA_1232500	"eukaryotic translation initiation factor 3 subunit, putative"	-0.379773	0.341575
	PBANKA_141220	PBANKA_1412200	"conserved Plasmodium protein, unknown function"	-0.379852	0.109469
	PBANKA_030190	PBANKA_0301900	"conserved Plasmodium protein, unknown function"	-0.381153	0.00819626
	PBANKA_091240	PBANKA_0912400	"conserved Plasmodium protein, unknown function"	-0.381182	0.164182
	PBANKA_142060	PBANKA_1420600	"histone H2B variant, putative (H2B.Z)"	-0.381978	0.0158212
	PBANKA_092660	PBANKA_0926600	"protein GCN20, putative"	-0.382092	0.257536
	PBANKA_093750	PBANKA_0937500	"conserved Plasmodium protein, unknown function"	-0.382418	0.0925187
	PBANKA_081770	PBANKA_0817700	"RNA-binding protein musashi, putative (HoMu)"	-0.382743	0.151485
	PBANKA_136420	PBANKA_1364200	"60S ribosomal protein L17, putative"	-0.382766	0.277744
	PBANKA_133900	PBANKA_1339000	"vacuolar protein sorting protein 52, putative"	-0.383638	0.18985
	PBANKA_060450	PBANKA_0604500	"high mobility group protein B3, putative (HMGB3)"	-0.383757	0.00352957
	PBANKA_123180	PBANKA_1231800	"60S ribosomal protein L12, putative"	-0.384119	0.156689
	PBANKA_123120	PBANKA_1231200	"phosducin-like protein, putative (PhLP3)"	-0.384493	0.0578119
	PBANKA_072060	PBANKA_0720600	"Bet3 transport protein, putative"	-0.385287	0.200433
	PBANKA_092830	PBANKA_0928300	"conserved Plasmodium protein, unknown function"	-0.387661	0.350713
	PBANKA_134250	PBANKA_1342500	"conserved Plasmodium protein, unknown function"	-0.387976	0.276941
	PBANKA_146310	PBANKA_1463100	"conserved Plasmodium protein, unknown function"	-0.388272	0.0273211
	PBANKA_123170	PBANKA_1231700	"60S ribosomal protein L8, putative"	-0.388671	0.154823
	PBANKA_131330	PBANKA_1313300	"conserved Plasmodium protein, unknown function"	-0.390778	0.0599735
	PBANKA_142360	PBANKA_1423600	"40S ribosomal protein S16, putative"	-0.39087	0.242279
	PBANKA_140260	PBANKA_1402600	"DNA ligase I, putative"	-0.391518	0.0619024
	PBANKA_102840	PBANKA_1028400	"60S ribosomal protein L10, putative"	-0.392324	0.225241
	PBANKA_140150	PBANKA_1401500	"conserved Plasmodium protein, unknown function"	-0.392649	0.275727
	PBANKA_145680	PBANKA_1456800	"endosome sorting protein (SNF7 homologue), putative"	-0.393477	0.779316
	PBANKA_103390	PBANKA_1033900	"40S ribosomal protein S8e, putative"	-0.394802	0.238038
	PBANKA_082670	PBANKA_0826700	"conserved Plasmodium protein, unknown function"	-0.395207	0.110707
	PBANKA_061680	PBANKA_0616800	"actin-related protein, putative (ARP6)"	-0.39524	0.484051
	PBANKA_134440	PBANKA_1344400	"AMP deaminase, putative"	-0.395636	0.107891
	PBANKA_072150	PBANKA_0721500	"conserved Plasmodium protein, unknown function"	-0.395894	0.533119
	PBANKA_031520	PBANKA_0315200	"small nuclear ribonucleoprotein Sm D2, putative (SNRPD2)"	-0.396597	0.225047
	PBANKA_133830	PBANKA_1338300	"60S ribosomal protein L6, putative"	-0.396652	0.223697
	PBANKA_100930	PBANKA_1009300	"conserved Plasmodium protein, unknown function"	-0.398976	0.0860351
	PBANKA_070220	PBANKA_0702200	"translation initiation factor EIF-2b alpha subunit, putative"	-0.401276	0.147397
	PBANKA_081640	PBANKA_0816400	"6-phosphofructokinase, putative (PFK9)"	-0.401534	0.0347611
	PBANKA_030890	PBANKA_0308900	"conserved Plasmodium protein, unknown function"	-0.403165	0.566364
	PBANKA_021440	PBANKA_0214400	transcription factor with AP2 domain(s) (AP2-L)	-0.40379	0.122192
	PBANKA_143550	PBANKA_1435500	"conserved Plasmodium protein, unknown function"	-0.403966	0.150674
	PBANKA_091640	PBANKA_0916400	"ubiquitin-like protein, putative"	-0.404091	0.107989
	PBANKA_091610	PBANKA_0916100	"nucleic acid binding protein, putative"	-0.404501	0.0167161
	PBANKA_111530	PBANKA_1115300	"glideosome-associated protein 40, putative (GAP40)"	-0.404739	0.0330102
	PBANKA_094020	PBANKA_0940200	"dna2/nam7 helicase family member, putative"	-0.404992	0.658566
	PBANKA_070160	PBANKA_0701600	"conserved protein, unknown function"	-0.405452	0.257366
	PBANKA_141000	PBANKA_1410000	"26S proteasome regulatory subunit 7, putative"	-0.405516	0.0505043
	PBANKA_122700	PBANKA_1227000	"SF-assemblin, putative"	-0.40592	0.144438
	PBANKA_140670	PBANKA_1406700	"carbamoyl phosphate synthetase, putative"	-0.406396	0.110964
	PBANKA_041730	PBANKA_0417300	"adapter-related protein, putative"	-0.406419	0.0691446
	PBANKA_143480	PBANKA_1434800	"aminophospholipid-transporting P-ATPase, putative"	-0.406784	0.11511
	PBANKA_040110	PBANKA_0401100	"serine/threonine protein kinase, putative (SRPK1)"	-0.407014	0.801308
	PBANKA_103960	PBANKA_1039600	"26S proteasome regulatory subunit, putative (RPN6)"	-0.407316	0.010043
	PBANKA_112940	PBANKA_1129400	"conserved Plasmodium protein, unknown function"	-0.408267	0.132045
	PBANKA_040550	PBANKA_0405500	"60S ribosomal protein L7, putative"	-0.408903	0.288272
	PBANKA_080360	PBANKA_0803600	"conserved Plasmodium protein, unknown function"	-0.41045	0.11412
	PBANKA_011210	PBANKA_0112100	"transcription factor with AP2 domain(s), putative (ApiAP2)"	-0.411562	0.0238574
	PBANKA_120610	PBANKA_1206100	"eukaryotic translation initiation factor 3 subunit 7, putative"	-0.412436	0.231232
	PBANKA_080450	PBANKA_0804500	"rhoptry associated membrane antigen, putative (RAMA)"	-0.413791	0.168724
	PBANKA_110730	PBANKA_1107300	"nuclear protein localization protein 4, putative (NPL4)"	-0.41515	0.0863361
	PBANKA_061850	PBANKA_0618500	"conserved Plasmodium protein, unknown function"	-0.415258	0.705483
	PBANKA_041430	PBANKA_0414300	"conserved Plasmodium protein, unknown function"	-0.415307	0.123474
	PBANKA_142390	PBANKA_1423900	"translation initiation factor SUI1, putative"	-0.415916	0.542532
	PBANKA_060710	PBANKA_0607100	"mitochondrial import inner membrane translocase subunit tim10, putative (TIM10)"	-0.416979	0.221639
	PBANKA_135440	PBANKA_1354400	"60S ribosomal protein L18, putative"	-0.417186	0.336719
	PBANKA_103030	PBANKA_1030300	"nuclear transport factor 2, putative"	-0.417297	0.0644481
	PBANKA_120500	PBANKA_1205000	"RNA-binding protein, putative"	-0.418669	0.163174
	PBANKA_031150	PBANKA_0311500	"conserved Plasmodium protein, unknown function"	-0.418957	0.335722
	PBANKA_111230	PBANKA_1112300	"Rab1b, putative"	-0.419028	0.300918
	PBANKA_050250	PBANKA_0502500	"serine/threonine protein phosphatase, putative"	-0.419382	0.0136618
	PBANKA_103060	PBANKA_1030600	"p1/s1 nuclease, putative"	-0.419661	0.0655824
	PBANKA_145990	PBANKA_1459900	"signal recognition particle, beta subunit, putative"	-0.41987	0.128892
	PBANKA_093510	PBANKA_0935100	"conserved Plasmodium protein, unknown function"	-0.422293	0.79997
	PBANKA_133630	PBANKA_1336300	"GTPase activator, putative"	-0.422675	0.0609045
	PBANKA_123100	PBANKA_1231000	"40S ribosomal protein S14, putative"	-0.423448	0.195212
	PBANKA_131740	PBANKA_1317400	"co-chaperone p23, putative"	-0.423934	0.078313
	PBANKA_113990	PBANKA_1139900	"conserved Plasmodium protein, unknown function"	-0.423948	0.407485
	PBANKA_092370	PBANKA_0923700	"ethanolamine kinase, putative (EK)"	-0.424083	0.0302646
	PBANKA_051280	PBANKA_0512800	"merozoite TRAP-like protein, putative (MTRAP)"	-0.424429	0.277715
	PBANKA_020720	PBANKA_0207200	"vacuolar ATP synthase subunit c, putative"	-0.42481	0.0881085
	PBANKA_100720	PBANKA_1007200	"replication protein A1, large subunit, putative (RPA1)"	-0.425215	0.11356
	PBANKA_080750	PBANKA_0807500	"conserved Plasmodium protein, unknown function"	-0.425556	0.0268347
	PBANKA_133190	PBANKA_1331900	"eukaryotic initiation factor 4a, putative (eIF4A)"	-0.425708	0.0641279
	PBANKA_052280	PBANKA_0522800	"40S ribosomal protein S19, putative"	-0.427633	0.144478
	PBANKA_113510	PBANKA_1135100	"40S ribosomal protein S13, putative"	-0.428272	0.182222
	PBANKA_052410	PBANKA_0524100	"conserved Plasmodium protein, unknown function"	-0.432632	0.762192
	PBANKA_082160	PBANKA_0821600	"conserved Plasmodium protein, unknown function"	-0.432802	0.0133604
	PBANKA_135920	PBANKA_1359200	"DNA/RNA-binding protein Alba 2, putative (ALBA2)"	-0.43301	0.0853561
	PBANKA_141900	PBANKA_1419000	"conserved Plasmodium protein, unknown function"	-0.433409	0.229386
	PBANKA_130230	PBANKA_1302300	metacaspase-like protein	-0.434232	0.643212
	PBANKA_051780	PBANKA_0517800	"Sec1 family protein, putative"	-0.435325	0.122081
	PBANKA_123480	PBANKA_1234800	"40S ribosomal protein S9, putative"	-0.436478	0.155899
	PBANKA_142870	PBANKA_1428700	"eukaryotic translation initiation factor 3 subunit 10, putative"	-0.437554	0.196757
	PBANKA_134700	PBANKA_1347000	"conserved Plasmodium protein, unknown function"	-0.43843	0.232472
	PBANKA_112010	PBANKA_1120100	"conserved Plasmodium protein, unknown function"	-0.439176	0.0270416
	PBANKA_145620	PBANKA_1456200	"rab specific GDP dissociation inhibitor, putative (rabGDI)"	-0.439476	0.00726891
	PBANKA_142300	PBANKA_1423000	"conserved Plasmodium protein, unknown function"	-0.440534	0.249022
	PBANKA_020900	PBANKA_0209000	"conserved Plasmodium protein, unknown function"	-0.444169	0.118648
	PBANKA_145020	PBANKA_1450200	"serine hydroxymethyltransferase, putative (SHMT)"	-0.444383	0.0610681
	PBANKA_061540	PBANKA_0615400	"serine--tRNA ligase, putative"	-0.444754	0.000312104
	PBANKA_141830	PBANKA_1418300	"rhoptry protein 2, putative (PRP2)"	-0.445089	0.253287
	PBANKA_142550	PBANKA_1425500	"conserved Plasmodium protein, unknown function"	-0.446764	0.0445505
	PBANKA_061740	PBANKA_0617400	"conserved Plasmodium protein, unknown function"	-0.447196	0.338278
	PBANKA_144380	PBANKA_1443800	multidrug resistance-associated protein 1 (MRP)	-0.447449	0.161092
	PBANKA_132040	PBANKA_1320400	"conserved Plasmodium protein, unknown function"	-0.44959	0.0780803
	PBANKA_090780	PBANKA_0907800	"conserved Plasmodium protein, unknown function"	-0.450161	0.78936
	PBANKA_070900	PBANKA_0709000	"protein-transport protein sec61 beta 1 subunit, putative"	-0.451289	0.37212
	PBANKA_101630	PBANKA_1016300	"proliferation-associated protein 2g4, putative"	-0.451759	0.0370082
	PBANKA_140650	PBANKA_1406500	"conserved Plasmodium protein, unknown function"	-0.453021	0.158081
	PBANKA_092820	PBANKA_0928200	"conserved Plasmodium protein, unknown function"	-0.453315	0.26307
	PBANKA_092130	PBANKA_0921300	"deoxyuridine 5'-triphosphate nucleotidohydrolase, putative"	-0.454026	0.0116836
	PBANKA_132690	PBANKA_1326900	"DNA polymerase alpha subunit, putative"	-0.454306	0.164723
	PBANKA_080210	PBANKA_0802100	"phosphoinositide-binding protein, putative"	-0.454697	0.0656175
	PBANKA_062270	PBANKA_0622700	"mago nashi protein homologue, putative"	-0.455206	0.0690858
	PBANKA_021210	PBANKA_0212100	"eukaryotic translation initiation factor 2 alpha subunit, putative"	-0.455333	0.158428
	PBANKA_110650	PBANKA_1106500	"rhomboid protease, putative (ROM4)"	-0.456723	0.158855
	PBANKA_134430	PBANKA_1344300	"chromatin assembly factor 1 subunit, putative"	-0.45685	0.124846
	PBANKA_113720	PBANKA_1137200	"Sec24 subunit, putative"	-0.457742	0.0220389
	PBANKA_060520	PBANKA_0605200	"DNA-directed RNA polymerase III subunit, putative"	-0.4601	0.295958
	PBANKA_120240	PBANKA_1202400	"60S ribosomal protein L13, putative"	-0.460271	0.287879
	PBANKA_072030	PBANKA_0720300	"proteasome regulatory component, putative"	-0.461712	0.185344
	PBANKA_020650	PBANKA_0206500	"Rab5c, GTPase, putative"	-0.462772	0.0622804
	PBANKA_052430	PBANKA_0524300	"tryptophan/threonine-rich antigen, putative"	-0.463337	0.239291
	PBANKA_050360	PBANKA_0503600	"60S ribosomal protein L30e, putative"	-0.463667	0.260822
	PBANKA_094130	PBANKA_0941300	"translocon component PTEX88, putative"	-0.4638	0.323554
	PBANKA_130860	PBANKA_1308600	fructose-bisphosphate aldolase 2 (ALDO2)	-0.46461	0.01315
	PBANKA_083100	PBANKA_0831000	merozoite surface protein 1 (MSP1)	-0.465704	0.132891
	PBANKA_113110	PBANKA_1131100	"adenylosuccinate synthetase, putative"	-0.467772	0.00716896
	PBANKA_071500	PBANKA_0715000	"vacuolar sorting protein VPS9, putative"	-0.467943	0.0880039
	PBANKA_080690	PBANKA_0806900	"conserved Plasmodium protein, unknown function"	-0.468471	0.240907
	PBANKA_101780	PBANKA_1017800	"conserved Plasmodium protein, unknown function"	-0.469273	0.0412637
	PBANKA_011160	PBANKA_0111600	"rhoptry protein, putative (ROP14)"	-0.469858	0.0922108
	PBANKA_145440	PBANKA_1454400	"3-hydroxyisobutyryl-coenzyme A hydrolase, putative"	-0.470978	0.369372
	PBANKA_111300	PBANKA_1113000	"purine nucleoside phosphorylase, putative (PNP)"	-0.471346	0.0394517
	PBANKA_102820	PBANKA_1028200	"atypical protein kinase, ABC-1 family, putative"	-0.472148	0.0759569
	PBANKA_071310	PBANKA_0713100	"rhoptry neck protein 5, putative (RON5)"	-0.472467	0.0416005
	PBANKA_040150	PBANKA_0401500	"exportin 1, putative"	-0.473409	0.0487367
	PBANKA_142880	PBANKA_1428800	"iron-sulfur subunit of succinate dehydrogenase, putative"	-0.475013	0.687527
	PBANKA_120690	PBANKA_1206900	"tubulin beta chain, putative"	-0.475102	0.00729566
	PBANKA_092610	PBANKA_0926100	"cupin-like protein, putative"	-0.475764	0.161754
	PBANKA_093200	PBANKA_0932000	"rhoptry neck protein 4, putative (RON4)"	-0.47588	0.00915527
	PBANKA_030390	PBANKA_0303900	"metabolite/drug transporter, putative"	-0.476041	0.225044
	PBANKA_132930	PBANKA_1329300	"40S ribosomal protein S3, putative"	-0.476254	0.204099
	PBANKA_070390	PBANKA_0703900	"receptor for activated C kinase, putative (RACK)"	-0.478306	0.0350787
	PBANKA_092490	PBANKA_0924900	"translation elongation factor EF-1, subunit alpha, putative"	-0.480548	0.0737994
	PBANKA_146370	PBANKA_1463700	"DNA repair protein, putative"	-0.480659	0.322291
	PBANKA_102300	PBANKA_1023000	"conserved Plasmodium protein, unknown function"	-0.481645	0.0425897
	PBANKA_030480	PBANKA_0304800	serine repeat antigen 4 (SERA4)	-0.482388	0.235088
	PBANKA_110310	PBANKA_1103100	actin-depolymerizing factor 1 (ADF1)	-0.482758	0.00466434
	PBANKA_040860	PBANKA_0408600	"SAC3/GNAP family-related protein, putative"	-0.483378	0.125195
	PBANKA_114150	PBANKA_1141500	"conserved Plasmodium protein, unknown function"	-0.485672	0.123158
	PBANKA_103680	PBANKA_1036800	"DNA mismatch repair protein, putative"	-0.488159	0.263633
	PBANKA_094150	PBANKA_0941500	"40S ribosomal protein S4, putative"	-0.488312	0.195854
	PBANKA_135510	PBANKA_1355100	"40S ribosomal protein S6, putative"	-0.489433	0.126348
	PBANKA_110220	PBANKA_1102200	merozoite surface protein 8 (MSP8)	-0.491412	0.0474478
	PBANKA_050920	PBANKA_0509200	"formin 2, putative"	-0.491538	0.036276
	PBANKA_136030	PBANKA_1360300	"DNA/RNA-binding protein Alba 4, putative (ALBA4)"	-0.491652	0.0906088
	PBANKA_082470	PBANKA_0824700	"thioredoxin reductase, putative (TRXR)"	-0.491763	0.0177237
	PBANKA_141690	PBANKA_1416900	"chromosome segregation protein, putative"	-0.492166	0.159157
	PBANKA_062310	PBANKA_0623100	"conserved rodent malaria protein, unknown function"	-0.492253	0.306109
	PBANKA_050550	PBANKA_0505500	"conserved Plasmodium protein, unknown function"	-0.492591	0.735042
	PBANKA_140120	PBANKA_1401200	"ATP-dependent DEAD box helicase, putative"	-0.493142	0.466439
	PBANKA_143420	PBANKA_1434200	"arginine--tRNA ligase, putative"	-0.494617	0.0679951
	PBANKA_145790	PBANKA_1457900	"conserved Plasmodium protein, unknown function"	-0.495113	0.214869
	PBANKA_031470	PBANKA_0314700	"replication factor C, subunit 2, putative"	-0.495568	0.358594
	PBANKA_142330	PBANKA_1423300	"DNA/RNA-binding protein Alba 1, putative (ALBA1)"	-0.49813	0.107344
	PBANKA_134680	PBANKA_1346800	"Qa-SNARE protein, putative"	-0.501988	0.243058
	PBANKA_113550	PBANKA_1135500	"high mobility group protein B4, putative (HMGB4)"	-0.503473	0.165522
	PBANKA_110670	PBANKA_1106700	"60S ribosomal protein L4, putative"	-0.503934	0.295474
	PBANKA_110180	PBANKA_1101800	"conserved Plasmodium protein, unknown function"	-0.506634	0.509091
	PBANKA_122330	PBANKA_1223300	"GTPase, Rab18, putative"	-0.508974	0.263574
	PBANKA_041550	PBANKA_0415500	"beta subunit of coatomer complex, putative"	-0.512992	0.134934
	PBANKA_091070	PBANKA_0910700	"conserved Plasmodium protein, unknown function"	-0.513929	0.0148249
	PBANKA_100850	PBANKA_1008500	translocon component PTEX150 (PTEX150)	-0.514515	0.288316
	PBANKA_051360	PBANKA_0513600	"adenosine deaminase, putative (ADA)"	-0.516044	0.0153283
	PBANKA_031100	PBANKA_0311000	"protein transport protein Sec31, putative (SEC31)"	-0.517641	0.105488
	PBANKA_103590	PBANKA_1035900	"glycerophosphodiester phosphodiesterase, putative (GDPD)"	-0.520462	0.240912
	PBANKA_041280	PBANKA_0412800	"translation initiation factor E4, putative (eIF4E)"	-0.520638	0.293128
	PBANKA_041780	PBANKA_0417800	"conserved Plasmodium protein, unknown function"	-0.520649	0.0316441
	PBANKA_092210	PBANKA_0922100	"40S ribosomal protein S18, putative"	-0.520825	0.139316
	PBANKA_124400	PBANKA_1244000	"cell cycle regulator protein, putative"	-0.522108	0.153788
	PBANKA_121760	PBANKA_1217600	"histone H2A variant, putative (H2A.Z)"	-0.523481	0.0475072
	PBANKA_092180	PBANKA_0921800	"steryl ester hydrolase, putative"	-0.523551	0.320631
	PBANKA_130400	PBANKA_1304000	"conserved Plasmodium protein, unknown function"	-0.524806	0.119492
	PBANKA_090910	PBANKA_0909100	"conserved protein, unknown function"	-0.525541	0.350443
	PBANKA_143840	PBANKA_1438400	"conserved Plasmodium protein, unknown function"	-0.526517	0.920783
	PBANKA_100060	PBANKA_1000600	erythrocyte membrane antigen 1	-0.527611	0.256979
	PBANKA_031310	PBANKA_0313100	"vacuolar sorting protein VPS45, putative"	-0.528801	0.14563
	PBANKA_131080	PBANKA_1310800	"40S ribosomal protein S2, putative"	-0.530378	0.137651
	PBANKA_136140	PBANKA_1361400	"conserved Plasmodium protein, unknown function"	-0.531075	0.208293
	PBANKA_103720	PBANKA_1037200	"conserved Plasmodium protein, unknown function"	-0.533605	0.511182
	PBANKA_094090	PBANKA_0940900	"RuvB DNA helicase, putative (RUVB2)"	-0.536348	0.204229
	PBANKA_144630	PBANKA_1446300	"pre-mRNA-splicing factor ATP-dependent RNA helicase PRP2, putative (PRP2)"	-0.537587	0.119035
	PBANKA_011100	PBANKA_0111000	6-cysteine protein (P12)	-0.53769	0.453706
	PBANKA_134000	PBANKA_1340000	"dihydrofolate synthase/folylpolyglutamate synthase, putative"	-0.538478	0.574727
	PBANKA_100910	PBANKA_1009100	"ataxin-2 like protein, putative"	-0.538869	0.389759
	PBANKA_100150	PBANKA_1001500	"alpha/beta hydrolase, putative"	-0.539909	0.17839
	PBANKA_111710	PBANKA_1117100	"histone H3, putative (H3.3)"	-0.540532	0.00930079
	PBANKA_082350	PBANKA_0823500	"glutamine synthetase, putative"	-0.541287	0.0260955
	PBANKA_122580	PBANKA_1225800	"peptidyl-prolyl cis-trans isomerase, putative (CYP24)"	-0.542761	0.194446
	PBANKA_132810	PBANKA_1328100	"ATP synthase (C/AC39) subunit, putative"	-0.542889	0.15353
	PBANKA_082080	PBANKA_0820800	"regulator of chromosome condensation, putative"	-0.543159	0.00775697
	PBANKA_102200	PBANKA_1022000	"40S ribosomal protein S25, putative"	-0.543279	0.177293
	PBANKA_020890	PBANKA_0208900	"conserved Plasmodium protein, unknown function"	-0.543552	0.24783
	PBANKA_061100	PBANKA_0611000	"transport protein particle (TRAPP) component, putative"	-0.543643	0.192522
	PBANKA_120180	PBANKA_1201800	"conserved Plasmodium protein, unknown function"	-0.54431	0.00801115
	PBANKA_143470	PBANKA_1434700	"clathrin heavy chain, putative"	-0.545162	0.0736282
	PBANKA_092670	PBANKA_0926700	circumsporozoite-related antigen (EXP1)	-0.545828	0.0203611
	PBANKA_140070	PBANKA_1400700	"conserved rodent malaria protein, unknown function"	-0.546374	0.0460098
	PBANKA_030490	PBANKA_0304900	serine repeat antigen 3 (SERA3)	-0.547042	0.082839
	PBANKA_130890	PBANKA_1308900	"histidine--tRNA ligase, putative"	-0.548736	0.0827293
	PBANKA_010040	PBANKA_0100400,PBANKA_0216761	"rhoptry protein, putative"	-0.549265	0.322024
	PBANKA_101860	PBANKA_1018600	"60S ribosomal protein L21e, putative"	-0.550598	0.276983
	PBANKA_101140	PBANKA_1011400	"DNA topoisomerase II, putative"	-0.552039	0.00113557
	PBANKA_052040	PBANKA_0520400	"dynamin, putative"	-0.553894	0.0526853
	PBANKA_100490	PBANKA_1004900	"transcription factor, putative"	-0.55776	0.48232
	PBANKA_081520	PBANKA_0815200	"phospholipid or glycerol acyltransferase, putative"	-0.558561	0.338533
	PBANKA_132120	PBANKA_1321200	"vacuolar protein sorting-associated protein 4, putative (VPS4)"	-0.559374	0.0505753
	PBANKA_071960	PBANKA_0719600	memo-like protein	-0.562053	0.0821891
	PBANKA_146320	PBANKA_1463200	"Hbeta58/Vps26 protein homologue, putative"	-0.562971	0.108836
	PBANKA_124270	PBANKA_1242700	"beta adaptin protein, putative"	-0.563199	0.118493
	PBANKA_103740	PBANKA_1037400	"conserved Plasmodium protein, unknown function"	-0.563714	0.331832
	PBANKA_103500	PBANKA_1035000	"conserved Plasmodium protein, unknown function"	-0.563718	0.710951
	PBANKA_061170	PBANKA_0611700	"conserved Plasmodium protein, unknown function"	-0.56676	0.218198
	PBANKA_081160	PBANKA_0811600	"selenophosphate synthetase, putative"	-0.568497	0.0145578
	PBANKA_112860	PBANKA_1128600	"cullin-like protein, putative"	-0.569143	0.176168
	PBANKA_114470	PBANKA_1144700	"DNA repair endonuclease, putative"	-0.56987	0.767116
	PBANKA_136550	PBANKA_1365500	intra-erythrocytic P. berghei-induced structures protein 1 (IBIS1)	-0.570188	0.536641
	PBANKA_010070	PBANKA_0100700	"Plasmodium exported protein, unknown function"	-0.570368	0.977691
	PBANKA_143070	PBANKA_1430700	"conserved Plasmodium protein, unknown function"	-0.571442	0.101994
	PBANKA_091910	PBANKA_0919100	"parasitophorous vacuolar protein 1, putative (PV1)"	-0.572707	0.0837406
	PBANKA_143890	PBANKA_1438900	"GTP cyclohydrolase I, putative"	-0.575337	0.154667
	PBANKA_051700	PBANKA_0517000	early transcribed membrane protein (ETRAMP)	-0.579352	0.182011
	PBANKA_102830	PBANKA_1028300	"serine/threonine protein phosphatase, putative"	-0.579393	0.105686
	PBANKA_136430	PBANKA_1364300	"glycerol kinase, putative"	-0.579686	0.0403651
	PBANKA_133580	PBANKA_1335800	"disulfide-isomerase, putative"	-0.582817	0.00783253
	PBANKA_133110	PBANKA_1331100	"conserved Plasmodium protein, unknown function"	-0.583533	0.215991
	PBANKA_100260	PBANKA_1002600	6-cysteine protein (P41)	-0.585008	0.246906
	PBANKA_145950	PBANKA_1459500	"myosin light chain 1, putative,myosin A tail domain interacting protein MTIP, putative (MTIP)"	-0.586116	0.290376
	PBANKA_121920	PBANKA_1219200	"Cg8 protein, putative"	-0.586544	0.448672
	PBANKA_122850	PBANKA_1228500	"sentrin-specific protease 2, putative (SENP2)"	-0.58698	0.315347
	PBANKA_114540	PBANKA_1145400	"Plasmodium exported protein, unknown function"	-0.590602	0.35496
	PBANKA_132070	PBANKA_1320700	"signal peptide peptidase, putative (SPP)"	-0.59216	0.298793
	PBANKA_130630	PBANKA_1306300	"conserved Plasmodium protein, unknown function"	-0.592902	0.0688305
	PBANKA_091500	PBANKA_0915000	apical membrane antigen 1 (AMA1)	-0.593555	0.20621
	PBANKA_062220	PBANKA_0622200	"conserved Plasmodium protein, unknown function"	-0.594351	0.0961478
	PBANKA_135670	PBANKA_1356700	"conserved Plasmodium protein, unknown function"	-0.594408	0.0614907
	PBANKA_140920	PBANKA_1409200	"conserved Plasmodium protein, unknown function"	-0.595768	0.177731
	PBANKA_134640	PBANKA_1346400	"conserved Plasmodium protein, unknown function"	-0.598479	0.14725
	PBANKA_130420	PBANKA_1304200	"stromal-processing peptidase, putative"	-0.599666	0.698127
	PBANKA_020160	PBANKA_0201600	early transcribed membrane protein (ETRAMP)	-0.600627	0.0351571
	PBANKA_142650	PBANKA_1426500	"cullin-like protein, putative"	-0.600851	0.203404
	PBANKA_143650	PBANKA_1436500	"conserved Plasmodium protein, unknown function"	-0.603482	0.165956
	PBANKA_113380	PBANKA_1133800	"DNA helicase, putative"	-0.604007	0.00900199
	PBANKA_110850	PBANKA_1108500	"conserved Plasmodium protein, unknown function"	-0.60408	0.102732
	PBANKA_050420	PBANKA_0504200	"large subunit rRNA processing RRM protein, putative"	-0.604098	0.687104
	PBANKA_140060	PBANKA_1400600	"cytoadherence linked asexual protein, putative"	-0.604545	0.0203053
	PBANKA_100400	PBANKA_1004000	"cytosolic glyoxalase II, putative"	-0.604746	0.229397
	PBANKA_092720	PBANKA_0927200	"conserved Plasmodium protein, unknown function"	-0.605102	0.0600296
	PBANKA_060090	PBANKA_0600900	"conserved Plasmodium protein, unknown function"	-0.605674	0.17936
	PBANKA_051010	PBANKA_0510100	"conserved Plasmodium protein, unknown function"	-0.605749	0.0910515
	PBANKA_131640	PBANKA_1316400	"U1 snRNA associated protein, putative"	-0.606429	0.365535
[truncated: 172 more rows]
